# Supplementary material for: Optimized customer churn prediction using tabular generative adversarial network (GAN)-based hybrid sampling method and cost-sensitive learning
Source: PeerJ Comput Sci. 2025 Jun 19;11:e2949. doi: 10.7717/peerj-cs.2949 (PMC12193428; doi:10.7717/peerj-cs.2949)
Supplement: Supplemental Information 2 [file peerj-cs-11-2949-s002.zip]

Archive with 42 entries (35 files):
- code_ipynb/
- code_ipynb/bank/
- code_ipynb/bank/ctganenn-cost-sensitive-bank.ipynb
- code_ipynb/bank/smote-cost-sensitive-bank.ipynb
- code_ipynb/bank/SVM-cost-sensitive-bank.ipynb
- code_ipynb/bank/wgangp-cost-sensitive-bank.ipynb
- code_ipynb/insurance/
- code_ipynb/insurance/cost-sensitive-insurance.ipynb
- code_ipynb/insurance/ctgan-cost-sensitive-insurance.ipynb
- code_ipynb/insurance/DT-cost-sensitive-insurance.ipynb
- code_ipynb/insurance/LR-cost-sensitive-insurance.ipynb
- code_ipynb/insurance/smote-cost-sensitive-insurance.ipynb
- code_ipynb/insurance/SVM-cost-sensitive-insurance.ipynb
- code_ipynb/insurance/wgangp-cost-sensitive-insurance.ipynb
- code_ipynb/mobile/
- code_ipynb/mobile/cost-sensitive-mobile.ipynb
- code_ipynb/mobile/ctgan-cost-sensitive-mobile.ipynb
- code_ipynb/mobile/ctganenn-cost-sensitive-mobile.ipynb
- code_ipynb/mobile/smote-cost-sensitive-mobile.ipynb
- code_ipynb/mobile/SVM-cost-sensitive-mobile.ipynb
- code_ipynb/mobile/wgangp-cost-sensitive-mobile.ipynb
- code_ipynb/telco 1/
- code_ipynb/telco 1/cost-sensitive-telco1.ipynb
- code_ipynb/telco 1/ctgan-cost-sensitive-telco1.ipynb
- code_ipynb/telco 1/ctganenn-cost-sensitive-telco.ipynb
- code_ipynb/telco 1/LR-cost-sensitive-telco.ipynb
- code_ipynb/telco 1/smote-cost-sensitive-telco.ipynb
- code_ipynb/telco 1/SVM-cost-sensitive-telco.ipynb
- code_ipynb/telco 2/
- code_ipynb/telco 2/ctgan-cost-sensitive-telco2.ipynb
- code_ipynb/telco 2/ctganenn-cost-sensitive-telco2.ipynb
- code_ipynb/telco 2/smote-cost-sensitive-telco2.ipynb
- code_ipynb/telco 2/SVM-cost-sensitive-telco2.ipynb
- code_ipynb/telco 2/wgangp-cost-sensitive-telco2.ipynb
- code_ipynb/telco 3/
- code_ipynb/telco 3/cost-sensitive-telco3.ipynb
- code_ipynb/telco 3/ctgan-cost-sensitive-telco3.ipynb
- code_ipynb/telco 3/DT-cost-sensitive-telco3.ipynb
- code_ipynb/telco 3/LR-cost-sensitive-telco3.ipynb
- code_ipynb/telco 3/smote-cost-sensitive-telco3.ipynb
- code_ipynb/telco 3/SVM-cost-sensitive-telco3.ipynb
- code_ipynb/telco 3/wgangp-cost-sensitive-telco3.ipynb
