# Supplementary material for: Optimized customer churn prediction using tabular generative adversarial network (GAN)-based hybrid sampling method and cost-sensitive learning
Source: PeerJ Comput Sci. 2025 Jun 19;11:e2949. doi: 10.7717/peerj-cs.2949 (PMC12193428; doi:10.7717/peerj-cs.2949)
Supplement: Supplemental Information 2 [file peerj-cs-11-2949-s002.zip › code_ipynb/bank/SVM-cost-sensitive-bank.ipynb]

# %% [code]
import pandas as pd
from sklearn.preprocessing import LabelEncoder
le = LabelEncoder()

# Importing the dataset
dataset=pd.read_csv('https://raw.githubusercontent.com/mahayasa/various-sampling-churn-prediction/main/data/bank_churn.csv')
dataset=dataset.dropna()
#dataset=dataset.fillna(0)

#transform data into numeric value
dataset['Geography']=le.fit_transform(dataset['Geography'])
dataset['Gender']=le.fit_transform(dataset['Gender'])

#X=dataset.drop(['Exited','CustomerId','RowNumber','Surname'],axis=1)
#y=dataset["Exited"]

dataset=dataset.dropna()
dataset=dataset.fillna(0)

dataset=dataset.drop(['RowNumber','CustomerId','Surname'],axis=1)
dataset['Geography']=le.fit_transform(dataset['Geography'])
dataset['Gender']=le.fit_transform(dataset['Gender'])

df1=dataset[dataset['Exited']==0]
df=dataset[dataset['Exited']==1]


# %% [code]
X

# %% [code]
pip install ctganenn

# %% [code]
from ctganenn import CTGANENN

X,y=CTGANENN(df,df1,5926,'Exited')

# %% [code]
# SVM
from numpy import mean
from sklearn.datasets import make_classification
from sklearn.model_selection import GridSearchCV
from sklearn.model_selection import RepeatedStratifiedKFold
from sklearn.svm import SVC
model = SVC()
# define grid
#balance = [{0:10,1:100},{0:20,1:100},{0:30,1:100},{0:40,1:100},{0:50,1:100},{0:60,1:100},{0:70,1:100},{0:80,1:100},{0:90,1:100},{0:100,1:100}]
balance = [{0:100,1:10},{0:100,1:20},{0:100,1:30},{0:100,1:40},{0:100,1:50},{0:100,1:60},{0:100,1:70},{0:100,1:80},{0:100,1:90},{0:100,1:100}]
param_grid = dict(class_weight=balance)
#param_grid = dict()
# define evaluation procedure
cv = RepeatedStratifiedKFold(n_splits=5, n_repeats=3, random_state=1)
# define grid search
grid = GridSearchCV(estimator=model, param_grid=param_grid, n_jobs=-1, cv=cv, scoring='roc_auc')
# execute the grid search
grid_result = grid.fit(X, y)
# report the best configuration
print("Best: %f using %s" % (grid_result.best_score_, grid_result.best_params_))
# report all configurations
means = grid_result.cv_results_['mean_test_score']
stds = grid_result.cv_results_['std_test_score']
params = grid_result.cv_results_['params']
for mean, stdev, param in zip(means, stds, params):
    print("%f (%f) with: %r" % (mean, stdev, param))

# %% [code]
# Create a DataFrame with the results
results_df = pd.DataFrame(grid_result.cv_results_)

# Save the DataFrame to an Excel file
results_df.to_excel('svm-bank-ctganenn-cs-auc-fn.xlsx', index=False)

# %% [code]
from sklearn.metrics import f1_score, make_scorer
f1 = make_scorer(f1_score , average='macro')
grid = GridSearchCV(estimator=model, param_grid=param_grid, n_jobs=-1, cv=cv, scoring=f1)
# execute the grid search
grid_result = grid.fit(X, y)
# report the best configuration
print("Best: %f using %s" % (grid_result.best_score_, grid_result.best_params_))
# report all configurations
means = grid_result.cv_results_['mean_test_score']
stds = grid_result.cv_results_['std_test_score']
params = grid_result.cv_results_['params']
for mean, stdev, param in zip(means, stds, params):
    print("%f (%f) with: %r" % (mean, stdev, param))

# %% [code]
# Create a DataFrame with the results
results_df = pd.DataFrame(grid_result.cv_results_)

# Save the DataFrame to an Excel file
results_df.to_excel('svm-bank-ctganenn-cs-f1-fn.xlsx', index=False)

# %% [code]
from imblearn.metrics import geometric_mean_score
from sklearn.metrics import f1_score, make_scorer
gm_scorer = make_scorer(geometric_mean_score, greater_is_better=True, average='binary')

grid = GridSearchCV(estimator=model, param_grid=param_grid, n_jobs=-1, cv=cv, scoring=gm_scorer)
# execute the grid search
grid_result = grid.fit(X, y)
# report the best configuration
print("Best: %f using %s" % (grid_result.best_score_, grid_result.best_params_))
# report all configurations
means = grid_result.cv_results_['mean_test_score']
stds = grid_result.cv_results_['std_test_score']
params = grid_result.cv_results_['params']
for mean, stdev, param in zip(means, stds, params):
    print("%f (%f) with: %r" % (mean, stdev, param))

# %% [code]
# Create a DataFrame with the results
results_df = pd.DataFrame(grid_result.cv_results_)

# Save the DataFrame to an Excel file
results_df.to_excel('svm-bank-ctganenn-cs-gmean-fn.xlsx', index=False)
