# Supplementary material for: Optimized customer churn prediction using tabular generative adversarial network (GAN)-based hybrid sampling method and cost-sensitive learning
Source: PeerJ Comput Sci. 2025 Jun 19;11:e2949. doi: 10.7717/peerj-cs.2949 (PMC12193428; doi:10.7717/peerj-cs.2949)
Supplement: Supplemental Information 2 [file peerj-cs-11-2949-s002.zip › code_ipynb/bank/wgangp-cost-sensitive-bank.ipynb]

# %% [code]
!pip install ydata-synthetic==1.1.0


# %% [code]
from ydata_synthetic.synthesizers.regular import RegularSynthesizer
from ydata_synthetic.synthesizers import ModelParameters, TrainParameters
import pandas as pd
import io
import os
import requests
import numpy as np
from sklearn import metrics
from sklearn.preprocessing import LabelEncoder
le = LabelEncoder()

#Load data and define the data processor parameters
# Importing the dataset
df=pd.read_csv('https://raw.githubusercontent.com/mahayasa/various-sampling-churn-prediction/main/data/bank_churn.csv')
df=df.dropna()

df_numerical_features = df.select_dtypes(exclude='object')
df_categorical_features = df.select_dtypes(include='object')

num_cols = list(df_numerical_features)
cat_cols = list(df_categorical_features)


# %% [code]
train_data = df.loc[ df['Exited']==1 ].copy()

train_data

# %% [code]


#Defining the training parameters
noise_dim = 128
dim = 128
batch_size = 500

log_step = 100
epochs = 100
learning_rate = [5e-4, 3e-3]
beta_1 = 0.5
beta_2 = 0.9
models_dir = '../cache'

gan_args = ModelParameters(batch_size=batch_size,
                           lr=learning_rate,
                           betas=(beta_1, beta_2),
                           noise_dim=noise_dim,
                           layers_dim=dim)

train_args = TrainParameters(epochs=epochs,
                             sample_interval=log_step)

synth = RegularSynthesizer(modelname='wgangp', model_parameters=gan_args, n_critic=2)
synth.fit(train_data, train_args, num_cols, cat_cols)

synth.save('bank_wgangp_model.pkl')


# %% [code]
#########################################################
#    Loading and sampling from a trained synthesizer    #
#########################################################
synth = RegularSynthesizer.load('bank_wgangp_model.pkl')
synth_data = synth.sample(5926)

# %% [code]
synth_data[synth_data['Exited']==1]

# %% [code]
#concat original data and gan data
data_concat = pd.concat([df, synth_data])
# combine data churn and not churn
data=pd.concat([df, data_concat])

# %% [code]
data

# %% [code]
# -*- coding: utf-8 -*-
"""
Created on Mon Jun  1 17:31:40 2020

@author: manav

Modifed on 23 AUG 2022

by mahayasa adiputra
"""

import numpy as np
import pandas as pd
from sklearn.metrics import precision_recall_curve
from sklearn.metrics import f1_score
from sklearn.metrics import auc
import matplotlib.pyplot as plt
from xgboost import XGBClassifier
from sklearn.model_selection import GridSearchCV
from sklearn.preprocessing import LabelEncoder
from sklearn.preprocessing import StandardScaler
from sklearn.model_selection import train_test_split
from sklearn.metrics import confusion_matrix , accuracy_score
from sklearn.metrics import roc_curve, roc_auc_score
import sklearn.metrics as mt
from imblearn.under_sampling import EditedNearestNeighbours
from imblearn.under_sampling import TomekLinks
from imblearn.under_sampling import NeighbourhoodCleaningRule
from sklearn.model_selection import KFold
from sklearn.model_selection import cross_val_score
from sklearn.preprocessing import LabelEncoder
from sklearn.neighbors import KNeighborsClassifier
from numpy import mean
from numpy import std
from sklearn.metrics import make_scorer
from imblearn.metrics import specificity_score
import math
from sklearn.tree import DecisionTreeClassifier
from sklearn.naive_bayes import GaussianNB
from sklearn.ensemble import GradientBoostingClassifier
import time
le = LabelEncoder()

start1=time.time()
#transform data into numeric value
data['Geography']=le.fit_transform(data['Geography'])
data['Gender']=le.fit_transform(data['Gender'])
X=data.drop(['Exited','CustomerId','RowNumber','Surname'],axis=1)
y=data["Exited"]

enn = EditedNearestNeighbours(n_neighbors=3)
X, y = enn.fit_resample(X, y)
#ncr = NeighbourhoodCleaningRule(n_neighbors=5, kind_sel='all')
#X, y = ncr.fit_resample(X, y)
#tomek_links = TomekLinks()
#X, y = tomek_links.fit_resample(X, y)


#kfold cross validation
cv = KFold(n_splits=5, random_state=1, shuffle=True)
end1 = time.time()
print("The time of execution of preprocess:",
      (end1-start1), "s")

# %% [code]
from google.colab import drive
drive.mount('/content/drive')

# %% [code]
# decision tree
from sklearn.model_selection import RepeatedStratifiedKFold
from sklearn.tree import DecisionTreeClassifier
model = DecisionTreeClassifier()
# define grid
balance1 = [{0:10,1:100},{0:20,1:100},{0:30,1:100},{0:40,1:100},{0:50,1:100},{0:60,1:100},{0:70,1:100},{0:80,1:100},{0:90,1:100},{0:100,1:100}]
balance = [{0:100,1:10},{0:100,1:20},{0:100,1:30},{0:100,1:40},{0:100,1:50},{0:100,1:60},{0:100,1:70},{0:100,1:80},{0:100,1:90},{0:100,1:100}]
param_grid = dict(class_weight=balance1)
# define evaluation procedure
cv = RepeatedStratifiedKFold(n_splits=5, n_repeats=3, random_state=1)
# define grid search
grid = GridSearchCV(estimator=model, param_grid=param_grid, n_jobs=-1, cv=cv, scoring='roc_auc')
# execute the grid search
grid_result = grid.fit(X, y)
# report the best configuration
print("Best: %f using %s" % (grid_result.best_score_, grid_result.best_params_))
# report all configurations
means = grid_result.cv_results_['mean_test_score']
stds = grid_result.cv_results_['std_test_score']
params = grid_result.cv_results_['params']
for mean, stdev, param in zip(means, stds, params):
    print("%f (%f) with: %r" % (mean, stdev, param))

# Create a DataFrame with the results
results_df = pd.DataFrame(grid_result.cv_results_)
# Save the DataFrame to an Excel file
results_df.to_excel('wgangpenn-dt-cs-auc.xlsx', index=False)

# Define the source file path (in Colab)
source_file = '/content/wgangpenn-dt-cs-auc.xlsx'

# Define the destination folder path in Google Drive
destination_folder = "/content/drive/MyDrive/experiment/bank"

# Copy the file to the destination
!cp $source_file $destination_folder

# %% [code]
from sklearn.metrics import f1_score, make_scorer
f1 = make_scorer(f1_score , average='macro')
grid = GridSearchCV(estimator=model, param_grid=param_grid, n_jobs=-1, cv=cv, scoring=f1)
# execute the grid search
grid_result = grid.fit(X, y)
# report the best configuration
print("Best: %f using %s" % (grid_result.best_score_, grid_result.best_params_))
# report all configurations
means = grid_result.cv_results_['mean_test_score']
stds = grid_result.cv_results_['std_test_score']
params = grid_result.cv_results_['params']
for mean, stdev, param in zip(means, stds, params):
    print("%f (%f) with: %r" % (mean, stdev, param))

# Create a DataFrame with the results
results_df = pd.DataFrame(grid_result.cv_results_)
# Save the DataFrame to an Excel file
results_df.to_excel('wgangpenn-dt-cs-f1.xlsx', index=False)


# Define the source file path (in Colab)
source_file = '/content/wgangpenn-dt-cs-f1.xlsx'

# Define the destination folder path in Google Drive
destination_folder = "/content/drive/MyDrive/experiment/bank"

# Copy the file to the destination
!cp $source_file $destination_folder

# %% [code]
from imblearn.metrics import geometric_mean_score
gm_scorer = make_scorer(geometric_mean_score, greater_is_better=True, average='binary')

grid = GridSearchCV(estimator=model, param_grid=param_grid, n_jobs=-1, cv=cv, scoring=gm_scorer)
# execute the grid search
grid_result = grid.fit(X, y)
# report the best configuration
print("Best: %f using %s" % (grid_result.best_score_, grid_result.best_params_))
# report all configurations
means = grid_result.cv_results_['mean_test_score']
stds = grid_result.cv_results_['std_test_score']
params = grid_result.cv_results_['params']
for mean, stdev, param in zip(means, stds, params):
    print("%f (%f) with: %r" % (mean, stdev, param))
# Create a DataFrame with the results
results_df = pd.DataFrame(grid_result.cv_results_)
# Save the DataFrame to an Excel file
results_df.to_excel('wgangpenn-dt-cs-gmean.xlsx', index=False)

# Define the source file path (in Colab)
source_file = '/content/wgangpenn-dt-cs-gmean.xlsx'

# Define the destination folder path in Google Drive
destination_folder = "/content/drive/MyDrive/experiment/bank"

# Copy the file to the destination
!cp $source_file $destination_folder

# %% [code]
# LR
from sklearn.linear_model import LogisticRegression
model = LogisticRegression()
# define grid
balance1 = [{0:10,1:100},{0:20,1:100},{0:30,1:100},{0:40,1:100},{0:50,1:100},{0:60,1:100},{0:70,1:100},{0:80,1:100},{0:90,1:100},{0:100,1:100}]
balance = [{0:100,1:10},{0:100,1:20},{0:100,1:30},{0:100,1:40},{0:100,1:50},{0:100,1:60},{0:100,1:70},{0:100,1:80},{0:100,1:90},{0:100,1:100}]
param_grid = dict(class_weight=balance1)
# define evaluation procedure
cv = RepeatedStratifiedKFold(n_splits=5, n_repeats=3, random_state=1)
# define grid search
grid = GridSearchCV(estimator=model, param_grid=param_grid, n_jobs=-1, cv=cv, scoring='roc_auc')
# execute the grid search
grid_result = grid.fit(X, y)
# report the best configuration
print("Best: %f using %s" % (grid_result.best_score_, grid_result.best_params_))
# report all configurations
means = grid_result.cv_results_['mean_test_score']
stds = grid_result.cv_results_['std_test_score']
params = grid_result.cv_results_['params']
for mean, stdev, param in zip(means, stds, params):
    print("%f (%f) with: %r" % (mean, stdev, param))

# Create a DataFrame with the results
results_df = pd.DataFrame(grid_result.cv_results_)
# Save the DataFrame to an Excel file
results_df.to_excel('wgangpenn-lr-cs-auc.xlsx', index=False)


# Define the source file path (in Colab)
source_file = '/content/wgangpenn-lr-cs-auc.xlsx'

# Define the destination folder path in Google Drive
destination_folder = "/content/drive/MyDrive/experiment/bank"

# Copy the file to the destination
!cp $source_file $destination_folder

# %% [code]
from sklearn.metrics import f1_score, make_scorer
f1 = make_scorer(f1_score , average='macro')
grid = GridSearchCV(estimator=model, param_grid=param_grid, n_jobs=-1, cv=cv, scoring=f1)
# execute the grid search
grid_result = grid.fit(X, y)
# report the best configuration
print("Best: %f using %s" % (grid_result.best_score_, grid_result.best_params_))
# report all configurations
means = grid_result.cv_results_['mean_test_score']
stds = grid_result.cv_results_['std_test_score']
params = grid_result.cv_results_['params']
for mean, stdev, param in zip(means, stds, params):
    print("%f (%f) with: %r" % (mean, stdev, param))

# Create a DataFrame with the results
results_df = pd.DataFrame(grid_result.cv_results_)
# Save the DataFrame to an Excel file
results_df.to_excel('wgangpenn-lr-cs-f1.xlsx', index=False)


# Define the source file path (in Colab)
source_file = '/content/wgangpenn-lr-cs-f1.xlsx'

# Define the destination folder path in Google Drive
destination_folder = "/content/drive/MyDrive/experiment/bank"

# Copy the file to the destination
!cp $source_file $destination_folder

# %% [code]
from imblearn.metrics import geometric_mean_score
gm_scorer = make_scorer(geometric_mean_score, greater_is_better=True, average='binary')
grid = GridSearchCV(estimator=model, param_grid=param_grid, n_jobs=-1, cv=cv, scoring=gm_scorer)
# execute the grid search
grid_result = grid.fit(X, y)
# report the best configuration
print("Best: %f using %s" % (grid_result.best_score_, grid_result.best_params_))
# report all configurations
means = grid_result.cv_results_['mean_test_score']
stds = grid_result.cv_results_['std_test_score']
params = grid_result.cv_results_['params']
for mean, stdev, param in zip(means, stds, params):
    print("%f (%f) with: %r" % (mean, stdev, param))

# Create a DataFrame with the results
results_df = pd.DataFrame(grid_result.cv_results_)
# Save the DataFrame to an Excel file
results_df.to_excel('wgangpenn-lr-cs-gmean.xlsx', index=False)


# Define the source file path (in Colab)
source_file = '/content/wgangpenn-lr-cs-auc.xlsx'

# Define the destination folder path in Google Drive
destination_folder = "/content/drive/MyDrive/experiment/bank"

# Copy the file to the destination
!cp $source_file $destination_folder

# %% [code]
#SVM
from sklearn.model_selection import RepeatedStratifiedKFold
from sklearn.svm import SVC
model = SVC()
# define grid
balance1 = [{0:10,1:100},{0:20,1:100},{0:30,1:100},{0:40,1:100},{0:50,1:100},{0:60,1:100},{0:70,1:100},{0:80,1:100},{0:90,1:100},{0:100,1:100}]
balance = [{0:100,1:10},{0:100,1:20},{0:100,1:30},{0:100,1:40},{0:100,1:50},{0:100,1:60},{0:100,1:70},{0:100,1:80},{0:100,1:90},{0:100,1:100}]
param_grid = dict(class_weight=balance1)
# define evaluation procedure
cv = RepeatedStratifiedKFold(n_splits=5, n_repeats=3, random_state=1)
# define grid search
grid = GridSearchCV(estimator=model, param_grid=param_grid, n_jobs=-1, cv=cv, scoring='roc_auc')
# execute the grid search
grid_result = grid.fit(X, y)
# report the best configuration
print("Best: %f using %s" % (grid_result.best_score_, grid_result.best_params_))
# report all configurations
means = grid_result.cv_results_['mean_test_score']
stds = grid_result.cv_results_['std_test_score']
params = grid_result.cv_results_['params']
for mean, stdev, param in zip(means, stds, params):
    print("%f (%f) with: %r" % (mean, stdev, param))

# Create a DataFrame with the results
results_df = pd.DataFrame(grid_result.cv_results_)
# Save the DataFrame to an Excel file
results_df.to_excel('wgangpenn-svm-cs-auc.xlsx', index=False)


# Define the source file path (in Colab)
source_file = '/content/wgangpenn-svm-cs-auc.xlsx'

# Define the destination folder path in Google Drive
destination_folder = "/content/drive/MyDrive/experiment/bank"

# Copy the file to the destination
!cp $source_file $destination_folder

# %% [code]
from sklearn.model_selection import RepeatedStratifiedKFold
from sklearn.svm import SVC
from sklearn.metrics import f1_score, make_scorer
model = SVC()
# define grid
balance1 = [{0:10,1:100},{0:20,1:100},{0:30,1:100},{0:40,1:100},{0:50,1:100},{0:60,1:100},{0:70,1:100},{0:80,1:100},{0:90,1:100},{0:100,1:100}]
balance = [{0:100,1:10},{0:100,1:20},{0:100,1:30},{0:100,1:40},{0:100,1:50},{0:100,1:60},{0:100,1:70},{0:100,1:80},{0:100,1:90},{0:100,1:100}]
param_grid = dict(class_weight=balance1)
# define evaluation procedure
cv = RepeatedStratifiedKFold(n_splits=5, n_repeats=3, random_state=1)
f1 = make_scorer(f1_score , average='macro')
grid = GridSearchCV(estimator=model, param_grid=param_grid, n_jobs=-1, cv=cv, scoring=f1)
# execute the grid search
grid_result = grid.fit(X, y)
# report the best configuration
print("Best: %f using %s" % (grid_result.best_score_, grid_result.best_params_))
# report all configurations
means = grid_result.cv_results_['mean_test_score']
stds = grid_result.cv_results_['std_test_score']
params = grid_result.cv_results_['params']
for mean, stdev, param in zip(means, stds, params):
    print("%f (%f) with: %r" % (mean, stdev, param))

# Create a DataFrame with the results
results_df = pd.DataFrame(grid_result.cv_results_)
# Save the DataFrame to an Excel file
results_df.to_excel('wgangpenn-tn-svm-cs-f1.xlsx', index=False)

# Define the source file path (in Colab)
source_file = '/content/wgangpenn-svm-cs-f1.xlsx'

# Define the destination folder path in Google Drive
destination_folder = "/content/drive/MyDrive/experiment/bank"

# Copy the file to the destination
!cp $source_file $destination_folder

# %% [code]
from imblearn.metrics import geometric_mean_score
gm_scorer = make_scorer(geometric_mean_score, greater_is_better=True, average='binary')
grid = GridSearchCV(estimator=model, param_grid=param_grid, n_jobs=-1, cv=cv, scoring=gm_scorer)
# execute the grid search
grid_result = grid.fit(X, y)
# report the best configuration
print("Best: %f using %s" % (grid_result.best_score_, grid_result.best_params_))
# report all configurations
means = grid_result.cv_results_['mean_test_score']
stds = grid_result.cv_results_['std_test_score']
params = grid_result.cv_results_['params']
for mean, stdev, param in zip(means, stds, params):
    print("%f (%f) with: %r" % (mean, stdev, param))

# Create a DataFrame with the results
results_df = pd.DataFrame(grid_result.cv_results_)
# Save the DataFrame to an Excel file
results_df.to_excel('wgangpenn-svm-cs-gmean.xlsx', index=False)

# Define the source file path (in Colab)
source_file = '/content/wgangpenn-svm-cs-gmean.xlsx'

# Define the destination folder path in Google Drive
destination_folder = "/content/drive/MyDrive/experiment/bank"

# Copy the file to the destination
!cp $source_file $destination_folder

# %% [code]
# KNN
from sklearn.model_selection import RepeatedStratifiedKFold
from sklearn.neighbors import KNeighborsClassifier
model = KNeighborsClassifier()
# Define grid parameters
balance = ['cosine', 'euclidean', 'manhattan','minkowski','chebyshev']
k_values = [3, 5, 7, 9, 11,13,15,17,19,21,23,25,27,29,31]  # Example values for K
param_grid = dict(metric=balance, n_neighbors=k_values)
# define evaluation procedure
cv = RepeatedStratifiedKFold(n_splits=5, n_repeats=3, random_state=1)
# define grid search
grid = GridSearchCV(estimator=model, param_grid=param_grid, n_jobs=-1, cv=cv, scoring='roc_auc')
# execute the grid search
grid_result = grid.fit(X, y)
# report the best configuration
print("Best: %f using %s" % (grid_result.best_score_, grid_result.best_params_))
# report all configurations
means = grid_result.cv_results_['mean_test_score']
stds = grid_result.cv_results_['std_test_score']
params = grid_result.cv_results_['params']
for mean, stdev, param in zip(means, stds, params):
    print("%f (%f) with: %r" % (mean, stdev, param))

# Create a DataFrame with the results
results_df = pd.DataFrame(grid_result.cv_results_)

# Save the DataFrame to an Excel file
results_df.to_excel('wgangpenn-knn-cs-bank-auc.xlsx', index=False)

# %% [code]
from sklearn.metrics import f1_score, make_scorer
f1 = make_scorer(f1_score , average='macro')
grid = GridSearchCV(estimator=model, param_grid=param_grid, n_jobs=-1, cv=cv, scoring=f1)
# execute the grid search
grid_result = grid.fit(X, y)
# report the best configuration
print("Best: %f using %s" % (grid_result.best_score_, grid_result.best_params_))
# report all configurations
means = grid_result.cv_results_['mean_test_score']
stds = grid_result.cv_results_['std_test_score']
params = grid_result.cv_results_['params']
for mean, stdev, param in zip(means, stds, params):
    print("%f (%f) with: %r" % (mean, stdev, param))

# Create a DataFrame with the results
results_df = pd.DataFrame(grid_result.cv_results_)

# Save the DataFrame to an Excel file
results_df.to_excel('wgangpenn-knn-cs-bank-f1.xlsx', index=False)

# %% [code]
from imblearn.metrics import geometric_mean_score
gm_scorer = make_scorer(geometric_mean_score, greater_is_better=True, average='binary')

grid = GridSearchCV(estimator=model, param_grid=param_grid, n_jobs=-1, cv=cv, scoring=gm_scorer)
# execute the grid search
grid_result = grid.fit(X, y)
# report the best configuration
print("Best: %f using %s" % (grid_result.best_score_, grid_result.best_params_))
# report all configurations
means = grid_result.cv_results_['mean_test_score']
stds = grid_result.cv_results_['std_test_score']
params = grid_result.cv_results_['params']
for mean, stdev, param in zip(means, stds, params):
    print("%f (%f) with: %r" % (mean, stdev, param))

# Create a DataFrame with the results
results_df = pd.DataFrame(grid_result.cv_results_)

# Save the DataFrame to an Excel file
results_df.to_excel('smoteenn-knn-cs-bank-gmean.xlsx', index=False)
