# Supplementary material for: Optimized customer churn prediction using tabular generative adversarial network (GAN)-based hybrid sampling method and cost-sensitive learning
Source: PeerJ Comput Sci. 2025 Jun 19;11:e2949. doi: 10.7717/peerj-cs.2949 (PMC12193428; doi:10.7717/peerj-cs.2949)
Supplement: Supplemental Information 2 [file peerj-cs-11-2949-s002.zip › code_ipynb/insurance/LR-cost-sensitive-insurance.ipynb]

# %% [code]
pip install CTGANENN

# %% [code]
from numpy import mean
from sklearn.datasets import make_classification
from sklearn.model_selection import GridSearchCV
from sklearn.model_selection import RepeatedStratifiedKFold
import numpy as np
import pandas as pd
from sklearn.preprocessing import LabelEncoder

le = LabelEncoder()

df = pd.read_csv('https://raw.githubusercontent.com/mahayasa/various-sampling-churn-prediction/main/data/insurance.csv')

#transform data into numeric value
df1=df[df['labels']==0]
df=df[df['labels']==1]

# %% [code]
from ctganenn import CTGANENN

X,y=CTGANENN(df,df1,25974,'labels')

# %% [code]
# define model
from numpy import mean
from sklearn.datasets import make_classification
from sklearn.model_selection import GridSearchCV
from sklearn.model_selection import RepeatedStratifiedKFold
from sklearn.linear_model import LogisticRegression
model = LogisticRegression()
# define grid
balance = [{0:10,1:100},{0:20,1:100},{0:30,1:100},{0:40,1:100},{0:50,1:100},{0:60,1:100},{0:70,1:100},{0:80,1:100},{0:90,1:100},{0:100,1:100}]
#balance = [{0:100,1:10},{0:100,1:20},{0:100,1:30},{0:100,1:40},{0:100,1:50},{0:100,1:60},{0:100,1:70},{0:100,1:80},{0:100,1:90},{0:100,1:100}]
param_grid = dict(class_weight=balance)
# define evaluation procedure
cv = RepeatedStratifiedKFold(n_splits=5, n_repeats=3, random_state=1)
# define grid search
grid = GridSearchCV(estimator=model, param_grid=param_grid, n_jobs=-1, cv=cv, scoring='roc_auc')
# execute the grid search
grid_result = grid.fit(X, y)
# report the best configuration
print("Best: %f using %s" % (grid_result.best_score_, grid_result.best_params_))
# report all configurations
means = grid_result.cv_results_['mean_test_score']
stds = grid_result.cv_results_['std_test_score']
params = grid_result.cv_results_['params']
for mean, stdev, param in zip(means, stds, params):
    print("%f (%f) with: %r" % (mean, stdev, param))

# %% [code]
# Create a DataFrame with the results
results_df = pd.DataFrame(grid_result.cv_results_)

# Save the DataFrame to an Excel file
results_df.to_excel('LR-insurance-ctgan-auc-fp.xlsx', index=False)

# %% [code]
from sklearn.metrics import f1_score, make_scorer
f1 = make_scorer(f1_score , average='macro')
grid = GridSearchCV(estimator=model, param_grid=param_grid, n_jobs=-1, cv=cv, scoring=f1)
# execute the grid search
grid_result = grid.fit(X, y)
# report the best configuration
print("Best: %f using %s" % (grid_result.best_score_, grid_result.best_params_))
# report all configurations
means = grid_result.cv_results_['mean_test_score']
stds = grid_result.cv_results_['std_test_score']
params = grid_result.cv_results_['params']
for mean, stdev, param in zip(means, stds, params):
    print("%f (%f) with: %r" % (mean, stdev, param))

# %% [code]
# Create a DataFrame with the results
results_df = pd.DataFrame(grid_result.cv_results_)

# Save the DataFrame to an Excel file
results_df.to_excel('LR-insurance-ctgan-f1-fp.xlsx', index=False)

# %% [code]
from imblearn.metrics import geometric_mean_score
gm_scorer = make_scorer(geometric_mean_score, greater_is_better=True, average='binary')

grid = GridSearchCV(estimator=model, param_grid=param_grid, n_jobs=-1, cv=cv, scoring=gm_scorer)
# execute the grid search
grid_result = grid.fit(X, y)
# report the best configuration
print("Best: %f using %s" % (grid_result.best_score_, grid_result.best_params_))
# report all configurations
means = grid_result.cv_results_['mean_test_score']
stds = grid_result.cv_results_['std_test_score']
params = grid_result.cv_results_['params']
for mean, stdev, param in zip(means, stds, params):
    print("%f (%f) with: %r" % (mean, stdev, param))

# %% [code]
# Create a DataFrame with the results
results_df = pd.DataFrame(grid_result.cv_results_)

# Save the DataFrame to an Excel file
results_df.to_excel('LR-insurance-ctgan-gmean-fp.xlsx', index=False)

# %% [code]
#experiment on LR without CTGAN

# %% [code]
import matplotlib.pyplot as plt
import numpy as np
from matplotlib.colors import ListedColormap
from sklearn.pipeline import make_pipeline
from sklearn.datasets import make_circles, make_classification, make_moons
from sklearn.model_selection import train_test_split
from sklearn.inspection import DecisionBoundaryDisplay
from sklearn.preprocessing import StandardScaler
from sklearn.linear_model import LogisticRegression


names = [
    "Logistic Regression Non CS",
    "Logistic Regression CS {0: 100, 1: 100}",
    "Logistic Regression CS {0: 30, 1: 100}",
]

classifiers = [
    LogisticRegression(),
    LogisticRegression(class_weight={0: 100, 1: 100}),
    LogisticRegression(class_weight={0: 30, 1: 100})
]

X, y = make_classification(
    n_features=2, n_redundant=0, n_informative=2, random_state=1, n_clusters_per_class=1
)
rng = np.random.RandomState(2)
X += 2 * rng.uniform(size=X.shape)
linearly_separable = (X, y)

datasets = [
    make_moons(noise=0.3, random_state=0),
    make_circles(noise=0.2, factor=0.5, random_state=1),
    linearly_separable,
]

figure = plt.figure(figsize=(27, 9))
i = 1
# iterate over datasets
for ds_cnt, ds in enumerate(datasets):
    # preprocess dataset, split into training and test part
    X, y = ds
    X_train, X_test, y_train, y_test = train_test_split(
        X, y, test_size=0.4, random_state=42
    )

    x_min, x_max = X[:, 0].min() - 0.5, X[:, 0].max() + 0.5
    y_min, y_max = X[:, 1].min() - 0.5, X[:, 1].max() + 0.5

    # just plot the dataset first
    cm = plt.cm.RdBu
    cm_bright = ListedColormap(["#FF0000", "#0000FF"])
    ax = plt.subplot(len(datasets), len(classifiers) + 1, i)
    if ds_cnt == 0:
        ax.set_title("Input data")
    # Plot the training points
    ax.scatter(X_train[:, 0], X_train[:, 1], c=y_train, cmap=cm_bright, edgecolors="k")
    # Plot the testing points
    ax.scatter(
        X_test[:, 0], X_test[:, 1], c=y_test, cmap=cm_bright, alpha=0.6, edgecolors="k"
    )
    ax.set_xlim(x_min, x_max)
    ax.set_ylim(y_min, y_max)
    ax.set_xticks(())
    ax.set_yticks(())
    i += 1

    # iterate over classifiers
    for name, clf in zip(names, classifiers):
        ax = plt.subplot(len(datasets), len(classifiers) + 1, i)

        clf = make_pipeline(StandardScaler(), clf)
        clf.fit(X_train, y_train)
        score = clf.score(X_test, y_test)
        DecisionBoundaryDisplay.from_estimator(
            clf, X, cmap=cm, alpha=0.8, ax=ax, eps=0.5
        )

        # Plot the training points
        ax.scatter(
            X_train[:, 0], X_train[:, 1], c=y_train, cmap=cm_bright, edgecolors="k"
        )
        # Plot the testing points
        ax.scatter(
            X_test[:, 0],
            X_test[:, 1],
            c=y_test,
            cmap=cm_bright,
            edgecolors="k",
            alpha=0.6,
        )

        ax.set_xlim(x_min, x_max)
        ax.set_ylim(y_min, y_max)
        ax.set_xticks(())
        ax.set_yticks(())
        if ds_cnt == 0:
            ax.set_title(name)
        ax.text(
            x_max - 0.3,
            y_min + 0.3,
            ("%.2f" % score).lstrip("0"),
            size=15,
            horizontalalignment="right",
        )
        i += 1

plt.tight_layout()
plt.show()
