# Supplementary material for: Optimized customer churn prediction using tabular generative adversarial network (GAN)-based hybrid sampling method and cost-sensitive learning
Source: PeerJ Comput Sci. 2025 Jun 19;11:e2949. doi: 10.7717/peerj-cs.2949 (PMC12193428; doi:10.7717/peerj-cs.2949)
Supplement: Supplemental Information 2 [file peerj-cs-11-2949-s002.zip › code_ipynb/telco 1/LR-cost-sensitive-telco.ipynb]

# %% [code]
from numpy import mean
from sklearn.datasets import make_classification
from sklearn.model_selection import GridSearchCV
from sklearn.model_selection import RepeatedStratifiedKFold
from sklearn.linear_model import LogisticRegression
import numpy as np
import pandas as pd
from sklearn.preprocessing import LabelEncoder

le = LabelEncoder()

# generate dataset
dataset=pd.read_csv('https://raw.githubusercontent.com/mahayasa/various-sampling-churn-prediction/main/data/telco_churn.csv')
dataset=dataset.dropna()
dataset=dataset.fillna(0)
#transform data into numeric value
dataset['Partner']=le.fit_transform(dataset['Partner'])
dataset['Dependents']=le.fit_transform(dataset['Dependents'])
dataset['PhoneService']=le.fit_transform(dataset['PhoneService'])
dataset['MultipleLines']=le.fit_transform(dataset['MultipleLines'])
dataset['InternetService']=le.fit_transform(dataset['InternetService'])
dataset['OnlineSecurity']=le.fit_transform(dataset['OnlineSecurity'])
dataset['DeviceProtection']=le.fit_transform(dataset['DeviceProtection'])
dataset['TechSupport']=le.fit_transform(dataset['TechSupport'])
dataset['StreamingTV']=le.fit_transform(dataset['StreamingTV'])
dataset['StreamingMovies']=le.fit_transform(dataset['StreamingMovies'])
dataset['Contract']=le.fit_transform(dataset['Contract'])
dataset['PaperlessBilling']=le.fit_transform(dataset['PaperlessBilling'])
dataset['PaymentMethod']=le.fit_transform(dataset['PaymentMethod'])
dataset['gender']=le.fit_transform(dataset['gender'])
dataset['OnlineBackup']=le.fit_transform(dataset['OnlineBackup'])

#filling missing value with mean
dataset['TotalCharges'].replace(to_replace = 0, value = dataset['TotalCharges'].mean(), inplace=True)
X=dataset.drop(['Churn','customerID'],axis=1)
y=dataset["Churn"]
y = le.fit_transform(y)
# define model
model = LogisticRegression()
# define grid
balance = [{0:0,1:0},{0:100,1:1}, {0:10,1:1}, {0:1,1:1}, {0:1,1:10}, {0:1,1:100}]
param_grid = dict(class_weight=balance)
# define evaluation procedure
cv = RepeatedStratifiedKFold(n_splits=5, n_repeats=3, random_state=1)
# define grid search
grid = GridSearchCV(estimator=model, param_grid=param_grid, n_jobs=-1, cv=cv, scoring='roc_auc')
# execute the grid search
grid_result = grid.fit(X, y)
# report the best configuration
print("Best: %f using %s" % (grid_result.best_score_, grid_result.best_params_))
# report all configurations
means = grid_result.cv_results_['mean_test_score']
stds = grid_result.cv_results_['std_test_score']
params = grid_result.cv_results_['params']
for mean, stdev, param in zip(means, stds, params):
    print("%f (%f) with: %r" % (mean, stdev, param))
