# Supplementary material for: Optimized customer churn prediction using tabular generative adversarial network (GAN)-based hybrid sampling method and cost-sensitive learning
Source: PeerJ Comput Sci. 2025 Jun 19;11:e2949. doi: 10.7717/peerj-cs.2949 (PMC12193428; doi:10.7717/peerj-cs.2949)
Supplement: Supplemental Information 2 [file peerj-cs-11-2949-s002.zip › code_ipynb/telco 1/smote-cost-sensitive-telco.ipynb]

# %% [code]
# -*- coding: utf-8 -*-
"""
Created on Mon Jun  1 17:31:40 2020

@author: manav

Modifed on 23 AUG 2022

by mahayasa adiputra
"""

import numpy as np
import pandas as pd
from sklearn.metrics import precision_recall_curve
from sklearn.metrics import f1_score
from sklearn.metrics import auc
import matplotlib.pyplot as plt
from xgboost import XGBClassifier
from sklearn.model_selection import GridSearchCV
from sklearn.preprocessing import LabelEncoder
from sklearn.preprocessing import StandardScaler
from sklearn.model_selection import train_test_split
from sklearn.metrics import confusion_matrix , accuracy_score
from sklearn.metrics import roc_curve, roc_auc_score
from imblearn.over_sampling import SMOTE
import sklearn.metrics as mt
from imblearn.combine import SMOTETomek
from imblearn.under_sampling import TomekLinks
from imblearn.under_sampling import NeighbourhoodCleaningRule
from sklearn.model_selection import KFold
from sklearn.model_selection import cross_val_score
from sklearn.preprocessing import LabelEncoder
from numpy import mean
from numpy import std
from imblearn.combine import SMOTEENN
import time
from sklearn.naive_bayes import GaussianNB
from sklearn.ensemble import GradientBoostingClassifier
from sklearn.neighbors import KNeighborsClassifier
from sklearn.tree import DecisionTreeClassifier


# record start time
start = time.time()
le = LabelEncoder()
# Importing the dataset
dataset=pd.read_csv('https://raw.githubusercontent.com/mahayasa/various-sampling-churn-prediction/main/data/telco_churn.csv')

#transform data into numeric value
dataset['Partner']=le.fit_transform(dataset['Partner'])
dataset['Dependents']=le.fit_transform(dataset['Dependents'])
dataset['PhoneService']=le.fit_transform(dataset['PhoneService'])
dataset['MultipleLines']=le.fit_transform(dataset['MultipleLines'])
dataset['InternetService']=le.fit_transform(dataset['InternetService'])
dataset['OnlineSecurity']=le.fit_transform(dataset['OnlineSecurity'])
dataset['DeviceProtection']=le.fit_transform(dataset['DeviceProtection'])
dataset['TechSupport']=le.fit_transform(dataset['TechSupport'])
dataset['StreamingTV']=le.fit_transform(dataset['StreamingTV'])
dataset['StreamingMovies']=le.fit_transform(dataset['StreamingMovies'])
dataset['Contract']=le.fit_transform(dataset['Contract'])
dataset['PaperlessBilling']=le.fit_transform(dataset['PaperlessBilling'])
dataset['PaymentMethod']=le.fit_transform(dataset['PaymentMethod'])
dataset['gender']=le.fit_transform(dataset['gender'])
dataset['OnlineBackup']=le.fit_transform(dataset['OnlineBackup'])

#filling missing value with mean
dataset['TotalCharges'].replace(to_replace = 0, value = dataset['TotalCharges'].mean(), inplace=True)
X=dataset.drop(['Churn','customerID'],axis=1)
y=dataset["Churn"]
y = le.fit_transform(y)
#imblearn SMOTE
#smote_enn = SMOTE()
smote_enn = SMOTEENN()
X, y = smote_enn.fit_resample(X, y)
#smote_enn = SMOTETomek(tomek=TomekLinks(sampling_strategy='majority'))
#X, y = smote_enn.fit_resample(X, y)
#ncr = NeighbourhoodCleaningRule(n_neighbors=5, kind_sel='all')
#X, y = ncr.fit_resample(X, y)

#kfold cross validation
cv = KFold(n_splits=5, random_state=1, shuffle=True)

end = time.time()

from google.colab import drive
drive.mount('/content/drive')

print("The time of execution of preprocess:",
      (end-start), "s")

# %% [code]
# decision tree
from sklearn.model_selection import RepeatedStratifiedKFold
from sklearn.tree import DecisionTreeClassifier
model = DecisionTreeClassifier()
# define grid
balance1 = [{0:10,1:100},{0:20,1:100},{0:30,1:100},{0:40,1:100},{0:50,1:100},{0:60,1:100},{0:70,1:100},{0:80,1:100},{0:90,1:100},{0:100,1:100}]
balance = [{0:100,1:10},{0:100,1:20},{0:100,1:30},{0:100,1:40},{0:100,1:50},{0:100,1:60},{0:100,1:70},{0:100,1:80},{0:100,1:90},{0:100,1:100}]
param_grid = dict(class_weight=balance)
# define evaluation procedure
cv = RepeatedStratifiedKFold(n_splits=5, n_repeats=3, random_state=1)
# define grid search
grid = GridSearchCV(estimator=model, param_grid=param_grid, n_jobs=-1, cv=cv, scoring='roc_auc')
# execute the grid search
grid_result = grid.fit(X, y)
# report the best configuration
print("Best: %f using %s" % (grid_result.best_score_, grid_result.best_params_))
# report all configurations
means = grid_result.cv_results_['mean_test_score']
stds = grid_result.cv_results_['std_test_score']
params = grid_result.cv_results_['params']
for mean, stdev, param in zip(means, stds, params):
    print("%f (%f) with: %r" % (mean, stdev, param))

# Create a DataFrame with the results
results_df = pd.DataFrame(grid_result.cv_results_)
# Save the DataFrame to an Excel file
results_df.to_excel('smoteenn-tn-telco1-dt-cs-auc.xlsx', index=False)


# Define the source file path (in Colab)
source_file = '/content/smoteenn-tn-telco1-dt-cs-auc.xlsx'

# Define the destination folder path in Google Drive
destination_folder = "/content/drive/MyDrive/experiment/telco1"

# Copy the file to the destination
!cp $source_file $destination_folder

# %% [code]
from sklearn.metrics import f1_score, make_scorer
f1 = make_scorer(f1_score , average='macro')
grid = GridSearchCV(estimator=model, param_grid=param_grid, n_jobs=-1, cv=cv, scoring=f1)
# execute the grid search
grid_result = grid.fit(X, y)
# report the best configuration
print("Best: %f using %s" % (grid_result.best_score_, grid_result.best_params_))
# report all configurations
means = grid_result.cv_results_['mean_test_score']
stds = grid_result.cv_results_['std_test_score']
params = grid_result.cv_results_['params']
for mean, stdev, param in zip(means, stds, params):
    print("%f (%f) with: %r" % (mean, stdev, param))

# Create a DataFrame with the results
results_df = pd.DataFrame(grid_result.cv_results_)
# Save the DataFrame to an Excel file
results_df.to_excel('smoteenn-tn-telco1-dt-cs-f1.xlsx', index=False)

# Define the source file path (in Colab)
source_file = '/content/smoteenn-tn-telco1-dt-cs-f1.xlsx'

# Define the destination folder path in Google Drive
destination_folder = "/content/drive/MyDrive/experiment/telco1"

# Copy the file to the destination
!cp $source_file $destination_folder

# %% [code]
from imblearn.metrics import geometric_mean_score
gm_scorer = make_scorer(geometric_mean_score, greater_is_better=True, average='binary')

grid = GridSearchCV(estimator=model, param_grid=param_grid, n_jobs=-1, cv=cv, scoring=gm_scorer)
# execute the grid search
grid_result = grid.fit(X, y)
# report the best configuration
print("Best: %f using %s" % (grid_result.best_score_, grid_result.best_params_))
# report all configurations
means = grid_result.cv_results_['mean_test_score']
stds = grid_result.cv_results_['std_test_score']
params = grid_result.cv_results_['params']
for mean, stdev, param in zip(means, stds, params):
    print("%f (%f) with: %r" % (mean, stdev, param))
# Create a DataFrame with the results
results_df = pd.DataFrame(grid_result.cv_results_)
# Save the DataFrame to an Excel file
results_df.to_excel('smoteenn-tn-telco1-dt-cs-gmean.xlsx', index=False)

# Define the source file path (in Colab)
source_file = '/content/smoteenn-tn-telco1-dt-cs-gmean.xlsx'

# Define the destination folder path in Google Drive
destination_folder = "/content/drive/MyDrive/experiment/telco1"

# Copy the file to the destination
!cp $source_file $destination_folder

# %% [code]
# LR
from sklearn.linear_model import LogisticRegression
model = LogisticRegression()
# define grid
balance1 = [{0:10,1:100},{0:20,1:100},{0:30,1:100},{0:40,1:100},{0:50,1:100},{0:60,1:100},{0:70,1:100},{0:80,1:100},{0:90,1:100},{0:100,1:100}]
balance = [{0:100,1:10},{0:100,1:20},{0:100,1:30},{0:100,1:40},{0:100,1:50},{0:100,1:60},{0:100,1:70},{0:100,1:80},{0:100,1:90},{0:100,1:100}]
param_grid = dict(class_weight=balance)
# define evaluation procedure
cv = RepeatedStratifiedKFold(n_splits=5, n_repeats=3, random_state=1)
# define grid search
grid = GridSearchCV(estimator=model, param_grid=param_grid, n_jobs=-1, cv=cv, scoring='roc_auc')
# execute the grid search
grid_result = grid.fit(X, y)
# report the best configuration
print("Best: %f using %s" % (grid_result.best_score_, grid_result.best_params_))
# report all configurations
means = grid_result.cv_results_['mean_test_score']
stds = grid_result.cv_results_['std_test_score']
params = grid_result.cv_results_['params']
for mean, stdev, param in zip(means, stds, params):
    print("%f (%f) with: %r" % (mean, stdev, param))

# Create a DataFrame with the results
results_df = pd.DataFrame(grid_result.cv_results_)
# Save the DataFrame to an Excel file
results_df.to_excel('smoteenn-tn-telco1-lr-cs-auc.xlsx', index=False)

# Define the source file path (in Colab)
source_file = '/content/smoteenn-tn-telco1-lr-cs-auc.xlsx'

# Define the destination folder path in Google Drive
destination_folder = "/content/drive/MyDrive/experiment/telco1"

# Copy the file to the destination
!cp $source_file $destination_folder

# %% [code]
from sklearn.metrics import f1_score, make_scorer
f1 = make_scorer(f1_score , average='macro')
grid = GridSearchCV(estimator=model, param_grid=param_grid, n_jobs=-1, cv=cv, scoring=f1)
# execute the grid search
grid_result = grid.fit(X, y)
# report the best configuration
print("Best: %f using %s" % (grid_result.best_score_, grid_result.best_params_))
# report all configurations
means = grid_result.cv_results_['mean_test_score']
stds = grid_result.cv_results_['std_test_score']
params = grid_result.cv_results_['params']
for mean, stdev, param in zip(means, stds, params):
    print("%f (%f) with: %r" % (mean, stdev, param))

# Create a DataFrame with the results
results_df = pd.DataFrame(grid_result.cv_results_)
# Save the DataFrame to an Excel file
results_df.to_excel('smoteenn-tn-telco1-lr-cs-f1.xlsx', index=False)


# Define the source file path (in Colab)
source_file = '/content/smoteenn-tn-telco1-lr-cs-f1.xlsx'

# Define the destination folder path in Google Drive
destination_folder = "/content/drive/MyDrive/experiment/telco1"

# Copy the file to the destination
!cp $source_file $destination_folder

# %% [code]
from imblearn.metrics import geometric_mean_score
gm_scorer = make_scorer(geometric_mean_score, greater_is_better=True, average='binary')
grid = GridSearchCV(estimator=model, param_grid=param_grid, n_jobs=-1, cv=cv, scoring=gm_scorer)
# execute the grid search
grid_result = grid.fit(X, y)
# report the best configuration
print("Best: %f using %s" % (grid_result.best_score_, grid_result.best_params_))
# report all configurations
means = grid_result.cv_results_['mean_test_score']
stds = grid_result.cv_results_['std_test_score']
params = grid_result.cv_results_['params']
for mean, stdev, param in zip(means, stds, params):
    print("%f (%f) with: %r" % (mean, stdev, param))

# Create a DataFrame with the results
results_df = pd.DataFrame(grid_result.cv_results_)
# Save the DataFrame to an Excel file
results_df.to_excel('smoteenn-tn-telco1-lr-cs-gmean.xlsx', index=False)


# Define the source file path (in Colab)
source_file = '/content/smoteenn-telco1-lr-cs-gmean.xlsx'

# Define the destination folder path in Google Drive
destination_folder = "/content/drive/MyDrive/experiment/telco1"

# Copy the file to the destination
!cp $source_file $destination_folder

# %% [code]
#SVM
from sklearn.model_selection import RepeatedStratifiedKFold
from sklearn.svm import SVC
model = SVC()
# define grid
balance1 = [{0:10,1:100},{0:20,1:100},{0:30,1:100},{0:40,1:100},{0:50,1:100},{0:60,1:100},{0:70,1:100},{0:80,1:100},{0:90,1:100},{0:100,1:100}]
balance = [{0:100,1:10},{0:100,1:20},{0:100,1:30},{0:100,1:40},{0:100,1:50},{0:100,1:60},{0:100,1:70},{0:100,1:80},{0:100,1:90},{0:100,1:100}]
param_grid = dict(class_weight=balance)
# define evaluation procedure
cv = RepeatedStratifiedKFold(n_splits=5, n_repeats=3, random_state=1)
# define grid search
grid = GridSearchCV(estimator=model, param_grid=param_grid, n_jobs=-1, cv=cv, scoring='roc_auc')
# execute the grid search
grid_result = grid.fit(X, y)
# report the best configuration
print("Best: %f using %s" % (grid_result.best_score_, grid_result.best_params_))
# report all configurations
means = grid_result.cv_results_['mean_test_score']
stds = grid_result.cv_results_['std_test_score']
params = grid_result.cv_results_['params']
for mean, stdev, param in zip(means, stds, params):
    print("%f (%f) with: %r" % (mean, stdev, param))

# Create a DataFrame with the results
results_df = pd.DataFrame(grid_result.cv_results_)
# Save the DataFrame to an Excel file
results_df.to_excel('smoteenn-tn-telco1-svm-cs-auc.xlsx', index=False)

# Define the source file path (in Colab)
source_file = '/content/smoteenn-tn-telco1-svm-cs-auc.xlsx'

# Define the destination folder path in Google Drive
destination_folder = "/content/drive/MyDrive/experiment/telco1"

# Copy the file to the destination
!cp $source_file $destination_folder

# %% [code]
from sklearn.metrics import f1_score, make_scorer
f1 = make_scorer(f1_score , average='macro')
grid = GridSearchCV(estimator=model, param_grid=param_grid, n_jobs=-1, cv=cv, scoring=f1)
# execute the grid search
grid_result = grid.fit(X, y)
# report the best configuration
print("Best: %f using %s" % (grid_result.best_score_, grid_result.best_params_))
# report all configurations
means = grid_result.cv_results_['mean_test_score']
stds = grid_result.cv_results_['std_test_score']
params = grid_result.cv_results_['params']
for mean, stdev, param in zip(means, stds, params):
    print("%f (%f) with: %r" % (mean, stdev, param))

# Create a DataFrame with the results
results_df = pd.DataFrame(grid_result.cv_results_)
# Save the DataFrame to an Excel file
results_df.to_excel('smoteenn-tn-telco1-svm-cs-f1.xlsx', index=False)

# Define the source file path (in Colab)
source_file = '/content/smoteenn-tn-telco1-svm-cs-f1.xlsx'

# Define the destination folder path in Google Drive
destination_folder = "/content/drive/MyDrive/experiment/telco1"

# Copy the file to the destination
!cp $source_file $destination_folder

# %% [code]
from imblearn.metrics import geometric_mean_score
gm_scorer = make_scorer(geometric_mean_score, greater_is_better=True, average='binary')
grid = GridSearchCV(estimator=model, param_grid=param_grid, n_jobs=-1, cv=cv, scoring=gm_scorer)
# execute the grid search
grid_result = grid.fit(X, y)
# report the best configuration
print("Best: %f using %s" % (grid_result.best_score_, grid_result.best_params_))
# report all configurations
means = grid_result.cv_results_['mean_test_score']
stds = grid_result.cv_results_['std_test_score']
params = grid_result.cv_results_['params']
for mean, stdev, param in zip(means, stds, params):
    print("%f (%f) with: %r" % (mean, stdev, param))

# Create a DataFrame with the results
results_df = pd.DataFrame(grid_result.cv_results_)
# Save the DataFrame to an Excel file
results_df.to_excel('smoteenn-tn-telco1-svm-cs-gmean.xlsx', index=False)


# Define the source file path (in Colab)
source_file = '/content/smoteenn-tn-telco1-svm-cs-gmean.xlsx'

# Define the destination folder path in Google Drive
destination_folder = "/content/drive/MyDrive/experiment/telco1"

# Copy the file to the destination
!cp $source_file $destination_folder
