# Supplementary material for: Optimized customer churn prediction using tabular generative adversarial network (GAN)-based hybrid sampling method and cost-sensitive learning
Source: PeerJ Comput Sci. 2025 Jun 19;11:e2949. doi: 10.7717/peerj-cs.2949 (PMC12193428; doi:10.7717/peerj-cs.2949)
Supplement: Supplemental Information 3 [file peerj-cs-11-2949-s003.zip]

Archive with 7 entries (6 files):
- dataset/
- dataset/bank_churn.csv
- dataset/insurance.csv
- dataset/mobile-churn.csv
- dataset/telco 1.csv
- dataset/telco 2.csv
- dataset/telco 3.csv
