# Supplementary material for: Optimized customer churn prediction using tabular generative adversarial network (GAN)-based hybrid sampling method and cost-sensitive learning
Source: PeerJ Comput Sci. 2025 Jun 19;11:e2949. doi: 10.7717/peerj-cs.2949 (PMC12193428; doi:10.7717/peerj-cs.2949)
Supplement: Supplemental Information 3 [file peerj-cs-11-2949-s003.zip › dataset/bank_churn.csv]

RowNumber	CreditScore	Geography	Gender	Age	Tenure	Balance	NumOfProducts	HasCrCard	IsActiveMember	EstimatedSalary	Exited
1	619	France	Female	42	2	0	1	1	1	101348.88	1
2	608	Spain	Female	41	1	83807.86	1	0	1	112542.58	0
3	502	France	Female	42	8	159660.8	3	1	0	113931.57	1
4	699	France	Female	39	1	0	2	0	0	93826.63	0
5	850	Spain	Female	43	2	125510.82	1	1	1	79084.1	0
6	645	Spain	Male	44	8	113755.78	2	1	0	149756.71	1
7	822	France	Male	50	7	0	2	1	1	10062.8	0
8	376	Germany	Female	29	4	115046.74	4	1	0	119346.88	1
9	501	France	Male	44	4	142051.07	2	0	1	74940.5	0
10	684	France	Male	27	2	134603.88	1	1	1	71725.73	0
11	528	France	Male	31	6	102016.72	2	0	0	80181.12	0
12	497	Spain	Male	24	3	0	2	1	0	76390.01	0
13	476	France	Female	34	10	0	2	1	0	26260.98	0
14	549	France	Female	25	5	0	2	0	0	190857.79	0
15	635	Spain	Female	35	7	0	2	1	1	65951.65	0
16	616	Germany	Male	45	3	143129.41	2	0	1	64327.26	0
17	653	Germany	Male	58	1	132602.88	1	1	0	5097.67	1
18	549	Spain	Female	24	9	0	2	1	1	14406.41	0
19	587	Spain	Male	45	6	0	1	0	0	158684.81	0
20	726	France	Female	24	6	0	2	1	1	54724.03	0
21	732	France	Male	41	8	0	2	1	1	170886.17	0
22	636	Spain	Female	32	8	0	2	1	0	138555.46	0
23	510	Spain	Female	38	4	0	1	1	0	118913.53	1
24	669	France	Male	46	3	0	2	0	1	8487.75	0
25	846	France	Female	38	5	0	1	1	1	187616.16	0
26	577	France	Male	25	3	0	2	0	1	124508.29	0
27	756	Germany	Male	36	2	136815.64	1	1	1	170041.95	0
28	571	France	Male	44	9	0	2	0	0	38433.35	0
29	574	Germany	Female	43	3	141349.43	1	1	1	100187.43	0
30	411	France	Male	29	0	59697.17	2	1	1	53483.21	0
31	591	Spain	Female	39	3	0	3	1	0	140469.38	1
32	533	France	Male	36	7	85311.7	1	0	1	156731.91	0
33	553	Germany	Male	41	9	110112.54	2	0	0	81898.81	0
34	520	Spain	Female	42	6	0	2	1	1	34410.55	0
35	722	Spain	Female	29	9	0	2	1	1	142033.07	0
36	475	France	Female	45	0	134264.04	1	1	0	27822.99	1
37	490	Spain	Male	31	3	145260.23	1	0	1	114066.77	0
38	804	Spain	Male	33	7	76548.6	1	0	1	98453.45	0
39	850	France	Male	36	7	0	1	1	1	40812.9	0
40	582	Germany	Male	41	6	70349.48	2	0	1	178074.04	0
41	472	Spain	Male	40	4	0	1	1	0	70154.22	0
42	465	France	Female	51	8	122522.32	1	0	0	181297.65	1
43	556	France	Female	61	2	117419.35	1	1	1	94153.83	0
44	834	France	Female	49	2	131394.56	1	0	0	194365.76	1
45	660	Spain	Female	61	5	155931.11	1	1	1	158338.39	0
46	776	Germany	Female	32	4	109421.13	2	1	1	126517.46	0
47	829	Germany	Female	27	9	112045.67	1	1	1	119708.21	1
48	637	Germany	Female	39	9	137843.8	1	1	1	117622.8	1
49	550	Germany	Male	38	2	103391.38	1	0	1	90878.13	0
50	776	Germany	Female	37	2	103769.22	2	1	0	194099.12	0
51	698	Germany	Male	44	10	116363.37	2	1	0	198059.16	0
52	585	Germany	Male	36	5	146050.97	2	0	0	86424.57	0
53	788	France	Female	33	5	0	2	0	0	116978.19	0
54	655	Germany	Male	41	8	125561.97	1	0	0	164040.94	1
55	601	Germany	Male	42	1	98495.72	1	1	0	40014.76	1
56	619	France	Male	43	1	125211.92	1	1	1	113410.49	0
57	656	France	Male	45	5	127864.4	1	1	0	87107.57	0
58	725	Germany	Male	19	0	75888.2	1	0	0	45613.75	0
59	511	Spain	Female	66	4	0	1	1	0	1643.11	1
60	614	France	Male	51	4	40685.92	1	1	1	46775.28	0
61	742	Germany	Male	35	5	136857	1	0	0	84509.57	0
62	687	Germany	Female	27	9	152328.88	2	0	0	126494.82	0
63	555	Spain	Male	33	1	56084.69	2	0	0	178798.13	0
64	684	Spain	Male	56	8	78707.16	1	1	1	99398.36	0
65	603	Germany	Male	26	4	109166.37	1	1	1	92840.67	0
66	751	Germany	Female	36	6	169831.46	2	1	1	27758.36	0
67	581	Germany	Female	34	1	101633.04	1	1	0	110431.51	0
68	735	Germany	Male	43	10	123180.01	2	1	1	196673.28	0
69	661	Germany	Female	35	5	150725.53	2	0	1	113656.85	0
70	675	France	Female	21	8	98373.26	1	1	0	18203	0
71	738	Germany	Male	58	2	133745.44	4	1	0	28373.86	1
72	813	France	Male	29	6	0	1	1	0	33953.87	0
73	657	Spain	Female	37	0	163607.18	1	0	1	44203.55	0
74	604	Germany	Female	25	5	157780.84	2	1	1	58426.81	0
75	519	France	Male	36	9	0	2	0	1	145562.4	0
76	735	France	Female	21	1	178718.19	2	1	0	22388	0
77	664	France	Male	55	8	0	2	1	1	139161.64	0
78	678	France	Female	32	9	0	1	1	1	148210.64	0
79	757	Spain	Male	33	5	77253.22	1	0	1	194239.63	0
80	416	Germany	Female	41	10	122189.66	2	1	0	98301.61	0
81	665	France	Female	34	1	96645.54	2	0	0	171413.66	0
82	777	France	Female	32	2	0	1	1	0	136458.19	1
83	543	France	Female	36	3	0	2	0	0	26019.59	0
84	506	France	Female	34	4	90307.62	1	1	1	159235.29	0
85	493	France	Female	46	4	0	2	1	0	1907.66	0
86	652	Spain	Female	75	10	0	2	1	1	114675.75	0
87	750	Spain	Male	22	3	121681.82	1	1	0	128643.35	1
88	729	France	Male	30	9	0	2	1	0	151869.35	0
89	646	France	Female	46	4	0	3	1	0	93251.42	1
90	635	Germany	Female	28	3	81623.67	2	1	1	156791.36	0
91	647	Spain	Female	44	5	0	3	1	1	174205.22	1
92	808	France	Male	45	7	118626.55	2	1	0	147132.46	0
93	524	France	Female	36	10	0	2	1	0	109614.57	0
94	769	France	Male	29	8	0	2	1	1	172290.61	0
95	730	Spain	Male	42	4	0	2	0	1	85982.47	0
96	515	Spain	Male	35	10	176273.95	1	0	1	121277.78	0
97	773	Spain	Male	41	9	102827.44	1	0	1	64595.25	0
98	814	Germany	Male	29	8	97086.4	2	1	1	197276.13	0
99	710	Spain	Male	22	8	0	2	0	0	99645.04	0
100	413	France	Male	34	9	0	2	0	0	6534.18	0
101	665	France	Female	40	6	0	1	1	1	161848.03	0
102	623	France	Female	44	6	0	2	0	0	167162.43	0
103	738	France	Male	31	9	82674.15	1	1	0	41970.72	0
104	528	Spain	Male	36	7	0	2	1	0	60536.56	0
105	670	Spain	Female	65	1	0	1	1	1	177655.68	1
106	622	Spain	Female	46	4	107073.27	2	1	1	30984.59	1
107	582	Germany	Male	32	1	88938.62	1	1	1	10054.53	0
108	785	Germany	Female	36	2	99806.85	1	0	1	36976.52	0
109	605	Spain	Male	33	5	150092.8	1	0	0	71862.79	0
110	479	Germany	Male	35	9	92833.89	1	1	0	99449.86	1
111	685	Germany	Male	30	3	90536.81	1	0	1	63082.88	0
112	538	Germany	Male	39	7	108055.1	2	1	0	27231.26	0
113	562	France	Male	42	2	100238.35	1	0	0	86797.41	0
114	675	Spain	Male	36	9	106190.55	1	0	1	22994.32	0
115	721	Germany	Male	28	9	154475.54	2	0	1	101300.94	1
116	628	Germany	Female	30	9	132351.29	2	1	1	74169.13	0
117	668	Germany	Female	37	6	167864.4	1	1	0	115638.29	0
118	506	France	Female	41	1	0	2	1	0	31766.3	0
119	524	Germany	Female	31	8	107818.63	1	1	0	199725.39	1
120	699	Germany	Male	34	4	185173.81	2	1	0	120834.48	0
121	828	France	Male	34	8	129433.34	2	0	0	38131.77	0
122	674	Spain	Male	39	6	120193.42	1	0	0	100130.95	0
123	656	France	Female	39	6	0	2	1	0	141069.88	0
124	684	Germany	Female	48	10	126384.42	1	1	1	198129.36	0
125	625	France	Female	28	3	0	1	0	0	183646.41	0
126	432	France	Male	42	9	152603.45	1	1	0	110265.24	1
127	549	France	Female	52	1	0	1	0	1	8636.05	1
128	625	Germany	Male	56	0	148507.24	1	1	0	46824.08	1
129	828	France	Female	41	7	0	2	1	0	171378.77	0
130	770	France	Male	24	9	101827.07	1	1	0	167256.35	0
131	758	France	Female	34	3	0	2	1	1	124226.16	0
132	795	Germany	Female	33	9	130862.43	1	1	1	114935.21	0
133	687	France	Male	38	9	122570.87	1	1	1	35608.88	0
134	686	France	Male	25	1	0	2	0	1	16459.37	0
135	789	Germany	Male	39	7	124828.46	2	1	1	124411.08	0
136	589	Germany	Female	50	5	144895.05	2	1	1	34941.23	0
137	461	Germany	Female	34	5	63663.93	1	0	1	167784.28	0
138	637	France	Male	40	2	133463.1	1	0	1	93165.34	0
139	584	Spain	Female	48	2	213146.2	1	1	0	75161.25	1
140	579	Spain	Female	35	1	129490.36	2	0	1	8590.83	1
141	756	Germany	Male	44	10	137452.09	1	1	0	189543.9	0
142	663	France	Male	34	7	0	2	1	1	180427.24	0
143	682	France	Female	43	5	125851.93	1	1	1	193318.33	0
144	793	Spain	Male	52	2	0	1	1	0	159123.82	1
145	691	France	Female	31	5	40915.55	1	1	0	126213.84	1
146	485	Spain	Female	21	5	113157.22	1	1	1	54141.5	0
147	635	Spain	Female	29	8	138296.94	2	1	0	141075.51	0
148	650	France	Male	37	5	106967.18	1	0	0	24495.03	0
149	735	France	Male	44	9	120681.63	1	1	0	74836.34	0
150	416	France	Male	32	0	0	2	0	1	878.87	0
151	754	Spain	Female	32	7	0	2	1	0	89520.75	0
152	535	France	Female	48	9	0	1	1	0	149892.79	1
153	716	Spain	Male	42	8	0	2	1	0	180800.42	0
154	539	France	Male	37	2	127609.59	1	1	0	98646.22	0
155	614	France	Female	43	6	0	2	1	1	109041.53	0
156	706	Spain	Male	57	7	0	1	1	0	17941.16	1
157	758	France	Female	33	7	0	2	0	0	82996.47	0
158	586	Spain	Female	28	2	0	2	1	1	92067.35	0
159	646	France	Female	73	6	97259.25	1	0	1	104719.66	0
160	631	Germany	Female	33	4	123246.7	1	0	0	112687.57	0
161	717	Spain	Female	22	6	101060.25	1	0	1	84699.56	0
162	684	France	Male	30	2	0	2	1	0	83473.82	0
163	800	France	Female	49	7	108007.36	1	0	0	47125.11	0
164	721	Spain	Female	36	2	0	2	1	1	106977.8	0
165	683	Spain	Male	29	0	133702.89	1	1	0	55582.54	1
166	660	Germany	Male	31	9	125189.75	2	1	1	139874.43	0
167	704	Germany	Female	24	7	113034.22	1	1	0	162503.48	1
168	615	Spain	Female	41	9	109013.23	1	1	0	196499.96	0
169	667	Spain	Female	39	2	0	2	1	0	40721.24	1
170	682	Germany	Male	24	9	57929.81	2	0	0	53134.3	0
171	484	France	Female	29	4	130114.39	1	1	0	164017.89	0
172	628	Germany	Male	27	5	95826.49	2	1	0	155996.96	0
173	480	Germany	Male	44	10	129608.57	1	1	0	5472.7	1
174	578	France	Male	30	4	169462.09	1	1	0	112187.11	0
175	512	France	Male	40	5	0	2	1	1	146457.83	0
176	484	Spain	Female	35	7	133868.21	1	1	1	27286.1	0
177	510	France	Female	30	0	0	2	1	1	130553.47	0
178	606	Germany	Male	36	5	190479.48	2	0	0	179351.89	0
179	597	Spain	Female	40	8	101993.12	1	0	1	94774.12	0
180	754	Germany	Female	55	3	161608.81	1	1	0	8080.85	1
181	850	Spain	Female	45	2	122311.21	1	1	1	19482.5	0
182	510	France	Male	65	2	0	2	1	1	48071.61	0
183	778	Germany	Female	45	1	162150.42	2	1	0	174531.27	0
184	636	France	Male	42	2	0	2	1	1	55470.78	0
185	804	France	Female	50	4	0	1	1	1	8546.87	1
186	514	France	Male	32	8	0	2	1	0	95857.18	0
187	730	France	Female	39	1	99010.67	1	1	0	194945.8	0
188	525	Spain	Female	37	0	0	1	0	1	131521.72	0
189	616	Spain	Male	30	5	0	2	0	1	196108.51	0
190	687	Germany	Female	34	7	111388.18	2	1	0	148564.76	0
191	715	France	Female	41	8	56214.85	2	0	0	92982.61	1
192	512	France	Female	36	3	84327.77	2	1	0	17675.36	0
193	479	France	Male	40	1	0	2	0	0	114996.43	0
194	601	France	Male	32	8	93012.89	1	1	0	86957.42	0
195	580	Spain	Male	29	9	61710.44	2	1	0	128077.8	0
196	807	France	Male	35	3	174790.15	1	1	1	600.36	0
197	616	Spain	Female	32	6	0	2	1	1	43001.46	0
198	721	Germany	Male	37	3	107720.64	1	1	1	158591.12	0
199	501	France	Male	57	10	0	2	1	1	47847.19	0
200	521	France	Male	35	6	96423.84	1	1	0	10488.44	0
201	850	Spain	Male	30	2	141040.01	1	1	1	5978.2	0
202	759	France	Male	42	4	105420.18	1	0	1	121409.06	0
203	516	Spain	Male	50	5	0	1	0	1	146145.93	1
204	711	France	Female	38	2	129022.06	2	1	1	14374.86	1
205	512	Spain	Male	33	3	176666.62	1	1	0	94670.77	0
206	550	France	Male	37	3	0	1	1	1	179670.31	0
207	608	Spain	Female	41	3	89763.84	1	0	0	199304.74	1
208	618	France	Male	34	5	134954.53	1	1	1	151954.39	0
209	643	France	Male	45	5	0	1	1	0	142513.5	1
210	671	France	Male	45	2	106376.85	1	0	1	158264.62	0
211	689	Germany	Male	33	2	161814.64	2	1	0	169381.9	0
212	603	France	Male	31	8	0	2	1	1	169915.02	0
213	620	France	Female	41	9	0	2	0	0	88852.47	0
214	676	France	Female	34	1	63095.01	1	1	1	40645.81	0
215	572	Germany	Male	26	4	118287.01	2	0	0	60427.3	0
216	668	Germany	Male	47	7	106854.21	1	0	1	157959.02	1
217	695	France	Male	46	7	49512.55	1	1	0	133007.34	0
218	730	Spain	Female	33	9	0	2	0	0	176576.62	0
219	807	France	Male	43	1	105799.32	2	1	0	34888.04	1
220	592	France	Male	54	8	0	1	1	1	28737.71	1
221	726	France	Female	31	9	114722.05	2	1	1	98178.57	0
222	514	Spain	Male	30	7	0	1	0	1	125010.24	0
223	567	France	Male	42	2	0	2	1	1	167984.61	0
224	850	France	Male	33	10	0	1	1	0	4861.72	1
225	671	Germany	Male	45	6	99564.22	1	1	1	108872.45	1
226	670	France	Male	37	4	170557.91	2	1	0	198252.88	0
227	694	France	Female	30	9	0	2	1	1	26960.31	0
228	547	Germany	Female	39	6	74596.15	3	1	1	85746.52	1
229	751	Germany	Male	50	2	96888.39	1	1	0	77206.25	1
230	594	Germany	Female	29	3	130830.22	1	1	0	61048.53	0
231	673	France	Male	72	1	0	2	0	1	111981.19	0
232	610	France	Male	40	0	0	2	1	0	62232.6	0
233	512	France	Female	37	1	0	2	0	1	156105.03	0
234	767	Germany	Male	20	3	119714.25	2	0	1	150135.38	0
235	585	France	Female	67	5	113978.97	2	0	1	93146.11	0
236	763	Germany	Male	42	6	100160.75	1	1	0	33462.94	1
237	712	France	Female	29	2	0	1	1	1	144375	0
238	539	Germany	Female	43	3	116220.5	3	1	0	55803.96	1
239	668	France	Female	46	2	0	3	1	0	89048.46	1
240	703	France	Male	28	2	81173.83	2	0	1	162812.16	0
241	662	Spain	Male	38	4	0	2	1	0	136259.65	0
242	725	Germany	Female	39	5	116803.8	1	1	0	124052.97	0
243	703	France	Male	37	8	105961.68	2	0	1	74158.8	0
244	659	Germany	Male	67	6	117411.6	1	1	1	45071.09	1
245	523	Spain	Male	34	7	0	2	1	0	62030.06	0
246	635	France	Female	40	10	123497.58	1	1	0	131953.23	1
247	772	Germany	Male	26	7	152400.51	2	1	0	79414	0
248	545	France	Female	26	1	0	2	1	1	199638.56	0
249	634	Germany	Male	24	8	103097.85	1	1	1	157577.29	0
250	739	Germany	Male	54	8	126418.14	1	1	0	134420.75	1
251	771	Germany	Female	36	5	77846.9	1	0	0	99805.99	0
252	587	Spain	Female	34	1	0	2	1	1	97932.68	0
253	681	France	Female	79	0	0	2	0	1	170968.99	0
254	544	Germany	Male	37	2	79731.91	1	1	1	57558.95	0
255	696	Spain	Male	28	8	0	1	0	0	176713.47	0
256	766	Spain	Male	41	0	0	2	0	1	34283.23	0
257	727	France	Male	34	10	0	2	1	1	198637.34	0
258	671	Germany	Female	34	6	37266.67	2	0	0	156917.12	0
259	693	France	Female	30	6	127992.25	1	1	1	50457.2	0
260	850	Germany	Male	38	3	54901.01	1	1	1	140075.55	0
261	732	Germany	Male	42	9	108748.08	2	1	1	65323.11	0
262	726	Spain	Female	48	6	99906.19	1	1	0	64323.24	0
263	557	France	Female	32	6	184686.41	2	1	0	14956.44	0
264	682	France	Female	26	0	110654.02	1	0	1	111879.21	0
265	738	Spain	Male	31	9	79019.8	1	1	1	18606.23	0
266	531	Spain	Female	36	9	99240.51	1	1	0	123137.01	0
267	498	France	Male	34	2	0	2	1	1	148528.24	0
268	651	France	Male	36	7	0	2	1	0	13898.31	0
269	549	Spain	Female	39	7	0	1	0	0	81259.25	1
270	791	Germany	Female	35	7	52436.2	1	1	0	161051.75	0
271	650	Spain	Male	41	9	0	2	0	1	191599.67	0
272	733	Germany	Male	34	3	100337.96	3	1	0	48559.19	1
273	811	Germany	Female	34	1	149297.19	2	1	1	186339.74	0
274	707	France	Male	30	8	0	2	1	0	33159.37	0
275	712	Germany	Male	28	4	145605.44	1	0	1	93883.53	0
276	706	Spain	Female	37	7	0	2	1	1	110899.3	0
277	756	France	Male	62	3	0	1	1	1	11199.04	1
278	777	France	Female	53	10	0	2	1	0	189992.97	0
279	646	France	Male	35	6	84026.86	1	0	1	164255.69	0
280	714	France	Male	46	1	0	1	1	0	152167.79	1
281	782	France	Male	39	8	0	2	1	1	33949.67	0
282	775	Spain	Male	29	10	0	2	1	1	68143.93	0
283	479	Germany	Male	35	4	138718.92	1	1	1	47251.79	1
284	807	France	Male	42	7	118274.71	1	1	1	25885.72	0
285	799	France	Female	22	8	174185.98	2	0	1	192633.85	0
286	675	France	Male	40	7	113208.86	2	1	0	34577.36	0
287	602	Spain	Male	29	5	103907.28	1	1	0	161229.84	0
288	475	France	Female	32	8	119023.28	1	1	0	100816.29	0
289	744	Spain	Female	26	5	166297.89	1	1	1	181694.44	0
290	588	Spain	Male	34	10	0	2	1	0	79078.91	0
291	703	Germany	Male	42	9	63227	1	0	1	137316.32	0
292	747	Spain	Female	41	5	94521.17	2	1	0	194926.86	0
293	583	France	Male	27	7	0	2	1	0	51285.49	0
294	750	Spain	Female	34	9	112822.26	1	0	0	150401.53	1
295	681	France	Male	38	3	0	2	1	1	112491.96	0
296	773	France	Male	25	2	135903.33	1	1	0	73656.38	0
297	714	France	Female	31	4	125169.26	1	1	1	106636.89	0
298	687	Spain	Female	44	7	0	3	1	0	155853.52	1
299	511	France	Male	58	0	149117.31	1	1	1	162599.51	0
300	627	France	Male	33	5	0	2	1	1	103737.82	0
301	694	France	Female	31	10	0	2	1	0	160990.27	0
302	616	Spain	Female	36	6	132311.71	1	0	0	15462.84	0
303	687	France	Male	35	8	0	2	1	0	10334.05	0
304	712	France	Female	33	6	0	2	1	1	190686.16	0
305	553	France	Male	33	4	118082.89	1	0	0	94440.45	0
306	667	France	Male	31	1	119266.69	1	1	1	28257.63	0
307	731	France	Male	43	2	0	1	1	1	170034.95	1
308	629	Germany	Male	35	7	156847.29	2	1	0	31824.29	0
309	614	France	Male	50	4	137104.47	1	1	0	127166.49	1
310	438	Germany	Male	31	8	78398.69	1	1	0	44937.01	0
311	652	France	Female	80	4	0	2	1	1	188603.07	0
312	729	Germany	Male	30	6	63669.42	1	1	0	145111.37	0
313	642	France	Male	38	3	0	2	0	0	171463.83	0
314	806	Germany	Female	59	0	135296.33	1	1	0	182822.5	0
315	744	Spain	Male	36	2	153804.44	1	1	1	87213.33	0
316	474	Spain	Male	37	3	0	2	0	0	57175.32	0
317	559	France	Male	49	2	147069.78	1	1	0	120540.83	1
318	706	Spain	Male	42	9	0	2	1	1	28714.34	0
319	628	Spain	Female	22	3	0	1	1	0	85426.28	0
320	429	France	Male	24	4	95741.75	1	1	0	46170.75	0
321	525	Spain	Female	57	2	145965.33	1	1	1	64448.36	0
322	680	France	Female	30	8	141441.75	1	1	1	16278.97	0
323	749	France	Male	40	1	139290.41	1	1	0	182855.42	1
324	763	France	Female	31	4	0	2	0	0	50404.72	0
325	734	France	Male	30	3	0	2	1	0	107640.25	0
326	716	France	Male	35	4	144428.87	1	1	0	134132.65	0
327	594	France	Male	35	2	0	2	1	0	103480.69	0
328	644	France	Female	46	9	95441.27	1	1	0	108761.05	1
329	671	Germany	Male	35	1	144848.74	1	1	1	179012.3	0
330	664	Germany	Male	26	7	116244.14	2	1	1	95145.14	0
331	656	France	Male	50	7	0	2	0	1	72143.44	0
332	667	Spain	Female	40	1	146502.07	1	1	0	19162.89	0
333	663	Germany	Male	44	2	117028.6	2	0	1	144680.18	0
334	584	Germany	Female	30	8	112013.81	1	1	0	177772.03	1
335	626	Spain	Female	37	6	108269.37	1	1	0	5597.94	0
336	485	France	Male	29	7	182123.79	1	1	0	116828.51	1
337	659	Germany	Female	32	3	150923.74	2	0	1	174652.51	0
338	649	France	Male	33	2	0	2	1	0	2010.98	0
339	805	Spain	Female	39	5	165272.13	1	1	0	14109.85	1
340	716	Germany	Female	39	10	115301.31	1	1	0	43527.4	1
341	642	Germany	Female	40	6	129502.49	2	0	1	86099.23	1
342	659	France	Male	31	4	118342.26	1	0	0	161574.19	0
343	545	Spain	Female	47	5	0	2	1	1	38970.14	0
344	543	France	Male	22	8	0	2	0	0	127587.22	0
345	718	France	Female	25	7	0	2	1	0	30380.12	0
346	840	France	Female	43	7	0	2	1	0	90908.95	0
347	630	Germany	Female	34	9	106937.05	2	1	0	138275.01	0
348	643	Germany	Male	59	3	170331.37	1	1	1	32171.79	0
349	654	Germany	Female	32	1	114510.85	1	1	1	126143.23	0
350	582	France	Male	39	5	0	2	1	1	129892.93	0
351	659	Spain	Male	32	3	107594.11	2	1	1	102416.84	0
352	762	Spain	Male	39	2	81273.13	1	1	1	18719.67	0
353	568	Spain	Female	32	7	169399.6	1	1	0	61936.22	0
354	670	Spain	Male	25	6	0	2	1	1	78358.94	0
355	613	France	Female	45	1	187841.99	2	1	1	147224.27	0
356	539	France	Male	30	0	0	2	1	0	160979.66	0
357	850	Spain	Female	57	8	126776.3	2	1	1	132298.49	0
358	522	Spain	Male	34	9	126436.29	1	1	0	174248.52	1
359	737	France	Male	41	1	101960.74	1	1	1	123547.28	0
360	520	France	Male	58	3	0	2	0	1	32790.02	0
361	706	Spain	Male	28	3	0	2	0	1	181543.67	0
362	643	Germany	Female	45	2	150842.93	1	0	1	2319.96	1
363	648	France	Female	50	9	102535.57	1	1	1	189543.19	0
364	443	Germany	Female	29	9	99027.61	2	1	0	10940.4	0
365	640	France	Male	68	9	0	2	1	1	199493.38	0
366	628	Spain	Female	33	3	0	1	1	1	188193.25	0
367	540	Germany	Female	42	9	87271.41	2	1	0	172572.64	0
368	460	Germany	Female	35	8	102742.91	2	1	1	189339.6	0
369	636	Germany	Male	34	2	40105.51	2	0	1	53512.16	0
370	593	France	Female	29	2	152265.43	1	1	0	34004.44	0
371	801	Spain	Male	42	4	141947.67	1	1	1	10598.29	0
372	640	Germany	Female	75	1	106307.91	2	0	1	113428.77	0
373	611	Germany	Male	31	0	107884.81	2	1	1	183487.98	0
374	802	Germany	Male	31	1	125013.72	1	1	1	187658.09	0
375	717	Germany	Male	35	7	58469.37	2	1	1	172459.39	0
376	769	France	Female	39	8	0	1	0	1	21016	0
377	745	Germany	Male	45	10	117231.63	3	1	1	122381.02	1
378	572	Spain	Male	35	4	152390.26	1	1	0	128123.66	0
379	629	Spain	Female	30	2	34013.63	1	1	0	19570.63	0
380	687	Spain	Female	39	2	0	3	0	0	188150.6	1
381	483	France	Female	50	9	0	2	1	1	111020.24	0
382	690	France	Male	36	7	101583.11	2	1	0	123775.15	0
383	492	Germany	Female	30	10	77168.87	2	0	1	146700.22	0
384	709	Germany	Male	28	8	124695.72	2	1	0	145251.35	0
385	705	Germany	Male	44	3	105934.96	1	1	0	82463.69	0
386	560	France	Female	66	9	0	1	1	1	15928.49	0
387	611	Spain	Male	46	6	0	2	1	0	45886.33	0
388	730	Spain	Male	62	2	0	2	1	1	186489.95	0
389	709	Spain	Female	45	2	0	2	0	1	162922.65	0
390	544	France	Female	21	10	161525.96	2	1	0	9262.77	0
391	712	Germany	Female	29	7	147199.07	1	1	1	84932.4	0
392	752	Germany	Male	38	3	183102.29	1	1	1	71557.12	0
393	648	Spain	Male	46	9	127209	2	1	0	77405.95	1
394	556	Spain	Male	38	8	0	2	0	0	417.41	1
395	594	Spain	Female	24	0	97378.54	1	1	1	71405.17	0
396	645	Germany	Female	37	2	136925.09	2	0	1	153400.24	0
397	557	France	Male	33	3	54503.55	1	1	1	371.05	0
398	547	Germany	Male	32	8	155726.85	1	1	0	67789.99	0
399	701	France	Female	39	9	0	2	0	1	145894.9	0
400	616	France	Female	66	1	135842.41	1	1	0	183840.51	1
401	605	France	Male	52	1	63349.75	1	1	0	108887.44	0
402	593	Germany	Female	38	4	129499.42	1	1	1	154071.27	0
403	751	Spain	Male	52	8	0	2	0	1	179291.85	0
404	443	Spain	Male	36	6	70438.01	2	0	1	56937.43	0
405	685	France	Male	23	8	0	2	1	1	112239.03	0
406	718	France	Male	36	9	0	1	1	0	45909.87	0
407	538	Spain	Female	49	9	141434.04	1	0	0	173779.25	1
408	611	Spain	Female	37	4	0	2	1	0	125696.26	0
409	668	Germany	Male	37	10	152958.29	2	1	1	159585.61	0
410	537	Germany	Female	41	3	138306.34	1	1	0	106761.47	0
411	709	Spain	Male	23	10	0	2	0	0	129590.18	0
412	850	France	Male	38	1	0	2	1	1	80006.65	0
413	745	Spain	Female	31	3	124328.84	1	1	1	140451.52	0
414	693	Germany	Female	41	9	181461.48	3	1	1	187929.43	1
415	795	Spain	Male	35	8	0	2	1	0	167155.36	0
416	626	Spain	Male	26	8	0	2	0	0	191420.71	0
417	487	Germany	Female	61	5	110368.03	1	0	0	11384.45	1
418	556	France	Female	39	9	89588.35	1	1	1	94898.1	0
419	643	France	Female	46	6	0	2	0	0	106781.59	0
420	605	France	Female	28	6	0	2	0	0	159508.52	0
421	756	Germany	Female	60	3	115924.89	1	1	0	93524.19	1
422	586	France	Female	38	2	0	2	1	0	87168.46	0
423	535	Germany	Male	40	7	111756.5	1	1	0	8128.32	1
424	678	France	Female	35	4	0	1	1	0	125518.32	0
425	596	France	Male	39	9	0	1	1	0	48963.59	0
426	648	France	Male	26	9	162923.85	1	1	0	98368.24	0
427	492	Germany	Male	39	10	124576.65	2	1	0	148584.61	0
428	702	France	Male	45	0	80793.58	1	1	1	27474.81	0
429	486	Germany	Female	40	9	71340.09	1	1	0	76192.21	0
430	568	Germany	Male	40	1	99282.63	1	0	0	134600.94	1
431	619	Germany	Male	57	3	137946.39	1	1	1	72467.99	1
432	724	Germany	Male	41	2	127892.57	2	0	1	199645.45	0
433	548	Germany	Female	33	0	101084.36	1	1	0	42749.85	0
434	545	Germany	Female	37	8	114754.08	1	1	0	136050.44	1
435	683	France	Male	33	8	0	1	0	0	73564.44	0
436	762	France	Female	51	3	99286.98	1	0	1	85578.63	0
437	627	Germany	Female	30	4	79871.02	2	1	0	129826.89	0
438	516	France	Male	35	10	104088.59	2	0	0	119666	0
439	800	France	Female	38	2	168190.33	2	1	0	68052.08	0
440	464	Germany	Female	42	3	85679.25	1	1	1	164104.74	0
441	626	France	Female	35	3	0	1	0	0	80190.36	0
442	790	France	Female	31	9	0	2	1	0	84126.75	0
443	534	France	Female	34	7	121551.58	2	1	1	70179	0
444	745	France	Male	46	2	122220.19	1	1	1	118024.1	0
445	553	Spain	Male	47	3	116528.15	1	0	0	145704.19	1
446	748	France	Female	26	1	77780.29	1	0	1	183049.41	0
447	722	France	Male	37	2	0	1	0	0	120906.83	0
448	501	France	Male	40	4	125832.2	1	1	1	100433.83	0
449	675	France	Female	38	6	68065.8	1	0	0	138777	1
450	778	Spain	Female	47	6	127299.34	2	1	0	124694.99	0
451	494	Germany	Female	38	7	174937.64	1	1	0	40084.32	0
452	850	France	Male	40	9	0	2	0	1	119232.33	0
453	592	Spain	Male	31	7	110071.1	1	0	0	43921.36	0
454	590	Spain	Female	44	3	139432.37	1	1	0	62222.81	0
455	758	France	Female	39	6	127357.76	1	0	1	56577	0
456	506	France	Male	36	5	0	2	1	0	164253.35	0
457	733	France	Male	33	3	0	1	1	1	7666.73	0
458	711	France	Male	38	3	0	2	1	0	68487.51	0
459	514	Germany	Male	43	1	95556.31	1	0	1	199273.98	1
460	637	Spain	Male	37	8	0	1	1	1	186062.36	0
461	468	Germany	Male	29	1	111681.98	2	1	1	195711.16	0
462	539	France	Male	39	3	0	2	1	0	36692.17	0
463	509	Spain	Female	25	3	108738.71	2	1	0	106920.57	0
464	662	France	Female	32	4	133950.37	1	1	1	48725.68	1
465	818	Spain	Male	26	4	0	2	1	1	167036.94	0
466	608	France	Male	33	9	89968.69	1	1	0	68777.26	0
467	850	Spain	Female	32	9	0	2	1	1	18924.92	0
468	816	Germany	Female	38	5	130878.75	3	1	0	71905.77	1
469	536	France	Male	35	8	0	2	1	0	64833.28	0
470	753	France	Male	35	3	0	2	1	1	184843.77	0
471	631	Spain	Male	27	10	134169.62	1	1	1	176730.02	0
472	703	France	Male	37	1	149762.08	1	1	0	20629.4	1
473	774	France	Male	26	2	93844.69	1	1	0	28415.36	0
474	785	France	Male	28	8	0	2	1	0	77231.27	0
475	571	France	Female	33	1	0	2	1	0	102750.7	0
476	621	Germany	Male	46	6	141078.37	1	0	0	34580.8	1
477	605	Germany	Female	31	1	117992.59	1	1	1	183598.77	0
478	611	France	Female	40	8	100812.33	2	1	0	147358.27	0
479	569	France	Male	38	7	0	1	1	1	108469.2	0
480	658	France	Male	29	4	80262.6	1	1	1	20612.82	0
481	788	Spain	Male	34	6	156478.62	1	0	1	181196.76	0
482	525	France	Female	23	5	0	2	1	0	160249.1	0
483	798	France	Male	37	8	0	3	0	0	110783.28	0
484	486	Germany	Male	37	9	115217.99	2	1	0	144995.33	0
485	615	Spain	Male	61	9	0	2	1	0	150227.85	1
486	730	France	Female	35	0	155470.55	1	1	1	53718.28	0
487	641	France	Male	37	7	0	2	1	0	75248.3	0
488	542	France	Male	39	3	135096.77	1	1	1	14353.43	1
489	692	France	Male	30	2	0	2	0	1	130486.57	0
490	714	Germany	Female	55	9	180075.22	1	1	1	100127.71	0
491	591	Spain	Male	29	1	97541.24	1	1	1	196356.17	0
492	710	France	Female	41	2	156067.05	1	1	1	9983.88	0
493	639	France	Female	38	4	81550.94	2	0	1	118974.77	0
494	531	France	Female	47	6	0	1	0	0	194998.34	1
495	673	France	Female	38	2	170061.92	2	0	0	134901.34	1
496	765	Germany	Male	36	8	92310.54	2	1	1	72924.56	0
497	622	France	Female	32	6	169089.38	2	1	0	101057.95	0
498	806	France	Male	40	5	80613.93	1	1	1	142838.64	0
499	757	Germany	Male	26	8	121581.56	2	1	1	127059.04	0
500	570	France	Female	58	8	0	1	0	1	116503.92	1
501	555	Spain	Male	32	4	0	2	1	1	54405.79	0
502	692	France	Male	54	5	0	2	1	1	88721.84	0
503	774	France	Male	60	5	85891.55	1	1	0	74135.48	1
504	638	Spain	Male	44	9	77637.35	2	1	1	111346.22	0
505	543	Spain	Female	41	4	0	1	0	0	194902.16	0
506	584	France	Male	31	5	0	2	1	0	31474.27	0
507	691	Germany	Male	30	7	116927.89	1	1	0	21198.39	0
508	684	Germany	Female	40	6	137326.65	1	1	0	186976.6	0
509	733	France	Male	22	5	0	2	1	1	117202.19	0
510	599	Spain	Female	37	2	0	2	1	1	143739.29	0
511	524	Germany	Female	31	10	67238.98	2	1	1	161811.23	0
512	632	Germany	Female	38	6	86569.76	2	1	0	98090.91	0
513	735	Spain	Male	34	5	0	2	0	0	71095.41	0
514	734	France	Male	34	6	133598.4	1	1	1	13107.24	0
515	605	France	Female	51	3	136188.78	1	1	1	67110.59	1
516	793	Spain	Male	38	9	0	2	1	0	88225.02	0
517	468	France	Female	56	10	0	3	0	1	62256.87	1
518	779	Germany	Male	37	7	120092.52	2	1	0	135925.72	0
519	698	France	Male	48	4	101238.24	2	0	1	177815.87	1
520	707	France	Male	58	6	89685.92	1	0	1	126471.13	0
521	850	France	Female	35	1	211774.31	1	1	0	188574.12	1
522	850	France	Male	56	7	131317.48	1	1	1	119175.45	0
523	527	Spain	Male	37	5	93722.73	2	1	1	139093.73	0
524	696	Germany	Male	32	8	101160.99	1	1	1	115916.55	0
525	661	France	Male	48	3	120320.54	1	0	0	96463.25	0
526	776	France	Female	31	2	0	2	1	1	112349.51	0
527	701	France	Male	43	2	0	2	1	1	165303.79	0
528	610	France	Male	26	8	0	2	1	0	166031.08	0
529	572	Germany	Female	48	3	152827.99	1	1	0	38411.79	1
530	673	France	Male	30	1	64097.75	1	1	1	77783.35	0
531	519	Spain	Female	57	2	119035.35	2	1	1	29871.79	0
532	702	Spain	Female	26	4	135219.57	1	0	1	59747.63	0
533	729	France	Male	32	6	93694.42	1	1	1	79919.13	0
534	543	Spain	Male	35	10	59408.63	1	1	0	76773.53	0
535	550	France	Female	40	7	114354.95	1	1	0	54018.93	0
536	608	France	Male	59	1	0	1	1	0	70649.64	1
537	639	Germany	Male	35	10	128173.9	2	1	0	59093.39	0
538	686	Spain	Male	34	9	0	2	1	0	127569.8	0
539	564	Germany	Female	62	5	114931.35	3	0	1	18260.98	1
540	745	Germany	Female	28	1	111071.36	1	1	0	73275.96	1
541	833	France	Male	37	8	151226.18	2	1	1	136129.49	0
542	622	France	Male	26	9	0	2	1	1	153237.59	0
543	597	France	Female	42	4	64740.12	1	1	1	106841.12	0
544	721	Spain	Male	51	0	169312.13	1	1	0	109078.35	1
545	504	France	Female	49	7	0	3	0	1	87822.14	1
546	842	Spain	Female	44	2	112652.08	2	1	0	126644.98	0
547	587	France	Male	38	0	0	2	1	0	47414.15	0
548	479	Germany	Female	30	7	143964.36	2	1	0	41879.99	0
549	508	France	Male	49	7	122451.46	2	1	1	75808.1	0
550	749	France	Male	24	1	0	3	1	1	47911.03	0
551	721	Germany	Female	36	3	65253.07	2	1	0	28737.78	0
552	674	Germany	Male	47	6	106901.94	1	1	1	2079.2	1
553	685	Spain	Female	25	10	128509.63	1	1	0	121562.33	0
554	417	France	Male	34	7	0	2	1	0	55003.79	0
555	574	Germany	Male	33	3	129834.67	1	1	0	193131.42	0
556	590	Spain	Female	51	3	154962.99	3	0	1	191932.27	1
557	587	Germany	Male	40	5	138241.9	2	1	0	159418.1	0
558	598	Germany	Male	41	3	91536.93	1	1	0	191468.78	1
559	741	Spain	Male	53	3	0	2	1	1	38913.68	0
560	850	Spain	Female	70	5	0	1	1	1	705.18	0
561	584	Germany	Female	29	7	105204.01	1	0	1	138490.03	0
562	650	Spain	Male	61	1	152968.73	1	0	1	82970.69	0
563	607	Spain	Male	36	8	158261.68	1	1	1	76744.72	0
564	509	France	Female	46	1	0	1	1	0	71244.59	1
565	689	Spain	Female	38	6	121021.05	1	1	1	12182.15	0
566	543	France	Male	36	4	0	2	1	1	141210.5	0
567	438	Spain	Female	54	2	0	1	0	0	191763.07	1
568	687	Spain	Female	63	1	137715.66	1	1	1	37938.74	0
569	737	Germany	Male	31	5	121192.22	2	1	1	74890.58	0
570	761	France	Male	31	7	0	3	1	1	166698.18	0
571	601	France	Male	44	1	100486.18	2	1	1	62678.53	0
572	651	France	Male	45	1	0	1	1	0	67740.08	1
573	745	France	Male	35	9	92566.53	2	1	0	161519.77	0
574	648	Spain	Female	49	10	0	2	1	1	159835.78	1
575	848	Spain	Male	40	3	110929.96	1	1	1	30876.84	0
576	546	France	Female	27	8	0	2	1	1	14858.1	0
577	439	Spain	Female	32	3	138901.61	1	1	0	75685.97	0
578	755	France	Male	30	4	123217.66	2	0	1	144183.1	0
579	593	France	Female	41	6	0	1	1	0	65170.66	0
580	701	France	Male	39	2	0	2	1	1	82526.92	0
581	701	Spain	Male	36	8	0	2	1	0	169161.46	0
582	607	Spain	Female	33	2	108431.87	2	0	1	109291.39	1
583	586	Spain	Female	57	3	0	2	0	1	6057.81	0
584	547	Germany	Female	30	9	72392.41	1	1	0	77077.14	0
585	647	Germany	Female	51	1	119741.77	2	0	0	54954.51	1
586	760	France	Female	51	2	100946.71	1	0	0	179614.8	1
587	621	Spain	Male	53	9	170491.84	1	1	0	35588.07	1
588	725	France	Male	44	5	0	1	1	1	117356.14	0
589	526	France	Male	36	1	0	1	1	0	160696.72	0
590	519	Spain	Female	47	6	157296.02	2	0	0	147278.43	1
591	713	Germany	Female	38	7	144606.22	1	1	1	56594.36	1
592	700	France	Male	38	8	134811.3	1	1	0	1299.75	0
593	666	France	Female	34	9	115897.12	1	1	1	25095.03	0
594	630	Spain	Male	32	4	82034	1	0	0	146326.45	0
595	779	Spain	Female	26	4	174318.13	2	0	1	38296.21	0
596	611	Germany	Female	41	2	114206.84	1	1	0	164061.6	0
597	685	Spain	Male	43	9	0	2	1	0	107811.28	0
598	646	Germany	Male	39	9	111574.41	1	1	1	30838.51	0
599	683	Germany	Female	57	5	162448.69	1	0	0	9221.78	1
600	484	Germany	Female	34	4	148249.54	1	0	1	33738.27	0
601	601	France	Female	43	8	0	3	0	1	110916.15	1
602	762	Spain	Female	26	7	123709.46	2	1	1	169654.57	0
603	687	France	Female	72	9	0	1	0	1	69829.4	0
604	566	France	Male	30	5	0	1	1	0	54926.51	1
605	702	France	Male	37	10	150525.8	1	1	1	94728.49	0
606	601	France	Male	29	9	0	1	1	1	80393.27	0
607	699	France	Male	53	4	0	2	0	1	111307.98	0
608	584	France	Male	28	10	0	2	1	0	19834.32	0
609	699	France	Male	35	5	0	2	1	1	78397.24	0
610	698	Germany	Female	51	2	111018.98	1	1	0	86410.28	0
611	495	France	Male	30	10	129755.99	1	0	0	172749.65	0
612	650	France	Female	27	6	0	2	1	0	1002.39	0
613	605	France	Female	64	2	129555.7	1	1	1	13601.79	0
614	667	Spain	Male	38	1	87202.38	1	1	1	77866.91	0
615	688	Germany	Male	26	8	146133.39	1	1	1	175296.76	0
616	727	Spain	Female	31	0	0	1	1	0	121751.04	1
617	754	Spain	Male	39	6	170184.99	2	1	0	89593.26	0
618	612	Germany	Female	62	8	140745.33	1	1	0	193437.89	1
619	546	Spain	Male	42	7	139070.51	1	1	1	86945	0
620	673	Spain	Female	37	8	0	2	1	1	183318.79	0
621	593	France	Male	35	9	114193.24	1	1	0	71154.1	0
622	656	Spain	Female	40	10	167878.5	1	0	1	151887.16	0
623	535	Germany	Female	53	5	141616.55	2	1	1	75888.65	0
624	678	Germany	Male	36	3	145747.67	2	0	1	89566.74	0
625	477	Spain	Female	48	2	129120.64	1	0	1	26475.79	0
626	850	Spain	Male	35	7	110349.82	1	0	0	126355.8	0
627	427	France	Male	29	1	141325.56	1	1	1	93839.3	0
628	752	France	Male	49	2	78653.84	1	1	0	7698.6	0
629	649	France	Male	47	1	0	2	1	1	145593.85	0
630	799	Spain	Female	28	3	142253.65	1	1	0	45042.56	0
631	589	France	Female	61	1	0	1	1	0	61108.56	1
632	583	Germany	Female	54	6	115988.86	1	1	0	57553.98	1
633	839	Spain	Female	33	10	75592.43	1	1	0	62674.42	0
634	540	Germany	Male	44	3	164113.04	2	1	1	12120.79	0
635	850	France	Male	31	6	67996.23	2	0	0	50129.87	1
636	696	Spain	Female	51	5	0	2	1	0	55022.43	0
637	660	Spain	Female	33	1	0	2	0	0	117834.91	0
638	682	France	Male	48	1	138778.15	1	0	1	168840.23	0
639	744	France	Female	43	10	147832.15	1	0	1	24234.11	0
640	785	France	Female	36	4	135438.4	1	0	0	190627.01	0
641	752	Spain	Male	48	5	116060.08	1	1	0	156618.38	1
642	706	France	Female	29	5	112564.62	1	1	0	42334.38	0
643	583	France	Female	27	1	125406.58	1	1	1	110784.42	0
644	660	Germany	Female	39	5	135134.99	1	1	0	173683	1
645	819	France	Female	39	9	133102.92	1	1	0	27046.46	1
646	673	France	Female	34	8	42157.08	1	1	0	20598.59	1
647	752	France	Female	30	3	0	2	1	1	104991.28	0
648	578	France	Male	38	7	82259.29	1	1	0	8996.97	0
649	438	France	Female	36	4	0	2	1	0	64420.5	0
650	652	France	Male	38	6	0	2	1	1	145700.22	0
651	629	France	Female	49	4	0	2	1	1	196335.48	0
652	720	France	Male	52	7	0	1	1	1	14781.12	0
653	668	France	Male	42	3	150461.07	1	1	0	108139.23	0
654	459	Germany	Male	48	4	133994.52	1	1	1	19287.06	1
655	729	Spain	Male	31	8	164870.81	2	1	1	9567.39	0
656	498	Germany	Male	25	8	121702.73	1	1	1	132210.49	0
657	549	Spain	Male	25	6	193858.2	1	0	1	21600.11	0
658	601	Germany	Female	54	1	131039.97	2	1	1	199661.5	0
659	544	France	Male	64	9	113829.45	1	1	1	124341.49	0
660	751	France	Female	30	6	0	2	1	0	15766.1	0
661	632	Germany	Female	41	3	81877.38	1	1	1	33642.21	0
662	694	Spain	Male	57	8	116326.07	1	1	1	117704.65	0
663	678	France	Male	31	2	0	2	1	1	58803.28	0
664	695	France	Male	46	4	0	2	1	1	137537.22	0
665	661	France	Female	41	1	0	2	0	1	131300.68	0
666	661	France	Male	33	9	0	2	1	1	84174.81	0
667	559	France	Female	31	3	127070.73	1	0	1	160941.78	0
668	503	France	Male	29	3	0	2	1	1	143954.99	0
669	695	Spain	Male	46	3	122549.64	1	1	1	56297.85	0
670	640	France	Female	42	5	176099.13	1	1	1	8404.73	0
671	624	Germany	Female	48	3	122388.38	2	0	0	30020.09	0
672	667	France	Male	42	9	0	2	0	1	58137.42	0
673	642	France	Male	26	0	0	1	0	0	47472.68	0
674	640	Spain	Female	32	6	118879.35	2	1	1	19131.71	0
675	529	Spain	Male	35	5	0	2	1	1	187288.5	0
676	563	France	Female	39	5	0	2	1	1	17603.81	0
677	593	Spain	Female	38	4	88736.44	2	1	0	67020.03	0
678	739	Germany	Male	45	7	102703.62	1	0	1	147802.94	1
679	788	Spain	Female	70	1	0	2	1	1	41610.62	0
680	684	Spain	Female	38	3	0	2	1	0	44255.65	0
681	482	France	Male	55	5	97318.25	1	0	1	78416.14	0
682	591	Spain	Male	58	5	128468.69	1	0	1	137254.55	0
683	651	Germany	Female	41	4	133432.59	1	0	1	151303.48	0
684	749	Germany	Female	40	8	141782.57	2	0	0	86333.63	0
685	583	France	Male	24	9	135125.28	1	0	0	89801.9	0
686	661	Spain	Male	42	2	178820.91	1	0	0	29358.57	1
687	715	France	Female	31	2	112212.14	2	1	1	181600.72	0
688	769	Germany	Female	45	5	126674.81	1	1	0	124118.71	1
689	625	France	Female	51	7	136294.97	1	1	0	38867.46	1
690	641	France	Female	36	5	66392.64	1	1	0	31106.67	0
691	716	Germany	Male	27	1	122552.34	2	1	0	67611.36	0
692	767	France	Male	43	1	76408.85	2	1	0	77837.63	0
693	745	Germany	Male	36	8	145071.24	1	0	0	6078.46	0
694	589	France	Male	34	6	0	2	1	1	177896.92	0
695	796	France	Female	45	2	109730.22	1	1	1	123882.73	0
696	664	France	Male	57	6	0	2	1	1	15304.08	0
697	445	Spain	Male	62	1	64119.38	1	1	1	76569.64	1
698	543	Germany	Female	57	1	106138.33	2	1	1	120657.32	1
699	746	Spain	Male	36	2	0	2	1	1	16436.56	0
700	742	Germany	Male	33	0	181656.51	1	1	1	107667.91	0
701	750	France	Female	32	5	0	2	1	0	95611.47	0
702	669	France	Male	30	7	95128.86	1	0	0	19799.26	0
703	594	Spain	Female	49	2	126615.94	2	0	1	123214.74	0
704	574	Spain	Male	36	1	0	2	0	1	71709.12	0
705	659	Germany	Male	36	2	76190.48	2	1	1	149066.14	0
706	750	Germany	Male	40	5	168286.81	3	1	0	20451.99	1
707	626	Germany	Male	35	4	88109.81	1	1	1	32825.5	0
708	620	France	Male	42	4	0	2	1	0	6232.31	0
709	580	France	Female	35	8	0	2	0	1	10357.03	0
710	686	France	Female	34	3	123971.51	2	1	0	147794.63	0
711	540	France	Male	48	0	148116.48	1	0	0	116973.48	0
712	634	Germany	Male	35	6	116269.01	1	1	0	129964.94	0
713	632	Spain	Male	38	1	120599.21	1	1	0	92816.86	0
714	501	France	Female	41	3	144260.5	1	1	0	172114.67	0
715	650	Spain	Female	25	3	86605.5	3	1	0	16649.31	1
716	786	France	Male	34	9	0	2	1	0	144517.19	0
717	554	Germany	Female	37	4	58629.97	1	0	0	182038.6	0
718	701	Spain	Female	42	5	0	2	0	0	24210.56	0
719	474	France	Male	45	10	0	2	0	0	172175.9	0
720	621	France	Female	43	5	0	1	1	1	47578.45	0
721	672	Spain	Female	56	2	209767.31	2	1	1	150694.42	1
722	459	Spain	Female	42	6	129634.25	2	1	1	177683.02	1
723	669	France	Male	23	1	0	2	0	0	66088.83	0
724	776	France	Female	38	2	169824.46	1	1	0	169291.7	0
725	694	France	Male	36	3	97530.25	1	1	1	117140.41	0
726	787	France	Female	42	10	145988.65	2	1	1	79510.37	0
727	580	France	Male	37	9	0	2	0	1	77108.66	0
728	711	France	Female	25	7	0	3	1	1	9679.28	0
729	673	France	Female	40	5	137494.28	1	1	0	81753.92	0
730	499	France	Female	57	1	0	1	0	0	131372.38	1
731	591	France	Male	24	6	147360	1	1	1	25310.82	0
732	769	France	Female	25	10	0	2	0	0	187925.75	0
733	657	Spain	Male	31	3	125167.02	1	0	0	98820.39	0
734	738	Germany	Male	43	9	121152.05	2	1	0	64166.7	1
735	545	Germany	Female	60	7	128981.07	1	0	1	176924.21	1
736	497	France	Male	47	6	0	1	1	1	90055.08	0
737	816	Spain	Male	67	6	151858.98	1	1	1	72814.31	0
738	525	France	Male	36	2	114628.4	1	0	1	168290.06	0
739	725	France	Male	46	6	0	2	1	0	161767.38	0
740	692	France	Female	28	8	95059.02	2	1	0	44420.18	0
741	618	France	Female	24	7	128736.39	1	0	1	37147.61	0
742	546	France	Male	24	8	156325.38	1	1	1	125381.02	0
743	635	France	Male	29	7	105405.97	1	1	1	149853.89	0
744	611	France	Female	49	2	88915.37	3	0	0	161435.02	1
745	650	France	Male	60	8	0	2	1	1	102925.76	0
746	606	France	Male	40	5	0	2	1	1	70899.27	0
747	844	France	Male	18	2	160980.03	1	0	0	145936.28	0
748	450	Spain	Female	46	5	177619.71	1	1	0	54227.06	0
749	727	Spain	Male	38	2	62276.99	1	1	1	59280.79	0
750	460	Germany	Male	46	4	127559.97	2	1	1	126952.5	0
751	649	France	Male	41	0	0	2	0	1	130567.02	0
752	758	Germany	Female	47	9	95523.16	1	1	0	73294.48	0
753	490	France	Female	35	7	107749.03	1	1	1	3937.37	0
754	815	Germany	Male	37	2	110777.26	2	1	0	2383.59	0
755	838	Spain	Female	39	5	166733.92	2	1	0	14279.44	0
756	803	France	Male	31	9	157120.86	2	1	0	141300.53	0
757	664	Germany	Female	36	2	127160.78	2	1	0	78140.75	0
758	736	Spain	Female	28	2	0	2	1	1	117431.1	0
759	633	France	Female	37	9	156091.97	1	1	0	72008.61	0
760	664	France	Male	58	5	98668.18	1	1	1	60887.58	0
761	600	France	Female	43	5	134022.06	1	1	0	194764.83	0
762	693	France	Female	35	5	124151.09	1	1	0	88705.14	1
763	663	Germany	Female	36	6	77253.5	1	0	0	35817.97	1
764	742	Germany	Female	21	1	114292.48	1	1	0	31520.4	0
765	710	Germany	Male	43	2	140080.32	3	1	1	157908.19	1
766	710	Spain	Female	27	2	135277.96	1	1	0	142200.15	0
767	700	France	Female	82	2	0	2	0	1	182055.36	0
768	720	Germany	Male	60	9	115920.62	2	0	0	157552.08	1
769	684	Spain	Male	41	2	119782.72	2	0	0	120284.67	0
770	531	France	Female	63	1	114715.71	1	0	1	24506.95	1
771	742	Germany	Female	36	2	129748.54	2	0	0	47271.61	1
772	717	France	Male	31	4	129722.57	1	0	0	41176.6	0
773	589	France	Male	32	2	0	2	0	1	9468.64	0
774	767	France	Male	36	3	139180.2	1	0	0	123880.19	0
775	636	Germany	Male	49	6	113599.74	2	1	0	158887.09	1
776	648	France	Male	33	7	134944	1	1	1	117036.38	0
777	622	Germany	Female	58	7	116922.25	1	1	0	120415.61	1
778	692	Spain	Male	28	9	118945.09	1	0	0	16064.25	1
779	754	France	Male	28	8	0	2	1	1	52615.62	0
780	679	Spain	Female	35	8	119182.73	1	0	0	121210.09	0
781	639	France	Male	27	8	0	2	1	0	192247.35	0
782	774	France	Female	28	1	71264.02	2	0	1	68759.57	0
783	517	France	Male	41	2	0	2	0	1	75937.47	0
784	571	France	Female	35	8	0	2	0	0	84569.13	0
785	747	Germany	Male	58	7	116313.57	1	1	1	190696.35	1
786	792	Spain	Male	36	5	92140.15	1	0	1	67468.67	0
787	688	France	Male	26	1	0	2	1	1	104435.94	0
788	714	Germany	Male	42	2	177640.09	1	0	1	47166.55	0
789	562	Spain	Female	35	0	0	2	1	0	119899.52	0
790	704	Spain	Male	48	8	167997.6	1	1	1	173498.45	0
791	698	France	Male	36	2	82275.35	2	1	1	93249.26	0
792	611	France	Male	49	3	0	2	1	1	142917.54	0
793	850	Germany	Female	48	6	111962.99	1	1	0	111755.8	0
794	743	Germany	Female	34	1	131736.88	1	1	1	108543.21	0
795	654	France	Male	29	1	0	1	1	0	180345.44	0
796	761	Germany	Male	36	8	108239.11	2	0	0	99444.02	0
797	702	France	Female	46	9	98444.19	1	0	1	109563.28	0
798	488	Germany	Male	32	3	114540.38	1	1	0	92568.07	0
799	683	France	Female	35	6	187530.66	2	1	1	37976.36	0
800	601	Germany	Female	42	9	133636.16	1	0	1	103315.74	0
801	605	France	Male	52	7	0	2	1	1	173952.5	0
802	671	Germany	Female	44	0	84745.03	2	0	1	34673.98	0
803	614	Germany	Female	31	7	120599.38	2	1	1	46163.44	0
804	511	Spain	Female	29	9	0	2	0	1	140676.98	0
805	850	France	Male	39	4	127771.35	2	0	1	151738.54	0
806	790	Spain	Female	46	9	0	1	0	0	14679.81	1
807	793	France	Female	33	0	0	1	0	0	175544.02	0
808	628	France	Male	69	5	0	2	1	1	181964.6	0
809	598	Germany	Male	53	10	167772.96	1	1	1	136886.86	0
810	657	France	Female	37	6	95845.6	1	1	0	122218.23	0
811	618	France	Female	35	10	0	2	1	0	180439.75	0
812	681	Spain	Male	65	7	134714.7	2	0	1	190419.81	0
813	516	Spain	Female	33	3	0	2	1	1	58685.59	0
814	421	Germany	Male	28	8	122384.22	3	1	1	89017.38	1
815	700	France	Female	26	2	0	2	0	0	50051.42	0
816	745	France	Male	25	5	157993.15	2	1	0	146041.45	0
817	696	France	Male	29	8	0	2	1	0	191166.09	0
818	580	Germany	Female	42	2	123331.36	1	0	0	103516.08	1
819	497	Spain	Male	27	9	75263.16	1	1	1	164825.04	0
820	720	France	Female	43	6	137824.03	2	1	0	172557.77	0
821	659	Germany	Male	36	4	132578.92	2	1	0	84320.94	0
822	841	France	Female	36	5	156021.31	1	0	0	122662.98	0
823	642	Spain	Male	34	8	0	1	1	0	72085.1	0
824	732	Spain	Female	69	9	137453.43	1	0	1	110932.24	1
825	600	Spain	Male	36	4	0	2	1	0	143635.36	0
826	464	Germany	Male	33	8	164284.72	2	1	1	3710.34	0
827	680	France	Female	47	5	0	2	1	1	179843.33	0
828	758	Spain	Male	56	1	0	2	1	1	10643.38	0
829	630	Germany	Female	31	2	112373.49	2	1	1	131167.98	0
830	577	France	Female	39	10	0	2	1	0	10553.31	0
831	684	France	Female	34	6	0	2	1	1	130928.22	0
832	708	Spain	Female	41	5	0	1	0	1	157003.99	0
833	732	Germany	Female	29	1	154333.82	1	1	1	138527.56	0
834	634	Germany	Male	37	3	111432.77	2	1	1	167032.49	0
835	633	France	Female	30	6	0	2	0	0	41642.29	0
836	559	France	Male	34	2	137390.11	2	1	0	9677	0
837	694	Spain	Female	37	3	0	2	1	1	147012.22	0
838	686	Germany	Female	56	5	111642.08	1	1	1	80553.87	0
839	553	Spain	Female	48	3	0	1	0	1	30730.95	1
840	507	France	Male	36	4	83543.37	1	0	0	140134.43	0
841	732	Germany	Male	50	6	145338.76	1	0	0	91936.1	1
842	818	France	Female	31	1	186796.37	1	0	0	178252.63	0
843	660	Germany	Male	35	8	58641.43	1	0	1	198674.08	0
844	773	Spain	Female	41	5	0	1	1	0	28266.9	1
845	640	France	Male	44	3	137148.68	1	1	0	92381.01	0
846	505	France	Male	49	7	80001.23	1	0	0	135180.11	0
847	714	Germany	Male	21	6	86402.52	2	0	0	27330.59	0
848	468	France	Female	42	5	0	2	1	0	125305.34	0
849	611	Spain	Male	51	1	122874.74	1	1	1	149648.45	0
850	705	France	Male	25	0	97544.29	1	0	1	59887.15	0
851	646	Germany	Male	46	1	170826.55	2	1	0	45041.32	0
852	667	Germany	Female	48	1	97133.92	2	0	0	113316.77	1
853	511	Germany	Female	41	8	153895.65	1	1	1	39087.42	0
854	653	France	Female	43	6	0	2	1	1	7330.59	0
855	675	France	Female	57	8	0	2	0	1	95463.29	0
856	523	Spain	Male	32	4	0	2	1	0	167848.02	0
857	567	Germany	Female	49	5	134956.02	1	1	0	93953.84	1
858	741	Spain	Male	39	7	143637.58	2	0	1	174227.66	0
859	456	Spain	Male	32	9	147506.25	1	1	1	135399.21	0
860	598	France	Male	64	1	0	2	1	0	195635.3	1
861	667	France	Male	43	8	190227.46	1	1	0	97508.04	1
862	548	France	Female	32	2	172448.77	1	1	0	188083.77	1
863	725	France	Male	41	7	113980.21	1	1	1	116704.25	0
864	717	France	Male	53	6	0	2	0	1	97614.87	0
865	594	France	Male	38	4	0	2	0	0	186884.04	0
866	678	Germany	Female	25	10	76968.12	2	0	1	131501.72	0
867	545	France	Male	38	1	88293.13	2	1	1	24302.95	0
868	636	France	Female	48	1	170833.46	1	1	0	110510.28	1
869	603	Germany	Male	44	6	108122.39	2	1	0	108488.33	1
870	435	France	Male	36	4	0	1	1	1	197015.2	0
871	535	France	Female	40	8	0	1	1	1	27689.77	0
872	629	Germany	Female	45	7	129818.39	3	1	0	9217.55	1
873	722	France	Female	35	2	163943.89	2	1	1	15068.18	0
874	561	France	Male	28	7	0	2	1	0	7797.01	0
875	645	France	Female	38	5	101430.3	2	0	1	4400.32	0
876	501	France	Female	39	9	117301.66	1	0	0	182025.95	0
877	502	Germany	Female	32	1	173340.83	1	0	1	122763.95	0
878	652	Spain	Female	42	4	0	2	1	1	38152.01	0
879	574	France	Female	33	3	134348.57	1	1	0	63163.99	0
880	518	France	Female	45	9	105525.65	2	1	1	73418.29	0
881	749	France	Female	60	6	0	1	1	0	17978.68	1
882	679	France	Female	43	4	0	3	1	0	115136.51	1
883	565	France	Male	36	6	106192.1	1	1	0	149575.59	0
884	643	France	Female	45	4	45144.43	1	1	0	60917.24	1
885	515	France	Male	65	7	92113.61	1	1	1	142548.33	0
886	521	France	Male	25	7	0	2	1	1	157878.67	0
887	739	Spain	Male	38	0	128366.44	1	1	0	12796.43	0
888	585	France	Male	42	2	0	2	1	1	18657.77	0
889	733	Germany	Male	74	3	106545.53	1	1	1	134589.58	0
890	542	France	Female	43	8	145618.37	1	0	1	10350.74	0
891	788	Spain	Male	37	8	141541.25	1	0	0	66013.27	0
892	435	Germany	Male	32	2	57017.06	2	1	1	5907.11	0
893	577	France	Male	42	9	0	1	1	0	74077.91	0
894	703	France	Female	51	3	0	3	1	1	77294.56	1
895	728	Germany	Female	35	8	125884.95	2	1	0	54359.02	1
896	728	Germany	Male	32	5	61825.5	1	1	1	156124.93	0
897	718	France	Male	35	8	0	2	1	0	94820.85	0
898	621	France	Female	40	6	0	1	1	0	155155.25	0
899	523	France	Female	40	2	102967.41	1	1	0	128702.1	1
900	657	Germany	Male	25	2	171770.55	1	1	0	22745.5	0
901	727	Germany	Male	40	1	93051.64	2	1	0	71865.31	1
902	643	France	Male	36	7	161064.64	2	0	1	84294.82	0
903	645	France	Female	48	7	90612.34	1	1	1	149139.13	0
904	568	France	Male	28	5	145105.64	2	1	0	185489.11	0
905	599	France	Male	58	4	0	1	0	0	176407.15	1
906	672	France	Female	45	9	0	1	1	1	92027.69	1
907	685	France	Male	33	6	174912.72	1	1	1	43932.54	0
908	516	France	Female	46	1	104947.72	1	1	0	115789.25	1
909	685	Spain	Male	31	10	135213.71	1	1	1	125777.28	0
910	806	Spain	Male	25	7	0	2	1	0	18461.9	0
911	604	France	Male	36	6	116229.85	2	1	1	79633.38	0
912	648	Spain	Female	53	6	111201.41	1	1	1	121542.29	0
913	545	Spain	Female	32	4	0	1	1	0	94739.2	0
914	756	Germany	Male	27	1	131899	1	1	0	93302.29	0
915	569	France	Male	35	10	124525.52	1	1	1	193793.78	0
916	596	France	Male	47	6	0	1	1	0	74835.65	0
917	475	France	Male	39	6	0	1	1	1	56999.9	1
918	646	France	Female	45	3	47134.75	1	1	1	57236.44	0
919	784	Spain	Male	35	3	0	2	0	0	81483.64	0
920	552	Spain	Male	45	9	0	2	1	0	26752.56	0
921	729	France	Male	44	5	0	2	0	1	9200.54	0
922	609	Spain	Male	61	1	0	1	1	0	22447.85	1
923	555	France	Male	51	5	0	3	1	0	189122.89	1
924	572	Germany	Female	19	1	138657.08	1	1	1	16161.82	0
925	785	France	Female	34	9	70302.48	1	1	1	68600.36	0
926	714	Germany	Female	36	1	101609.01	2	1	1	447.73	0
927	738	Spain	Male	35	3	0	1	1	1	15650.73	0
928	639	Germany	Male	38	5	130170.82	1	1	1	149599.62	0
929	520	Germany	Male	61	8	133802.29	2	1	1	90304.01	0
930	764	France	Female	24	7	106234.02	1	0	0	115676.38	0
931	661	Spain	Male	39	6	132628.98	1	0	0	38812.67	0
932	564	Germany	Male	41	9	103522.75	2	1	1	34338.21	0
933	708	Germany	Female	42	8	192390.52	2	1	0	823.36	0
934	512	Spain	Male	36	1	0	1	0	1	135482.26	1
935	592	Spain	Male	37	9	0	3	1	1	10656.89	0
936	619	France	Female	38	3	0	2	0	1	116467.35	0
937	775	France	Male	52	8	109922.61	1	1	1	96823.32	1
938	850	Germany	Female	44	5	128605.32	1	0	1	171096.2	0
939	577	France	Female	37	4	0	1	1	1	79881.39	0
940	724	France	Female	37	10	68598.56	1	1	0	157862.82	0
941	710	Spain	Male	35	1	106518.52	1	1	1	127951.81	0
942	696	France	Female	31	8	0	2	0	0	191074.11	0
943	376	France	Female	46	6	0	1	1	0	157333.69	1
944	675	Germany	Female	29	8	121326.42	1	1	0	133457.52	0
945	745	France	Male	36	8	67226.37	1	1	0	130789.6	0
946	697	Spain	Female	25	5	82931.85	2	1	1	128373.88	0
947	599	Spain	Female	39	4	0	1	1	0	194273.2	1
948	715	France	Female	38	5	118590.41	1	1	1	5684.17	1
949	659	France	Male	67	4	145981.87	1	1	1	131043.2	0
950	684	France	Female	48	3	73309.38	1	0	0	21228.34	1
951	635	France	Female	48	8	130796.33	2	1	1	43250.3	0
952	789	Germany	Male	33	8	151607.56	1	1	0	4389.4	0
953	571	Germany	Female	66	9	111577.01	1	0	1	189271.9	0
954	694	Spain	Male	39	0	107042.74	1	1	1	102284.2	0
955	665	Spain	Female	42	2	156371.61	2	0	1	156774.94	1
956	706	France	Female	44	4	129605.99	1	0	0	69865.49	0
957	807	Spain	Female	43	0	0	2	0	1	85523.24	0
958	771	Spain	Female	67	8	0	2	1	1	51219.8	0
959	531	Spain	Male	27	8	132576.25	1	0	0	7222.92	0
960	629	France	Female	37	6	129101.3	1	1	1	23971.33	0
961	850	Germany	Female	31	1	108822.4	1	1	1	132173.31	0
962	685	Spain	Male	35	4	137948.51	1	1	0	113639.64	0
963	642	Spain	Male	32	7	100433.8	1	1	1	39768.59	0
964	529	Spain	Male	63	4	96134.11	3	1	0	108732.96	1
965	683	Germany	Female	43	4	115888.04	1	1	1	117349.19	1
966	663	France	Female	42	5	124626.07	1	1	1	78004.5	0
967	563	France	Female	34	6	139810.34	1	1	1	152417.79	0
968	637	Spain	Female	34	9	0	2	0	0	26057.08	0
969	544	France	Male	37	3	84496.71	1	0	0	79972.09	0
970	649	Germany	Male	70	9	116854.71	2	0	1	107125.79	0
971	638	France	Female	48	10	138333.03	1	1	1	47679.14	0
972	723	France	Male	25	3	0	2	1	1	134509.47	0
973	635	Germany	Male	43	5	78992.75	2	0	0	153265.31	0
974	750	Spain	Female	38	7	97257.41	2	0	1	179883.04	0
975	730	France	Male	34	5	122453.37	2	1	0	138882.98	0
976	750	Spain	Female	36	8	112940.07	1	0	1	9855.81	0
977	586	France	Female	43	8	132558.26	1	1	0	67046.83	1
978	520	France	Female	38	4	0	2	1	0	56388.63	0
979	652	France	Female	48	8	133297.24	1	1	0	77764.37	0
980	550	France	Female	46	7	0	2	1	0	130590.35	0
981	594	France	Male	27	0	197041.8	1	0	0	151912.49	0
982	749	Germany	Female	44	0	71497.79	2	0	0	151083.8	0
983	668	France	Male	32	7	0	2	1	1	777.37	0
984	614	Germany	Female	35	6	128100.28	1	0	0	69454.24	1
985	773	France	Male	25	1	124532.78	2	0	1	11723.57	0
986	551	Germany	Male	31	9	82293.82	2	1	1	91565.25	0
987	566	France	Male	36	1	142120.91	1	1	0	79616.37	0
988	569	Spain	Male	34	0	151839.26	1	1	0	102299.81	1
989	659	Spain	Male	31	7	149620.88	2	1	1	104533.51	0
990	722	France	Female	49	3	168197.66	1	1	0	140765.57	1
991	655	France	Male	37	5	93147	2	1	0	66214.13	0
992	615	France	Female	35	2	97440.02	2	1	1	139816.1	0
993	752	Germany	Female	42	3	65046.08	2	0	1	140139.28	0
994	661	Spain	Female	28	7	95357.49	1	0	0	102297.15	0
995	838	Spain	Male	43	9	123105.88	2	1	0	145765.83	0
996	610	Spain	Male	29	9	0	3	0	1	83912.24	0
997	811	Spain	Male	44	3	0	2	0	1	78439.73	0
998	587	Spain	Male	62	7	121286.27	1	0	1	6776.92	0
999	811	Germany	Female	28	4	167738.82	2	1	1	9903.42	0
1000	759	France	Female	38	1	104091.29	1	0	0	91561.91	0
1001	648	Germany	Female	42	8	121980.56	2	1	0	4027.02	0
1002	788	France	Female	43	10	0	2	1	1	116111.51	0
1003	725	Germany	Male	39	1	50880.98	2	1	1	184023.54	0
1004	646	France	Female	42	3	175159.9	2	0	0	67124.48	1
1005	601	Germany	Female	26	7	105514.69	2	1	0	50070.59	0
1006	521	Germany	Male	52	5	116497.31	3	0	0	53793.1	1
1007	561	Spain	Female	33	6	0	2	1	0	45261.47	0
1008	564	France	Male	42	7	99824.45	1	1	1	36721.4	0
1009	444	France	Male	45	6	0	1	1	0	130009.85	1
1010	650	Spain	Male	71	0	0	1	1	1	175380.77	0
1011	724	France	Male	40	10	0	1	1	0	127847.25	1
1012	719	Spain	Male	35	3	122964.88	1	1	1	138231.7	0
1013	548	France	Female	29	4	0	2	0	1	48673.18	0
1014	635	Spain	Male	24	4	0	2	1	1	70668.77	0
1015	496	Spain	Female	43	3	0	2	0	1	199505.53	0
1016	676	France	Female	37	5	89634.69	1	1	1	169583.18	1
1017	541	Germany	Male	40	7	95710.11	2	1	0	49063.42	0
1018	778	Germany	Male	41	7	139706.31	1	1	0	63337.19	0
1019	850	Germany	Female	45	5	103909.86	1	1	0	60083.11	1
1020	633	France	Male	31	1	0	1	1	0	48606.71	0
1021	625	France	Male	49	6	173434.9	1	1	0	165580.93	1
1022	485	Spain	Male	32	6	102238.01	2	1	1	194010.12	0
1023	547	France	Female	48	1	179380.74	2	0	1	69263.1	0
1024	642	France	Male	32	3	0	2	1	1	88698.83	0
1025	718	France	Female	25	4	108691.95	1	1	0	63030.97	0
1026	582	France	Female	32	4	0	2	1	0	59668.81	0
1027	628	France	Male	33	6	0	2	0	0	184230.23	0
1028	737	Germany	Male	35	0	133377.8	1	0	1	64050.19	0
1029	828	Spain	Male	34	9	0	2	1	1	81853.98	0
1030	609	Spain	Male	53	10	0	1	1	1	154642.91	0
1031	730	France	Male	39	1	116537.6	1	0	0	145679.6	0
1032	631	France	Female	22	3	0	2	0	0	30781.77	0
1033	830	Spain	Male	40	4	0	2	0	1	81622.52	0
1034	645	France	Male	29	1	130131.08	2	0	1	196474.35	0
1035	663	France	Male	46	3	0	2	0	1	176276.1	0
1036	678	Spain	Male	30	0	0	1	1	0	35113.08	0
1037	521	France	Male	30	2	107316.09	1	1	0	64299.82	0
1038	625	France	Female	24	1	0	2	1	1	180969.55	0
1039	523	France	Male	30	1	83181.29	1	1	1	138176.78	0
1040	714	France	Female	72	3	0	1	1	1	86733.61	0
1041	580	Spain	Male	67	3	153946.14	1	1	1	7418.92	0
1042	722	France	Male	30	5	0	2	1	0	166376.54	0
1043	630	Spain	Female	39	7	135483.17	1	1	0	140881.2	1
1044	579	France	Male	35	1	0	2	1	0	4460.2	0
1045	670	France	Female	38	4	119624.54	2	1	1	110472.12	0
1046	588	Spain	Male	34	6	121132.26	2	1	0	86460.28	0
1047	807	Spain	Female	42	1	0	1	1	0	16500.66	1
1048	726	France	Female	48	4	0	1	1	0	114020.06	1
1049	812	Germany	Male	25	5	54817.55	1	1	0	131660.31	0
1050	631	Germany	Male	40	3	107949.45	1	1	0	52449.62	1
1051	682	France	Male	30	4	0	1	0	1	161465.31	0
1052	625	Spain	Female	49	2	80816.45	1	1	1	20018.79	0
1053	607	Germany	Male	38	3	98205.77	1	1	0	176318.27	0
1054	600	Spain	Female	50	6	94684.27	1	1	1	50488.91	0
1055	602	Spain	Female	22	7	141604.76	1	1	0	30379.6	0
1056	545	Spain	Female	74	3	0	2	1	1	161326.73	0
1057	675	Spain	Male	33	3	0	2	1	0	45348.08	0
1058	581	France	Female	47	1	122949.14	1	0	0	180251.68	1
1059	640	Germany	Male	33	8	81677.22	2	0	0	34925.56	0
1060	850	France	Male	38	7	80293.98	1	0	0	126555.74	0
1061	490	Spain	Female	48	8	155413.06	1	1	0	187921.3	0
1062	710	Spain	Female	38	4	0	2	1	1	136390.88	0
1063	613	Germany	Male	38	9	67111.65	1	1	0	78566.64	1
1064	812	France	Male	34	5	103818.43	1	1	1	166038.27	0
1065	723	France	Female	20	4	0	2	1	1	140385.33	0
1066	512	France	Male	36	4	152169.12	2	0	0	38629.3	1
1067	731	France	Female	52	10	0	1	1	1	24998.75	1
1068	650	Germany	Male	26	4	214346.96	2	1	0	128815.33	0
1069	594	France	Male	57	6	0	1	1	0	19376.56	1
1070	844	France	Male	40	7	113348.14	1	1	0	31904.31	1
1071	686	Germany	Female	47	5	170935.94	1	1	0	173179.79	1
1072	695	Germany	Male	52	8	103023.26	1	1	1	22485.64	0
1073	624	Spain	Female	23	6	0	2	0	1	196668.51	0
1074	503	Spain	Male	37	6	0	2	0	0	136506.86	0
1075	535	France	Female	31	7	111855.04	2	1	1	36278.89	0
1076	743	Germany	Female	32	6	140348.56	2	1	1	163254.39	0
1077	702	Spain	Male	39	8	0	2	1	0	99654.13	0
1078	658	France	Male	29	3	145512.84	1	1	0	20207.02	0
1079	677	Germany	Female	41	8	146720.98	2	1	1	4195.84	0
1080	664	France	Male	32	10	107209.73	1	1	1	112340.2	0
1081	766	Germany	Female	38	7	130933.74	1	0	1	2035.94	0
1082	461	Spain	Female	35	8	0	1	1	0	132295.95	0
1083	688	Spain	Male	36	0	89772.3	1	1	0	177383.68	1
1084	678	France	Female	32	5	0	2	1	0	90284.47	0
1085	796	France	Male	24	8	0	2	1	0	61349.37	0
1086	803	France	Male	42	5	0	1	1	0	196466.83	1
1087	712	France	Male	36	2	100749.5	3	0	0	70758.37	1
1088	498	France	Female	31	10	0	2	1	0	13892.57	0
1089	850	Spain	Male	22	2	0	2	1	1	9684.52	0
1090	628	France	Female	51	3	123981.31	2	1	1	40546.15	0
1091	539	Germany	Female	34	4	91622.42	1	1	1	136603.42	0
1092	732	France	Male	36	7	126195.81	1	1	1	133172.48	0
1093	715	France	Male	41	4	94267.9	1	0	1	152821.12	1
1094	651	France	Male	40	4	0	2	1	1	147715.83	0
1095	813	France	Male	34	0	0	2	1	0	43169.15	0
1096	692	France	Male	29	4	0	1	1	0	76755.99	1
1097	756	Germany	Female	39	3	100717.85	3	1	1	73406.04	1
1098	543	France	Male	36	6	0	2	1	0	176728.28	0
1099	790	France	Female	26	4	141581.71	2	0	0	98309.27	0
1100	494	Spain	Male	38	7	0	2	1	1	6203.66	0
1101	850	France	Female	39	2	148586.64	1	1	1	176791.27	0
1102	703	Spain	Male	29	9	0	2	1	0	50679.48	0
1103	432	Spain	Male	38	7	0	2	1	0	150580.88	0
1104	512	Germany	Female	32	2	123403.85	2	1	0	80120.19	0
1105	589	France	Male	28	7	0	2	1	0	151645.96	0
1106	514	France	Female	46	3	106511.85	1	1	0	55072.32	0
1107	678	France	Female	38	2	0	2	0	0	115068.99	0
1108	420	Germany	Female	34	1	135549.9	1	0	0	149471.13	1
1109	679	Germany	Male	38	7	110555.37	2	1	0	46522.68	0
1110	595	France	Male	31	4	0	2	1	0	189995.86	0
1111	713	France	Female	52	0	185891.54	1	1	1	46369.57	1
1112	833	Germany	Male	59	1	130854.59	1	1	1	30722.52	1
1113	690	France	Female	42	3	92578.14	2	0	0	70810.6	0
1114	731	Germany	Female	21	8	132312.06	1	1	0	106663.46	1
1115	608	France	Female	62	8	144976.5	1	0	0	175836.03	1
1116	479	Spain	Male	48	5	87070.23	1	0	1	85646.41	0
1117	519	France	Male	42	8	0	2	1	1	101485.72	0
1118	731	France	Female	47	1	115414.19	3	0	0	191734.67	1
1119	617	Spain	Male	61	7	91070.43	1	1	1	101839.77	0
1120	756	Spain	Male	29	2	117412.19	2	1	0	4888.91	0
1121	848	Germany	Male	31	4	90018.45	2	1	0	193132.98	0
1122	809	France	Female	24	4	0	2	1	0	193518.76	0
1123	698	Germany	Male	56	1	112414.81	2	0	0	93982.02	1
1124	779	Germany	Male	33	1	158456.76	1	1	1	197000.92	1
1125	606	Spain	Male	35	7	0	1	1	0	106837.06	1
1126	612	Germany	Female	58	1	149641.53	1	1	1	115161.28	0
1127	663	Spain	Female	33	8	122528.18	1	1	0	196260.3	0
1128	549	Germany	Female	45	3	143734.01	2	1	1	96404.38	0
1129	675	France	Female	32	2	155663.31	1	1	0	97658.66	0
1130	669	France	Female	35	7	0	1	1	1	49108.23	1
1131	571	Germany	Female	34	1	101736.66	1	0	1	195651.66	0
1132	500	Spain	Male	37	9	125822.21	1	1	0	111698	0
1133	628	France	Male	37	0	0	2	1	1	171707.93	0
1134	559	France	Male	34	4	0	2	1	1	66721.98	0
1135	769	France	Female	27	2	0	1	1	1	57876.05	0
1136	733	Germany	Male	31	6	157791.07	2	0	0	177994.81	0
1137	750	France	Male	22	5	0	2	0	1	105125.65	0
1138	583	France	Female	42	4	0	2	1	0	17439.66	0
1139	468	Germany	Male	42	9	181627.14	2	1	0	172668.39	0
1140	727	Spain	Female	57	1	109679.72	1	0	1	753.37	0
1141	618	France	Female	37	5	96652.86	1	1	0	98686.4	1
1142	617	France	Male	40	5	190008.32	2	1	1	107047.92	0
1143	793	Spain	Male	41	9	0	2	1	0	152153.74	0
1144	630	France	Male	43	9	0	2	1	1	34338.04	0
1145	765	Germany	Male	43	4	148962.76	1	0	1	173878.87	1
1146	546	France	Male	28	8	0	1	1	0	159254.29	0
1147	614	Germany	Female	30	3	131344.52	2	1	0	54776.64	0
1148	593	Germany	Female	29	5	101713.84	3	1	0	134594.99	0
1149	613	Spain	Male	34	3	0	1	1	1	41724.72	0
1150	655	France	Male	38	4	0	2	0	0	110527.71	0
1151	700	France	Female	27	6	137963.07	1	0	0	8996.79	0
1152	826	Spain	Female	29	4	129938.07	1	0	1	190200.53	0
1153	652	Germany	Male	45	2	151421.44	1	0	1	115333.43	0
1154	755	Germany	Female	45	7	135643	1	0	0	143619.52	1
1155	538	Spain	Male	39	2	122773.5	2	1	1	58467.08	0
1156	729	France	Male	34	3	152303.8	1	1	0	12128.69	0
1157	615	France	Male	49	3	0	2	1	1	49872.33	0
1158	700	Spain	Male	54	1	79415.67	1	0	1	139735.54	0
1159	434	Germany	Female	58	9	125801.03	2	1	0	60891.8	1
1160	729	Spain	Male	37	10	0	2	1	0	100862.54	0
1161	513	France	Male	35	8	0	1	1	0	76640.29	1
1162	755	France	Male	41	6	104817.41	1	1	0	126013.58	1
1163	615	France	Female	30	9	0	1	1	0	87347.82	0
1164	747	Germany	Female	32	5	67495.04	2	0	1	77370.37	0
1165	850	France	Female	36	0	164850.54	1	1	1	62722.44	0
1166	712	Germany	Female	49	5	154776.42	2	0	0	196257.68	0
1167	622	Germany	Female	28	1	143124.63	2	1	0	81723.8	0
1168	548	France	Female	35	10	0	1	1	1	31299.71	0
1169	607	France	Female	27	2	0	2	1	0	63495.86	0
1170	653	France	Female	38	8	102133.38	1	1	1	166520.96	0
1171	699	Spain	Male	26	6	79932.41	1	0	0	150242.44	0
1172	693	Germany	Male	40	0	120711.73	1	0	0	27345.18	1
1173	647	Germany	Female	43	3	122717.53	2	1	1	87000.39	0
1174	478	Spain	Female	36	3	92363.3	2	1	0	44912.7	0
1175	705	Spain	Female	40	5	203715.15	1	1	0	179978.68	1
1176	719	Spain	Male	39	5	0	2	1	0	145759.7	0
1177	726	France	Male	34	9	0	2	0	0	14121.61	0
1178	626	France	Male	21	1	0	2	1	0	66232.23	0
1179	552	France	Male	49	4	0	1	1	1	190296.76	1
1180	807	Germany	Female	31	1	93460.47	2	0	0	172782.69	0
1181	621	France	Male	34	6	0	2	1	1	99128.13	0
1182	651	Germany	Female	24	7	40224.7	1	1	1	178341.33	0
1183	673	France	Female	43	5	168069.73	1	1	1	146992.24	1
1184	652	France	Male	36	1	0	2	1	1	151314.98	0
1185	584	Germany	Male	47	7	130538.77	1	1	0	92915.84	0
1186	756	France	Male	37	3	132623.6	1	1	1	58974	0
1187	670	France	Female	35	3	103465.02	2	1	1	174627.06	0
1188	765	France	Female	50	9	126547.8	1	1	1	79579.94	1
1189	528	France	Male	30	2	128262.72	2	1	0	50771.16	0
1190	701	France	Male	40	5	169742.64	1	1	1	153537.55	1
1191	797	France	Female	29	1	0	2	1	1	132975.39	0
1192	639	Germany	Male	27	3	150795.81	1	0	1	85208.93	0
1193	785	Spain	Female	61	4	129855.72	2	1	0	170214.82	1
1194	363	Spain	Female	28	6	146098.43	3	1	0	100615.14	1
1195	764	France	Female	24	7	0	2	1	0	186105.99	0
1196	676	France	Female	43	2	0	1	1	1	55119.53	0
1197	718	Germany	Male	28	4	65643.3	1	1	0	28760.99	0
1198	590	Spain	Female	34	6	0	2	1	0	171021.44	0
1199	584	France	Male	38	9	104584.16	1	1	0	176678.72	0
1200	645	France	Male	41	7	0	1	0	1	28667.56	0
1201	772	Germany	Male	30	6	99785.28	2	0	0	197238.03	0
1202	399	Germany	Male	46	2	127655.22	1	1	0	139994.68	1
1203	529	France	Male	22	5	0	1	1	0	151169.83	0
1204	463	France	Male	35	2	101257.16	1	1	1	118113.64	0
1205	630	France	Female	40	7	0	2	1	1	34453.17	0
1206	780	France	Male	76	10	121313.88	1	0	1	64872.33	0
1207	584	Spain	Male	32	5	0	2	1	0	10956.82	0
1208	752	Germany	Male	30	4	81523.38	1	1	1	36885.85	0
1209	697	France	Female	47	6	128252.66	1	1	1	168053.4	0
1210	850	France	Female	32	7	0	2	0	0	155227	0
1211	711	France	Male	51	7	0	3	1	0	38409.79	1
1212	452	France	Female	32	5	0	2	0	1	75279.39	0
1213	610	Spain	Male	42	6	0	2	1	0	158302.59	1
1214	694	France	Female	22	4	0	2	1	1	11525.72	0
1215	579	Spain	Male	33	6	0	1	1	0	94993.04	1
1216	745	Spain	Female	54	8	0	1	1	0	173912.29	1
1217	572	France	Male	33	5	0	1	0	1	41139.05	0
1218	505	Germany	Male	29	3	145541.56	2	1	1	58019.95	0
1219	706	France	Female	23	5	0	1	0	0	164128.41	1
1220	693	Germany	Male	44	5	124601.58	2	1	1	46998.13	1
1221	725	Germany	Female	33	7	115182.84	2	1	1	177279.41	0
1222	791	France	Male	37	2	163789.49	2	1	0	75832.53	0
1223	536	France	Male	46	1	65733.41	1	1	0	61094.53	0
1224	699	Spain	Male	47	1	0	2	0	1	30117.44	0
1225	500	Spain	Female	47	8	128486.11	1	1	0	179227.12	0
1226	707	Spain	Female	53	6	109663.47	1	1	1	52110.45	0
1227	531	Germany	Female	42	6	88324.31	2	1	0	75248.75	0
1228	557	France	Female	28	7	146445.24	2	1	0	184317.74	0
1229	659	France	Female	38	3	0	2	1	0	158553.1	0
1230	575	Spain	Female	31	6	0	2	1	1	95686.42	0
1231	775	Germany	Male	36	2	109949.05	2	0	1	71682.54	0
1232	772	Spain	Male	30	4	78653.05	1	1	0	1790.48	0
1233	587	Germany	Male	46	9	107850.82	1	1	0	139431	1
1234	667	Germany	Female	39	4	83765.35	2	1	0	118358.54	0
1235	771	France	Female	66	7	143773.07	1	1	1	130827.88	0
1236	523	Germany	Male	63	6	116227.27	1	1	1	119404.63	0
1237	662	Germany	Male	33	0	103471.52	1	1	1	162703	0
1238	717	France	Male	42	5	0	2	1	0	172665.21	0
1239	746	France	Male	24	3	137492.35	2	0	1	170142.09	0
1240	569	France	Male	28	7	0	2	1	0	73977.23	0
1241	579	France	Male	36	9	129829.59	1	1	1	60906.12	0
1242	519	France	Female	21	1	146329.57	2	1	1	194867.27	0
1243	696	Germany	Male	30	4	114027.7	1	1	1	193716.56	0
1244	693	Germany	Male	25	6	146580.69	1	0	1	14633.35	0
1245	587	Germany	Female	38	0	132122.42	2	0	0	31730.32	0
1246	626	France	Female	44	10	81553.93	1	1	0	20063.63	1
1247	666	France	Female	66	7	0	2	1	1	99792.82	0
1248	512	France	Male	24	6	0	2	1	0	37654.31	0
1249	689	Spain	Female	28	3	0	2	1	1	192449.02	0
1250	803	France	Female	26	4	0	2	1	1	181208.47	0
1251	548	Germany	Male	32	5	175214.71	1	1	1	155165.61	0
1252	588	Germany	Female	40	10	125534.51	1	1	0	121504.18	1
1253	693	France	Male	68	4	97705.99	1	1	1	61569.07	0
1254	499	Germany	Female	55	4	126817.65	2	1	0	123269.71	0
1255	628	France	Female	46	1	46870.43	4	1	0	31272.14	1
1256	624	Spain	Male	46	3	0	2	1	1	62825.03	0
1257	733	France	Male	42	9	120094.93	1	1	0	184056.45	0
1258	628	France	Female	38	3	0	2	1	1	48924.73	0
1259	633	France	Female	33	3	0	2	1	0	191111.02	0
1260	559	Germany	Female	36	1	104356.94	2	0	1	54184.06	0
1261	704	Germany	Male	27	5	147004.34	1	1	0	64381.33	1
1262	744	Germany	Male	38	6	73023.17	2	1	0	78770.86	0
1263	665	Spain	Female	40	1	173432.55	1	0	1	116766.79	0
1264	638	France	Female	42	7	165679.92	1	0	0	32916.29	0
1265	837	Spain	Male	31	9	104678.62	1	0	1	50972.6	0
1266	534	France	Female	55	8	116973.26	3	1	0	122066.5	1
1267	548	France	Female	36	3	0	1	1	0	65996.9	0
1268	837	Germany	Male	38	2	126732.85	1	1	1	79577.38	0
1269	658	France	Female	44	6	148481.09	1	1	0	130529.13	0
1270	554	France	Female	38	4	137654.05	2	1	1	172629.67	0
1271	724	Germany	Male	30	7	115315.04	1	1	0	15216.53	0
1272	723	France	Male	42	2	99095.73	1	1	1	17512.53	0
1273	585	Germany	Female	39	7	165610.41	2	0	0	131852.01	0
1274	474	France	Male	33	5	0	2	1	0	181945.52	1
1275	562	Spain	Male	32	6	161628.66	1	1	0	91482.5	0
1276	719	France	Male	32	9	146605.27	1	1	1	77119.45	0
1277	635	Germany	Male	37	5	113488.68	1	1	0	95611.74	1
1278	743	France	Male	42	7	77002.2	2	1	1	80428.42	0
1279	681	Spain	Male	67	7	0	2	0	1	163714.92	0
1280	521	France	Female	39	6	0	2	0	1	27375.15	0
1281	741	Spain	Male	25	4	0	2	1	1	73873.65	0
1282	790	Spain	Male	46	8	182364.53	1	0	0	139266.48	1
1283	622	France	Male	35	8	0	2	1	1	131772.51	0
1284	669	France	Male	45	7	149364.58	1	0	1	173454.07	0
1285	583	France	Male	59	7	127450.14	1	0	1	67552.71	0
1286	520	Spain	Female	63	5	162278.32	1	1	1	34765.33	0
1287	579	Spain	Male	37	5	152212.88	2	0	0	120219.14	0
1288	698	Spain	Female	39	9	161993.89	1	0	0	90212.38	0
1289	548	Spain	Male	39	7	131468.44	1	1	0	164975.82	0
1290	672	Germany	Male	40	10	102980.44	1	1	0	1285.81	1
1291	653	Germany	Male	31	9	143321.97	1	1	0	83679.46	0
1292	734	Spain	Female	37	2	130404.92	1	0	0	34548.74	0
1293	794	France	Female	41	7	0	2	1	1	74275.08	0
1294	641	France	Male	30	2	87505.47	2	0	1	7278.57	0
1295	824	France	Male	30	0	133634.02	1	1	1	162053.92	0
1296	534	Spain	Female	33	3	151233.62	1	0	0	199336.63	0
1297	653	Spain	Male	55	2	70263.83	1	0	1	62347.71	0
1298	498	France	Male	34	5	0	2	1	1	91711.66	0
1299	683	France	Male	30	10	57657.49	1	0	0	79240.9	0
1300	618	Germany	Male	42	8	153572.31	2	1	1	76679.6	0
1301	538	France	Male	37	1	134752.08	1	1	0	162511.55	0
1302	643	Spain	Male	34	3	83132.09	1	1	1	21360.88	0
1303	428	France	Female	31	2	0	2	1	0	54487.43	0
1304	593	Germany	Female	32	9	134096.53	2	1	0	53931.05	1
1305	718	France	Female	31	0	118100.59	2	1	0	103165.15	0
1306	811	Germany	Male	52	10	76915.4	1	0	0	146359.81	1
1307	823	Spain	Female	46	3	81576.75	1	1	1	28370.95	1
1308	645	Spain	Male	49	2	0	2	0	0	10023.15	0
1309	710	France	Male	33	10	118327.17	2	1	1	192928.82	0
1310	591	Spain	Male	30	8	124857.69	2	0	0	50485.7	0
1311	748	Germany	Female	27	2	90971.85	1	1	1	131662.47	0
1312	850	France	Female	37	7	153147.75	1	1	1	152235.3	0
1313	542	France	Male	38	8	65942.26	1	1	1	68093.23	1
1314	809	France	Male	38	3	0	2	1	1	80061.31	0
1315	675	France	Male	54	2	0	1	1	0	149583.67	1
1316	607	Spain	Female	27	5	100912.19	1	0	0	7631.27	0
1317	850	France	Female	31	4	0	2	1	1	33082.81	0
1318	789	France	Male	37	3	0	1	1	0	121883.87	1
1319	598	France	Female	43	5	0	3	1	1	100722.72	1
1320	756	Germany	Male	41	2	124439.49	2	0	1	47093.11	0
1321	687	France	Female	47	7	0	2	1	1	177624.01	0
1322	724	France	Male	40	6	0	2	0	0	106149.48	0
1323	700	France	Female	44	2	58781.76	1	1	0	16874.92	0
1324	635	Spain	Male	50	7	159453.64	2	0	0	54560.79	1
1325	687	Germany	Male	26	2	142721.52	1	1	1	153605.75	0
1326	613	France	Female	46	8	167795.6	1	0	1	44390.38	0
1327	781	France	Female	38	3	128345.69	2	1	0	63218.85	0
1328	703	Spain	Male	20	3	165260.98	1	1	1	41626.78	0
1329	593	Germany	Female	62	3	118233.81	1	0	1	24765.53	1
1330	743	France	Female	40	6	0	1	1	0	28280.8	1
1331	640	Spain	Female	46	8	0	2	1	0	89043.19	0
1332	849	Germany	Male	37	7	143452.74	2	1	1	17294.12	0
1333	778	France	Male	38	3	145018.49	2	1	1	126702.41	0
1334	539	Germany	Female	38	8	82407.51	1	1	0	13123.41	0
1335	489	Germany	Male	28	1	79460.98	2	1	1	167973.63	0
1336	568	Spain	Female	43	9	0	1	1	0	125870.79	1
1337	618	Spain	Male	38	5	126473.99	1	1	0	91972.49	0
1338	710	Germany	Female	30	10	133537.1	2	1	0	155593.74	0
1339	625	France	Male	52	5	164978.01	1	1	1	67788.49	0
1340	682	Spain	Male	46	7	128029.72	1	1	1	62615.35	0
1341	727	Spain	Male	43	2	97403.18	1	1	1	107415.02	1
1342	794	France	Female	41	7	176845.41	3	1	0	166526.26	1
1343	652	Spain	Male	71	4	0	1	1	1	120107.1	0
1344	670	Spain	Male	42	3	81589.04	1	1	0	188227.8	0
1345	460	Germany	Female	40	6	119507.58	2	1	0	91560.63	1
1346	568	Spain	Female	26	6	0	2	0	0	166495.2	0
1347	643	France	Male	30	5	94443.77	1	1	1	165614.4	0
1348	521	France	Male	37	2	0	2	1	1	86372.24	0
1349	615	France	Male	32	7	92199.84	1	1	1	2755.53	0
1350	575	Spain	Male	43	3	0	1	1	0	83594.51	0
1351	717	France	Female	41	3	135756.96	1	1	1	103706.41	0
1352	648	France	Female	54	9	120633.42	1	0	0	5924.38	1
1353	535	Germany	Male	48	5	134542.73	1	1	1	58203.67	1
1354	626	Spain	Male	29	7	0	2	1	0	49361.84	0
1355	611	Spain	Male	52	7	0	1	0	1	73585.18	1
1356	734	Spain	Male	39	6	0	1	1	1	95135.27	0
1357	709	France	Male	49	4	154344.49	2	1	1	38794.57	0
1358	591	France	Male	43	3	0	2	0	1	198926.36	0
1359	664	France	Male	43	9	189026.53	2	1	1	56099.86	0
1360	431	France	Male	37	0	120764.08	1	1	1	117023.08	0
1361	647	Germany	Female	22	3	97975.82	2	0	1	62083	0
1362	578	France	Male	32	4	0	2	1	1	141822.8	0
1363	555	Germany	Male	41	10	113270.2	2	1	1	185387.14	0
1364	775	Spain	Male	30	4	0	2	0	1	57461.13	0
1365	850	Germany	Male	39	3	124548.99	2	1	1	120380.12	0
1366	625	France	Male	43	8	201696.07	1	1	0	133020.9	1
1367	645	Spain	Female	37	7	0	2	1	0	13589.93	0
1368	608	Germany	Male	44	7	114203.47	1	1	1	77830.36	1
1369	689	Spain	Female	31	4	0	2	1	1	136610.02	0
1370	652	Germany	Male	50	8	125437.64	1	1	1	17160.94	1
1371	769	France	Female	26	7	0	2	1	0	176843.53	0
1372	611	France	Female	43	8	64897.75	1	1	0	114996.33	0
1373	489	France	Male	38	8	0	2	0	1	196990.79	0
1374	528	Germany	Female	46	9	135555.66	1	1	0	133146.03	1
1375	632	France	Male	44	3	107764.75	1	1	0	185667.72	0
1376	429	France	Female	27	6	117307.44	2	1	1	24020.49	0
1377	457	France	Male	41	8	73700.12	3	1	1	185750.02	1
1378	768	Spain	Female	44	6	60603.4	1	1	1	178045.97	0
1379	715	Spain	Female	35	4	40169.88	2	1	1	199857.47	0
1380	668	Germany	Female	32	10	92041.87	1	1	1	43595.9	0
1381	625	Germany	Male	26	3	130483.95	1	1	0	122810.53	0
1382	846	France	Female	41	5	0	3	1	0	3440.47	1
1383	661	Spain	Female	42	3	0	2	1	0	35989.41	0
1384	571	France	Female	23	10	151097.28	1	0	1	17163.75	0
1385	582	Spain	Female	46	8	67563.31	1	1	0	44506.09	1
1386	716	France	Female	35	8	112808.18	1	0	1	17848.3	0
1387	758	France	Female	42	7	0	2	0	1	76209.56	0
1388	725	France	Male	66	4	86459.8	1	1	1	141476.56	0
1389	630	France	Female	40	0	118633.08	1	0	1	60032.46	1
1390	627	France	Female	55	2	159441.27	1	1	0	100686.11	1
1391	653	France	Female	27	9	0	2	1	0	96429.29	0
1392	775	Germany	Female	38	4	125212.65	2	1	1	15795.88	1
1393	794	Spain	Male	45	8	88656.37	2	1	0	116547.31	0
1394	831	France	Female	32	2	146033.62	1	1	0	191260.74	0
1395	561	France	Male	29	9	120268.13	1	1	1	173870.39	0
1396	705	Spain	Male	46	7	0	2	1	0	117273.35	0
1397	636	Spain	Female	33	0	0	1	1	0	92277.47	1
1398	487	Germany	Female	46	4	135070.58	2	1	1	44244.49	1
1399	693	France	Female	38	3	0	2	0	0	78133.48	1
1400	517	Spain	Female	29	5	0	2	1	0	103402.88	0
1401	684	France	Female	27	9	122550.05	2	0	1	137835.82	0
1402	620	Spain	Female	43	2	0	2	1	0	20670.1	0
1403	757	France	Male	29	8	130306.49	1	1	0	77469.38	0
1404	739	France	Female	27	6	0	1	1	1	57572.38	0
1405	662	Spain	Female	41	4	90350.77	1	1	0	75884.65	1
1406	359	France	Female	44	6	128747.69	1	1	0	146955.71	1
1407	572	Spain	Male	23	2	126873.52	1	0	1	67040.12	0
1408	721	France	Male	69	2	108424.19	1	1	1	178418.35	0
1409	707	France	Male	32	9	0	2	0	0	30807.02	0
1410	444	France	Female	40	5	84350.07	1	1	0	143835.76	0
1411	523	France	Female	73	7	0	2	0	0	130883.9	1
1412	685	Germany	Female	30	4	84958.6	2	0	1	194343.72	0
1413	673	Germany	Female	29	4	99097.36	1	1	1	9796.69	0
1414	503	Germany	Male	30	10	136622.55	2	0	0	47310.24	0
1415	485	Germany	Female	30	5	156771.68	1	1	1	141148.21	0
1416	799	Germany	Male	28	7	167658.33	2	1	1	111138.25	0
1417	585	Spain	Female	33	8	0	2	1	0	114182.07	0
1418	607	Germany	Female	24	2	109483.54	2	0	1	127560.77	0
1419	521	Germany	Female	40	9	134504.78	1	1	0	18082.06	0
1420	535	France	Female	44	2	114427.86	1	1	1	136330.26	0
1421	724	Spain	Male	45	5	83888.54	1	0	1	34121.81	0
1422	520	Germany	Male	32	5	110029.77	1	1	0	56246.69	0
1423	696	Spain	Male	41	9	127523.75	1	0	1	191417.42	0
1424	657	Germany	Male	30	1	139762.13	2	1	1	23317.88	0
1425	603	Spain	Female	42	8	91611.12	1	0	0	144675.3	1
1426	726	France	Female	42	2	109471.79	1	0	1	175161.05	0
1427	591	France	Female	39	4	150500.64	1	1	0	14928.8	0
1428	792	Germany	Female	59	9	101609.77	1	0	0	161479.19	1
1429	550	France	Male	57	5	0	1	1	1	133501.94	0
1430	601	France	Female	26	8	78892.23	1	1	1	23703.52	0
1431	820	France	Female	29	3	82344.84	1	0	1	115985.38	0
1432	667	France	Male	48	2	0	1	1	0	43229.2	0
1433	573	Spain	Female	44	4	0	1	1	1	94862.93	0
1434	755	France	Male	62	1	127706.33	2	0	1	142377.69	0
1435	552	France	Female	41	9	124349.34	1	1	0	135635.25	0
1436	598	Spain	Male	44	8	0	2	1	0	148487.9	0
1437	576	Germany	Male	28	1	119336.29	2	0	1	58976.85	0
1438	670	France	Female	31	9	0	1	0	1	76254.83	0
1439	504	Germany	Male	56	9	104217.3	1	0	0	55857.48	1
1440	778	France	Female	65	7	0	1	1	1	77867.23	0
1441	558	Germany	Male	39	10	144757.02	1	1	0	22878.16	1
1442	627	Spain	Male	44	6	0	1	1	1	114469.55	0
1443	683	France	Male	43	8	0	1	1	0	96754.8	0
1444	556	France	Female	43	6	0	3	0	0	125154.57	1
1445	583	France	Female	38	10	0	2	0	1	113597.64	0
1446	705	France	Female	24	7	100169.51	1	1	0	121408.55	0
1447	637	France	Male	33	2	145731.83	1	0	1	109219.43	0
1448	697	Spain	Male	56	5	110802.03	1	1	1	50230.31	1
1449	555	Germany	Female	46	4	120392.99	1	1	0	177719.88	1
1450	594	Germany	Female	26	6	135067.52	2	0	0	131211.86	0
1451	632	Spain	Male	31	3	136556.44	1	1	0	82152.83	1
1452	551	France	Female	38	10	0	2	1	1	216.27	0
1453	687	France	Female	35	3	99587.43	1	1	1	1713.1	1
1454	672	France	Female	53	7	0	1	1	1	136910.18	0
1455	521	Spain	Female	34	7	70731.07	1	1	1	20243.97	1
1456	686	Germany	Male	35	2	109342.82	2	0	1	86043.27	0
1457	639	Spain	Male	28	8	0	2	1	0	126561.07	0
1458	850	France	Male	66	4	0	2	0	1	64350.8	0
1459	465	France	Male	25	2	78247.31	2	1	1	10472.31	0
1460	817	France	Female	55	10	117561.49	1	1	0	95941.55	1
1461	578	France	Male	23	10	88980.32	1	1	1	125222.36	0
1462	611	Spain	Male	34	4	0	2	1	0	170950.58	0
1463	616	Germany	Female	41	1	103560.57	1	1	0	236.45	1
1464	517	France	Male	37	5	113308.84	1	0	1	31517.16	0
1465	637	Spain	Female	40	6	0	2	1	1	181610.6	0
1466	806	France	Female	32	3	63763.49	1	1	0	156593.09	0
1467	633	France	Female	29	7	169988.35	1	1	0	4272	0
1468	624	Germany	Female	35	0	180303.24	2	1	0	163587.9	0
1469	691	France	Male	52	3	0	1	1	0	175843.68	1
1470	819	Germany	Female	49	1	120656.86	4	0	0	166164.3	1
1471	568	Germany	Female	31	1	61592.14	2	1	1	61796.64	0
1472	806	France	Male	48	4	164701.68	1	1	1	21439.49	0
1473	726	Spain	Female	26	1	80780.16	1	1	1	19225.85	0
1474	552	France	Male	36	8	0	2	0	0	132547.02	0
1475	755	Germany	Female	30	6	154221.37	2	0	1	62688.55	0
1476	634	France	Male	26	8	0	1	1	0	21760.96	0
1477	756	France	Female	26	5	101641.14	2	0	1	154460.68	0
1478	776	France	Male	37	2	0	1	0	1	8065	0
1479	649	France	Female	45	5	92786.66	1	1	0	173365.9	1
1480	595	Germany	Male	32	8	131081.66	2	1	1	69428.79	0
1481	646	France	Male	30	5	98014.74	1	1	1	12757.14	0
1482	592	Spain	Male	38	8	0	2	1	0	180426.2	0
1483	574	France	Male	26	8	97460.1	1	1	1	43093.67	0
1484	850	France	Male	36	1	104077.19	2	0	1	68594	0
1485	850	Spain	Female	29	1	0	2	1	1	197996.65	0
1486	475	France	Female	46	10	0	2	0	0	122953	1
1487	642	France	Female	39	4	0	1	1	1	76821.24	0
1488	710	Spain	Female	51	4	93656.95	1	0	1	141400.51	1
1489	596	Spain	Male	30	6	121345.88	4	1	0	41921.75	1
1490	609	France	Female	39	8	141675.23	1	0	1	175664.25	0
1491	797	Spain	Female	31	8	0	2	1	0	117916.63	0
1492	504	Germany	Female	43	7	102365.49	1	1	0	194690.77	1
1493	735	Spain	Male	50	9	0	1	0	0	166677.35	1
1494	680	Spain	Female	30	3	0	1	1	0	160131.58	0
1495	449	France	Male	52	6	0	2	0	1	123622	0
1496	685	Germany	Male	57	7	101868.51	1	0	1	113483.96	0
1497	569	Spain	Male	38	8	0	2	0	0	79618.79	0
1498	631	France	Male	35	9	112392.45	2	1	0	24472.23	0
1499	595	Germany	Female	25	7	106570.34	2	0	1	177025.79	0
1500	461	France	Female	28	8	0	1	1	1	103349.74	0
1501	630	France	Male	50	1	81947.76	1	0	1	63606.22	1
1502	661	France	Female	31	7	144162.3	2	1	1	14490.79	0
1503	796	Germany	Male	39	5	86350.87	2	0	0	105080.53	0
1504	710	France	Male	47	5	158623.14	1	0	0	83499.89	1
1505	741	France	Male	32	8	0	2	1	0	143598.7	0
1506	606	Germany	Male	48	4	132403.56	1	0	0	36091.91	1
1507	747	France	Male	27	10	0	2	0	0	13007.89	0
1508	549	Germany	Female	43	3	134985.66	1	1	0	6101.41	0
1509	576	France	Male	36	6	0	2	1	1	48314	0
1510	528	France	Male	37	6	103772.45	1	1	0	197111.99	0
1511	535	France	Male	33	2	133040.32	1	1	1	110299.78	0
1512	575	Spain	Female	37	0	0	2	0	0	30114.32	0
1513	656	France	Male	39	10	0	2	1	1	98894.64	0
1514	440	France	Male	42	2	0	2	1	0	49826.68	0
1515	539	Spain	Male	38	8	71460.67	2	1	1	10074.05	0
1516	850	Spain	Male	39	6	133214.13	1	0	1	20769.88	0
1517	646	France	Female	37	7	96558.66	1	0	0	163427.18	0
1518	744	France	Male	54	6	93806.31	2	0	1	140068.77	0
1519	710	Spain	Female	36	8	0	2	0	0	83206.19	0
1520	544	France	Female	64	3	124043.8	1	1	1	111402.97	1
1521	723	Germany	Male	52	5	131694.97	1	0	1	92873.5	1
1522	507	Spain	Female	29	6	0	2	0	1	94780.9	0
1523	787	France	Female	35	1	106266.8	1	1	1	16607.15	0
1524	598	Spain	Male	41	8	0	2	1	1	161954.43	0
1525	796	France	Male	51	6	0	2	0	1	194733.28	0
1526	569	Spain	Female	41	4	139840.36	1	1	1	163524.7	0
1527	711	France	Male	34	8	0	2	0	0	48260.19	0
1528	661	Germany	Male	35	8	124098.54	1	1	0	86678.48	0
1529	415	France	Male	32	5	145807.59	1	1	1	3064.65	0
1530	578	Spain	Male	23	8	0	2	1	0	112124.98	0
1531	611	France	Female	26	2	107508.93	2	1	1	120801.65	0
1532	600	France	Female	28	6	0	2	0	1	52193.23	0
1533	661	Germany	Female	32	1	145980.23	1	0	1	56636.28	0
1534	850	France	Female	37	3	212778.2	1	0	1	69372.88	0
1535	573	Germany	Female	47	4	152522.47	1	0	1	164038.07	1
1536	764	Spain	Female	33	9	168964.77	1	0	1	118982.51	0
1537	838	France	Female	34	8	0	2	1	0	27472.07	0
1538	821	France	Female	28	8	0	1	1	1	36754.13	0
1539	607	Spain	Female	36	4	98266.3	1	1	1	46416.36	0
1540	558	France	Male	38	8	113000.92	1	1	1	152872.39	0
1541	530	Germany	Male	23	1	137060.88	2	1	1	165227.23	0
1542	654	Germany	Male	37	5	112146.12	1	1	0	75927.35	0
1543	530	France	Female	33	4	129307.32	1	1	1	172930.28	0
1544	656	Spain	Male	69	6	163975.09	1	1	1	36108.5	0
1545	520	Spain	Male	43	7	0	2	1	1	36202.74	0
1546	602	Germany	Female	42	6	158414.85	1	1	1	131886.46	0
1547	701	Germany	Female	48	1	92072.68	1	1	1	133992.36	0
1548	653	Spain	Female	30	2	88243.29	2	1	1	96658.26	0
1549	668	Spain	Male	25	8	0	2	1	1	135112.09	0
1550	652	France	Male	48	4	59486.31	1	1	0	163944.18	1
1551	639	Spain	Female	54	2	0	2	1	1	53843.71	0
1552	730	Spain	Female	52	7	0	2	0	1	122398.84	0
1553	780	France	Male	34	1	0	1	1	1	64804.04	0
1554	592	France	Female	38	8	119278.01	2	0	1	19370.73	0
1555	628	France	Male	34	4	158741.43	2	1	1	126192.54	0
1556	658	France	Female	40	7	140596.95	1	0	1	135459.02	1
1557	850	Spain	Female	29	10	0	2	1	1	94815.04	0
1558	515	Germany	Male	37	2	90432.92	1	1	1	188366.04	1
1559	571	France	Female	35	1	104783.81	2	0	1	178512.52	0
1560	760	Germany	Male	42	0	77992.97	2	1	1	97906.38	0
1561	720	Germany	Female	43	10	110822.9	1	0	0	72861.94	0
1562	632	Germany	Male	42	4	119624.6	2	1	1	195978.86	0
1563	694	Germany	Male	31	6	109052.59	2	1	1	19448.93	1
1564	559	Spain	Female	40	5	139129.44	1	0	1	32635.54	0
1565	773	Germany	Female	42	8	152324.66	2	1	0	171733.22	0
1566	581	France	Male	38	1	0	2	1	0	46176.22	0
1567	524	Germany	Female	37	9	127480.58	2	1	0	179634.69	0
1568	713	France	Male	53	6	115029.4	1	0	0	191521.32	1
1569	676	France	Male	40	8	114005.78	1	1	1	67998.45	0
1570	651	Germany	Female	42	1	116646.76	1	1	0	44731.8	1
1571	717	Spain	Female	49	1	110864.38	2	1	1	124532.9	1
1572	594	France	Male	23	5	156267.59	1	1	0	160968.44	0
1573	716	France	Female	44	3	109528.28	1	1	0	27341.63	1
1574	668	France	Female	35	6	102482.76	1	1	1	53994.64	0
1575	678	Germany	Male	23	10	115563.71	1	1	1	91633.53	0
1576	545	France	Male	23	2	0	2	1	0	189613.12	0
1577	613	France	Female	40	9	95624.36	2	1	1	60706.33	0
1578	687	Spain	Female	21	8	0	2	1	1	154767.34	0
1579	715	France	Male	28	7	160376.61	1	0	0	196853.11	0
1580	618	Germany	Male	41	8	37702.79	1	1	1	195775.48	0
1581	721	France	Female	35	6	118273.83	1	0	1	3086.89	0
1582	445	Germany	Female	34	7	131082.17	2	1	1	70618	0
1583	690	France	Male	38	1	94456	2	0	1	55034.02	0
1584	709	France	Female	43	8	0	2	0	0	168035.62	1
1585	671	Spain	Female	42	3	0	2	1	1	128449.33	0
1586	538	France	Male	33	6	93791.38	1	1	1	199249.29	0
1587	735	France	Female	33	4	0	2	1	0	149474.69	0
1588	592	France	Female	37	7	0	2	1	1	126726.33	0
1589	747	France	Male	61	7	155973.13	1	0	1	147554.26	0
1590	675	Germany	Male	36	7	89409.95	1	1	1	149399.7	0
1591	632	Spain	Female	39	5	97854.37	2	1	0	93536.38	0
1592	621	France	Male	39	6	0	2	1	1	58883.91	0
1593	521	Spain	Male	29	3	60280.62	1	1	0	154271.41	0
1594	591	Spain	Male	36	7	135216.8	1	1	1	122022.89	0
1595	706	Germany	Female	28	6	124923.35	2	1	1	50299.14	0
1596	677	France	Male	38	4	0	2	1	0	187800.63	0
1597	769	Germany	Male	27	7	188614.07	1	1	0	171344.09	0
1598	771	France	Male	32	5	62321.62	1	1	1	40920.59	0
1599	601	Germany	Female	48	8	120782.7	1	1	0	63940.68	1
1600	670	France	Female	42	1	115961.58	2	0	1	29483.87	0
1601	517	France	Male	28	2	115062.61	1	1	0	179056.23	0
1602	834	France	Female	49	8	160602.25	2	1	0	129273.94	0
1603	571	France	Female	42	4	108825.34	3	1	0	55558.51	1
1604	576	Germany	Female	36	8	166287.85	1	1	1	23305.85	0
1605	718	France	Female	31	1	152663.77	1	0	1	17128.64	0
1606	636	Germany	Female	31	9	80844.69	2	1	1	74641.9	0
1607	566	Germany	Female	40	2	97001.36	2	1	0	154486.01	0
1608	711	France	Male	64	4	0	2	1	1	3185.67	0
1609	574	France	Female	39	2	122524.61	2	1	0	88463.63	0
1610	619	France	Female	35	8	132292.63	1	1	0	65682.93	0
1611	588	France	Female	24	0	0	2	1	1	140586.08	0
1612	760	Germany	Female	49	9	91502.99	1	1	0	117232.9	1
1613	665	France	Male	52	3	0	1	1	0	116137.01	1
1614	739	Germany	Male	29	3	59385.98	2	1	1	105533.96	0
1615	641	France	Male	77	9	0	3	1	1	81514.06	0
1616	685	Germany	Female	21	6	97956.5	1	1	1	164966.27	0
1617	594	France	Female	49	4	0	2	1	1	23631.55	0
1618	557	Spain	Female	40	4	0	2	0	1	105433.53	0
1619	697	France	Male	27	8	141223.68	2	1	0	90591.15	0
1620	656	France	Male	18	10	151762.74	1	0	1	127014.32	0
1621	712	Germany	Male	43	1	141749.74	2	0	1	90905.26	0
1622	689	Spain	Male	38	5	75075.14	1	1	1	8651.92	1
1623	697	France	Female	25	4	165686.11	2	1	0	15467.98	0
1624	589	France	Male	38	2	0	1	1	0	79915.28	0
1625	525	Spain	Female	25	10	0	2	1	0	69361.95	0
1626	680	France	Male	44	3	0	2	1	0	86935.08	0
1627	617	France	Female	28	0	0	2	1	1	7597.83	1
1628	680	France	Male	32	5	92961.61	1	1	0	116957.6	0
1629	662	Spain	Female	30	9	0	2	0	1	157884.83	0
1630	736	Germany	Male	46	5	130812.91	1	1	1	77981.54	1
1631	657	Germany	Male	57	8	107174.58	1	1	1	126369.55	1
1632	350	Spain	Male	54	1	152677.48	1	1	1	191973.49	1
1633	617	France	Male	30	3	132005.77	1	1	0	142940.39	0
1634	562	France	Male	35	7	0	1	0	0	48869.67	0
1635	705	Spain	Female	23	5	0	2	1	1	73131.73	0
1636	516	France	Female	33	7	127305.5	1	1	1	120037.36	0
1637	573	France	Female	37	6	0	2	1	0	193995.37	0
1638	538	Spain	Female	31	0	0	2	0	0	179453.66	0
1639	699	France	Male	39	9	0	1	1	0	80963.92	0
1640	504	Germany	Male	32	8	170291.22	2	0	1	15658.99	0
1641	583	Spain	Male	47	5	102562.23	1	1	0	92708.1	0
1642	712	Spain	Male	53	2	111061.01	2	0	0	26542.17	0
1643	626	Spain	Male	62	3	0	1	1	1	65010.74	0
1644	631	France	Female	34	4	124379.14	1	1	0	106892.91	0
1645	663	France	Female	37	7	0	1	1	1	185210.63	0
1646	506	Germany	Female	41	3	57745.76	1	1	0	4035.46	0
1647	570	Germany	Female	50	5	129293.74	1	1	0	177805.44	1
1648	703	France	Female	45	7	0	2	1	1	68831.72	0
1649	698	Germany	Female	40	8	150777.1	1	1	0	114732.62	0
1650	731	Spain	Male	41	4	0	2	1	0	22299.27	0
1651	625	France	Male	34	6	0	2	0	0	197283.2	0
1652	634	Spain	Male	31	9	108632.48	1	1	1	179485.96	1
1653	616	France	Male	59	5	153861.1	1	1	1	17699.48	0
1654	500	France	Male	56	1	100374.58	1	1	0	118490.8	1
1655	446	France	Male	32	8	0	2	0	0	133292.94	0
1656	669	France	Female	47	9	61196.54	1	1	0	58170.24	0
1657	581	Germany	Male	31	6	116891.72	1	1	0	107137.3	0
1658	704	Germany	Female	54	6	133656.91	3	1	0	145071.33	1
1659	748	France	Male	44	2	92911.52	1	0	1	85495.24	0
1660	680	Spain	Female	31	9	119825.75	2	1	1	101139.3	0
1661	655	France	Female	37	7	111852.84	2	1	0	10511.13	0
1662	690	Germany	Male	32	0	106683.52	2	1	1	137916.49	0
1663	695	Germany	Male	40	7	139022.24	1	0	1	193383.13	0
1664	700	Germany	Female	40	4	148571.07	1	1	0	189826.96	1
1665	773	France	Male	52	4	0	1	0	1	144113.42	0
1666	749	France	Male	42	1	129776.72	2	0	1	143538.51	0
1667	611	France	Female	46	5	0	1	1	0	77677.14	1
1668	606	Spain	Female	46	8	0	2	1	1	183717.94	0
1669	554	France	Male	24	10	0	1	0	0	92180.62	0
1670	567	France	Female	37	7	0	2	1	1	28690.9	0
1671	559	Spain	Male	24	3	114739.92	1	1	0	85891.02	1
1672	594	Germany	Male	41	2	122545.65	2	1	1	42050.24	0
1673	513	France	Female	37	6	0	2	1	0	110142.34	0
1674	652	Germany	Female	26	1	131908.35	1	1	1	179269.79	0
1675	680	Germany	Female	42	7	105722.69	1	1	1	90558.24	1
1676	784	Spain	Male	33	10	0	2	1	0	162022.47	0
1677	812	Spain	Female	44	8	0	3	1	0	66926.83	1
1678	784	Spain	Female	40	8	0	2	1	0	108891.3	0
1679	570	France	Female	18	4	82767.42	1	1	0	71811.9	0
1680	712	France	Female	42	1	87842.98	1	0	0	92223.59	0
1681	705	Spain	Male	39	6	133261.13	1	1	1	78065.9	0
1682	681	Spain	Female	32	3	0	2	1	1	59679.9	0
1683	620	France	Male	41	0	97925.11	1	1	0	85000.32	0
1684	711	France	Male	52	5	0	1	1	1	159808.95	0
1685	613	France	Female	24	7	140453.91	1	1	0	129001.3	0
1686	613	Germany	Female	20	0	117356.19	1	0	0	113557.7	1
1687	682	Spain	Male	36	5	0	2	1	1	147758.51	0
1688	850	Spain	Male	37	4	137204.77	1	1	1	28865.59	0
1689	601	France	Female	41	1	0	2	0	1	160607.06	0
1690	595	Spain	Male	35	8	0	1	1	0	100015.79	1
1691	675	Spain	Male	36	3	54098.18	2	0	1	54478.52	0
1692	591	Spain	Male	31	8	0	1	1	1	141677.33	0
1693	602	France	Male	23	7	113758.48	2	0	0	84077.6	0
1694	554	Spain	Female	34	8	0	1	0	1	106981.03	0
1695	541	France	Male	37	9	118636.92	1	1	1	73551.44	0
1696	506	France	Male	34	7	0	2	0	0	115842.1	0
1697	814	Germany	Male	44	8	95488.82	2	0	0	107013.59	0
1698	683	France	Male	30	8	110829.52	2	0	0	24938.84	0
1699	485	Germany	Male	51	7	144244.59	2	1	0	51113.14	0
1700	696	Germany	Female	31	8	122021.92	2	1	0	33828.64	0
1701	608	France	Female	30	8	0	2	1	0	128875.86	0
1702	792	France	Male	50	9	0	4	1	1	194700.81	1
1703	686	Spain	Male	22	5	0	2	1	0	158974.45	0
1704	790	Germany	Male	42	1	85839.62	1	1	0	198182.73	0
1705	654	France	Female	29	4	96974.97	1	0	1	141404.07	0
1706	452	France	Male	35	4	148172.44	1	1	1	4175.68	0
1707	719	Spain	Male	38	0	0	1	1	0	126876.47	0
1708	707	France	Female	40	5	0	2	1	0	41052.82	0
1709	699	France	Female	49	2	0	1	0	0	105760.01	0
1710	850	Spain	Male	30	2	0	2	0	1	27937.12	0
1711	828	Spain	Male	28	8	134766.85	1	1	0	79355.87	0
1712	850	Germany	Male	30	5	123210.56	2	1	1	102180.27	0
1713	712	Spain	Male	47	1	139887.01	1	1	1	95719.73	0
1714	634	France	Male	44	9	149961.11	1	1	0	57121.51	0
1715	730	Germany	Male	45	6	152880.97	1	0	0	162478.11	0
1716	685	Germany	Male	43	9	108589.47	2	0	1	194808.51	0
1717	809	Spain	Male	33	9	0	1	1	1	124045.65	0
1718	707	Spain	Female	35	3	56674.48	1	1	0	17987.4	1
1719	648	Spain	Male	32	8	0	1	1	0	133653.38	0
1720	760	Spain	Female	57	1	0	2	1	1	25101.17	0
1721	805	Germany	Female	33	3	105663.56	2	0	1	33330.89	0
1722	585	France	Female	39	7	0	2	1	0	2401.26	0
1723	595	Spain	Female	30	5	100683.54	1	1	1	178361.04	0
1724	630	France	Male	42	6	0	2	1	0	162697.93	0
1725	627	Germany	Male	29	5	139541.58	2	1	0	80607.33	0
1726	631	Germany	Female	37	2	121801.72	2	0	1	23146.62	0
1727	776	Germany	Male	38	5	112281.7	1	0	1	89893.6	0
1728	676	Spain	Female	36	4	0	2	1	1	3173.31	0
1729	758	Spain	Female	40	5	93499.82	2	0	0	123218.81	0
1730	637	France	Male	33	0	132255.99	2	0	1	74588.41	0
1731	850	France	Male	20	7	0	2	1	0	31288.77	0
1732	601	Spain	Female	44	4	0	2	1	0	58561.31	0
1733	735	France	Male	49	5	121973.28	1	1	0	148804.36	0
1734	614	Germany	Male	32	7	99462.8	2	1	1	51117.06	0
1735	672	Germany	Female	21	3	165878.76	2	1	1	164537.17	0
1736	642	France	Male	30	8	117494.27	1	0	0	61977.82	0
1737	633	Germany	Female	29	0	138577.34	1	1	0	193362.99	0
1738	769	Spain	Male	39	9	0	1	1	1	47722.79	0
1739	796	Spain	Male	41	8	107525.07	1	1	0	18510.41	0
1740	715	France	Male	23	7	139224.92	2	1	0	65057.71	0
1741	695	France	Female	42	7	121453.63	1	0	0	46374.64	0
1742	747	France	Female	25	4	0	2	0	1	42039.67	0
1743	584	Germany	Female	54	1	77354.37	1	0	0	138192.98	1
1744	476	France	Male	40	6	0	1	1	1	22735.45	0
1745	850	France	Female	39	7	79259.99	1	0	1	186910.74	0
1746	529	France	Male	30	2	116295.29	1	1	0	75285.47	0
1747	584	Spain	Female	59	1	0	1	0	1	130260.11	1
1748	586	Germany	Male	34	9	74309.81	1	1	0	15034.93	0
1749	674	Germany	Male	34	2	152797.9	1	1	0	175709.4	1
1750	552	France	Male	42	9	133701.07	2	1	0	101069.71	1
1751	601	Germany	Female	33	7	114430.18	2	1	1	153012.13	0
1752	541	France	Male	29	7	127504.57	1	0	0	86173.92	0
1753	744	Germany	Female	41	2	84113.41	1	1	0	197548.63	0
1754	595	Spain	Female	23	10	101126.66	2	0	0	37042.8	0
1755	724	Germany	Male	33	5	103564.83	2	1	0	121085.72	0
1756	533	Spain	Female	52	7	0	1	0	1	194113.99	1
1757	618	France	Male	37	2	168178.21	2	0	1	101273.23	0
1758	523	Germany	Female	39	1	143903.11	1	1	1	118711.75	1
1759	642	Germany	Female	30	5	129753.69	1	1	0	582.53	0
1760	584	France	Male	35	9	0	2	1	0	192381.21	0
1761	521	France	Male	38	5	110641.18	1	0	1	136507.69	1
1762	662	France	Female	36	4	166909.2	2	1	0	138871.12	1
1763	758	France	Female	34	1	154139.45	1	1	1	60728.89	0
1764	717	France	Male	38	7	97459.06	1	0	0	189175.71	0
1765	611	France	Male	40	1	0	2	1	1	102547.56	0
1766	766	Germany	Male	43	6	112088.04	2	1	1	36706.56	0
1767	636	France	Female	34	3	0	2	1	1	44756.25	0
1768	814	France	Female	48	7	0	2	1	1	132870.15	0
1769	760	Spain	Male	28	1	141038.57	2	0	0	16287.38	0
1770	607	Germany	Male	39	2	84468.67	2	1	1	121945.42	0
1771	725	Spain	Female	36	4	118520.26	1	0	0	131173.9	1
1772	600	France	Male	37	1	142663.46	1	0	1	88669.89	0
1773	656	Germany	Male	27	4	118627.16	2	1	1	160835.3	0
1774	640	Spain	Male	34	1	137523.02	1	0	0	24761.36	0
1775	439	France	Male	28	7	110976.23	2	1	0	138526.96	0
1776	549	France	Female	38	8	107283.4	1	0	0	157442.75	0
1777	622	France	Male	38	5	0	2	0	0	105295.77	0
1778	715	France	Male	34	4	124314.45	1	0	0	97782.92	0
1779	657	France	Female	41	5	95858.37	1	1	1	68255.88	0
1780	703	France	Male	36	2	0	2	1	0	108790.95	0
1781	802	France	Male	33	8	0	2	1	0	143706.18	0
1782	793	Spain	Female	36	0	0	1	0	0	148993.47	0
1783	554	France	Female	35	6	117707.18	2	0	0	95277.15	1
1784	533	Spain	Male	38	1	135289.33	2	0	1	152956.33	0
1785	658	France	Male	36	8	174060.46	1	1	1	94925.62	0
1786	713	Germany	Male	40	3	114446.84	2	1	1	87308.18	0
1787	711	Spain	Male	37	2	0	2	1	0	83978.86	1
1788	669	France	Male	25	1	157848.53	1	0	0	37543.93	1
1789	439	France	Female	43	8	0	1	0	1	104889.3	0
1790	763	Spain	Female	37	6	0	2	1	1	149705.25	0
1791	697	Germany	Female	74	3	108071.36	2	1	1	16445.79	0
1792	702	Spain	Female	35	8	14262.8	2	1	0	54689.16	0
1793	686	Spain	Male	41	7	102749.72	1	0	1	194913.86	0
1794	629	Spain	Male	36	1	161757.87	2	1	1	146371.72	0
1795	823	France	Male	38	1	0	2	1	0	156603.7	0
1796	683	Germany	Female	35	5	95698.79	1	0	1	182566.76	0
1797	555	France	Male	37	9	124969.13	1	1	0	60194.05	0
1798	647	Germany	Male	44	4	93960.35	1	1	0	36579.53	1
1799	714	France	Female	51	4	88308.87	3	0	0	5862.53	1
1800	850	Spain	Female	39	10	0	2	1	1	143030.09	0
1801	713	France	Female	59	3	0	2	1	1	62700.08	0
1802	452	France	Male	30	7	112935.87	1	1	1	99017.34	0
1803	683	Spain	Female	24	8	98567.1	1	1	0	187987.01	0
1804	577	France	Female	26	1	180530.51	1	0	0	123454.62	0
1805	552	France	Male	33	5	140931.57	1	0	1	10921.5	0
1806	769	Germany	Female	31	7	148913.72	2	1	0	53817.23	0
1807	691	France	Male	38	7	0	2	0	0	81617.4	0
1808	818	France	Female	49	2	0	1	0	1	192298.84	1
1809	739	France	Male	41	5	0	2	0	0	143882.25	0
1810	639	France	Female	50	6	115335.32	2	1	1	53130.41	0
1811	651	France	Female	65	0	0	2	1	1	190454.04	0
1812	779	France	Female	26	0	0	2	0	1	111906	0
1813	850	Germany	Female	33	7	134678.13	1	1	0	113177.95	0
1814	829	France	Male	38	9	0	2	1	0	30529.88	0
1815	579	Germany	Male	31	2	90547.48	2	1	1	18800.13	0
1816	510	France	Male	32	9	103324.78	1	1	1	46127.7	0
1817	531	France	Male	29	3	114590.58	1	0	0	75585.48	0
1818	628	Germany	Female	36	3	91286.51	1	1	0	63085.94	0
1819	633	Spain	Male	32	5	163340.12	2	1	1	74415.2	0
1820	714	Spain	Male	45	8	150900.29	2	0	1	139889.15	0
1821	604	Spain	Male	23	9	124577.33	1	1	1	7267.25	0
1822	630	Spain	Male	35	1	0	2	0	0	186826.22	0
1823	850	Spain	Female	31	4	91292.7	1	1	1	162149.07	0
1824	788	Germany	Female	57	8	93716.72	1	1	1	180150.49	1
1825	798	France	Female	37	4	111723.08	1	1	1	83478.12	0
1826	770	Germany	Male	45	4	110765.68	1	1	0	26163.74	1
1827	569	Germany	Male	25	9	173459.45	2	1	1	44381.06	0
1828	425	Spain	Female	22	7	169649.73	2	0	1	136365	1
1829	547	Spain	Female	31	9	0	2	0	0	99294.22	0
1830	725	Germany	Male	45	8	116917.07	1	0	0	173464.43	1
1831	506	France	Male	37	5	0	2	1	1	127543.81	0
1832	632	France	Female	36	7	0	2	1	1	52526.65	0
1833	620	France	Male	22	0	0	1	1	0	32589.45	0
1834	663	Germany	Male	32	8	130627.66	1	1	0	47161.25	1
1835	700	Spain	Female	46	5	56580.95	2	0	1	45424.13	0
1836	696	Germany	Male	38	6	142316.14	1	1	1	8018.49	0
1837	767	Spain	Male	31	6	0	2	1	1	195668	0
1838	561	France	Male	56	7	152759	2	1	0	133167.11	1
1839	350	Germany	Male	39	0	109733.2	2	0	0	123602.11	1
1840	706	France	Male	54	9	117444.51	1	1	1	186238.85	0
1841	464	Spain	Female	34	5	76001.57	1	1	1	158668.87	0
1842	501	France	Female	34	3	107747.57	1	1	0	9249.36	0
1843	745	Spain	Female	35	8	0	2	1	1	116581.1	0
1844	587	France	Female	36	1	134997.49	2	1	0	44688.08	0
1845	667	France	Female	48	2	0	2	1	1	148608.39	0
1846	737	France	Male	36	9	0	1	0	1	188670.9	1
1847	485	Spain	Female	30	7	0	1	1	0	107067.37	0
1848	590	Spain	Female	37	0	64345.21	1	0	1	61759.33	1
1849	518	Germany	Female	35	8	141665.63	1	0	1	192776.64	0
1850	581	Spain	Female	29	8	0	2	1	0	46735.19	0
1851	785	Germany	Female	33	5	136624.6	2	1	1	169117.74	0
1852	799	France	Female	52	4	161209.66	1	1	1	89081.41	0
1853	698	Spain	Male	38	10	95010.92	1	1	1	105227.86	0
1854	730	France	Female	41	4	167545.32	1	1	0	128246.81	0
1855	740	Germany	Female	36	4	109044.6	1	0	0	94554.74	1
1856	785	France	Female	47	9	122031.55	1	1	1	33823.5	1
1857	527	Spain	Female	29	2	27755.97	1	1	0	97468.44	1
1858	544	France	Female	29	1	118560.55	1	1	1	164137.36	0
1859	705	France	Male	61	4	0	2	1	1	191313.7	0
1860	684	France	Male	34	9	0	2	1	1	65257.57	0
1861	639	Spain	Female	28	8	97840.72	1	1	1	178222.77	0
1862	565	Germany	Female	38	2	158651.29	2	1	1	179445.28	0
1863	481	France	Male	44	9	175303.06	1	1	0	65500.53	1
1864	731	Spain	Male	25	8	96950.21	1	1	0	97877.92	0
1865	607	France	Male	45	7	123859.6	1	0	1	113051.57	0
1866	760	France	Female	32	7	0	2	1	1	105969.05	0
1867	559	France	Female	70	9	0	1	1	1	122996.76	0
1868	715	France	Female	33	3	85227.84	1	1	1	68087.15	0
1869	656	France	Male	36	8	97786.08	2	0	1	21478.36	0
1870	652	Germany	Male	33	7	128135.99	1	1	0	158437.73	0
1871	624	Spain	Male	33	6	0	2	0	0	76551.7	0
1872	634	Spain	Male	36	2	85996.19	1	1	0	15887.68	0
1873	850	Spain	Female	50	10	0	2	1	1	33741.84	0
1874	659	Germany	Female	39	1	104502.11	1	1	0	20652.69	0
1875	529	Spain	Male	35	5	95772.97	1	1	1	112781.5	0
1876	572	Spain	Male	31	5	98108.79	1	0	1	119996.95	0
1877	640	Germany	Male	39	9	131607.28	4	0	1	6981.43	1
1878	770	Spain	Male	55	9	63127.41	2	1	0	185211.28	1
1879	648	Spain	Male	35	7	0	2	1	1	78436.36	0
1880	579	France	Male	31	9	0	1	0	1	139048	0
1881	589	Germany	Female	36	9	140355.56	2	1	0	136329.96	0
1882	530	Spain	Female	36	2	0	2	1	1	14721.8	0
1883	831	France	Male	30	2	0	2	0	1	3430.38	0
1884	790	Germany	Male	24	7	107418.27	1	0	1	160450.21	0
1885	656	France	Male	35	6	0	2	1	0	1485.27	0
1886	563	Spain	Male	32	6	0	2	1	1	19720.08	0
1887	667	Spain	Male	39	7	167557.12	1	1	1	41183.02	0
1888	613	Spain	Male	34	8	117300.02	1	1	0	139410.08	0
1889	429	France	Male	60	7	0	2	1	1	163691.48	0
1890	665	France	Female	23	9	143672.9	1	1	1	115147.33	0
1891	731	France	Male	33	4	0	2	1	1	74945.11	0
1892	584	France	Female	37	1	0	2	1	1	180363.56	0
1893	634	Germany	Female	31	8	76798.92	1	0	0	196021.73	0
1894	488	France	Male	34	3	0	2	1	1	125979.36	0
1895	535	Spain	Female	49	7	115309.75	1	1	0	111421.77	0
1896	776	France	Female	29	7	178171.04	2	1	1	115818.51	0
1897	850	Spain	Female	38	3	0	2	0	1	179360.76	0
1898	673	Spain	Female	37	0	0	2	0	0	82351.06	0
1899	850	Germany	Female	45	5	127258.79	1	1	1	192744.23	1
1900	627	Spain	Female	30	6	0	1	1	1	113408.47	0
1901	570	France	Female	33	8	0	1	1	1	124641.42	0
1902	796	Spain	Male	67	5	0	2	0	1	54871.02	0
1903	773	Spain	Female	33	10	0	1	1	1	98820.09	0
1904	752	Spain	Male	36	2	0	2	1	1	45570.84	0
1905	625	Spain	Female	69	1	107569.96	1	1	1	182336.45	0
1906	535	Germany	Male	20	9	134874.4	1	1	1	118825.56	0
1907	786	France	Female	29	4	0	2	1	0	103372.79	0
1908	620	France	Female	67	3	0	2	1	1	43486.73	0
1909	605	Spain	Female	48	6	0	2	1	1	40062.99	0
1910	670	Spain	Female	32	3	0	2	1	0	46175.7	0
1911	617	Spain	Male	42	0	70105.87	1	1	1	120830.73	0
1912	595	France	Male	41	9	0	2	1	0	5967.09	0
1913	687	Germany	Female	29	4	78939.15	1	1	0	122134.56	1
1914	757	Germany	Male	30	6	105128.85	2	1	1	62972.13	0
1915	746	Spain	Male	31	2	113836.27	1	1	1	174815.54	0
1916	503	Spain	Male	25	7	0	1	0	1	192841.13	0
1917	543	Germany	Male	48	1	100900.5	1	0	0	33310.72	1
1918	428	Germany	Female	40	3	129248.11	2	1	0	72876.43	1
1919	768	France	Female	28	3	109118.05	2	0	1	50911.41	0
1920	618	France	Male	56	7	0	1	1	1	142400.27	1
1921	591	France	Female	31	7	0	2	0	1	48778.46	0
1922	658	France	Female	35	5	126397.66	1	0	0	156361.58	1
1923	625	France	Male	36	9	108546.16	3	1	0	133807.77	1
1924	717	France	Male	36	2	148061.89	1	1	0	179128.69	1
1925	667	France	Male	44	8	122277.87	1	1	1	91810.71	0
1926	804	France	Male	24	3	0	2	1	0	173195.33	0
1927	693	France	Male	31	1	0	2	0	1	182270.88	0
1928	729	Germany	Male	36	8	152899.24	2	1	0	177130.33	0
1929	484	Germany	Male	54	3	134388.11	1	0	0	49954.79	1
1930	632	Spain	Female	40	3	109740.62	1	1	0	141896.74	0
1931	536	Germany	Male	23	6	92366.72	2	1	0	120661.71	0
1932	573	France	Female	26	4	129109.02	1	0	0	149814.68	1
1933	655	Spain	Female	56	5	0	2	1	1	41782.7	0
1934	666	Germany	Male	74	7	105102.5	1	1	1	46172.47	0
1935	726	Germany	Male	30	5	111375.32	2	1	0	2704.09	0
1936	523	France	Male	39	3	0	2	1	0	6726.53	0
1937	728	Germany	Female	33	9	150412.14	2	1	0	170764.08	0
1938	701	France	Male	30	3	156660.72	2	1	0	45742.42	0
1939	518	France	Male	38	3	90957.81	1	0	1	162304.59	0
1940	739	France	Male	37	7	104960.46	1	0	1	80883.82	0
1941	531	Germany	Female	31	7	117052.82	1	1	0	118508.09	1
1942	452	Spain	Male	44	3	88915.85	1	1	0	69697.74	0
1943	684	France	Male	45	6	148071.39	1	1	0	183575.01	0
1944	728	Germany	Male	39	6	152182.83	1	0	0	161203.6	0
1945	783	Spain	Male	39	9	0	2	1	0	143752.77	0
1946	734	France	Male	22	5	130056.23	1	0	0	121894.31	1
1947	648	Germany	Male	34	3	95039.73	2	1	1	147055.87	0
1948	688	France	Male	52	1	0	2	1	1	172033.57	0
1949	680	Spain	Male	35	9	0	2	0	0	143774.06	0
1950	516	France	Female	43	2	112773.73	2	1	1	139366.58	0
1951	680	France	Female	37	10	123806.28	1	1	0	81776.84	1
1952	604	France	Male	53	8	144453.75	1	1	0	190998.96	1
1953	624	Germany	Male	27	9	94667.29	2	0	1	4470.52	0
1954	623	France	Male	21	10	0	2	0	1	135851.3	0
1955	624	Spain	Male	51	5	174397.21	2	1	1	172372.63	0
1956	565	Germany	Female	58	3	108888.24	3	0	1	135875.51	1
1957	565	France	Male	55	4	118803.35	2	1	1	128124.7	1
1958	710	France	Male	54	6	171137.62	1	1	1	167023.95	1
1959	645	France	Male	42	6	0	1	0	0	149807.01	0
1960	707	France	Male	33	8	136678.52	1	1	0	54290.62	0
1961	655	Spain	Female	36	1	135515.76	1	1	0	86013.96	0
1962	705	Spain	Female	24	5	177799.83	2	0	0	79886.06	0
1963	358	Spain	Female	52	8	143542.36	3	1	0	141959.11	1
1964	578	Germany	Male	34	8	147487.23	2	1	0	66680.77	0
1965	800	France	Female	40	5	97764.41	1	1	0	98640.15	1
1966	612	France	Female	33	9	0	1	0	0	142797.5	1
1967	681	Germany	Female	48	8	139480.18	1	1	1	163581.67	0
1968	559	Spain	Male	25	5	0	2	1	1	163221.22	0
1969	488	Spain	Female	39	9	140553.46	1	0	0	12440.44	0
1970	717	France	Female	36	5	0	2	1	1	145551.6	0
1971	666	France	Female	41	10	141162.08	1	1	0	50908.48	0
1972	582	Spain	Male	26	4	65848.36	2	1	0	30149.21	0
1973	733	Spain	Female	30	0	83319.28	1	0	0	57769.2	0
1974	693	France	Male	41	4	0	2	0	0	156381.47	0
1975	694	France	Female	33	4	129731.64	2	1	0	178123.86	0
1976	622	France	Female	35	5	0	2	1	0	51112.8	0
1977	598	Spain	Female	38	6	0	2	0	0	173783.38	0
1978	717	Spain	Male	35	1	0	3	0	0	174770.14	1
1979	494	Germany	Male	37	5	107106.33	2	1	0	172063.09	0
1980	644	France	Male	33	8	0	2	1	1	155294.17	0
1981	554	France	Female	30	9	0	2	1	1	40320.3	0
1982	476	Spain	Female	69	1	105303.73	1	0	1	134260.34	0
1983	667	France	Male	28	6	165798.1	1	1	0	147090.9	0
1984	748	Spain	Female	40	4	0	2	1	0	132368.47	0
1985	531	Spain	Female	45	1	126495.57	2	1	1	164741.5	0
1986	719	Spain	Female	47	9	116393.59	1	1	0	63051.32	1
1987	845	Germany	Female	41	2	81733.74	2	0	0	199761.29	0
1988	738	France	Male	54	4	0	1	0	1	55725.04	1
1989	563	Spain	Female	46	8	106171.68	1	1	0	163145.5	1
1990	695	Spain	Male	28	0	96020.86	1	1	1	57992.49	0
1991	841	Spain	Male	41	1	0	2	0	1	193093.77	0
1992	626	Germany	Male	36	2	181671.16	2	1	1	57531.14	0
1993	613	France	Female	29	6	185709.28	2	1	1	77242.19	0
1994	824	Germany	Male	60	8	134250.17	3	0	0	153046.16	1
1995	705	France	Female	49	7	0	1	1	0	63405.2	1
1996	584	France	Female	44	5	95671.75	2	1	1	106564.88	0
1997	534	France	Male	62	2	0	2	0	0	42763.12	1
1998	672	France	Female	34	1	142151.75	2	1	1	168753.34	0
1999	603	France	Male	43	5	127823.93	1	1	1	19483.35	0
[truncated: 8,001 more rows]
