# Supplementary material for: Optimized customer churn prediction using tabular generative adversarial network (GAN)-based hybrid sampling method and cost-sensitive learning
Source: PeerJ Comput Sci. 2025 Jun 19;11:e2949. doi: 10.7717/peerj-cs.2949 (PMC12193428; doi:10.7717/peerj-cs.2949)
Supplement: Supplemental Information 3 [file peerj-cs-11-2949-s003.zip › dataset/insurance.csv]

feature_0	feature_1	feature_2	feature_3	feature_4	feature_5	feature_6	feature_7	feature_8	feature_9	feature_10	feature_11	feature_12	feature_13	feature_14	feature_15	labels
-0.2765145951887509	-0.4244288139038649	1.3449969452596344	-0.01228261419818937	0.07622994241825963	1.0766475022012314	0.182197529943736	3	0	1	0	0	0	0	10	2	1
0.8535731369745312	0.15099125924359966	0.5038918117217194	-0.9791791664971932	-0.5693506376457914	-0.4114531064930479	-0.25194037067217256	4	1	2	0	1	0	0	0	3	0
0.9477471146548048	-0.17383205830368484	1.8256284501384432	-0.7034777399380394	0.07622994241825963	-0.4114531064930479	-0.25194037067217256	6	1	2	0	0	0	0	5	3	0
0.8535731369745312	-0.3814036828637292	0.9845233166005279	-0.03946444498571156	-0.5693506376457914	-0.4114531064930479	-0.25194037067217256	4	0	2	0	1	0	0	5	3	0
1.3244430253758988	1.5905267504566916	-1.1783184553541108	-0.0977112252446877	-0.2465603476137659	-0.4114531064930479	-0.25194037067217256	0	1	1	0	0	0	0	8	3	0
1.4186170030561722	-0.4474193419405787	1.3449969452596344	0.15469148921087555	-0.5693506376457914	0.7071191631294976	3.221162834255096	4	1	1	0	0	0	0	10	1	1
0.28852927089289016	-0.32228518219789376	-0.8178448266950046	-0.6452309596790633	-0.5693506376457914	-0.4114531064930479	-0.25194037067217256	9	1	1	0	1	0	0	5	3	0
0.006007337852069585	-0.3321382656421996	-0.8178448266950046	-0.3229321089127287	-0.5693506376457914	-0.4114531064930479	-0.25194037067217256	9	1	1	0	1	0	0	5	3	0
-1.5007763050323066	0.02322961058243316	-0.09689756937679153	1.0167438370437225	-0.5693506376457914	-0.4114531064930479	-0.25194037067217256	8	2	2	0	1	0	0	8	3	0
0.8535731369745312	-0.4221297611001935	1.3449969452596344	-0.4666075002182032	-0.2465603476137659	-0.4114531064930479	-0.25194037067217256	7	1	1	0	0	0	0	8	3	0
-0.2765145951887509	-0.35151599641600123	-1.1783184553541108	-0.6762959091505173	-0.2465603476137659	-0.4114531064930479	-0.25194037067217256	1	1	1	0	1	1	2	6	3	0
-0.9357324389506656	-0.3722074716490436	-0.9380027029147068	-0.2802178033894796	-0.2465603476137659	-0.4114531064930479	-0.25194037067217256	1	1	0	0	0	0	1	5	3	0
1.0419210923350783	-0.3662956215824601	1.5853126976990388	0.03819792869292328	1.0446008125143362	-0.4114531064930479	-0.25194037067217256	11	1	0	0	0	0	0	5	3	0
-0.08816663982820393	-0.4438065446776665	-1.1783184553541108	-0.8355037751917187	-0.5693506376457914	-0.4114531064930479	-0.25194037067217256	10	2	1	0	1	0	2	8	3	0
-0.08816663982820393	-0.3452757102346075	-1.1783184553541108	1.8632637101408418	-0.2465603476137659	-0.4114531064930479	-0.25194037067217256	9	0	1	0	0	0	0	1	3	1
-0.5590365282295715	-0.542994251350346	0.5038918117217194	-0.2375034978662304	0.07622994241825963	-0.4114531064930479	-0.25194037067217256	7	2	1	0	1	0	0	0	3	0
-0.3706885728690245	-0.12423820496734515	-1.1783184553541108	0.29448376183241826	-0.5693506376457914	-0.4114531064930479	-0.25194037067217256	6	2	2	0	0	0	2	6	3	0
-0.3706885728690245	-0.3022505791944717	0.5038918117217194	-0.8044388257202648	0.3990202324502852	3.084085236077407	0.182197529943736	9	2	1	0	1	0	0	0	1	0
-1.4066023273520332	1.0676564556788586	1.4651548214793366	1.5720298088459614	0.07622994241825963	1.5560356177537509	0.6163354305596446	8	2	1	0	0	0	0	8	1	1
-0.5590365282295715	-0.5922596685718754	-1.1783184553541108	-0.41612695732709054	-0.5693506376457914	-0.4114531064930479	-0.25194037067217256	1	2	1	0	1	0	0	8	3	0
-0.9357324389506656	-0.3751633966823354	-1.4186342077935157	-0.004516376830325885	-0.2465603476137659	1.4361885888656207	0.6163354305596446	4	2	2	0	1	0	0	9	0	0
0.006007337852069585	-0.4119482415410775	-0.33721332181619584	-0.6801790278344491	1.367391102546362	-0.4114531064930479	-0.25194037067217256	7	1	1	0	1	1	2	8	3	0
-1.029906416630939	-0.4615420948774172	0.14341818306261284	-0.695711502570176	-0.5693506376457914	2.844391178301147	0.6163354305596446	7	1	1	0	1	1	0	0	1	0
-0.5590365282295715	0.10698081985903332	-1.0581605791344089	-0.8432700125595822	0.3990202324502852	-0.4114531064930479	-0.25194037067217256	1	2	1	0	1	0	1	5	3	0
0.3827032485731636	-0.3731927799934742	-1.4186342077935157	-0.3423477023323874	-0.2465603476137659	1.7158316562712574	0.6163354305596446	1	1	1	0	0	0	1	3	0	0
-0.18234061750847744	-0.1961657141107782	-0.8178448266950046	-0.4005944825913636	0.07622994241825963	-0.4114531064930479	-0.25194037067217256	0	0	1	0	0	0	2	6	3	0
-0.9357324389506656	0.02585709950091473	0.14341818306261284	-0.39671136390743184	-0.5693506376457914	-0.4114531064930479	-0.25194037067217256	4	2	2	0	0	0	0	1	3	0
-0.2765145951887509	-0.3968401802598084	-0.5775290742556002	-0.2375034978662304	-0.5693506376457914	-0.4114531064930479	-0.25194037067217256	2	2	0	0	1	0	0	8	3	0
-0.3706885728690245	-0.20996003093280646	1.4651548214793366	-0.8510362499274456	-0.5693506376457914	-0.4114531064930479	-0.25194037067217256	3	1	1	0	0	0	1	4	3	0
-0.653210505909845	0.3562638309999726	-0.21705544559649367	0.2789512870966913	-0.2465603476137659	-0.4114531064930479	-0.25194037067217256	1	1	1	0	1	0	0	8	3	0
-0.8415584612703921	-0.1580671247927954	-0.9380027029147068	-0.695711502570176	-0.5693506376457914	-0.4114531064930479	-0.25194037067217256	9	2	2	0	0	0	0	1	3	0
-0.464862550549298	-0.4063648275893041	1.5853126976990388	-0.7811401136166743	0.3990202324502852	-0.4114531064930479	-0.25194037067217256	3	1	0	0	1	0	0	5	3	0
-0.8415584612703921	-0.20306287252179234	-0.21705544559649367	0.962380175468678	-0.2465603476137659	3.1140469932994392	0.182197529943736	8	1	2	0	1	0	0	8	1	0
-0.7473844835901186	0.40093114261415935	1.1046811928202305	-0.06664627577323376	-0.5693506376457914	0.6771574059074652	0.182197529943736	9	2	1	0	0	0	0	8	0	0
-0.7473844835901186	-0.2950249846686474	-1.4186342077935157	-0.198672311026913	0.3990202324502852	-0.4114531064930479	-0.25194037067217256	9	0	1	0	0	0	0	3	3	0
-0.08816663982820393	-0.21948467826230214	1.8256284501384432	-0.7112439773059029	3.626923132770541	-0.4114531064930479	-0.25194037067217256	7	0	1	0	1	0	0	5	3	0
-1.5007763050323066	-0.2864856456835823	-1.0581605791344089	0.5274708828683228	-0.5693506376457914	-0.4114531064930479	-0.25194037067217256	4	2	2	0	0	0	0	11	3	0
1.0419210923350783	-0.0979633157825294	-0.21705544559649367	-0.5908672981040191	-0.2465603476137659	-0.4114531064930479	-0.25194037067217256	9	1	1	0	0	0	0	1	3	0
-0.2765145951887509	0.5346046413419094	-1.6589499602329196	1.3739907559654423	-0.2465603476137659	-0.4114531064930479	-0.25194037067217256	9	2	1	0	1	0	2	6	3	0
-0.8415584612703921	0.2810519607084376	-1.1783184553541108	-0.8588024872953092	-0.2465603476137659	-0.4114531064930479	-0.25194037067217256	4	1	2	0	1	0	0	8	3	0
0.28852927089289016	0.3812249757255475	1.5853126976990388	3.797056814738849	-0.2465603476137659	-0.4114531064930479	-0.25194037067217256	1	1	1	0	1	0	2	8	3	0
-0.9357324389506656	-0.5962009019495977	0.14341818306261284	-0.3928282452235001	-0.5693506376457914	-0.4114531064930479	-0.25194037067217256	4	1	1	0	1	1	0	5	3	0
1.7953129137772663	-0.4241003777890547	-0.6976869504753024	-0.5326205178450428	0.07622994241825963	-0.4114531064930479	-0.25194037067217256	5	1	0	0	0	0	0	5	3	0
0.006007337852069585	-0.25955388426914616	-1.5387920840132177	0.6245488499666163	-0.2465603476137659	2.3050795483045627	0.6163354305596446	4	2	2	0	1	0	0	3	0	0
1.5127909807364461	-0.4053795192448735	1.5853126976990388	-0.4471919067985445	1.6901813925783875	-0.4114531064930479	-0.25194037067217256	0	1	1	0	0	0	1	5	3	0
-0.5590365282295715	-0.3672809299268907	0.6240496879414215	-0.7927894696684695	2.3357619726424383	-0.4114531064930479	-0.25194037067217256	9	0	3	0	0	0	0	5	3	0
-0.7473844835901186	0.2271884378795653	1.1046811928202305	0.8303541402149986	1.0446008125143362	-0.4114531064930479	-0.25194037067217256	3	1	0	0	0	0	0	1	3	1
-0.5590365282295715	-0.3314813934125793	-0.4573711980358981	1.2574971954474905	-0.5693506376457914	-0.4114531064930479	-0.25194037067217256	6	2	2	0	0	0	0	1	3	1
-0.08816663982820393	-0.3318098295273895	-0.6976869504753024	-0.0006332581463941428	-0.5693506376457914	-0.4114531064930479	-0.25194037067217256	7	1	0	0	1	0	0	5	3	0
0.28852927089289016	-0.2871425179132027	1.5853126976990388	-0.4666075002182032	-0.2465603476137659	1.4262013364582768	4.523576536102823	4	1	1	0	0	1	0	4	0	0
-0.5590365282295715	1.4470001682846356	-0.8178448266950046	-0.439425669430681	-0.5693506376457914	-0.4114531064930479	-0.25194037067217256	0	1	1	0	1	1	2	6	3	0
-0.8415584612703921	-0.20470505309584333	0.5038918117217194	-0.6491140783629951	0.07622994241825963	-0.4114531064930479	-0.25194037067217256	0	2	1	0	1	0	0	9	3	0
3.396270534341916	0.43705911524328095	1.1046811928202305	-0.6801790278344491	-0.2465603476137659	0.5373358722046471	4.957714436718731	5	0	0	0	0	0	0	10	1	0
0.7593991592942577	-0.5022681731138815	-1.0581605791344089	-0.8044388257202648	-0.5693506376457914	-0.4114531064930479	-0.25194037067217256	1	1	0	0	0	0	0	5	3	0
-1.1240803943112123	-0.4595714781885559	-0.9380027029147068	-0.920932386238217	10.405519223443077	-0.4114531064930479	-0.25194037067217256	0	2	1	0	1	0	0	5	3	0
-0.9357324389506656	-0.1577386886779852	-1.5387920840132177	0.5934839004951624	-0.5693506376457914	-0.4114531064930479	-0.25194037067217256	9	2	2	0	0	0	0	6	3	1
0.3827032485731636	-0.5048956620323631	1.4651548214793366	-0.16760736155545905	-0.2465603476137659	-0.4114531064930479	-0.25194037067217256	1	1	0	0	1	1	2	8	3	0
-0.18234061750847744	0.0015528270049601815	-0.8178448266950046	-0.7966725883524013	0.3990202324502852	-0.4114531064930479	-0.25194037067217256	7	1	1	0	1	0	2	6	3	0
-0.3706885728690245	1.7764215914392631	-1.2984763315738133	0.2362369815734421	-0.5693506376457914	-0.4114531064930479	-0.25194037067217256	4	1	2	0	0	0	0	7	3	1
1.1360950700153518	1.1842512764364783	-0.9380027029147068	-0.6374647223111999	-0.5693506376457914	2.9242891975599004	0.182197529943736	5	1	1	0	0	0	0	3	1	0
0.006007337852069585	-0.3873155329303127	1.5853126976990388	0.049847284744718515	-0.5693506376457914	-0.4114531064930479	-0.25194037067217256	10	1	0	0	1	0	0	5	3	0
-0.653210505909845	-0.3495453797271401	1.4651548214793366	-0.8393868938756505	2.3357619726424383	-0.4114531064930479	-0.25194037067217256	9	1	1	0	0	0	0	1	3	0
-0.653210505909845	-0.4474193419405787	-0.4573711980358981	-0.5481529925807698	0.3990202324502852	-0.4114531064930479	-0.25194037067217256	6	1	2	0	0	0	0	1	3	0
-0.464862550549298	-0.34002073239764435	-0.21705544559649367	-0.7151270959898347	1.0446008125143362	-0.4114531064930479	-0.25194037067217256	4	1	2	0	1	0	0	5	3	0
-0.3706885728690245	1.3366456337084096	0.5038918117217194	2.0030559827623846	-0.5693506376457914	-0.4114531064930479	-0.25194037067217256	4	1	2	0	1	1	2	8	3	0
-0.7473844835901186	0.2682429522308399	-1.0581605791344089	-0.15984112418759558	-0.5693506376457914	1.2664052979407705	0.6163354305596446	2	1	2	0	1	1	0	8	1	0
-0.8415584612703921	0.3060131054340125	-1.2984763315738133	0.3255487113038722	-0.2465603476137659	2.1952197718237767	0.6163354305596446	0	0	1	0	1	0	0	3	0	0
-0.9357324389506656	-0.5656563432722495	1.3449969452596344	-0.6413478409951316	-0.2465603476137659	-0.4114531064930479	-0.25194037067217256	9	1	1	0	1	0	2	8	3	0
-1.2182543719914858	-0.2257249644436959	0.14341818306261284	0.9351983446811556	-0.2465603476137659	-0.4114531064930479	-0.25194037067217256	9	1	1	0	1	0	0	0	3	0
0.1001813155323431	-0.8182237155612907	-1.6589499602329196	1.1526529909813332	0.7218105224823107	-0.4114531064930479	-0.25194037067217256	9	2	1	1	1	0	2	6	3	1
-0.8415584612703921	-0.4017667219819613	1.8256284501384432	-0.7306595707255616	0.7218105224823107	-0.4114531064930479	-0.25194037067217256	1	1	1	0	1	1	0	5	3	0
-0.3706885728690245	-0.5058809703767937	-1.1783184553541108	-0.5287373991611111	0.7218105224823107	-0.4114531064930479	-0.25194037067217256	3	2	1	0	1	0	2	6	3	0
0.8535731369745312	-0.5081800231804651	-1.6589499602329196	-0.6258153662594046	-0.5693506376457914	-0.4114531064930479	-0.25194037067217256	0	1	1	0	0	0	0	3	3	0
-0.653210505909845	1.5583400112052923	0.6240496879414215	-0.5598023486325651	0.07622994241825963	-0.4114531064930479	-0.25194037067217256	9	1	1	0	0	0	0	9	3	0
0.1943552932126166	-0.4474193419405787	1.5853126976990388	-0.06276315708930202	-0.5693506376457914	-0.4114531064930479	-0.25194037067217256	1	1	1	0	1	1	2	8	3	0
0.28852927089289016	-0.3649818771232193	1.4651548214793366	-0.5287373991611111	0.07622994241825963	-0.4114531064930479	-0.25194037067217256	0	1	1	0	0	1	1	5	3	0
0.9477471146548048	-0.3390354240532138	0.6240496879414215	-0.15595800550366382	0.07622994241825963	-0.4114531064930479	-0.25194037067217256	3	0	1	0	0	0	1	9	3	0
-0.7473844835901186	2.1876236071816293	1.1046811928202305	-0.24138661655016214	-0.5693506376457914	0.4674251053532379	1.4846112317914617	9	1	2	0	0	0	0	3	0	0
2.360356779858908	-0.12062540770443295	1.3449969452596344	-0.4937893310057254	-0.2465603476137659	-0.4114531064930479	-0.25194037067217256	5	1	1	0	0	0	0	3	3	1
1.7011389360969928	-0.4004529775227205	0.3837339355020172	-0.9597635730775343	-0.5693506376457914	-0.4114531064930479	-0.25194037067217256	5	1	0	0	1	0	2	6	3	0
-0.653210505909845	0.4173529483546692	0.6240496879414215	1.7351207935710946	1.0446008125143362	-0.4114531064930479	-0.25194037067217256	4	2	2	0	1	0	0	9	3	1
-0.08816663982820393	-0.2641519898764889	1.4651548214793366	-0.8083219444041965	0.7218105224823107	-0.4114531064930479	-0.25194037067217256	4	1	2	0	0	0	0	1	3	0
-1.1240803943112123	-0.2263818366733163	-0.8178448266950046	2.2399262224822207	0.07622994241825963	-0.4114531064930479	-0.25194037067217256	9	2	2	0	1	0	0	3	3	1
-0.18234061750847744	0.0035234436938213617	0.3837339355020172	0.4964059333968688	-0.2465603476137659	-0.4114531064930479	-0.25194037067217256	4	1	2	0	0	0	0	1	3	0
0.1001813155323431	-0.5860193823904817	-0.8178448266950046	-0.8821011993988996	-0.5693506376457914	-0.4114531064930479	-0.25194037067217256	1	1	1	0	0	0	0	5	3	0
0.5710512039337107	-0.17350362218887466	0.6240496879414215	2.500095174305648	-0.5693506376457914	0.9268387160910692	0.6163354305596446	9	1	1	0	0	1	0	9	1	1
-0.3706885728690245	-0.3104614820647267	1.8256284501384432	3.7038619663244887	0.7218105224823107	-0.4114531064930479	-0.25194037067217256	1	1	1	0	0	0	0	5	3	0
1.1360950700153518	-0.3695799827305621	0.6240496879414215	-0.9325817422900122	-0.5693506376457914	-0.4114531064930479	-0.25194037067217256	9	1	1	0	1	0	1	5	3	0
1.4186170030561722	2.096975239494015	-1.2984763315738133	-0.6025166541558141	-0.2465603476137659	-0.4114531064930479	-0.25194037067217256	4	1	0	0	0	0	2	6	3	0
0.9477471146548048	-0.2795884872725682	1.4651548214793366	-0.7423089267773569	-0.2465603476137659	-0.4114531064930479	-0.25194037067217256	9	2	1	0	1	1	2	8	3	0
-1.4066023273520332	0.22488938507589395	-0.09689756937679153	0.7721073599560225	-0.5693506376457914	-0.4114531064930479	-0.25194037067217256	7	2	1	0	1	0	0	8	3	0
-0.9357324389506656	0.7681227189719593	0.263576059282315	1.7506532683068217	0.07622994241825963	-0.4114531064930479	-0.25194037067217256	9	2	1	0	0	0	0	1	3	0
0.8535731369745312	0.8702663506779303	0.3837339355020172	1.6768740133121185	0.07622994241825963	-0.4114531064930479	-0.25194037067217256	6	1	2	0	0	0	0	9	3	0
-0.3706885728690245	0.0031950075790111647	-1.1783184553541108	-0.5015555683735888	-0.2465603476137659	-0.4114531064930479	-0.25194037067217256	7	1	1	0	1	0	2	6	3	0
0.3827032485731636	-0.3242557988867549	0.7442075641611237	-0.9636466917614662	-0.5693506376457914	5.530962075876725	2.3528870330232787	0	2	1	0	0	1	2	11	0	0
-0.8415584612703921	-0.41621791103360994	0.263576059282315	0.19352267605019294	-0.2465603476137659	-0.4114531064930479	-0.25194037067217256	9	1	1	0	0	1	0	5	3	0
1.7953129137772663	0.6896264875323223	-1.0581605791344089	-0.5170880431093159	-0.2465603476137659	-0.4114531064930479	-0.25194037067217256	1	1	0	0	0	0	0	1	3	0
-1.2182543719914858	-0.3860017884710719	0.7442075641611237	0.018782335273264568	-0.2465603476137659	-0.4114531064930479	-0.25194037067217256	4	2	2	0	1	0	0	5	3	0
0.28852927089289016	0.0028665714642009685	-1.0581605791344089	-0.3850620078556366	0.07622994241825963	-0.4114531064930479	-0.25194037067217256	9	1	1	0	0	0	0	1	3	0
2.077834846818087	-0.2648088621061093	-0.8178448266950046	-0.5287373991611111	0.3990202324502852	-0.4114531064930479	-0.25194037067217256	11	1	1	0	0	0	0	5	3	0
-0.18234061750847744	-0.4303406639704485	-1.6589499602329196	4.51155065258229	0.07622994241825963	-0.4114531064930479	-0.25194037067217256	7	1	1	0	0	0	1	3	3	1
-0.8415584612703921	-0.2270387089029367	0.14341818306261284	-0.08217875050896073	-0.2465603476137659	3.04413622644803	1.050473331175553	7	2	1	0	1	0	0	0	0	0
3.4904445120221896	-0.24017615349534455	-0.5775290742556002	-0.6335816036272681	-0.5693506376457914	-0.4114531064930479	-0.25194037067217256	5	0	1	0	0	0	1	1	3	0
-1.1240803943112123	-0.4375662584962728	0.8643654403808259	-0.7151270959898347	0.07622994241825963	-0.4114531064930479	-0.25194037067217256	7	1	1	0	1	0	0	5	3	0
0.5710512039337107	0.14475097306220594	1.705470573918741	-0.2724515660216161	-0.2465603476137659	-0.4114531064930479	-0.25194037067217256	6	1	1	0	0	0	0	4	3	0
-0.9357324389506656	-0.11077232426012708	1.5853126976990388	-0.6413478409951316	-0.5693506376457914	2.135296257379712	1.050473331175553	7	2	2	0	0	0	0	4	0	0
-0.08816663982820393	-0.01618272319479044	-1.4186342077935157	-0.3384645836484557	0.3990202324502852	-0.4114531064930479	-0.25194037067217256	0	1	1	0	1	0	0	8	3	0
-0.3706885728690245	-0.42869848339639743	-1.2984763315738133	0.33719806735566743	-0.5693506376457914	-0.4114531064930479	-0.25194037067217256	4	1	2	0	0	0	0	3	3	1
0.006007337852069585	-0.3357510629051118	-1.1783184553541108	-0.8588024872953092	0.07622994241825963	-0.4114531064930479	-0.25194037067217256	6	1	0	0	0	0	2	6	3	0
1.0419210923350783	-0.018481775998461816	-0.09689756937679153	0.11586030237155813	-0.5693506376457914	-0.4114531064930479	-0.25194037067217256	2	1	1	0	0	0	0	6	3	1
-0.7473844835901186	1.271943719090801	-1.0581605791344089	-0.7423089267773569	0.07622994241825963	-0.4114531064930479	-0.25194037067217256	9	2	1	0	0	0	0	1	3	0
-1.029906416630939	-0.374506524452715	-0.4573711980358981	-0.5675685860004285	0.3990202324502852	-0.4114531064930479	-0.25194037067217256	4	2	2	0	1	0	0	1	3	0
2.831226668260275	3.9197956766906064	-0.5775290742556002	0.026548572641128053	-0.5693506376457914	1.4961121033096862	0.6163354305596446	4	1	2	0	0	0	0	1	0	0
-0.7473844835901186	-0.0496832069054305	-1.0581605791344089	0.7682242412720908	-0.5693506376457914	-0.4114531064930479	-0.25194037067217256	10	1	1	0	0	0	0	1	3	1
-0.464862550549298	0.04424952193028575	0.6240496879414215	0.764341122588159	-0.2465603476137659	0.5373358722046471	1.050473331175553	9	1	1	0	0	1	0	9	1	0
-1.1240803943112123	1.7156609101993765	-0.6976869504753024	-0.319048990228797	-0.5693506376457914	-0.4114531064930479	-0.25194037067217256	4	1	2	0	0	0	0	5	3	0
-0.464862550549298	-0.4027520303263919	-1.4186342077935157	-0.8549193686113774	-0.2465603476137659	-0.4114531064930479	-0.25194037067217256	1	1	1	0	1	0	2	6	3	0
-0.464862550549298	-0.4474193419405787	-0.5775290742556002	-0.27633468470554784	-0.5693506376457914	1.3363160647921797	0.182197529943736	2	1	1	0	1	0	0	8	0	0
-0.7473844835901186	-0.11044388814531687	-1.4186342077935157	-0.664646553098722	-0.5693506376457914	-0.3914786016783596	1.9187491324073702	9	1	1	0	0	0	0	1	0	0
-0.2765145951887509	-0.32228518219789376	1.5853126976990388	-0.5132049244253841	-0.2465603476137659	-0.4114531064930479	-0.25194037067217256	9	1	1	0	1	0	2	8	3	0
-0.18234061750847744	-0.21422970042533904	-1.5387920840132177	-0.9481142170257392	1.0446008125143362	-0.4114531064930479	-0.25194037067217256	1	1	0	0	0	0	0	3	3	0
0.3827032485731636	-0.29009844294649445	-1.6589499602329196	-0.6801790278344491	-0.2465603476137659	-0.4114531064930479	-0.25194037067217256	0	0	1	0	0	0	0	3	3	0
0.9477471146548048	4.221300030086367	-0.33721332181619584	-0.4937893310057254	-0.2465603476137659	-0.4114531064930479	-0.25194037067217256	0	0	1	0	0	0	0	1	3	0
-0.464862550549298	-0.15478276364469346	1.5853126976990388	-0.0977112252446877	0.7218105224823107	-0.4114531064930479	-0.25194037067217256	4	2	2	0	1	0	2	8	3	0
-0.9357324389506656	-0.3807468106341088	1.3449969452596344	0.6517306807541385	-0.2465603476137659	-0.4114531064930479	-0.25194037067217256	1	1	1	0	1	0	2	8	3	0
-0.653210505909845	-0.29305436797978623	0.5038918117217194	-0.15984112418759558	-0.5693506376457914	-0.4114531064930479	-0.25194037067217256	1	1	1	0	1	1	0	0	3	0
0.5710512039337107	-0.20076381971812096	0.9845233166005279	-0.6180491288915412	-0.5693506376457914	-0.4114531064930479	-0.25194037067217256	9	1	3	0	1	0	0	5	3	0
-0.9357324389506656	-0.5157340538210996	0.5038918117217194	-0.027815088933916342	0.3990202324502852	-0.4114531064930479	-0.25194037067217256	4	2	2	0	1	1	0	9	3	0
-1.3124283496717597	-0.2841865928799109	0.5038918117217194	-0.01228261419818937	-0.2465603476137659	2.315066800711907	0.182197529943736	1	2	0	0	1	0	0	0	1	0
1.7011389360969928	14.047780149092643	-1.5387920840132177	-0.5481529925807698	-0.5693506376457914	-0.4114531064930479	-0.25194037067217256	10	0	1	0	0	0	0	3	3	0
0.006007337852069585	0.2268600017647551	1.8256284501384432	-0.6879452652023125	0.3990202324502852	-0.4114531064930479	-0.25194037067217256	1	1	0	0	0	0	0	5	3	0
0.3827032485731636	-0.3373932434791628	-1.2984763315738133	0.1508083705269438	-0.5693506376457914	-0.4114531064930479	-0.25194037067217256	4	0	2	0	0	0	0	1	3	0
-0.9357324389506656	0.5083297521570936	0.8643654403808259	4.402823329432201	-0.2465603476137659	-0.4114531064930479	-0.25194037067217256	1	1	1	0	1	0	2	8	3	1
-0.2765145951887509	-0.3935558191117064	-1.0581605791344089	0.1974057947341247	-0.2465603476137659	-0.4114531064930479	-0.25194037067217256	1	1	1	0	1	0	2	8	3	0
-0.8415584612703921	-0.5403667624318643	0.263576059282315	-0.9092830301864218	-0.2465603476137659	3.084085236077407	0.6163354305596446	1	1	0	0	1	0	0	8	1	0
-0.3706885728690245	-0.2946965485538372	0.263576059282315	2.488445818253852	0.07622994241825963	-0.4114531064930479	-0.25194037067217256	3	2	1	0	1	0	0	8	3	1
-0.5590365282295715	-0.6175492494122605	1.8256284501384432	-0.8238544191399235	0.7218105224823107	-0.4114531064930479	-0.25194037067217256	1	1	1	0	1	0	0	5	3	0
-0.9357324389506656	0.9149336622921171	0.6240496879414215	0.2245876255216469	0.07622994241825963	0.5872721342413678	3.655300734871005	4	1	2	0	1	0	0	9	1	1
-1.4066023273520332	-0.3229420544275141	0.3837339355020172	0.9429645820490192	0.07622994241825963	-0.4114531064930479	-0.25194037067217256	9	0	1	0	1	1	2	8	3	0
1.1360950700153518	-0.4355956418074116	-1.6589499602329196	-0.90539991150249	-0.5693506376457914	3.7632183997768096	0.182197529943736	7	0	1	0	1	1	2	5	2	1
1.7953129137772663	1.5199129857724991	-1.1783184553541108	0.5352371202361863	0.07622994241825963	-0.4114531064930479	-0.25194037067217256	4	1	2	0	1	0	0	8	3	1
0.8535731369745312	-0.18138608894431935	-0.21705544559649367	-0.9286986236060804	3.626923132770541	-0.4114531064930479	-0.25194037067217256	1	1	1	0	1	0	2	8	3	0
-0.5590365282295715	-0.1781017277962174	-0.9380027029147068	0.11197718368762638	0.3990202324502852	-0.4114531064930479	-0.25194037067217256	4	1	2	0	1	0	2	8	3	0
0.28852927089289016	-0.4221297611001935	1.5853126976990388	-0.9131661488703536	-0.5693506376457914	-0.4114531064930479	-0.25194037067217256	1	1	0	0	1	0	2	8	3	0
-0.9357324389506656	-0.1761311111073562	-0.4573711980358981	-0.04723068235357505	-0.2465603476137659	-0.4114531064930479	-0.25194037067217256	9	2	1	0	1	0	0	1	3	0
-0.464862550549298	-0.29042687906130465	-0.33721332181619584	1.366224518597579	-0.5693506376457914	-0.4114531064930479	-0.25194037067217256	1	2	1	0	1	0	0	8	3	1
-0.9357324389506656	-0.3505306880715707	-0.4573711980358981	-0.08994498787682421	1.0446008125143362	-0.4114531064930479	-0.25194037067217256	1	1	0	0	1	0	0	8	3	0
1.6069649584167194	-0.20371974475141275	0.5038918117217194	-0.9830622851811248	-0.5693506376457914	-0.4114531064930479	-0.25194037067217256	5	1	0	0	0	0	2	10	3	0
-0.464862550549298	-0.035888890083402236	-0.5775290742556002	-0.4782568562699984	-0.2465603476137659	-0.4114531064930479	-0.25194037067217256	7	1	1	0	1	0	0	8	3	0
-0.7473844835901186	-0.1577386886779852	0.7442075641611237	-0.5986335354718825	-0.5693506376457914	1.4262013364582768	1.4846112317914617	0	1	2	0	0	0	0	0	0	1
0.6652251816139841	-0.4254141222482955	-0.21705544559649367	0.2711850497288278	0.3990202324502852	-0.4114531064930479	-0.25194037067217256	9	1	3	0	1	0	2	8	3	0
-1.4066023273520332	-0.4365809501518422	-0.9380027029147068	-0.020048851566052853	-0.5693506376457914	-0.4114531064930479	-0.25194037067217256	4	2	2	0	0	1	0	5	3	0
-1.2182543719914858	-0.294368112439027	1.1046811928202305	-0.5248542804771793	-0.2465603476137659	-0.4114531064930479	-0.25194037067217256	4	1	1	0	1	0	0	8	3	0
-0.7473844835901186	-0.434610333462981	0.023260306842910656	0.2867175244645548	0.07622994241825963	-0.4114531064930479	-0.25194037067217256	3	2	0	0	1	0	0	5	3	0
-0.18234061750847744	-0.3863302245858821	-1.6589499602329196	-0.3384645836484557	-0.5693506376457914	-0.4114531064930479	-0.25194037067217256	9	1	1	0	0	0	0	3	3	0
0.8535731369745312	-0.14624342465962833	1.705470573918741	-0.7772569949327426	-0.2465603476137659	-0.4114531064930479	-0.25194037067217256	1	1	1	0	1	0	0	5	3	0
-0.9357324389506656	-0.3633396965491683	0.023260306842910656	2.387484732471627	-0.2465603476137659	-0.4114531064930479	-0.25194037067217256	10	0	2	0	1	0	0	5	3	1
0.4768772262534372	-0.2253965283288857	0.5038918117217194	2.2010950356429038	1.0446008125143362	1.3363160647921797	1.4846112317914617	1	1	0	0	1	0	0	9	0	0
-0.653210505909845	-0.3219567460830836	-1.2984763315738133	-0.4277763133788858	-0.5693506376457914	0.5373358722046471	0.182197529943736	4	2	2	0	0	0	0	3	0	0
1.1360950700153518	-0.5413520707762949	-0.8178448266950046	-0.5132049244253841	-0.5693506376457914	-0.4114531064930479	-0.25194037067217256	3	1	0	0	1	0	0	5	3	0
-0.2765145951887509	-0.3748349605675252	-1.4186342077935157	-0.6413478409951316	-0.2465603476137659	2.335041305526595	0.6163354305596446	0	2	1	0	1	0	0	3	0	0
-0.464862550549298	2.016836827480327	-1.2984763315738133	-0.25303597260195737	-0.5693506376457914	2.944263702374589	0.182197529943736	9	2	1	0	1	0	1	8	0	0
1.0419210923350783	0.04293577747104496	-0.9380027029147068	-0.6374647223111999	-0.2465603476137659	-0.4114531064930479	-0.25194037067217256	1	1	1	0	0	0	0	1	3	0
0.8535731369745312	-0.4034089025560123	-0.9380027029147068	0.018782335273264568	-0.2465603476137659	-0.4114531064930479	-0.25194037067217256	1	0	0	0	0	0	2	8	3	0
0.4768772262534372	-0.4461055974813379	-0.8178448266950046	-0.6995946212541078	-0.5693506376457914	-0.4114531064930479	-0.25194037067217256	9	1	1	1	0	1	0	5	3	0
0.28852927089289016	-0.4093207526225959	-0.09689756937679153	-0.3811788891717049	-0.5693506376457914	-0.4114531064930479	-0.25194037067217256	1	2	0	0	1	0	2	8	3	0
-1.1240803943112123	0.32243491117452233	-0.8178448266950046	0.026548572641128053	-0.2465603476137659	-0.4114531064930479	-0.25194037067217256	4	2	2	0	1	0	0	7	3	0
0.1001813155323431	-0.37713401337119656	0.023260306842910656	-0.5093218057414524	-0.5693506376457914	-0.4114531064930479	-0.25194037067217256	9	0	1	0	0	0	0	0	3	1
-1.2182543719914858	-0.028006423327957518	1.2248390690399324	0.8420034962667939	-0.5693506376457914	-0.4114531064930479	-0.25194037067217256	0	2	1	0	0	0	0	7	3	1
-0.9357324389506656	-0.4474193419405787	-1.6589499602329196	-0.4316594320628176	-0.5693506376457914	-0.4114531064930479	-0.25194037067217256	1	1	1	0	0	0	2	6	3	0
-0.9357324389506656	-0.27236289274674386	-0.5775290742556002	-0.4433087881146128	-0.5693506376457914	0.5073741149826145	3.655300734871005	4	2	2	0	0	0	0	3	2	1
0.006007337852069585	-0.2319652506250897	-1.1783184553541108	-0.3112827528609335	-0.5693506376457914	-0.4114531064930479	-0.25194037067217256	1	2	1	0	0	0	2	6	3	0
-0.9357324389506656	-0.35184443253081144	-0.09689756937679153	-0.8160881817720601	-0.5693506376457914	-0.4114531064930479	-0.25194037067217256	4	2	2	0	1	0	0	8	3	0
-0.7473844835901186	-0.3800899384044884	-1.7791078364526218	-0.39671136390743184	-0.2465603476137659	-0.4114531064930479	-0.25194037067217256	0	1	2	0	0	0	2	5	3	0
-0.464862550549298	-0.4037373386708225	-0.8178448266950046	-0.5481529925807698	-0.5693506376457914	-0.4114531064930479	-0.25194037067217256	4	0	2	0	1	0	2	8	3	0
0.7593991592942577	-0.43855156684070334	0.7442075641611237	-0.7811401136166743	-0.2465603476137659	-0.4114531064930479	-0.25194037067217256	9	1	1	0	0	0	0	1	3	0
0.1943552932126166	0.4587358988207539	-0.9380027029147068	0.27506816841275955	-0.2465603476137659	-0.4114531064930479	-0.25194037067217256	4	1	2	0	1	1	0	1	3	0
1.7953129137772663	-0.3942126913413268	1.3449969452596344	-0.7151270959898347	-0.5693506376457914	-0.4114531064930479	-0.25194037067217256	0	0	1	0	0	0	2	8	3	0
-1.029906416630939	-0.3163733321313102	0.8643654403808259	-0.3889451265395684	0.07622994241825963	-0.4114531064930479	-0.25194037067217256	7	2	1	0	1	1	2	8	3	0
-0.08816663982820393	1.3960925704890552	0.3837339355020172	-0.4122438386431588	-0.2465603476137659	-0.4114531064930479	-0.25194037067217256	10	2	0	0	1	0	2	6	3	0
-0.7473844835901186	-0.3354226267903016	-0.4573711980358981	0.11974342105548988	0.07622994241825963	-0.4114531064930479	-0.25194037067217256	9	2	1	0	0	1	2	8	3	0
1.0419210923350783	-0.3367363712495424	-0.9380027029147068	-0.043347563669643305	-0.5693506376457914	2.205207024231121	1.4846112317914617	9	1	1	0	1	0	0	8	0	0
0.006007337852069585	-0.2946965485538372	0.7442075641611237	4.853265096768284	-0.5693506376457914	-0.4114531064930479	-0.25194037067217256	4	0	3	0	1	0	0	5	3	1
-0.653210505909845	-0.02734955109833713	0.6240496879414215	0.31389935525207696	0.07622994241825963	0.5073741149826145	4.089438635486913	9	2	1	0	1	0	0	10	2	1
-0.464862550549298	0.9109924289143948	1.705470573918741	2.150614492751791	0.07622994241825963	-0.4114531064930479	-0.25194037067217256	9	2	1	0	1	0	2	8	3	1
0.8535731369745312	-0.4474193419405787	-1.0581605791344089	-0.7889063509845378	-0.5693506376457914	-0.4114531064930479	-0.25194037067217256	4	1	1	0	1	1	0	8	3	0
-0.8415584612703921	-0.4020951580967715	-0.09689756937679153	-0.16760736155545905	-0.2465603476137659	-0.4114531064930479	-0.25194037067217256	1	2	1	0	1	0	0	8	3	0
-0.2765145951887509	-0.1866410667812825	-1.1783184553541108	-0.8083219444041965	0.07622994241825963	-0.4114531064930479	-0.25194037067217256	4	1	1	0	1	0	2	6	3	0
-0.3706885728690245	-0.556460132057564	0.8643654403808259	0.10032782763583116	-0.2465603476137659	-0.4114531064930479	-0.25194037067217256	0	2	1	0	1	0	2	8	3	0
1.0419210923350783	7.026144450565448	1.5853126976990388	-0.7306595707255616	-0.2465603476137659	-0.4114531064930479	-0.25194037067217256	9	1	1	0	1	0	2	8	3	0
1.5127909807364461	0.4255638512249241	0.6240496879414215	-0.5869841794200872	-0.5693506376457914	1.4961121033096862	0.182197529943736	7	1	1	0	1	0	0	9	0	0
-1.9716461934336744	-0.35151599641600123	-1.2984763315738133	0.4925228147129371	-0.2465603476137659	0.5273486197973029	0.182197529943736	8	1	3	0	0	0	0	1	0	1
0.3827032485731636	-0.20437661698103315	0.3837339355020172	-0.5792179420522238	-0.2465603476137659	-0.4114531064930479	-0.25194037067217256	0	1	1	0	0	1	0	1	3	0
0.1001813155323431	-0.33049608506814865	0.3837339355020172	-0.5015555683735888	0.3990202324502852	-0.4114531064930479	-0.25194037067217256	4	1	2	0	0	0	0	1	3	0
1.6069649584167194	0.11519172272928825	-0.09689756937679153	1.1099386854580842	-0.2465603476137659	-0.4114531064930479	-0.25194037067217256	0	0	1	0	0	0	2	8	3	0
1.6069649584167194	-0.3981539247190492	-1.2984763315738133	0.6284319686505481	0.3990202324502852	-0.4114531064930479	-0.25194037067217256	5	1	1	0	1	0	2	6	3	0
1.3244430253758988	0.3529794698518706	-1.4186342077935157	-0.4666075002182032	-0.5693506376457914	-0.4114531064930479	-0.25194037067217256	9	1	1	0	0	0	0	1	3	0
-0.7473844835901186	-0.43986531129994416	-1.2984763315738133	-0.33069834628059225	-0.5693506376457914	-0.4114531064930479	-0.25194037067217256	1	1	1	0	1	0	0	8	3	0
-1.5007763050323066	-0.3436335296605565	1.3449969452596344	0.3449643047235309	-0.2465603476137659	-0.4114531064930479	-0.25194037067217256	4	2	2	0	0	0	0	7	3	1
-1.3124283496717597	-0.1777732916814072	0.023260306842910656	-0.9131661488703536	-0.5693506376457914	7.36861651882805	17.547713554580078	1	1	1	0	1	1	2	11	1	0
1.5127909807364461	-0.3429766574309361	0.7442075641611237	0.4381591531378927	0.3990202324502852	-0.4114531064930479	-0.25194037067217256	5	1	0	0	0	0	0	1	3	0
0.7593991592942577	1.3960925704890552	0.5038918117217194	-0.0006332581463941428	0.07622994241825963	-0.4114531064930479	-0.25194037067217256	4	1	2	0	0	0	0	5	3	0
1.6069649584167194	-0.4388800029555136	-0.4573711980358981	1.3273933317582616	0.3990202324502852	-0.4114531064930479	-0.25194037067217256	1	2	0	0	1	0	0	8	3	0
-0.464862550549298	2.850407686868606	0.5038918117217194	-0.6491140783629951	-0.2465603476137659	1.4361885888656207	0.182197529943736	0	2	1	0	1	0	0	9	1	0
-1.5007763050323066	-0.02242300937618417	0.14341818306261284	-0.6335816036272681	0.3990202324502852	-0.4114531064930479	-0.25194037067217256	6	2	2	0	0	0	0	0	3	0
0.1001813155323431	-0.4237719416742445	0.5038918117217194	-0.5209711617932475	-0.2465603476137659	3.074097983670063	1.050473331175553	4	1	2	0	1	0	0	0	0	0
2.1720088244983606	0.1779230206580358	-0.4573711980358981	-0.7423089267773569	-0.2465603476137659	-0.4114531064930479	-0.25194037067217256	1	1	0	0	0	0	1	1	3	0
-1.2182543719914858	0.4682605461502497	-1.1783184553541108	0.4303929157700293	-0.2465603476137659	-0.4114531064930479	-0.25194037067217256	1	1	1	0	1	0	2	6	3	1
-1.7832982380731273	0.18482017906904996	0.023260306842910656	-0.6762959091505173	-0.5693506376457914	1.5560356177537509	0.182197529943736	8	2	1	0	0	0	0	9	0	0
-0.653210505909845	-0.4208160166409528	-0.8178448266950046	-0.8316206565077869	-0.2465603476137659	-0.4114531064930479	-0.25194037067217256	1	2	0	1	0	1	0	3	3	0
1.5127909807364461	-0.02078082880213319	1.3449969452596344	-0.4510750254824762	-0.2465603476137659	-0.4114531064930479	-0.25194037067217256	1	0	0	0	0	0	0	9	3	0
-0.7473844835901186	-0.2477301841359791	1.8256284501384432	-0.7772569949327426	0.3990202324502852	-0.4114531064930479	-0.25194037067217256	9	2	1	0	0	0	0	5	3	0
-0.9357324389506656	-0.4411790557591849	0.263576059282315	6.678330878216202	-0.5693506376457914	-0.4114531064930479	-0.25194037067217256	0	2	1	0	1	0	0	9	3	1
-0.8415584612703921	-0.5186899788543914	0.263576059282315	-0.5015555683735888	0.3990202324502852	-0.4114531064930479	-0.25194037067217256	4	2	2	0	1	1	0	1	3	0
0.4768772262534372	0.4639908766577171	-0.9380027029147068	-0.2724515660216161	-0.5693506376457914	-0.4114531064930479	-0.25194037067217256	1	0	0	0	0	1	0	5	3	0
-0.9357324389506656	-0.4280416111667771	-0.9380027029147068	0.2168213881537834	0.07622994241825963	-0.4114531064930479	-0.25194037067217256	4	1	2	0	1	0	2	8	3	0
0.8535731369745312	-0.25298516197294224	-0.9380027029147068	0.7255099357488416	0.3990202324502852	-0.4114531064930479	-0.25194037067217256	4	2	2	0	0	0	0	1	3	0
0.7593991592942577	-0.15018465803735068	0.6240496879414215	0.4925228147129371	1.367391102546362	0.9068642112763808	0.6163354305596446	9	1	1	0	0	0	0	2	0	0
-0.3706885728690245	-0.36235438820473775	-1.0581605791344089	-0.4976724496896571	-0.5693506376457914	-0.4114531064930479	-0.25194037067217256	7	2	1	0	1	0	2	8	3	0
0.3827032485731636	0.4833686074315187	-1.4186342077935157	-0.5675685860004285	-0.5693506376457914	-0.4114531064930479	-0.25194037067217256	11	1	3	0	0	0	0	1	3	0
-0.5590365282295715	-0.4474193419405787	0.6240496879414215	-0.2685684473376844	-0.5693506376457914	0.8769024540543483	0.6163354305596446	4	1	2	0	1	0	0	9	1	0
-0.3706885728690245	-0.33345201010144043	0.7442075641611237	0.09256159026796767	-0.5693506376457914	-0.4114531064930479	-0.25194037067217256	4	1	2	0	1	0	0	5	3	0
0.9477471146548048	1.3271209863789142	0.3837339355020172	1.7079389627835724	-0.5693506376457914	-0.4114531064930479	-0.25194037067217256	2	1	1	0	1	0	0	9	3	0
-0.3706885728690245	-0.24083302572496496	-1.2984763315738133	-0.01228261419818937	-0.5693506376457914	-0.4114531064930479	-0.25194037067217256	10	1	1	0	1	0	0	3	3	0
-0.9357324389506656	-0.15478276364469346	0.6240496879414215	-0.8316206565077869	0.07622994241825963	-0.4114531064930479	-0.25194037067217256	7	1	1	0	1	0	2	8	3	0
-1.2182543719914858	-0.3649818771232193	-1.0581605791344089	1.92539360908375	-0.5693506376457914	-0.4114531064930479	-0.25194037067217256	1	1	1	0	1	0	0	8	3	0
0.1943552932126166	-0.26842165936902146	0.6240496879414215	-0.4433087881146128	-0.5693506376457914	-0.4114531064930479	-0.25194037067217256	1	1	1	0	1	0	0	9	3	0
-0.9357324389506656	-0.27531881778003564	1.5853126976990388	1.59144540226562	-0.2465603476137659	-0.4114531064930479	-0.25194037067217256	4	2	2	0	1	1	2	8	3	0
0.006007337852069585	0.07709313341130541	0.023260306842910656	0.7876398346917495	-0.2465603476137659	2.8044421686717707	0.182197529943736	0	1	1	0	1	0	0	0	0	0
0.006007337852069585	-0.43329658900374013	-0.9380027029147068	0.6284319686505481	-0.2465603476137659	-0.4114531064930479	-0.25194037067217256	9	2	1	0	0	0	0	1	3	0
-0.08816663982820393	-0.3587415909418256	-0.21705544559649367	-0.01228261419818937	-0.2465603476137659	3.04413622644803	0.182197529943736	10	1	1	0	1	0	0	8	0	0
-1.2182543719914858	-0.1971510224552088	0.263576059282315	-0.5559192299486333	0.07622994241825963	-0.4114531064930479	-0.25194037067217256	0	2	1	0	0	0	0	11	3	1
-1.1240803943112123	-0.2181709338030614	-0.9380027029147068	-0.2802178033894796	-0.5693506376457914	-0.4114531064930479	-0.25194037067217256	4	2	3	0	0	0	0	3	3	0
-0.653210505909845	1.4663778990584373	0.14341818306261284	-0.6258153662594046	-0.2465603476137659	-0.4114531064930479	-0.25194037067217256	8	2	3	0	0	0	0	9	3	0
-0.653210505909845	-0.22309747552521436	-0.21705544559649367	-0.05111380103750679	-0.2465603476137659	-0.4114531064930479	-0.25194037067217256	1	1	1	0	1	0	2	8	3	0
0.1001813155323431	0.05147511645611008	0.3837339355020172	0.03819792869292328	-0.5693506376457914	-0.4114531064930479	-0.25194037067217256	4	1	3	0	0	0	0	5	3	1
0.28852927089289016	1.2459972660207954	-1.4186342077935157	-0.7927894696684695	-0.5693506376457914	-0.4114531064930479	-0.25194037067217256	2	1	2	0	1	0	0	3	3	0
-0.8415584612703921	-0.2460880035619281	-1.6589499602329196	-0.6607634344147904	-0.5693506376457914	-0.4114531064930479	-0.25194037067217256	0	2	1	0	1	0	0	3	3	0
-0.7473844835901186	-0.653348785926572	-0.9380027029147068	1.871029947508705	-0.5693506376457914	-0.4114531064930479	-0.25194037067217256	2	1	1	0	1	1	0	5	3	1
-0.5590365282295715	-0.4474193419405787	1.2248390690399324	-0.8859843180828314	5.563664872962693	-0.4114531064930479	-0.25194037067217256	4	2	2	0	0	0	0	1	3	0
0.1001813155323431	-0.18992542792938447	1.4651548214793366	0.6594969181220021	0.07622994241825963	-0.4114531064930479	-0.25194037067217256	1	1	0	0	0	0	0	0	3	0
3.0195746236208216	-0.18598419455166207	0.8643654403808259	2.4457315127306027	-0.5693506376457914	1.4162140840509327	1.050473331175553	5	1	0	0	0	0	0	0	2	1
-0.7473844835901186	-0.07365904328657485	-0.09689756937679153	-0.5287373991611111	-0.2465603476137659	3.024161721633342	1.4846112317914617	1	1	0	0	1	1	0	8	0	0
-1.029906416630939	-0.4342818973481708	0.7442075641611237	0.4808734586611419	-0.2465603476137659	-0.4114531064930479	-0.25194037067217256	0	2	1	0	0	0	0	0	3	0
-1.1240803943112123	-0.4270563028223465	0.023260306842910656	0.08479535290010419	-0.2465603476137659	-0.4114531064930479	-0.25194037067217256	7	1	2	0	1	1	2	8	3	0
0.28852927089289016	-0.10781639922683532	0.14341818306261284	-0.7190102146737665	-0.5693506376457914	-0.4114531064930479	-0.25194037067217256	4	1	2	0	0	0	0	9	3	0
0.4768772262534372	-0.013226798161498668	0.3837339355020172	0.9934451249401318	-0.5693506376457914	-0.4114531064930479	-0.25194037067217256	9	1	1	0	1	1	0	9	3	0
-0.8415584612703921	-0.3449472741197973	-0.5775290742556002	-0.7423089267773569	0.3990202324502852	-0.4114531064930479	-0.25194037067217256	4	1	2	0	0	0	0	1	3	0
-0.8415584612703921	-0.4467624697109583	-0.8178448266950046	-0.4433087881146128	-0.2465603476137659	-0.4114531064930479	-0.25194037067217256	1	2	1	0	0	0	2	8	3	0
-0.5590365282295715	0.8183734445379193	-1.2984763315738133	-0.4937893310057254	-0.5693506376457914	-0.4114531064930479	-0.25194037067217256	0	1	1	0	1	0	0	8	3	0
-0.653210505909845	-0.2293377617066081	-0.5775290742556002	-0.6607634344147904	-0.2465603476137659	3.024161721633342	0.6163354305596446	9	2	1	0	1	1	0	8	1	0
-1.029906416630939	-0.6211620466751727	-0.4573711980358981	0.6128994939148211	0.3990202324502852	-0.4114531064930479	-0.25194037067217256	1	1	1	0	1	0	0	8	3	0
0.4768772262534372	-0.12423820496734515	-0.4573711980358981	-0.2996333968091383	0.3990202324502852	3.2838302842242904	1.9187491324073702	0	0	1	0	1	0	0	8	0	0
-0.653210505909845	0.4580790265911335	-0.4573711980358981	-0.5132049244253841	-0.2465603476137659	-0.4114531064930479	-0.25194037067217256	4	2	2	0	1	0	0	1	3	0
1.7011389360969928	-0.08088463781239917	-1.0581605791344089	-0.423893194694954	-0.2465603476137659	0.5872721342413678	0.182197529943736	5	1	3	0	0	0	0	1	0	0
-0.18234061750847744	0.4104557899436551	1.4651548214793366	0.4070942036664388	0.3990202324502852	-0.4114531064930479	-0.25194037067217256	1	1	1	0	1	0	2	8	3	0
-0.18234061750847744	-0.1666064637778605	0.6240496879414215	2.0496534069695653	-0.2465603476137659	-0.4114531064930479	-0.25194037067217256	5	1	2	0	1	0	2	8	3	0
-0.653210505909845	-0.4457771613665277	0.6240496879414215	0.18187331999839773	1.367391102546362	-0.4114531064930479	-0.25194037067217256	3	1	1	0	0	0	1	5	3	0
-0.18234061750847744	0.1293144756661267	-1.5387920840132177	2.643770565611122	-0.5693506376457914	-0.4114531064930479	-0.25194037067217256	1	1	1	0	1	0	0	0	3	1
-1.1240803943112123	2.083837794901607	1.5853126976990388	2.7291991766576205	-0.2465603476137659	2.9342764499672445	0.6163354305596446	0	1	1	0	1	0	0	0	0	1
0.5710512039337107	-0.2914121874057353	1.5853126976990388	-0.6180491288915412	-0.2465603476137659	2.1053345001576798	2.787024933639187	1	1	0	0	1	1	0	4	1	0
-1.5007763050323066	0.7720639523496816	0.9845233166005279	0.2517694563091691	-0.2465603476137659	3.124034245706784	1.050473331175553	8	2	1	0	0	0	0	8	1	1
1.7953129137772663	0.036038619060030835	0.5038918117217194	-0.8626856059792409	0.3990202324502852	-0.4114531064930479	-0.25194037067217256	1	1	0	0	0	0	2	6	3	0
1.4186170030561722	-0.040815431805555184	-1.2984763315738133	5.0474210309648715	-0.5693506376457914	-0.4114531064930479	-0.25194037067217256	3	0	0	1	0	0	2	6	3	1
-0.7473844835901186	-0.4208160166409528	0.263576059282315	0.11197718368762638	-0.5693506376457914	-0.4114531064930479	-0.25194037067217256	9	2	2	0	0	0	0	5	3	0
1.5127909807364461	0.1572315454249934	0.263576059282315	-0.5093218057414524	-0.2465603476137659	1.5560356177537509	0.182197529943736	5	1	1	0	0	0	0	2	2	0
2.2661828021786343	-0.22441121998445512	-0.33721332181619584	1.3002115009707396	-0.2465603476137659	1.376265074421556	0.182197529943736	5	1	3	0	0	0	0	8	2	0
-0.3706885728690245	-0.4477477780553889	-1.6589499602329196	-0.1365424120840051	-0.2465603476137659	1.5959846273831275	2.787024933639187	9	2	2	0	1	0	0	3	1	0
2.1720088244983606	3.5158192554740646	1.705470573918741	0.4226266784021657	-0.2465603476137659	0.5173613673899586	0.6163354305596446	5	1	0	0	0	0	1	5	2	1
-0.464862550549298	-0.4447918530220971	0.6240496879414215	-0.5559192299486333	-0.2465603476137659	-0.4114531064930479	-0.25194037067217256	0	2	1	0	0	0	0	1	3	0
1.0419210923350783	-0.4263994305927261	-1.2984763315738133	-0.8976336741346266	0.07622994241825963	-0.4114531064930479	-0.25194037067217256	4	0	2	0	0	0	0	1	3	0
0.8535731369745312	-0.3101330459499165	-0.4573711980358981	2.3641860203680367	-0.2465603476137659	-0.4114531064930479	-0.25194037067217256	1	1	1	0	0	1	0	1	3	0
-0.18234061750847744	-0.6976876614259485	-0.9380027029147068	-0.8471531312435139	1.0446008125143362	3.024161721633342	0.6163354305596446	7	1	1	0	1	1	0	8	0	0
-0.2765145951887509	-0.3731927799934742	-0.09689756937679153	-0.35399705838418266	0.3990202324502852	-0.4114531064930479	-0.25194037067217256	1	0	1	0	1	0	0	8	3	0
-0.7473844835901186	0.4288482123730261	0.263576059282315	-0.27633468470554784	-0.5693506376457914	-0.4114531064930479	-0.25194037067217256	1	2	1	0	1	0	0	5	3	0
1.2302690476956253	-0.4349387695777912	1.4651548214793366	-0.5559192299486333	1.6901813925783875	-0.4114531064930479	-0.25194037067217256	1	1	0	0	0	0	0	5	3	0
0.1001813155323431	0.25182114649033005	-0.33721332181619584	1.4555362483280092	-0.5693506376457914	1.4162140840509327	0.6163354305596446	0	0	1	0	0	0	0	1	1	1
-0.08816663982820393	-0.4296837917408281	-0.33721332181619584	-0.9636466917614662	0.7218105224823107	3.2139195173728807	1.050473331175553	1	0	0	0	1	0	0	8	1	0
-0.3706885728690245	0.3546216504259216	-1.4186342077935157	-0.6258153662594046	-0.5693506376457914	-0.4114531064930479	-0.25194037067217256	4	1	1	0	0	0	0	3	3	0
-0.2765145951887509	-0.3630112604343581	-0.09689756937679153	-0.9636466917614662	0.7218105224823107	-0.4114531064930479	-0.25194037067217256	0	1	1	0	1	0	0	8	3	0
-1.1240803943112123	-0.4339534612333606	-1.2984763315738133	-0.41612695732709054	-0.5693506376457914	-0.4114531064930479	-0.25194037067217256	9	2	2	0	1	1	0	8	3	0
-0.9357324389506656	-0.4474193419405787	1.1046811928202305	-0.9597635730775343	4.272503712834592	-0.4114531064930479	-0.25194037067217256	4	2	2	0	0	0	0	1	3	0
1.5127909807364461	0.5585804777230537	-1.2984763315738133	-0.920932386238217	-0.5693506376457914	-0.4114531064930479	-0.25194037067217256	3	0	0	0	0	0	2	6	3	0
-0.7473844835901186	-0.4474193419405787	-0.09689756937679153	-0.5365036365289746	1.0446008125143362	-0.4114531064930479	-0.25194037067217256	0	1	1	0	1	0	0	5	3	0
-0.653210505909845	-0.4474193419405787	-0.6976869504753024	-0.2841009220734113	-0.5693506376457914	-0.4114531064930479	-0.25194037067217256	9	2	1	0	0	0	1	5	3	0
-0.653210505909845	-0.4257425583631057	-0.8178448266950046	-0.7073608586219712	-0.2465603476137659	-0.4114531064930479	-0.25194037067217256	4	2	1	0	1	0	2	8	3	0
0.8535731369745312	-0.43066910008525866	1.3449969452596344	-0.2297372604983669	0.07622994241825963	-0.4114531064930479	-0.25194037067217256	1	1	3	0	0	0	1	4	3	0
-1.3124283496717597	-0.4474193419405787	1.5853126976990388	-0.5170880431093159	-0.5693506376457914	-0.4114531064930479	-0.25194037067217256	8	2	1	0	0	1	1	4	3	0
1.3244430253758988	-0.5406951985466746	1.5853126976990388	-0.3423477023323874	-0.5693506376457914	-0.4114531064930479	-0.25194037067217256	1	0	1	0	0	1	0	4	3	0
-0.464862550549298	-0.18072921671469894	-1.0581605791344089	-0.6180491288915412	0.3990202324502852	-0.4114531064930479	-0.25194037067217256	4	1	2	0	0	0	0	1	3	0
1.6069649584167194	0.17825145677284598	1.3449969452596344	-0.2180879044465717	0.7218105224823107	-0.4114531064930479	-0.25194037067217256	7	1	1	0	0	0	0	1	3	0
0.5710512039337107	-0.4474193419405787	0.263576059282315	-0.7112439773059029	-0.2465603476137659	-0.4114531064930479	-0.25194037067217256	4	0	1	0	1	0	0	9	3	0
-0.9357324389506656	-0.2372202284620528	-1.5387920840132177	-0.6452309596790633	-0.5693506376457914	-0.4114531064930479	-0.25194037067217256	8	2	3	0	0	0	0	3	3	0
0.006007337852069585	-0.4474193419405787	0.5038918117217194	-0.6568803157308586	-0.5693506376457914	-0.4114531064930479	-0.25194037067217256	0	1	1	0	0	0	2	6	3	0
1.1360950700153518	-0.5758378628313656	-0.21705544559649367	-0.5287373991611111	0.07622994241825963	-0.4114531064930479	-0.25194037067217256	7	1	1	0	0	0	0	5	3	0
-1.029906416630939	1.8283144975792742	0.3837339355020172	0.32166559261994043	-0.5693506376457914	-0.4114531064930479	-0.25194037067217256	11	2	3	0	0	0	0	9	3	0
-1.029906416630939	-0.4474193419405787	-0.8178448266950046	-0.5093218057414524	-0.5693506376457914	-0.4114531064930479	-0.25194037067217256	4	1	2	0	1	0	0	5	3	0
-0.653210505909845	-0.23426430342876106	-1.0581605791344089	-0.5209711617932475	0.07622994241825963	-0.4114531064930479	-0.25194037067217256	9	2	1	0	0	0	0	1	3	0
-0.3706885728690245	2.9252911210453307	0.263576059282315	-0.8937505554506948	-0.2465603476137659	-0.4114531064930479	-0.25194037067217256	4	2	2	0	1	0	0	8	3	0
1.2302690476956253	-0.5193468510840118	-0.09689756937679153	0.06926287816437722	0.3990202324502852	-0.4114531064930479	-0.25194037067217256	1	1	0	0	1	0	2	8	3	0
-0.7473844835901186	-0.4470909058257685	-1.2984763315738133	-0.9015167928185585	1.6901813925783875	2.265130538675186	0.182197529943736	4	0	2	0	1	0	0	3	1	0
0.28852927089289016	-0.5249302650357851	0.263576059282315	-0.15595800550366382	-0.2465603476137659	0.7270936679441858	2.787024933639187	7	1	1	0	1	0	0	9	2	0
-0.7473844835901186	-0.4474193419405787	0.6240496879414215	-0.13265929340007335	1.6901813925783875	-0.4114531064930479	-0.25194037067217256	9	0	1	0	0	0	0	1	3	0
-0.5590365282295715	-0.28123066784661915	-1.2984763315738133	-0.25303597260195737	0.3990202324502852	-0.4114531064930479	-0.25194037067217256	4	1	2	0	1	0	0	3	3	0
0.28852927089289016	-0.34921694361232986	0.5038918117217194	-0.2802178033894796	-0.5693506376457914	-0.4114531064930479	-0.25194037067217256	3	2	1	0	0	0	0	9	3	0
-1.1240803943112123	-0.43986531129994416	-0.9380027029147068	-0.6102828915236777	-0.2465603476137659	-0.4114531064930479	-0.25194037067217256	9	1	1	0	1	0	0	0	3	0
0.006007337852069585	0.03242582179711867	0.263576059282315	0.1236265397394216	-0.5693506376457914	1.246430793126082	0.6163354305596446	1	1	0	0	1	0	0	9	2	0
1.88948689145754	-0.4474193419405787	-1.5387920840132177	-0.13265929340007335	-0.5693506376457914	-0.4114531064930479	-0.25194037067217256	9	1	2	0	0	0	0	0	3	0
-0.464862550549298	-0.4464340335961481	-0.21705544559649367	-0.031698207617848084	-0.2465603476137659	-0.4114531064930479	-0.25194037067217256	4	1	1	0	0	0	0	1	3	0
2.4545307575391813	-0.3807468106341088	-0.5775290742556002	0.5701851883915721	-0.5693506376457914	2.2551432862678418	0.6163354305596446	5	1	1	0	0	0	0	10	2	1
-1.029906416630939	-0.2565979592358544	-0.09689756937679153	0.03431481000899154	-0.5693506376457914	3.1340214981141283	0.182197529943736	7	2	1	0	1	0	0	8	1	0
-0.9357324389506656	-0.27926005115775804	0.263576059282315	-0.8316206565077869	1.6901813925783875	-0.4114531064930479	-0.25194037067217256	1	2	1	0	1	0	0	8	3	0
0.1943552932126166	-0.17908703614064803	0.6240496879414215	-0.8044388257202648	-0.5693506376457914	-0.4114531064930479	-0.25194037067217256	0	1	1	0	1	1	0	9	3	0
-1.3124283496717597	-0.3741780883379048	1.2248390690399324	-0.6025166541558141	-0.5693506376457914	-0.4114531064930479	-0.25194037067217256	10	2	0	0	0	0	0	8	3	0
-1.5007763050323066	-0.39979610529310017	-1.0581605791344089	-0.5326205178450428	-0.5693506376457914	-0.4114531064930479	-0.25194037067217256	4	2	2	0	0	0	0	1	3	0
-0.5590365282295715	-0.4641695837958987	-1.6589499602329196	-0.4821399749539302	-0.2465603476137659	-0.4114531064930479	-0.25194037067217256	9	2	1	0	0	0	2	5	3	0
-0.464862550549298	1.5685215307644085	0.6240496879414215	0.3876786102467801	0.3990202324502852	-0.4114531064930479	-0.25194037067217256	4	1	2	0	1	1	0	9	3	0
-0.464862550549298	-0.4063648275893041	-0.09689756937679153	1.622510351737074	0.07622994241825963	-0.4114531064930479	-0.25194037067217256	9	2	1	0	1	0	0	8	3	1
1.7953129137772663	1.1957465404548353	-1.4186342077935157	-0.5170880431093159	0.7218105224823107	-0.4114531064930479	-0.25194037067217256	11	1	3	0	0	0	1	6	3	0
-0.3706885728690245	-0.3699084188453721	1.1046811928202305	0.6983281049613195	1.0446008125143362	-0.4114531064930479	-0.25194037067217256	1	1	1	0	0	0	0	5	3	0
0.5710512039337107	3.020209158225477	-0.33721332181619584	-0.6879452652023125	0.07622994241825963	1.3363160647921797	0.6163354305596446	1	2	0	0	1	0	0	8	1	0
-0.7473844835901186	-0.3249126711163753	1.4651548214793366	-0.3462308210163192	0.07622994241825963	0.5273486197973029	0.182197529943736	4	2	2	0	0	1	0	4	0	0
1.6069649584167194	-0.4277131750519669	0.3837339355020172	0.12750965842335335	-0.2465603476137659	-0.4114531064930479	-0.25194037067217256	4	1	1	0	0	1	0	9	3	0
-1.8774722157534007	-0.22342591164002454	-1.1783184553541108	0.030431691325059795	-0.5693506376457914	-0.4114531064930479	-0.25194037067217256	1	2	1	0	0	0	0	7	3	1
1.3244430253758988	0.44921125149125823	-1.4186342077935157	0.6672631554898655	-0.2465603476137659	-0.4114531064930479	-0.25194037067217256	9	0	1	0	0	0	0	1	3	0
-0.7473844835901186	-0.35841315482701536	-0.21705544559649367	2.107900187228541	-0.2465603476137659	-0.4114531064930479	-0.25194037067217256	4	1	2	0	1	0	0	1	3	1
1.0419210923350783	0.08563247239637052	-1.2984763315738133	-0.920932386238217	4.595294002866617	-0.4114531064930479	-0.25194037067217256	6	2	2	0	1	0	2	6	3	0
2.9254006459405484	0.8190303167675397	-0.6976869504753024	1.2574971954474905	0.3990202324502852	0.7470681727588743	0.182197529943736	5	1	0	0	0	0	0	2	1	1
0.4768772262534372	0.5047169548941814	-1.1783184553541108	-0.8471531312435139	-0.5693506376457914	-0.4114531064930479	-0.25194037067217256	6	2	1	0	0	0	2	6	3	0
-0.8415584612703921	-0.12062540770443295	-1.5387920840132177	0.282834405780623	-0.5693506376457914	0.5872721342413678	0.6163354305596446	0	1	1	0	0	0	0	11	1	1
-1.5007763050323066	0.5103003688459549	-0.4573711980358981	-0.4471919067985445	-0.5693506376457914	-0.4114531064930479	-0.25194037067217256	0	2	2	0	0	0	0	10	3	0
0.6652251816139841	-0.8274199267759762	0.14341818306261284	-0.5170880431093159	-0.2465603476137659	-0.4114531064930479	-0.25194037067217256	4	1	1	0	0	1	0	9	3	0
0.5710512039337107	-0.4474193419405787	0.5038918117217194	-0.4666075002182032	0.3990202324502852	-0.4114531064930479	-0.25194037067217256	7	1	0	0	1	1	0	1	3	0
-0.653210505909845	1.5015205633431283	1.5853126976990388	-0.6840621465183807	1.367391102546362	-0.4114531064930479	-0.25194037067217256	7	0	1	0	1	0	0	5	3	0
-1.2182543719914858	-0.3860017884710719	-0.6976869504753024	-0.01228261419818937	-0.5693506376457914	0.5273486197973029	0.6163354305596446	4	2	2	0	0	0	0	11	2	1
-0.9357324389506656	-0.3741780883379048	0.14341818306261284	0.9701464128365412	-0.5693506376457914	2.7445186542277056	4.523576536102823	0	2	1	0	1	0	0	0	2	0
-0.9357324389506656	-0.3643250048935989	-0.33721332181619584	0.014899216589332825	-0.5693506376457914	-0.4114531064930479	-0.25194037067217256	9	2	1	0	0	0	0	4	3	0
-0.8415584612703921	-0.35808471871220515	-1.0581605791344089	-0.7190102146737665	-0.2465603476137659	-0.4114531064930479	-0.25194037067217256	0	2	2	0	1	0	0	10	3	0
1.7011389360969928	0.35035198093338904	0.263576059282315	-0.695711502570176	-0.2465603476137659	1.4162140840509327	2.787024933639187	2	1	1	0	0	1	0	9	0	0
0.1943552932126166	-0.07070311825328307	0.3837339355020172	-0.5675685860004285	1.367391102546362	-0.4114531064930479	-0.25194037067217256	1	1	0	0	1	1	2	8	3	0
-0.8415584612703921	-0.033918273394541065	1.1046811928202305	-0.2879840407573431	-0.2465603476137659	-0.4114531064930479	-0.25194037067217256	6	2	1	0	0	0	0	5	3	0
1.88948689145754	-0.16890551658153188	1.3449969452596344	1.3468089251779205	-0.5693506376457914	1.4661503460876537	0.182197529943736	3	1	0	0	0	0	0	0	1	0
1.5127909807364461	0.07052441111510148	-1.0581605791344089	2.5233938864092385	-0.2465603476137659	3.16398325533616	0.182197529943736	7	1	1	0	1	0	1	8	1	0
-1.1240803943112123	-0.03326140116492066	-1.2984763315738133	1.3468089251779205	-0.5693506376457914	-0.4114531064930479	-0.25194037067217256	0	2	1	0	0	0	0	3	3	0
0.4768772262534372	-0.294368112439027	1.8256284501384432	-0.5792179420522238	1.6901813925783875	-0.4114531064930479	-0.25194037067217256	4	1	2	0	1	0	0	5	3	0
-0.8415584612703921	-0.5984999547532691	1.5853126976990388	-0.4937893310057254	-0.2465603476137659	1.6559081418271924	2.3528870330232787	1	1	1	0	1	1	0	4	1	0
0.006007337852069585	-0.3564425381381542	-0.4573711980358981	-0.4122438386431588	0.07622994241825963	3.104059740892095	0.6163354305596446	10	1	1	0	1	0	0	8	0	0
0.1943552932126166	-0.4382231307258931	0.5038918117217194	-0.7190102146737665	-0.5693506376457914	-0.4114531064930479	-0.25194037067217256	4	1	2	0	1	0	0	9	3	0
-0.7473844835901186	-0.28221597619104977	1.5853126976990388	-0.6491140783629951	-0.2465603476137659	-0.4114531064930479	-0.25194037067217256	9	1	2	0	0	0	0	1	3	0
0.4768772262534372	-0.4070216998189245	1.5853126976990388	-0.3501139397002509	-0.2465603476137659	-0.4114531064930479	-0.25194037067217256	1	1	0	0	0	0	0	1	3	0
0.6652251816139841	-0.3662956215824601	-0.21705544559649367	-0.439425669430681	-0.5693506376457914	-0.4114531064930479	-0.25194037067217256	4	1	0	0	1	1	2	8	3	0
-0.7473844835901186	-0.4441349807924767	-1.1783184553541108	-0.7267764520416299	-0.2465603476137659	2.335041305526595	0.182197529943736	9	2	1	0	1	0	0	3	0	0
-0.464862550549298	-0.4474193419405787	0.263576059282315	2.2476924598500845	1.6901813925783875	-0.4114531064930479	-0.25194037067217256	0	1	2	0	1	0	0	5	3	0
-1.3124283496717597	-0.38041837451929855	1.4651548214793366	0.8264710215310669	-0.2465603476137659	-0.4114531064930479	-0.25194037067217256	9	2	1	0	0	0	0	5	3	1
-1.5007763050323066	-0.4309975362000689	-0.9380027029147068	-0.26080220996982084	-0.5693506376457914	-0.4114531064930479	-0.25194037067217256	9	2	1	0	1	0	0	8	3	0
1.1360950700153518	0.2281737462239959	0.5038918117217194	-0.4821399749539302	-0.5693506376457914	-0.4114531064930479	-0.25194037067217256	10	1	1	0	1	0	2	6	3	0
-0.8415584612703921	0.07249502780396266	0.5038918117217194	-0.7811401136166743	-0.5693506376457914	-0.4114531064930479	-0.25194037067217256	8	2	3	0	1	0	2	8	3	0
-0.3706885728690245	-0.3314813934125793	0.263576059282315	-0.4821399749539302	-0.5693506376457914	-0.4114531064930479	-0.25194037067217256	6	0	2	1	1	1	0	9	3	0
0.3827032485731636	-0.431325972314879	-1.2984763315738133	-0.3656464144359779	0.07622994241825963	-0.4114531064930479	-0.25194037067217256	9	0	1	0	0	0	0	1	3	0
1.5127909807364461	1.4864125020618593	-0.5775290742556002	0.11586030237155813	0.07622994241825963	-0.4114531064930479	-0.25194037067217256	0	1	1	0	0	1	2	6	3	0
-1.029906416630939	-0.19156760850343546	-1.4186342077935157	-0.39671136390743184	-0.2465603476137659	-0.2316825631608531	1.050473331175553	0	1	1	0	1	0	0	6	1	0
0.5710512039337107	0.9283995429993352	0.3837339355020172	0.8963671578418383	0.07622994241825963	-0.4114531064930479	-0.25194037067217256	4	1	3	0	1	0	0	9	3	1
-0.5590365282295715	-0.3416629129716953	0.5038918117217194	1.2885621449189442	0.3990202324502852	-0.4114531064930479	-0.25194037067217256	7	1	1	0	1	1	2	6	3	0
1.3244430253758988	-0.3869870968155025	-0.33721332181619584	-0.9325817422900122	-0.5693506376457914	-0.4114531064930479	-0.25194037067217256	9	0	1	0	0	0	2	8	3	0
-1.1240803943112123	-0.3787761939452476	-1.1783184553541108	0.2051720321019882	-0.2465603476137659	-0.4114531064930479	-0.25194037067217256	8	2	1	0	1	0	2	8	3	0
1.0419210923350783	-0.2204699866067328	1.5853126976990388	-0.3889451265395684	-0.5693506376457914	-0.4114531064930479	-0.25194037067217256	1	1	1	0	1	0	2	8	3	0
-0.3706885728690245	-0.4303406639704485	-1.0581605791344089	0.39156172893071184	-0.5693506376457914	-0.4114531064930479	-0.25194037067217256	7	1	0	0	1	0	2	8	3	0
-0.9357324389506656	-0.4355956418074116	1.3449969452596344	-0.5947504167879507	-0.2465603476137659	-0.4114531064930479	-0.25194037067217256	4	2	1	0	0	0	0	1	3	0
-0.3706885728690245	-0.31111835429434703	0.6240496879414215	-0.03558132630177982	0.3990202324502852	-0.4114531064930479	-0.25194037067217256	6	1	1	0	1	0	0	9	3	0
1.1360950700153518	1.3780285841744944	0.023260306842910656	0.10809406500369463	0.07622994241825963	-0.4114531064930479	-0.25194037067217256	4	2	1	0	1	0	2	8	3	0
1.1360950700153518	-0.3791046300600578	0.3837339355020172	-0.3073996341770018	2.012971682610413	-0.4114531064930479	-0.25194037067217256	4	2	0	0	1	0	2	8	3	0
-0.653210505909845	-0.2260534005585061	-1.0581605791344089	1.2769127888671492	-0.2465603476137659	-0.4114531064930479	-0.25194037067217256	9	0	2	0	1	0	0	1	3	1
-1.5007763050323066	-0.3682662382713213	1.2248390690399324	0.3604967794592579	-0.5693506376457914	-0.4114531064930479	-0.25194037067217256	8	2	2	0	0	0	0	8	3	0
0.4768772262534372	-0.2516714175137015	-1.5387920840132177	0.5663020697076402	3.304132842738515	-0.4114531064930479	-0.25194037067217256	1	1	0	0	1	0	2	6	3	0
0.6652251816139841	1.314968850130937	0.6240496879414215	-0.03946444498571156	0.07622994241825963	-0.4114531064930479	-0.25194037067217256	1	1	0	0	1	0	2	8	3	0
1.2302690476956253	-0.42935535562601773	1.3449969452596344	-0.2918671594412748	-0.2465603476137659	-0.4114531064930479	-0.25194037067217256	4	0	2	0	1	0	0	8	3	0
-1.029906416630939	-0.359398463171446	-0.9380027029147068	-0.12489305603220988	0.7218105224823107	-0.4114531064930479	-0.25194037067217256	7	2	1	0	1	0	0	8	3	0
1.5127909807364461	-0.5521904625650315	-1.2984763315738133	1.4050557054368966	-0.5693506376457914	1.5560356177537509	0.182197529943736	7	1	0	0	0	1	0	3	1	0
1.4186170030561722	-0.3735212161082844	-0.4573711980358981	-0.7267764520416299	2.9813425527064896	-0.4114531064930479	-0.25194037067217256	9	1	1	0	1	0	2	6	3	0
1.3244430253758988	-0.4474193419405787	-1.1783184553541108	-0.3811788891717049	0.07622994241825963	-0.4114531064930479	-0.25194037067217256	9	1	1	0	0	0	2	8	3	0
-0.3706885728690245	-0.4421643641036155	-1.0581605791344089	-0.4083607199592271	0.07622994241825963	-0.4114531064930479	-0.25194037067217256	9	1	2	0	1	1	2	8	3	0
-0.2765145951887509	0.2744832384122336	-0.8178448266950046	0.042081047376855016	-0.2465603476137659	-0.4114531064930479	-0.25194037067217256	1	2	0	0	0	0	0	3	3	0
1.4186170030561722	-0.4474193419405787	-1.0581605791344089	-0.4122438386431588	1.0446008125143362	-0.4114531064930479	-0.25194037067217256	1	1	0	0	0	0	0	1	3	0
-1.3124283496717597	-0.3600553354010664	-1.0581605791344089	-0.10159434392861943	-0.5693506376457914	-0.4114531064930479	-0.25194037067217256	7	2	1	0	0	1	0	5	3	0
0.1001813155323431	0.022244302238002573	0.5038918117217194	-0.9403479796578758	0.07622994241825963	-0.4114531064930479	-0.25194037067217256	6	1	2	0	1	1	2	6	3	0
0.7593991592942577	-0.3603837715158765	-0.4573711980358981	0.06149664079651373	1.0446008125143362	-0.4114531064930479	-0.25194037067217256	9	0	1	0	1	0	2	8	3	0
-0.464862550549298	1.6558855373039207	-0.8178448266950046	0.177990201314466	-0.5693506376457914	-0.4114531064930479	-0.25194037067217256	4	1	2	0	1	1	1	5	3	0
-0.9357324389506656	-0.4250856861334853	0.023260306842910656	1.2108997712403091	-0.2465603476137659	-0.4114531064930479	-0.25194037067217256	0	2	1	0	1	0	0	0	3	0
-1.5007763050323066	-0.6119658354604872	0.263576059282315	-0.39671136390743184	0.07622994241825963	-0.4114531064930479	-0.25194037067217256	7	2	3	0	1	1	2	6	3	0
-1.029906416630939	-0.4507037030886806	-1.4186342077935157	0.2245876255216469	-0.5693506376457914	-0.4114531064930479	-0.25194037067217256	1	2	0	0	0	1	0	3	3	0
-0.8415584612703921	-0.4474193419405787	0.5038918117217194	-0.4510750254824762	-0.5693506376457914	-0.4114531064930479	-0.25194037067217256	1	1	0	0	1	0	2	8	3	0
-1.029906416630939	-0.4185169638372814	-1.4186342077935157	-0.15207488681973208	-0.5693506376457914	-0.4114531064930479	-0.25194037067217256	9	1	2	0	0	0	2	6	3	0
0.1001813155323431	-0.11175763260455768	-1.2984763315738133	-0.4355425507467493	-0.2465603476137659	-0.4114531064930479	-0.25194037067217256	0	2	1	0	1	0	2	8	3	0
0.9477471146548048	0.6521847704439598	1.5853126976990388	-0.5287373991611111	-0.2465603476137659	-0.4114531064930479	-0.25194037067217256	4	0	1	0	1	0	2	8	3	0
-0.8415584612703921	-0.04869789856099991	-0.5775290742556002	-0.5986335354718825	-0.2465603476137659	-0.4114531064930479	-0.25194037067217256	6	1	2	0	0	0	0	1	3	0
0.5710512039337107	-0.2907553151761149	-1.0581605791344089	2.7757966008648007	-0.5693506376457914	3.2538685270022576	0.182197529943736	9	0	2	0	1	0	1	8	0	0
0.006007337852069585	0.06625474162256892	-0.4573711980358981	0.9118996325775652	2.3357619726424383	3.2139195173728807	0.182197529943736	1	2	1	0	1	0	0	8	1	0
0.7593991592942577	0.6521847704439598	-1.4186342077935157	-0.4433087881146128	-0.5693506376457914	-0.4114531064930479	-0.25194037067217256	1	1	1	0	0	0	0	1	3	0
-0.7473844835901186	-0.11044388814531687	-1.5387920840132177	0.2634188123609643	-0.2465603476137659	2.994199964411309	1.050473331175553	9	1	1	0	0	0	0	1	0	0
-1.029906416630939	-0.4474193419405787	1.705470573918741	-0.6063997728397459	0.07622994241825963	-0.4114531064930479	-0.25194037067217256	7	0	1	0	1	1	0	5	3	0
-1.029906416630939	-0.3603837715158765	-0.4573711980358981	0.3255487113038722	-0.5693506376457914	3.1340214981141283	0.6163354305596446	0	1	1	0	1	0	0	8	0	0
-0.653210505909845	-0.3538150492196726	1.5853126976990388	-0.1365424120840051	0.3990202324502852	-0.4114531064930479	-0.25194037067217256	9	1	2	0	1	1	2	8	3	0
1.7011389360969928	-0.4467624697109583	-1.6589499602329196	2.6282380908753957	-0.5693506376457914	-0.4114531064930479	-0.25194037067217256	5	2	1	0	0	0	1	3	3	1
1.1360950700153518	1.2269479713618041	-1.1783184553541108	-0.4005944825913636	0.07622994241825963	-0.4114531064930479	-0.25194037067217256	3	1	0	0	1	0	2	6	3	0
1.2302690476956253	0.3483813642445279	-1.5387920840132177	-0.7112439773059029	0.3990202324502852	-0.4114531064930479	-0.25194037067217256	0	2	1	0	0	0	2	6	3	0
-1.4066023273520332	-0.461213658762607	1.705470573918741	0.18187331999839773	0.07622994241825963	-0.4114531064930479	-0.25194037067217256	0	2	1	1	0	1	0	5	3	0
1.7011389360969928	0.6370767091626908	-0.09689756937679153	-0.6724127904665855	-0.2465603476137659	-0.4114531064930479	-0.25194037067217256	1	1	0	0	0	0	1	0	3	0
-0.18234061750847744	-0.39257051076727584	0.14341818306261284	0.2789512870966913	-0.5693506376457914	-0.4114531064930479	-0.25194037067217256	6	1	1	0	1	1	0	5	3	0
-0.653210505909845	-0.0201239565725128	1.1046811928202305	-0.5209711617932475	-0.2465603476137659	-0.4114531064930479	-0.25194037067217256	9	0	1	0	1	0	0	5	3	0
2.2661828021786343	0.1569031093101832	-1.7791078364526218	0.4847565773450736	-0.2465603476137659	1.4761375984949976	1.9187491324073702	5	0	0	0	0	0	0	6	0	0
-0.653210505909845	0.5024179020905101	1.705470573918741	3.521355388179696	1.367391102546362	-0.4114531064930479	-0.25194037067217256	4	1	2	0	1	1	0	5	3	0
-0.464862550549298	0.3579060115740236	0.6240496879414215	-0.3772957704877731	-0.5693506376457914	-0.4114531064930479	-0.25194037067217256	1	1	1	0	1	0	0	9	3	0
-1.029906416630939	0.05410260537459165	0.7442075641611237	-0.6374647223111999	1.367391102546362	-0.4114531064930479	-0.25194037067217256	8	2	0	0	0	0	1	0	3	0
-0.8415584612703921	-0.39618330803018803	-1.5387920840132177	-0.6879452652023125	1.0446008125143362	-0.4114531064930479	-0.25194037067217256	4	2	2	0	1	0	2	6	3	0
0.006007337852069585	0.4623486960836661	-1.2984763315738133	-0.26080220996982084	-0.2465603476137659	-0.4114531064930479	-0.25194037067217256	1	1	0	0	1	1	2	6	3	0
-0.8415584612703921	-0.3827174273229699	1.4651548214793366	-0.2064385483947765	0.07622994241825963	-0.4114531064930479	-0.25194037067217256	0	2	1	0	0	0	0	4	3	0
-0.8415584612703921	-0.4474193419405787	0.023260306842910656	-0.454958144166408	1.367391102546362	-0.4114531064930479	-0.25194037067217256	0	1	1	0	0	0	0	5	3	0
-0.3706885728690245	-0.08285525450126037	0.6240496879414215	-0.2685684473376844	-0.2465603476137659	-0.4114531064930479	-0.25194037067217256	2	1	2	0	1	0	2	8	3	0
1.5127909807364461	-0.4441349807924767	-0.9380027029147068	0.2401201002573739	0.07622994241825963	-0.4114531064930479	-0.25194037067217256	7	1	2	0	0	0	1	5	3	0
0.8535731369745312	-0.3439619657753667	-0.9380027029147068	0.4070942036664388	2.3357619726424383	-0.4114531064930479	-0.25194037067217256	9	1	1	0	0	0	0	1	3	0
-0.7473844835901186	-0.22244060329559395	-0.4573711980358981	-0.7228933333576982	-0.2465603476137659	-0.4114531064930479	-0.25194037067217256	4	1	2	0	0	0	0	1	3	0
1.7011389360969928	0.6659790872659881	1.5853126976990388	-0.8355037751917187	-0.2465603476137659	-0.4114531064930479	-0.25194037067217256	4	0	2	0	0	0	0	5	3	0
0.4768772262534372	-0.431325972314879	1.3449969452596344	-0.2375034978662304	1.0446008125143362	-0.4114531064930479	-0.25194037067217256	6	1	0	0	0	0	0	1	3	0
1.7011389360969928	-0.22375434775483474	0.263576059282315	0.4575747465575514	1.367391102546362	-0.4114531064930479	-0.25194037067217256	5	0	0	0	0	1	2	6	3	0
0.8535731369745312	-0.2598823203839564	-1.6589499602329196	-0.6607634344147904	0.3990202324502852	-0.4114531064930479	-0.25194037067217256	1	0	1	0	1	0	2	6	3	0
-1.029906416630939	-0.3883008412747433	-0.21705544559649367	-0.21420478576264	-0.5693506376457914	1.4262013364582768	0.6163354305596446	1	2	1	0	0	0	0	5	0	0
2.642878712899728	-0.2891131346020639	-1.4186342077935157	-0.6102828915236777	-0.5693506376457914	-0.4114531064930479	-0.25194037067217256	9	1	2	0	0	0	0	9	3	0
1.4186170030561722	-0.2296661978214183	-0.9380027029147068	2.1777963235393134	0.07622994241825963	-0.4114531064930479	-0.25194037067217256	1	2	1	0	0	1	0	5	3	1
-0.3706885728690245	0.916575842866168	1.8256284501384432	-0.8665687246631726	4.272503712834592	-0.4114531064930479	-0.25194037067217256	6	1	1	0	1	0	0	5	3	0
1.7953129137772663	-0.26579417045053993	-1.6589499602329196	0.329431829987804	-0.5693506376457914	1.6958571514565692	1.050473331175553	4	1	2	0	1	0	0	3	2	0
-0.653210505909845	-0.4474193419405787	0.6240496879414215	-0.6335816036272681	-0.5693506376457914	-0.4114531064930479	-0.25194037067217256	7	1	1	0	1	0	0	0	3	0
-1.3124283496717597	-0.5791222239794676	-1.5387920840132177	-0.2064385483947765	0.07622994241825963	1.7358061610859457	0.182197529943736	0	1	1	0	1	1	0	3	0	0
0.1943552932126166	-0.22079842272154296	1.705470573918741	-0.7772569949327426	-0.5693506376457914	-0.4114531064930479	-0.25194037067217256	4	2	2	0	1	0	2	8	3	0
-0.5590365282295715	-0.15248371084102205	-0.8178448266950046	-0.1714904802393908	-0.5693506376457914	-0.4114531064930479	-0.25194037067217256	0	1	1	0	1	0	0	0	3	1
0.5710512039337107	0.8453052059523555	1.8256284501384432	-0.9442310983418076	-0.2465603476137659	-0.4114531064930479	-0.25194037067217256	0	1	1	0	1	0	1	5	3	0
-0.653210505909845	-0.5554748237131334	1.3449969452596344	0.08479535290010419	-0.5693506376457914	-0.4114531064930479	-0.25194037067217256	9	2	1	0	1	0	2	8	3	0
-0.7473844835901186	0.07348033614839325	0.5038918117217194	-0.8510362499274456	0.3990202324502852	-0.4114531064930479	-0.25194037067217256	0	0	2	0	0	0	0	0	3	0
-1.029906416630939	-0.3075055570314349	0.14341818306261284	-0.5093218057414524	0.3990202324502852	0.7071191631294976	2.3528870330232787	9	2	1	0	1	0	1	9	0	0
-1.1240803943112123	0.004837188153062147	-0.9380027029147068	1.125471160193811	-0.2465603476137659	-0.4114531064930479	-0.25194037067217256	4	2	2	0	0	0	0	0	3	1
1.3244430253758988	-0.4474193419405787	0.023260306842910656	1.3545751625457838	-0.2465603476137659	-0.4114531064930479	-0.25194037067217256	4	1	2	0	0	0	2	6	3	0
1.0419210923350783	-0.7111535421331666	-1.0581605791344089	-0.4937893310057254	0.07622994241825963	-0.4114531064930479	-0.25194037067217256	4	0	2	0	1	0	0	1	3	0
-0.8415584612703921	0.06461256104851794	-0.21705544559649367	-0.4433087881146128	1.367391102546362	-0.4114531064930479	-0.25194037067217256	9	1	2	0	1	1	0	1	3	0
1.7011389360969928	-0.3557856659085338	0.5038918117217194	-0.8432700125595822	-0.5693506376457914	-0.4114531064930479	-0.25194037067217256	10	1	2	0	0	0	2	6	3	0
-1.7832982380731273	-0.4201591444113323	-0.33721332181619584	-0.6102828915236777	-0.5693506376457914	-0.4114531064930479	-0.25194037067217256	7	1	1	0	1	0	2	8	3	0
0.28852927089289016	0.2682429522308399	1.4651548214793366	-0.30351651549307	2.3357619726424383	-0.4114531064930479	-0.25194037067217256	9	0	1	0	0	0	0	1	3	0
0.1001813155323431	-0.6773246223077164	-0.21705544559649367	-0.575334823368292	-0.5693506376457914	-0.4114531064930479	-0.25194037067217256	4	1	2	0	1	0	2	8	3	0
-0.653210505909845	-0.10124767693063136	-0.5775290742556002	-0.6102828915236777	0.07622994241825963	-0.4114531064930479	-0.25194037067217256	4	1	2	0	0	0	0	1	3	0
-0.8415584612703921	-0.3682662382713213	1.2248390690399324	0.030431691325059795	-0.5693506376457914	-0.4114531064930479	-0.25194037067217256	7	1	1	0	1	0	2	8	3	0
-1.029906416630939	-0.2464164396767383	1.3449969452596344	-0.14819176813580034	1.0446008125143362	-0.4114531064930479	-0.25194037067217256	0	1	2	0	1	0	2	8	3	0
0.28852927089289016	-0.15182683861140167	1.5853126976990388	0.2478863376252373	-0.2465603476137659	-0.4114531064930479	-0.25194037067217256	9	2	2	0	1	0	0	4	3	0
0.3827032485731636	-0.18007234448507858	-1.7791078364526218	1.68075713199605	-0.2465603476137659	-0.4114531064930479	-0.25194037067217256	9	1	1	0	0	0	0	11	3	0
1.6069649584167194	-0.17087613327039308	-0.4573711980358981	-0.020048851566052853	-0.2465603476137659	-0.4114531064930479	-0.25194037067217256	1	1	1	0	0	0	0	1	3	0
1.3244430253758988	0.9001540371256583	0.3837339355020172	0.12750965842335335	-0.5693506376457914	-0.4114531064930479	-0.25194037067217256	1	1	0	0	0	0	0	9	3	0
-0.18234061750847744	0.5920809614336938	-0.09689756937679153	-0.7850232323006059	-0.5693506376457914	3.2738430318169462	0.6163354305596446	7	1	1	0	1	0	0	8	0	0
-0.7473844835901186	-0.3754918327971456	-0.33721332181619584	-0.6413478409951316	-0.5693506376457914	2.6046971205248868	0.182197529943736	4	0	2	0	1	0	0	8	0	0
-0.7473844835901186	-0.4319828445444994	0.3837339355020172	-0.3501139397002509	-0.2465603476137659	-0.4114531064930479	-0.25194037067217256	6	1	1	0	0	0	0	1	3	0
-0.18234061750847744	-0.4323112806593096	1.2248390690399324	0.15469148921087555	2.3357619726424383	-0.4114531064930479	-0.25194037067217256	4	1	1	0	1	0	0	1	3	0
-0.9357324389506656	-0.43329658900374013	-1.7791078364526218	0.8769515644221796	-0.5693506376457914	-0.4114531064930479	-0.25194037067217256	0	2	1	0	0	0	2	5	3	0
0.1001813155323431	-0.29009844294649445	-0.8178448266950046	0.5158215268165276	-0.2465603476137659	-0.4114531064930479	-0.25194037067217256	1	1	0	0	1	0	2	8	3	0
1.0419210923350783	-0.442821236333236	1.4651548214793366	-0.7889063509845378	0.7218105224823107	-0.4114531064930479	-0.25194037067217256	7	1	0	0	0	1	0	5	3	0
-0.08816663982820393	0.7300241296539765	-0.09689756937679153	0.962380175468678	0.07622994241825963	-0.4114531064930479	-0.25194037067217256	2	1	2	0	0	0	0	11	3	1
0.1001813155323431	-0.5393814540874338	1.2248390690399324	-0.0006332581463941428	-0.5693506376457914	-0.4114531064930479	-0.25194037067217256	9	0	1	0	1	0	2	8	3	0
0.28852927089289016	-0.4474193419405787	-1.0581605791344089	-0.4355425507467493	0.3990202324502852	-0.4114531064930479	-0.25194037067217256	4	0	2	0	1	0	1	8	3	0
0.28852927089289016	-0.09599269909366824	1.705470573918741	0.4769903399772101	-0.5693506376457914	1.196494531089361	0.6163354305596446	6	0	2	0	1	0	0	0	1	1
0.3827032485731636	-0.16365053874456875	-0.21705544559649367	-0.2918671594412748	-0.2465603476137659	-0.4114531064930479	-0.25194037067217256	7	0	1	0	1	0	2	8	3	0
2.9254006459405484	0.23539934074982025	-0.33721332181619584	-0.6141660102076094	-0.5693506376457914	1.50609935571703	1.050473331175553	5	1	0	0	0	0	0	1	1	0
0.3827032485731636	-0.4296837917408281	0.6240496879414215	-0.8704518433471043	0.07622994241825963	-0.4114531064930479	-0.25194037067217256	4	0	2	0	0	1	0	5	3	0
2.737052690580001	1.8023680445092685	-1.5387920840132177	-0.1171268186643464	-0.5693506376457914	1.4162140840509327	1.4846112317914617	5	0	1	0	0	0	1	11	0	0
1.6069649584167194	-0.5728819377980738	1.8256284501384432	1.4982505538512585	2.9813425527064896	-0.4114531064930479	-0.25194037067217256	4	1	1	0	0	0	0	5	3	1
-0.5590365282295715	1.8506481533863672	-0.8178448266950046	3.3504981660866986	-0.5693506376457914	-0.4114531064930479	-0.25194037067217256	4	0	2	0	1	0	0	5	3	1
-0.18234061750847744	-0.2615245009580073	0.6240496879414215	-0.8238544191399235	1.367391102546362	-0.4114531064930479	-0.25194037067217256	9	0	1	0	0	0	0	9	3	0
1.3244430253758988	0.5365752580307706	-1.2984763315738133	-0.8122050630881282	-0.5693506376457914	-0.4114531064930479	-0.25194037067217256	5	1	2	0	0	0	2	6	3	0
0.1001813155323431	-0.4474193419405787	-0.4573711980358981	-0.4627243815342715	0.07622994241825963	3.2039322649655366	1.4846112317914617	4	1	2	0	0	1	1	8	0	0
0.1001813155323431	-0.3075055570314349	-0.5775290742556002	1.4671856043798044	-0.2465603476137659	-0.4114531064930479	-0.25194037067217256	0	2	1	0	1	0	0	5	3	0
-0.8415584612703921	0.5651492000192577	0.7442075641611237	0.049847284744718515	-0.2465603476137659	-0.4114531064930479	-0.25194037067217256	2	1	0	0	0	0	0	6	3	0
1.0419210923350783	-0.4474193419405787	0.5038918117217194	-0.967529810445398	-0.2465603476137659	-0.4114531064930479	-0.25194037067217256	2	2	3	0	0	0	2	6	3	0
-1.4066023273520332	-0.23360743119914065	-1.2984763315738133	-0.6762959091505173	-0.5693506376457914	-0.4114531064930479	-0.25194037067217256	4	2	1	0	0	1	0	7	3	0
-0.3706885728690245	-0.13441972452646125	-1.6589499602329196	-0.6063997728397459	-0.5693506376457914	1.1465582690526406	1.9187491324073702	10	2	2	0	1	0	0	3	0	0
0.1001813155323431	-0.34987381584195026	0.5038918117217194	-0.7500751641452204	-0.5693506376457914	-0.4114531064930479	-0.25194037067217256	9	1	1	0	0	0	2	6	3	0
-0.7473844835901186	-0.3295107767237181	0.3837339355020172	-0.3889451265395684	-0.5693506376457914	-0.4114531064930479	-0.25194037067217256	1	1	0	0	1	1	0	9	3	0
-0.653210505909845	-0.42672786670753626	0.263576059282315	-0.6801790278344491	-0.5693506376457914	0.6172338914634002	0.6163354305596446	4	1	2	0	0	0	0	9	0	0
-0.8415584612703921	0.3897643147106126	0.8643654403808259	-0.04723068235357505	0.07622994241825963	-0.4114531064930479	-0.25194037067217256	1	1	1	0	1	0	2	8	3	0
1.5127909807364461	-0.038844815116694006	0.263576059282315	0.4847565773450736	-0.5693506376457914	-0.4114531064930479	-0.25194037067217256	9	0	1	0	1	0	0	5	3	0
1.3244430253758988	2.1945207655926438	-0.5775290742556002	-0.3229321089127287	0.7218105224823107	2.9242891975599004	7.996679741030088	4	0	2	0	1	0	0	8	1	0
1.7011389360969928	-0.4474193419405787	1.8256284501384432	-0.8005557070363329	1.6901813925783875	-0.4114531064930479	-0.25194037067217256	4	0	2	0	1	0	0	5	3	0
-0.9357324389506656	-0.5833918934719999	-1.1783184553541108	4.313511599701772	0.07622994241825963	-0.4114531064930479	-0.25194037067217256	7	1	1	0	1	0	0	8	3	0
0.9477471146548048	2.886207223382917	1.2248390690399324	-0.3928282452235001	0.7218105224823107	-0.4114531064930479	-0.25194037067217256	7	1	0	0	1	0	0	1	3	0
-1.6891242603928538	-0.11766948267114123	1.705470573918741	-0.5598023486325651	-0.2465603476137659	-0.4114531064930479	-0.25194037067217256	4	2	2	0	1	0	0	7	3	0
-0.5590365282295715	-0.4474193419405787	-0.6976869504753024	-0.27633468470554784	-0.5693506376457914	-0.4114531064930479	-0.25194037067217256	1	0	0	1	1	0	0	5	3	0
-0.9357324389506656	-0.3262264155756161	1.3449969452596344	-0.8859843180828314	1.6901813925783875	-0.4114531064930479	-0.25194037067217256	1	2	1	0	1	1	2	8	3	0
-1.2182543719914858	-0.3741780883379048	1.3449969452596344	-0.3928282452235001	-0.2465603476137659	0.7870171823882509	0.182197529943736	4	2	2	0	1	0	1	1	1	1
0.1943552932126166	-0.22244060329559395	1.4651548214793366	-0.7034777399380394	1.367391102546362	-0.4114531064930479	-0.25194037067217256	3	1	0	0	0	0	0	1	3	0
-0.08816663982820393	-0.3134174070980184	0.5038918117217194	-0.8588024872953092	0.3990202324502852	-0.4114531064930479	-0.25194037067217256	4	1	1	0	1	0	2	6	3	0
-1.5007763050323066	-0.4608852226477968	-0.21705544559649367	-0.5598023486325651	-0.2465603476137659	-0.4114531064930479	-0.25194037067217256	7	2	1	0	0	1	0	5	3	0
1.4186170030561722	-0.3442904018901769	1.705470573918741	-0.5831010607361554	-0.2465603476137659	-0.3814913492710154	1.9187491324073702	9	1	0	0	1	1	0	4	1	0
-0.08816663982820393	0.01600401605660884	-0.4573711980358981	-0.13265929340007335	-0.2465603476137659	3.16398325533616	0.6163354305596446	1	1	0	0	1	0	0	8	0	0
-1.1240803943112123	-0.3265548516904263	0.5038918117217194	-0.9403479796578758	0.7218105224823107	-0.4114531064930479	-0.25194037067217256	7	1	1	0	1	0	0	0	3	0
-0.9357324389506656	-0.2572548314654748	0.14341818306261284	0.8187047841632035	0.07622994241825963	2.8144294210791148	6.260128138566456	9	2	1	0	1	1	0	0	1	0
-1.3124283496717597	0.3605335004925052	-0.09689756937679153	1.3273933317582616	-0.2465603476137659	-0.4114531064930479	-0.25194037067217256	9	1	1	0	1	0	0	8	3	0
0.8535731369745312	-0.5236165205765443	0.3837339355020172	-0.3501139397002509	-0.5693506376457914	-0.4114531064930479	-0.25194037067217256	1	0	0	0	1	0	2	6	3	0
0.8535731369745312	-0.4273847389371567	-1.2984763315738133	1.4089388241208285	0.07622994241825963	-0.4114531064930479	-0.25194037067217256	1	1	0	0	1	0	2	8	3	0
-0.653210505909845	-0.4014382858671511	0.7442075641611237	-0.6918283838862442	0.3990202324502852	-0.4114531064930479	-0.25194037067217256	4	0	2	0	0	0	0	1	3	0
1.6069649584167194	0.09679930029991722	-1.1783184553541108	-0.334581464964524	-0.2465603476137659	-0.4114531064930479	-0.25194037067217256	2	1	0	0	0	0	2	6	3	0
-0.8415584612703921	-0.5814212767831389	0.8643654403808259	-0.020048851566052853	-0.2465603476137659	-0.4114531064930479	-0.25194037067217256	7	2	1	0	1	0	2	8	3	0
1.6069649584167194	-0.3383785518235934	-1.2984763315738133	0.4381591531378927	0.07622994241825963	-0.4114531064930479	-0.25194037067217256	9	1	2	0	0	0	0	1	3	0
-0.5590365282295715	-0.7331587618254498	-0.21705544559649367	-0.30351651549307	0.3990202324502852	-0.4114531064930479	-0.25194037067217256	9	0	1	0	1	0	0	5	3	0
-0.9357324389506656	-0.2385339729212936	-1.4186342077935157	0.3643798981431896	0.3990202324502852	-0.4114531064930479	-0.25194037067217256	9	1	2	0	1	0	0	8	3	1
1.7953129137772663	0.9504047626916184	0.023260306842910656	-0.2258541418144352	-0.5693506376457914	0.5173613673899586	1.4846112317914617	7	1	2	0	1	0	0	9	2	1
-1.029906416630939	6.054301986842074	0.5038918117217194	-0.8432700125595822	-0.5693506376457914	-0.4114531064930479	-0.25194037067217256	4	2	2	0	0	0	0	9	3	0
1.3244430253758988	-0.12456664108215534	-0.5775290742556002	-0.8432700125595822	-0.2465603476137659	-0.4114531064930479	-0.25194037067217256	1	1	1	0	0	0	1	5	3	0
1.4186170030561722	-0.43066910008525866	0.023260306842910656	-0.7112439773059029	-0.5693506376457914	-0.4114531064930479	-0.25194037067217256	0	1	1	0	1	1	0	0	3	0
-0.18234061750847744	-0.3791046300600578	1.5853126976990388	-0.6879452652023125	-0.5693506376457914	1.9954747236768935	0.6163354305596446	2	0	2	0	1	0	0	4	0	0
-0.5590365282295715	-0.2513429813988913	-0.33721332181619584	4.0805244786658665	-0.2465603476137659	-0.4114531064930479	-0.25194037067217256	1	2	3	0	1	0	0	8	3	0
0.4768772262534372	-0.3163733321313102	-0.33721332181619584	0.36826301682712137	-0.5693506376457914	-0.4114531064930479	-0.25194037067217256	1	1	0	0	1	0	2	8	3	0
-0.3706885728690245	-0.3718790355342335	-1.6589499602329196	-0.5365036365289746	-0.2465603476137659	2.315066800711907	0.182197529943736	4	2	2	0	1	1	0	3	0	0
-0.653210505909845	0.949747890461998	0.263576059282315	-0.5986335354718825	0.07622994241825963	1.376265074421556	0.182197529943736	0	2	2	0	1	0	0	8	2	0
0.006007337852069585	-0.20634723366989435	-1.5387920840132177	0.2867175244645548	0.07622994241825963	-0.4114531064930479	-0.25194037067217256	0	2	1	0	1	0	2	6	3	0
-0.08816663982820393	-0.4474193419405787	-0.21705544559649367	4.472719465742973	0.07622994241825963	-0.4114531064930479	-0.25194037067217256	4	1	2	0	0	0	0	10	3	0
0.3827032485731636	9.889122063365932	0.3837339355020172	1.2031335338724458	1.367391102546362	-0.4114531064930479	-0.25194037067217256	4	1	2	0	0	0	0	5	3	1
-1.029906416630939	-0.4474193419405787	0.8643654403808259	1.098289329406289	-0.2465603476137659	-0.4114531064930479	-0.25194037067217256	9	1	1	0	1	0	2	8	3	0
-1.6891242603928538	-0.4474193419405787	-1.4186342077935157	1.0400425491473126	-0.5693506376457914	-0.4114531064930479	-0.25194037067217256	8	2	1	0	0	0	1	8	3	0
-0.464862550549298	-0.5535042070242722	1.5853126976990388	-0.544269873896838	1.6901813925783875	-0.4114531064930479	-0.25194037067217256	0	1	1	0	1	0	0	5	3	0
-1.2182543719914858	-0.2979809097019392	-0.5775290742556002	-0.3578801770681144	-0.5693506376457914	-0.4114531064930479	-0.25194037067217256	1	2	1	0	1	0	0	5	3	0
0.1943552932126166	-0.30323588753890235	0.14341818306261284	-0.7267764520416299	-0.5693506376457914	-0.4114531064930479	-0.25194037067217256	4	1	2	0	0	0	2	6	3	0
-1.029906416630939	-0.0496832069054305	0.263576059282315	-0.319048990228797	-0.5693506376457914	-0.4114531064930479	-0.25194037067217256	9	1	1	0	1	0	0	8	3	0
-1.3124283496717597	-0.2552842147766136	1.4651548214793366	-0.30351651549307	0.07622994241825963	-0.4114531064930479	-0.25194037067217256	8	2	1	0	0	0	0	4	3	0
3.113748601301096	0.3983036536956778	1.1046811928202305	-0.334581464964524	-0.2465603476137659	1.2064817834967054	0.182197529943736	5	1	2	0	0	0	0	4	0	0
-0.653210505909845	0.7917701192382933	0.6240496879414215	0.11197718368762638	-0.5693506376457914	-0.4114531064930479	-0.25194037067217256	1	2	1	0	1	0	2	8	3	0
0.6652251816139841	-0.2598823203839564	0.3837339355020172	-0.7034777399380394	-0.2465603476137659	-0.4114531064930479	-0.25194037067217256	4	1	2	0	1	1	0	9	3	0
-0.7473844835901186	-0.0795708933531584	-0.5775290742556002	3.1524591132061803	-0.2465603476137659	-0.4114531064930479	-0.25194037067217256	4	2	2	0	0	0	0	1	3	1
-0.08816663982820393	0.1575599815398036	-0.09689756937679153	-0.7850232323006059	-0.5693506376457914	-0.4114531064930479	-0.25194037067217256	5	1	1	0	0	0	2	8	3	0
-0.08816663982820393	-0.48289044234008	0.3837339355020172	-0.423893194694954	0.07622994241825963	-0.4114531064930479	-0.25194037067217256	1	1	0	0	1	0	2	6	3	0
-0.5590365282295715	-0.5367539651689521	1.5853126976990388	0.1974057947341247	-0.5693506376457914	1.566022870161095	5.391852337334639	0	1	2	0	0	1	0	4	1	0
0.6652251816139841	-0.5137634371322384	0.3837339355020172	1.1914841778206506	-0.5693506376457914	0.7171064155368418	1.4846112317914617	1	1	1	0	1	1	0	9	0	0
-1.3124283496717597	-0.4470909058257685	-0.21705544559649367	-0.5520361112647015	0.07622994241825963	-0.4114531064930479	-0.25194037067217256	1	0	1	0	1	0	0	5	3	0
0.5710512039337107	0.258389868786534	-0.09689756937679153	-0.06664627577323376	-0.5693506376457914	1.4262013364582768	0.6163354305596446	9	1	1	0	1	0	0	10	2	0
-0.3706885728690245	-0.3639965687787887	0.263576059282315	-0.9403479796578758	1.0446008125143362	-0.4114531064930479	-0.25194037067217256	3	1	0	0	1	0	1	8	3	0
-0.7473844835901186	0.3950192925475758	-0.33721332181619584	-0.5054386870575206	-0.2465603476137659	-0.4114531064930479	-0.25194037067217256	9	2	2	0	1	0	0	8	3	0
2.1720088244983606	0.5125994216496262	-0.4573711980358981	-0.5365036365289746	-0.5693506376457914	-0.4114531064930479	-0.25194037067217256	5	1	3	0	0	0	0	7	3	0
0.4768772262534372	-0.09632113520847843	-0.9380027029147068	-0.8277375378238552	-0.2465603476137659	-0.4114531064930479	-0.25194037067217256	0	1	1	0	1	0	2	8	3	0
-0.653210505909845	-0.23393586731395086	1.705470573918741	-0.2879840407573431	-0.2465603476137659	-0.4114531064930479	-0.25194037067217256	9	1	1	0	1	0	2	8	3	0
-0.08816663982820393	2.628713309371723	-0.5775290742556002	-0.7345426894094934	0.07622994241825963	-0.4114531064930479	-0.25194037067217256	4	1	2	0	0	0	0	9	3	1
-0.653210505909845	-0.20207756417736172	1.1046811928202305	-0.5792179420522238	-0.5693506376457914	-0.4114531064930479	-0.25194037067217256	4	2	2	0	0	0	0	8	3	0
-0.464862550549298	1.9245462792186616	-1.4186342077935157	-0.5986335354718825	-0.5693506376457914	1.4062268316435884	1.9187491324073702	10	1	2	0	1	0	0	8	0	0
-0.5590365282295715	-0.3396922962828341	-0.33721332181619584	0.8769515644221796	0.07622994241825963	3.2338940221875694	0.182197529943736	1	1	1	0	1	0	0	8	1	0
1.0419210923350783	1.0998431949302578	1.4651548214793366	-0.1171268186643464	-0.2465603476137659	-0.4114531064930479	-0.25194037067217256	1	1	0	0	1	0	0	5	3	0
0.3827032485731636	-0.3321382656421996	1.5853126976990388	-0.9325817422900122	-0.2465603476137659	-0.4114531064930479	-0.25194037067217256	9	1	1	0	1	0	1	1	3	0
-0.8415584612703921	0.32966050570034666	0.5038918117217194	-0.5093218057414524	-0.2465603476137659	-0.4114531064930479	-0.25194037067217256	1	1	1	0	1	0	2	8	3	0
1.3244430253758988	-0.2447742591026873	0.5038918117217194	1.051691905199108	0.07622994241825963	-0.4114531064930479	-0.25194037067217256	7	1	1	0	1	0	0	0	3	0
0.6652251816139841	-0.21127377539204725	-0.5775290742556002	0.6206657312826847	0.7218105224823107	-0.4114531064930479	-0.25194037067217256	1	1	0	0	0	1	0	1	3	1
-0.5590365282295715	-0.23426430342876106	0.023260306842910656	-0.31516587154486525	-0.5693506376457914	-0.4114531064930479	-0.25194037067217256	4	0	2	0	0	0	0	0	3	0
-1.2182543719914858	-0.4103060609670264	-0.09689756937679153	0.04596416606078677	-0.5693506376457914	-0.4114531064930479	-0.25194037067217256	7	2	1	0	1	1	0	8	3	0
-1.029906416630939	-0.27137758440231324	0.8643654403808259	-0.6879452652023125	-0.5693506376457914	-0.4114531064930479	-0.25194037067217256	0	2	2	0	1	0	0	5	3	0
0.1001813155323431	-0.06774719321999131	0.5038918117217194	-0.8588024872953092	-0.5693506376457914	-0.4114531064930479	-0.25194037067217256	1	1	0	0	1	0	1	0	3	0
-1.1240803943112123	-0.6310151301194786	0.6240496879414215	0.8808346831061113	-0.5693506376457914	-0.4114531064930479	-0.25194037067217256	4	1	1	0	1	1	2	8	3	0
-0.2765145951887509	3.8734861845023687	0.14341818306261284	0.12750965842335335	0.3990202324502852	2.9043146927452117	0.182197529943736	1	2	1	0	1	0	0	0	0	0
-0.2765145951887509	-0.4658117643699497	-1.1783184553541108	-0.043347563669643305	-0.2465603476137659	-0.4114531064930479	-0.25194037067217256	1	2	1	0	1	1	2	6	3	0
-0.08816663982820393	-0.3469178908086585	-1.0581605791344089	-0.2879840407573431	-0.2465603476137659	-0.4114531064930479	-0.25194037067217256	1	1	1	0	1	0	2	8	3	0
-0.18234061750847744	-0.3751633966823354	-0.9380027029147068	-0.664646553098722	-0.2465603476137659	-0.4114531064930479	-0.25194037067217256	4	2	2	0	1	0	2	8	3	0
-0.653210505909845	-0.2444458229878771	-1.5387920840132177	-0.5403867552129062	0.3990202324502852	-0.4114531064930479	-0.25194037067217256	4	2	2	0	1	0	2	6	3	0
-0.3706885728690245	-0.1380325217893734	0.14341818306261284	-0.695711502570176	-0.5693506376457914	-0.4114531064930479	-0.25194037067217256	3	1	1	0	0	0	2	6	3	0
0.8535731369745312	18.416308912183066	0.6240496879414215	0.2362369815734421	0.07622994241825963	-0.4114531064930479	-0.25194037067217256	7	1	1	0	1	0	0	9	3	0
-0.08816663982820393	-0.3840311717822107	-1.0581605791344089	-0.2452697352340939	-0.5693506376457914	3.16398325533616	0.182197529943736	10	0	1	0	1	0	0	8	0	0
1.1360950700153518	-0.3551287936789134	0.14341818306261284	-0.3384645836484557	-0.2465603476137659	2.9642382071892768	3.655300734871005	9	0	1	0	1	0	0	0	1	0
0.9477471146548048	-0.4103060609670264	-0.09689756937679153	-0.7267764520416299	0.07622994241825963	-0.4114531064930479	-0.25194037067217256	1	0	1	0	0	0	0	8	3	0
1.5127909807364461	0.4147254594361876	-0.21705544559649367	0.8031723094274765	-0.2465603476137659	-0.4114531064930479	-0.25194037067217256	9	1	1	0	0	0	0	1	3	0
1.0419210923350783	0.8410355364598229	-0.21705544559649367	2.6554199216629173	0.07622994241825963	-0.4114531064930479	-0.25194037067217256	3	1	1	0	1	0	2	8	3	1
-0.5590365282295715	-0.3469178908086585	0.5038918117217194	-0.9558804543936028	1.6901813925783875	-0.4114531064930479	-0.25194037067217256	1	1	1	0	0	0	2	6	3	0
-0.653210505909845	0.4324610096359382	-1.0581605791344089	-0.2452697352340939	-0.5693506376457914	-0.4114531064930479	-0.25194037067217256	4	2	2	0	1	0	0	8	3	0
-0.8415584612703921	-0.2004353836033108	0.6240496879414215	-0.6840621465183807	0.3990202324502852	1.50609935571703	0.182197529943736	0	1	1	0	1	0	0	9	0	0
-0.18234061750847744	-0.18335670563318052	0.6240496879414215	-0.3578801770681144	-0.5693506376457914	-0.4114531064930479	-0.25194037067217256	1	1	1	0	1	0	2	8	3	0
0.9477471146548048	-0.13244910783760006	0.9845233166005279	-0.0705293944571655	0.7218105224823107	-0.4114531064930479	-0.25194037067217256	1	1	0	0	0	1	0	5	3	0
1.3244430253758988	-0.4467624697109583	1.8256284501384432	-0.5132049244253841	-0.2465603476137659	-0.4114531064930479	-0.25194037067217256	4	1	2	0	0	1	0	5	3	0
0.6652251816139841	-0.296010293013078	0.14341818306261284	0.10032782763583116	-0.5693506376457914	-0.4114531064930479	-0.25194037067217256	2	1	2	0	0	1	0	5	3	0
1.5127909807364461	2.267433583080507	0.6240496879414215	-0.37341265180384137	-0.5693506376457914	-0.4114531064930479	-0.25194037067217256	7	1	1	0	1	0	1	9	3	0
-0.5590365282295715	-0.4474193419405787	0.263576059282315	-0.4355425507467493	-0.2465603476137659	-0.4114531064930479	-0.25194037067217256	7	1	1	0	1	0	0	8	3	0
-0.9357324389506656	-0.439536875185134	0.263576059282315	-0.4782568562699984	-0.2465603476137659	-0.4114531064930479	-0.25194037067217256	7	2	1	0	0	0	0	5	3	0
1.1360950700153518	1.0187194745721393	-0.21705544559649367	-0.37341265180384137	0.07622994241825963	-0.4114531064930479	-0.25194037067217256	0	1	1	0	1	0	2	8	3	0
-1.029906416630939	-0.4474193419405787	-1.5387920840132177	-0.6607634344147904	-0.5693506376457914	-0.4114531064930479	-0.25194037067217256	4	2	2	0	0	1	2	5	3	0
0.9477471146548048	-0.24378895075825674	1.5853126976990388	-0.6607634344147904	2.3357619726424383	-0.4114531064930479	-0.25194037067217256	1	1	0	0	1	1	0	5	3	0
-0.3706885728690245	-0.5784653517498471	-1.5387920840132177	-0.920932386238217	0.07622994241825963	-0.4114531064930479	-0.25194037067217256	1	1	1	1	1	1	2	6	3	0
-1.8774722157534007	0.04720544696357752	-0.21705544559649367	0.3177824739360087	-0.5693506376457914	-0.4114531064930479	-0.25194037067217256	8	2	3	0	0	0	0	11	3	1
-0.8415584612703921	-0.36104064374549694	0.7442075641611237	-0.3229321089127287	-0.5693506376457914	-0.4114531064930479	-0.25194037067217256	4	1	2	0	0	0	0	1	3	0
-0.464862550549298	-0.13441972452646125	1.8256284501384432	-0.6063997728397459	-0.2465603476137659	0.6072466390560561	1.050473331175553	10	2	2	0	1	0	0	1	0	0
3.2079225789813686	0.5280359190457055	-0.4573711980358981	1.4866011977994633	-0.5693506376457914	-0.4114531064930479	-0.25194037067217256	5	1	0	0	0	0	0	1	3	1
-0.18234061750847744	-0.2385339729212936	-0.4573711980358981	-0.9442310983418076	-0.5693506376457914	-0.4114531064930479	-0.25194037067217256	7	1	1	0	1	0	1	8	3	0
-0.18234061750847744	-0.4474193419405787	-1.2984763315738133	-0.9170492675542852	-0.5693506376457914	-0.4114531064930479	-0.25194037067217256	0	2	1	0	1	0	2	6	3	0
1.3244430253758988	-0.4300122278556383	1.5853126976990388	-0.6762959091505173	-0.2465603476137659	-0.4114531064930479	-0.25194037067217256	5	0	0	0	1	0	2	8	3	0
-0.08816663982820393	-0.4474193419405787	0.14341818306261284	-0.5636854673164967	-0.5693506376457914	-0.4114531064930479	-0.25194037067217256	1	1	1	0	1	0	0	9	3	0
-0.9357324389506656	-0.13606190510051222	-0.9380027029147068	-0.6491140783629951	-0.2465603476137659	-0.4114531064930479	-0.25194037067217256	9	2	2	0	1	0	2	8	3	0
-0.9357324389506656	-0.4418359279888053	-0.4573711980358981	0.14692525184301206	-0.5693506376457914	-0.4114531064930479	-0.25194037067217256	1	2	1	0	1	0	0	8	3	0
0.3827032485731636	0.1371969424215714	-0.5775290742556002	-0.8005557070363329	0.3990202324502852	-0.4114531064930479	-0.25194037067217256	9	1	2	0	0	0	0	1	3	0
1.7953129137772663	-0.4126051137706978	0.6240496879414215	-0.16372424287152731	0.07622994241825963	0.5073741149826145	0.182197529943736	0	1	1	0	0	0	0	1	2	1
1.1360950700153518	-0.3797615022896781	1.2248390690399324	-0.664646553098722	1.0446008125143362	-0.4114531064930479	-0.25194037067217256	9	1	1	0	0	0	0	1	3	0
0.4768772262534372	0.5336193329974788	0.023260306842910656	0.2323538628895104	-0.5693506376457914	-0.4114531064930479	-0.25194037067217256	4	2	2	0	1	0	0	5	3	0
1.5127909807364461	-0.1669348998926707	1.3449969452596344	1.7157052001514361	0.3990202324502852	0.5173613673899586	0.182197529943736	4	0	3	0	0	0	0	1	0	1
-0.9357324389506656	-0.4401937474147544	-0.8178448266950046	0.8730684457382478	0.07622994241825963	-0.4114531064930479	-0.25194037067217256	9	2	2	0	1	0	2	8	3	1
-0.18234061750847744	-0.38665866070069227	1.5853126976990388	0.9895620062561999	0.07622994241825963	-0.4114531064930479	-0.25194037067217256	6	1	0	0	1	0	2	8	3	0
-0.9357324389506656	0.3184936777968	0.14341818306261284	-0.1171268186643464	-0.5693506376457914	-0.4114531064930479	-0.25194037067217256	7	2	2	0	0	0	0	3	3	0
-0.653210505909845	-0.15051309415216088	-1.1783184553541108	-0.2297372604983669	0.07622994241825963	-0.4114531064930479	-0.25194037067217256	9	1	1	0	0	0	0	3	3	0
0.6652251816139841	0.7848729608272792	-0.33721332181619584	-0.16760736155545905	0.7218105224823107	-0.4114531064930479	-0.25194037067217256	1	1	0	0	1	0	0	0	3	0
0.5710512039337107	-0.10387516584911297	-0.8178448266950046	-0.6801790278344491	-0.5693506376457914	-0.4114531064930479	-0.25194037067217256	4	1	3	0	0	0	2	6	3	0
0.5710512039337107	1.1694716512700196	0.3837339355020172	-0.5326205178450428	0.07622994241825963	-0.4114531064930479	-0.25194037067217256	0	1	1	0	0	0	2	6	3	0
0.1943552932126166	0.8210009334564009	-1.5387920840132177	-0.6063997728397459	-0.5693506376457914	-0.4114531064930479	-0.25194037067217256	2	1	1	0	1	0	2	6	3	0
0.7593991592942577	1.1645451095478665	1.8256284501384432	-0.8393868938756505	0.3990202324502852	-0.4114531064930479	-0.25194037067217256	4	0	1	0	0	0	0	5	3	0
-0.7473844835901186	-0.456287117040454	1.2248390690399324	-0.3617632957520462	-0.5693506376457914	-0.4114531064930479	-0.25194037067217256	7	2	1	0	1	0	2	8	3	0
-0.08816663982820393	-0.12161071604886355	-0.21705544559649367	0.1508083705269438	0.07622994241825963	-0.4114531064930479	-0.25194037067217256	1	1	1	0	1	1	0	5	3	0
1.0419210923350783	-0.3909283301932249	-0.9380027029147068	-0.7112439773059029	-0.2465603476137659	-0.4114531064930479	-0.25194037067217256	9	1	1	0	1	1	0	1	3	0
-0.5590365282295715	-0.4375662584962728	0.8643654403808259	-0.2802178033894796	-0.5693506376457914	-0.4114531064930479	-0.25194037067217256	0	0	1	0	0	0	2	8	3	0
-0.8415584612703921	-0.5456217402688275	-0.9380027029147068	-0.25691909128588913	-0.2465603476137659	-0.4114531064930479	-0.25194037067217256	1	0	1	0	1	0	0	5	3	0
0.006007337852069585	-0.3833742995525904	0.5038918117217194	-0.5170880431093159	-0.5693506376457914	1.2664052979407705	0.6163354305596446	4	2	2	0	0	0	0	9	0	0
-0.18234061750847744	-0.4083354442781653	0.6240496879414215	0.049847284744718515	-0.2465603476137659	-0.4114531064930479	-0.25194037067217256	1	1	0	0	1	0	0	9	3	0
-0.2765145951887509	0.617370542274079	0.14341818306261284	-0.2336203791822987	0.7218105224823107	2.9043146927452117	0.182197529943736	1	1	0	0	1	0	0	0	0	0
1.0419210923350783	-0.4474193419405787	-1.6589499602329196	-0.7034777399380394	0.07622994241825963	-0.4114531064930479	-0.25194037067217256	4	1	2	0	0	0	0	6	3	0
-0.8415584612703921	-0.3800899384044884	0.263576059282315	-0.2375034978662304	0.07622994241825963	-0.4114531064930479	-0.25194037067217256	0	1	1	0	0	0	0	5	3	0
0.1001813155323431	-0.12522351331177572	0.14341818306261284	0.06926287816437722	-0.5693506376457914	-0.4114531064930479	-0.25194037067217256	4	1	2	0	1	0	0	9	3	0
0.4768772262534372	-0.4080070081633551	0.14341818306261284	-0.3384645836484557	0.3990202324502852	-0.4114531064930479	-0.25194037067217256	2	1	2	0	0	0	2	6	3	0
0.1001813155323431	-0.19485196965153745	-1.2984763315738133	-0.6529971970469268	-0.5693506376457914	-0.4114531064930479	-0.25194037067217256	9	1	1	0	0	0	2	6	3	0
1.5127909807364461	-0.4277131750519669	-1.2984763315738133	-0.6529971970469268	-0.5693506376457914	-0.4114531064930479	-0.25194037067217256	1	1	0	0	0	0	2	6	3	0
-0.2765145951887509	-0.3833742995525904	-0.09689756937679153	-0.3617632957520462	-0.2465603476137659	-0.4114531064930479	-0.25194037067217256	1	1	0	0	1	0	0	8	3	0
-0.8415584612703921	1.1070687894560822	1.705470573918741	1.0633412612509032	-0.5693506376457914	-0.4114531064930479	-0.25194037067217256	4	1	2	0	0	0	0	0	3	1
1.5127909807364461	-0.4214728888705732	-1.7791078364526218	-0.7694907575648791	-0.5693506376457914	5.510987571062037	0.6163354305596446	10	0	1	0	1	0	2	7	0	0
1.2302690476956253	-0.2726913288615541	-0.21705544559649367	-0.14819176813580034	-0.5693506376457914	-0.4114531064930479	-0.25194037067217256	1	1	1	0	1	0	2	8	3	0
-0.08816663982820393	-0.29929465416117995	-1.1783184553541108	0.3799123728789166	0.07622994241825963	2.2151942766384654	0.182197529943736	1	1	0	0	1	0	0	3	0	0
-1.029906416630939	0.18416330683942952	1.5853126976990388	-0.5598023486325651	-0.2465603476137659	1.5160866081243742	0.6163354305596446	7	2	1	0	0	1	0	4	1	0
1.5127909807364461	-0.4037373386708225	1.705470573918741	-0.33069834628059225	0.3990202324502852	-0.4114531064930479	-0.25194037067217256	1	1	0	0	0	1	0	5	3	0
-0.9357324389506656	-0.6004705714421303	0.7442075641611237	-0.4510750254824762	-0.5693506376457914	-0.4114531064930479	-0.25194037067217256	9	2	1	0	0	0	0	1	3	0
-0.3706885728690245	-0.2651372982209195	-1.0581605791344089	-0.5986335354718825	-0.2465603476137659	-0.4114531064930479	-0.25194037067217256	2	1	2	0	0	0	0	5	3	0
-0.653210505909845	-0.4260709944779159	0.263576059282315	1.1099386854580842	-0.5693506376457914	-0.4114531064930479	-0.25194037067217256	4	1	2	0	1	0	0	9	3	0
-0.3706885728690245	0.7743630051533531	1.4651548214793366	1.1759517030849238	-0.5693506376457914	-0.4114531064930479	-0.25194037067217256	9	1	1	0	1	0	0	4	3	0
-1.2182543719914858	-0.4467624697109583	1.5853126976990388	1.9098611343480232	-0.2465603476137659	-0.4114531064930479	-0.25194037067217256	1	1	1	0	1	0	2	8	3	0
-0.7473844835901186	1.4604660489918535	0.7442075641611237	-0.15207488681973208	0.3990202324502852	-0.4114531064930479	-0.25194037067217256	2	1	1	0	1	0	0	1	3	0
0.006007337852069585	-0.1580671247927954	-0.9380027029147068	-0.7112439773059029	-0.2465603476137659	-0.4114531064930479	-0.25194037067217256	4	1	2	0	0	0	0	1	3	0
-0.9357324389506656	2.807710991943281	0.5038918117217194	1.3429258064939886	-0.5693506376457914	-0.4114531064930479	-0.25194037067217256	0	1	1	0	0	0	0	9	3	0
-0.9357324389506656	-0.2421467701842057	-0.21705544559649367	-0.470490618902135	0.07622994241825963	-0.4114531064930479	-0.25194037067217256	1	1	1	0	1	0	0	8	3	0
-0.7473844835901186	0.3086405943524941	-0.33721332181619584	-0.5559192299486333	-0.2465603476137659	-0.4114531064930479	-0.25194037067217256	4	2	2	0	1	0	0	1	3	0
0.7593991592942577	-0.2053619253254637	-0.33721332181619584	-0.6141660102076094	-0.2465603476137659	-0.4114531064930479	-0.25194037067217256	1	1	0	0	0	0	0	1	3	0
-0.9357324389506656	-0.2772894344688968	1.1046811928202305	0.34884742340746266	-0.2465603476137659	-0.4114531064930479	-0.25194037067217256	9	1	1	0	1	0	0	1	3	0
1.0419210923350783	-0.2654657343357297	1.8256284501384432	-0.8316206565077869	0.7218105224823107	-0.4114531064930479	-0.25194037067217256	3	1	2	0	0	0	0	5	3	0
-1.1240803943112123	-0.3692515466157519	1.2248390690399324	-0.695711502570176	-0.5693506376457914	-0.4114531064930479	-0.25194037067217256	0	1	2	0	0	0	0	3	3	0
-0.9357324389506656	-0.28385815676510073	-0.8178448266950046	0.7255099357488416	-0.2465603476137659	-0.4114531064930479	-0.25194037067217256	1	1	0	0	1	1	0	5	3	0
1.0419210923350783	-0.2841865928799109	-0.09689756937679153	0.026548572641128053	0.7218105224823107	-0.4114531064930479	-0.25194037067217256	7	1	1	0	1	0	1	5	3	0
-1.029906416630939	-0.4070216998189245	0.14341818306261284	-0.7461920454612886	-0.5693506376457914	0.4474506005385496	1.9187491324073702	6	1	1	0	0	1	2	5	1	0
0.5710512039337107	-0.10059080470101098	1.5853126976990388	-0.7772569949327426	-0.2465603476137659	-0.4114531064930479	-0.25194037067217256	6	1	0	0	0	0	1	1	3	0
-0.464862550549298	0.8068781805195624	-0.8178448266950046	0.5430033576040497	-0.2465603476137659	-0.4114531064930479	-0.25194037067217256	0	2	2	0	0	0	2	6	3	0
-0.9357324389506656	-0.43986531129994416	-1.0581605791344089	-0.6219322475754728	-0.5693506376457914	-0.4114531064930479	-0.25194037067217256	4	2	2	0	1	0	0	8	3	0
-1.029906416630939	0.10205427813688037	-1.4186342077935157	-0.2258541418144352	-0.5693506376457914	-0.4114531064930479	-0.25194037067217256	4	2	2	0	0	0	0	1	3	0
0.4768772262534372	-0.04771259021656932	-1.2984763315738133	-0.6801790278344491	2.012971682610413	1.2763925503481146	0.6163354305596446	4	1	2	0	1	0	0	8	1	0
1.0419210923350783	0.01764619663065982	-0.33721332181619584	-0.15595800550366382	0.07622994241825963	1.4661503460876537	1.050473331175553	10	1	1	0	0	0	0	11	2	1
0.28852927089289016	2.266119838621266	0.8643654403808259	-0.22197102313050346	4.272503712834592	-0.4114531064930479	-0.25194037067217256	4	1	1	0	1	0	0	5	3	0
0.8535731369745312	-0.2516714175137015	1.5853126976990388	-0.5908672981040191	-0.2465603476137659	-0.4114531064930479	-0.25194037067217256	4	1	2	0	0	0	0	5	3	0
-0.08816663982820393	-0.25955388426914616	-1.6589499602329196	-0.4860230936378619	0.07622994241825963	-0.35152959204898304	0.6163354305596446	4	1	2	0	0	0	0	3	1	0
1.4186170030561722	-0.19189604461824566	-0.8178448266950046	1.5564973341102344	-0.5693506376457914	-0.4114531064930479	-0.25194037067217256	9	1	1	0	0	0	0	5	3	0
-0.8415584612703921	-0.33115295729776906	0.6240496879414215	0.0770291155322407	-0.2465603476137659	-0.4114531064930479	-0.25194037067217256	9	2	3	0	0	0	0	9	3	0
-0.653210505909845	-0.31308897098320826	0.5038918117217194	-0.5986335354718825	0.3990202324502852	-0.4114531064930479	-0.25194037067217256	7	1	1	0	1	0	0	0	3	0
0.28852927089289016	-0.21455813654014924	0.3837339355020172	-0.7927894696684695	-0.5693506376457914	-0.4114531064930479	-0.25194037067217256	4	2	2	0	1	0	0	9	3	0
-0.9357324389506656	-0.4474193419405787	0.3837339355020172	-0.4860230936378619	-0.2465603476137659	-0.4114531064930479	-0.25194037067217256	4	2	2	0	0	0	0	1	3	0
1.7011389360969928	0.5970075031558467	-1.1783184553541108	-0.8937505554506948	-0.5693506376457914	-0.4114531064930479	-0.25194037067217256	3	0	0	0	0	0	2	6	3	0
0.9477471146548048	1.2141389628842063	1.8256284501384432	-0.2685684473376844	-0.2465603476137659	-0.4114531064930479	-0.25194037067217256	9	1	2	0	1	0	0	5	3	0
0.3827032485731636	0.39698990923643696	0.263576059282315	-0.4355425507467493	-0.2465603476137659	-0.4114531064930479	-0.25194037067217256	9	1	1	0	0	0	2	6	3	0
-0.5590365282295715	0.609159639403824	0.14341818306261284	-0.16760736155545905	-0.5693506376457914	-0.4114531064930479	-0.25194037067217256	4	1	2	0	1	1	0	0	3	0
-0.5590365282295715	-0.6221473550196033	-1.0581605791344089	-0.423893194694954	-0.5693506376457914	-0.4114531064930479	-0.25194037067217256	1	2	3	1	1	0	2	8	3	0
-0.8415584612703921	-0.3456041463494177	-1.1783184553541108	-0.4433087881146128	-0.5693506376457914	-0.4114531064930479	-0.25194037067217256	7	2	1	0	1	0	2	8	3	0
1.3244430253758988	-0.0398301234611246	0.6240496879414215	-0.8160881817720601	1.367391102546362	1.1365710166452965	1.9187491324073702	3	0	2	0	0	0	0	9	0	0
-0.9357324389506656	-0.39913923306347976	-0.8178448266950046	-0.3695295331199097	-0.2465603476137659	0.5173613673899586	1.050473331175553	4	2	2	0	0	0	0	6	2	1
-0.5590365282295715	-0.414575730459559	-0.21705544559649367	-0.3384645836484557	0.3990202324502852	-0.4114531064930479	-0.25194037067217256	0	1	1	0	1	0	0	8	3	0
-0.2765145951887509	-0.2263818366733163	-1.0581605791344089	0.6633800368059337	-0.5693506376457914	1.2963670551628028	1.050473331175553	0	0	1	0	1	0	0	8	1	0
1.3244430253758988	-0.4372378223814626	0.263576059282315	-0.7228933333576982	-0.5693506376457914	-0.4114531064930479	-0.25194037067217256	5	1	1	0	0	0	2	6	3	0
-0.18234061750847744	-0.3022505791944717	0.6240496879414215	-0.9636466917614662	0.07622994241825963	-0.4114531064930479	-0.25194037067217256	2	1	2	0	0	0	0	9	3	0
1.2302690476956253	-0.20601879755508407	1.4651548214793366	0.16245772657873905	-0.5693506376457914	-0.4114531064930479	-0.25194037067217256	0	0	1	0	0	0	0	10	3	0
-1.1240803943112123	-0.4300122278556383	-1.4186342077935157	-0.5054386870575206	-0.5693506376457914	-0.4114531064930479	-0.25194037067217256	10	1	2	0	0	0	0	3	3	0
0.8535731369745312	0.6226255201110421	-0.21705544559649367	-0.7850232323006059	-0.2465603476137659	-0.4114531064930479	-0.25194037067217256	0	1	1	0	0	1	0	5	3	0
-0.18234061750847744	-0.18467045009242133	-0.33721332181619584	-0.7966725883524013	0.7218105224823107	1.3463033171995236	2.3528870330232787	1	1	0	0	1	0	0	8	0	0
0.7593991592942577	-0.43066910008525866	-1.0581605791344089	2.8185109063880502	-0.5693506376457914	-0.4114531064930479	-0.25194037067217256	1	1	3	0	1	0	2	8	3	0
0.1001813155323431	-0.4474193419405787	-1.4186342077935157	0.3876786102467801	-0.2465603476137659	-0.4114531064930479	-0.25194037067217256	4	1	2	1	1	0	0	3	3	0
-0.18234061750847744	-0.16266523040013814	-1.0581605791344089	0.8653022083703844	-0.5693506376457914	-0.4114531064930479	-0.25194037067217256	1	1	0	0	1	0	2	8	3	0
0.1001813155323431	-0.36104064374549694	-1.0581605791344089	-0.01616573288212111	-0.5693506376457914	-0.4114531064930479	-0.25194037067217256	4	1	2	0	1	0	2	8	3	0
-0.653210505909845	0.3148808805338878	-0.8178448266950046	1.3273933317582616	-0.2465603476137659	0.5872721342413678	1.9187491324073702	8	2	3	0	0	0	0	9	0	0
0.3827032485731636	-0.20142069194774134	-0.09689756937679153	-0.06276315708930202	1.0446008125143362	-0.4114531064930479	-0.25194037067217256	1	0	0	0	1	0	2	8	3	0
-1.4066023273520332	0.2081391432205739	1.5853126976990388	-0.5714517046843602	-0.2465603476137659	-0.4114531064930479	-0.25194037067217256	9	2	2	0	0	0	0	4	3	0
1.1360950700153518	-0.15314058307064246	-0.21705544559649367	-0.5908672981040191	-0.5693506376457914	-0.4114531064930479	-0.25194037067217256	1	1	0	0	1	0	2	8	3	0
-0.8415584612703921	-0.3833742995525904	0.7442075641611237	-0.07441251314109723	-0.2465603476137659	-0.4114531064930479	-0.25194037067217256	9	2	2	0	1	0	0	1	3	0
0.1001813155323431	-0.2569263953506646	-1.2984763315738133	0.523587764184391	-0.5693506376457914	-0.4114531064930479	-0.25194037067217256	6	2	2	0	0	0	0	3	3	0
-1.5949502827125799	-0.18631263066647236	1.3449969452596344	-0.19090607365904952	-0.2465603476137659	-0.4114531064930479	-0.25194037067217256	0	2	1	0	1	0	2	8	3	0
-0.7473844835901186	-0.7505658759103903	1.8256284501384432	-0.08217875050896073	2.012971682610413	-0.4114531064930479	-0.25194037067217256	1	1	3	0	1	0	1	5	3	0
-0.3706885728690245	0.05640165817826302	1.705470573918741	0.03431481000899154	1.0446008125143362	-0.4114531064930479	-0.25194037067217256	7	2	1	0	0	0	0	4	3	0
-1.1240803943112123	-0.2490439285952199	-0.21705544559649367	0.6672631554898655	0.3990202324502852	-0.4114531064930479	-0.25194037067217256	9	1	2	0	1	0	0	8	3	0
-1.1240803943112123	-0.3840311717822107	1.705470573918741	0.11586030237155813	-0.2465603476137659	-0.4114531064930479	-0.25194037067217256	7	2	1	0	1	0	2	8	3	0
0.6652251816139841	0.7086757821913137	0.5038918117217194	-0.7190102146737665	0.3990202324502852	-0.4114531064930479	-0.25194037067217256	2	0	2	0	1	0	0	9	3	0
0.28852927089289016	-0.08318369061607056	1.5853126976990388	-0.319048990228797	0.3990202324502852	-0.4114531064930479	-0.25194037067217256	3	1	0	0	1	1	0	5	3	0
-0.8415584612703921	-0.4004529775227205	0.7442075641611237	-0.5559192299486333	0.07622994241825963	-0.4114531064930479	-0.25194037067217256	7	2	2	0	1	1	0	5	3	0
0.7593991592942577	0.39173493139947385	0.9845233166005279	0.018782335273264568	-0.2465603476137659	-0.4114531064930479	-0.25194037067217256	4	2	2	0	0	1	0	5	3	0
-0.7473844835901186	-0.3955264358005676	-1.4186342077935157	-0.575334823368292	-0.5693506376457914	2.2351687814531536	1.4846112317914617	1	1	0	0	1	0	0	3	0	0
1.6069649584167194	-0.4260709944779159	1.3449969452596344	-0.37341265180384137	-0.5693506376457914	-0.4114531064930479	-0.25194037067217256	7	1	0	0	0	0	2	6	3	0
1.2302690476956253	0.0889168335444725	-1.4186342077935157	-0.9558804543936028	-0.5693506376457914	-0.4114531064930479	-0.25194037067217256	1	2	1	0	1	0	2	10	3	0
0.5710512039337107	2.9679878159706563	-0.09689756937679153	-0.7733738762488108	-0.2465603476137659	-0.4114531064930479	-0.25194037067217256	4	0	2	0	1	0	2	8	3	0
-0.18234061750847744	-0.4474193419405787	-0.33721332181619584	6.666681522164407	0.7218105224823107	-0.4114531064930479	-0.25194037067217256	1	2	0	0	1	1	0	8	3	1
-0.8415584612703921	0.4912510741869634	0.263576059282315	-0.043347563669643305	0.7218105224823107	-0.4114531064930479	-0.25194037067217256	4	1	1	0	1	1	0	5	3	0
1.2302690476956253	-0.4027520303263919	-0.6976869504753024	-0.41612695732709054	0.3990202324502852	-0.4114531064930479	-0.25194037067217256	9	0	1	0	0	1	0	5	3	0
0.5710512039337107	-0.10453203807873336	-0.4573711980358981	-0.19478919234298125	1.0446008125143362	3.3038047890389786	0.182197529943736	1	1	3	0	1	0	0	8	0	0
-0.7473844835901186	-0.15412589141507305	1.5853126976990388	0.0032498605375375998	-0.5693506376457914	2.1852325194164326	3.655300734871005	4	0	2	0	1	0	0	4	0	0
-0.3706885728690245	-0.4474193419405787	0.3837339355020172	-0.1171268186643464	0.07622994241825963	-0.4114531064930479	-0.25194037067217256	1	2	1	0	0	0	0	9	3	0
0.6652251816139841	-0.3692515466157519	-1.6589499602329196	-0.544269873896838	-0.2465603476137659	0.407501590909173	0.182197529943736	1	1	1	0	1	1	0	6	2	0
-1.029906416630939	-0.4083354442781653	1.4651548214793366	0.6672631554898655	-0.5693506376457914	-0.4114531064930479	-0.25194037067217256	4	2	2	0	0	0	0	4	3	0
-0.5590365282295715	-0.19288135296267625	1.3449969452596344	-0.967529810445398	-0.5693506376457914	-0.4114531064930479	-0.25194037067217256	4	1	2	0	0	0	2	5	3	0
0.28852927089289016	-0.43920843907032375	-0.4573711980358981	-0.05499691972143853	0.07622994241825963	-0.4114531064930479	-0.25194037067217256	1	2	1	0	1	0	0	8	3	0
1.1360950700153518	-0.4474193419405787	-1.4186342077935157	-0.4821399749539302	-0.2465603476137659	-0.4114531064930479	-0.25194037067217256	9	2	1	0	0	0	0	1	3	0
-1.2182543719914858	-0.2966671652426984	0.023260306842910656	-0.6801790278344491	3.304132842738515	-0.4114531064930479	-0.25194037067217256	8	2	1	0	0	0	0	7	3	0
0.1001813155323431	-0.5824065851275695	-0.4573711980358981	-0.6995946212541078	0.7218105224823107	2.5148118488587903	1.050473331175553	9	2	2	0	1	0	0	8	0	0
-0.18234061750847744	-0.3662956215824601	0.14341818306261284	-0.05499691972143853	-0.2465603476137659	-0.4114531064930479	-0.25194037067217256	7	1	1	0	1	0	0	0	3	0
-0.2765145951887509	0.9921161492725132	-1.4186342077935157	4.360109023908952	0.3990202324502852	-0.4114531064930479	-0.25194037067217256	9	1	2	0	0	0	0	3	3	1
1.0419210923350783	0.4889520213832921	-1.6589499602329196	-0.8665687246631726	-0.5693506376457914	-0.4114531064930479	-0.25194037067217256	0	1	1	0	0	1	1	3	3	0
-0.653210505909845	-0.3318098295273895	-0.4573711980358981	-0.8005557070363329	0.07622994241825963	-0.4114531064930479	-0.25194037067217256	1	1	1	0	1	0	2	6	3	0
0.6652251816139841	-0.31144679040915724	0.6240496879414215	1.952575439871272	-0.2465603476137659	-0.4114531064930479	-0.25194037067217256	4	2	2	0	0	0	0	5	3	0
-0.18234061750847744	0.4114410982880856	-1.5387920840132177	-0.6607634344147904	1.0446008125143362	-0.4114531064930479	-0.25194037067217256	1	1	0	0	1	0	2	6	3	0
-0.9357324389506656	-0.0795708933531584	1.5853126976990388	-0.15984112418759558	-0.2465603476137659	1.9854874712695496	0.182197529943736	4	2	2	0	1	0	0	4	1	0
1.2302690476956253	-0.5909459241126346	-0.6976869504753024	-0.3889451265395684	-0.5693506376457914	-0.4114531064930479	-0.25194037067217256	0	0	1	0	1	1	0	5	3	0
0.9477471146548048	-0.2385339729212936	1.705470573918741	0.2440032189413056	-0.5693506376457914	-0.4114531064930479	-0.25194037067217256	10	1	1	0	0	0	0	4	3	0
0.7593991592942577	-0.1475571691188691	0.6240496879414215	-0.3112827528609335	0.07622994241825963	-0.4114531064930479	-0.25194037067217256	1	1	1	0	1	1	2	8	3	0
-0.464862550549298	-0.3768055772563864	0.263576059282315	0.1974057947341247	-0.5693506376457914	-0.4114531064930479	-0.25194037067217256	2	1	1	0	1	1	0	9	3	0
0.006007337852069585	-0.20306287252179234	-0.21705544559649367	-0.5170880431093159	-0.5693506376457914	-0.4114531064930479	-0.25194037067217256	9	1	2	0	1	0	2	8	3	0
0.28852927089289016	-0.1866410667812825	-1.2984763315738133	0.3255487113038722	-0.5693506376457914	2.1153217525650243	0.182197529943736	1	1	1	0	1	0	0	3	1	0
-1.1240803943112123	-0.4819051339956493	1.3449969452596344	-0.9830622851811248	0.07622994241825963	-0.4114531064930479	-0.25194037067217256	4	2	1	0	1	0	2	8	3	0
-0.464862550549298	0.4984766687127877	-0.4573711980358981	0.0964447089518994	-0.5693506376457914	-0.4114531064930479	-0.25194037067217256	3	1	1	0	0	0	2	6	3	0
-0.8415584612703921	0.12143200891068195	-0.21705544559649367	6.262837179035507	0.07622994241825963	-0.4114531064930479	-0.25194037067217256	9	2	1	0	1	0	0	1	3	1
0.3827032485731636	-0.4415074918739951	1.2248390690399324	-0.6529971970469268	-0.2465603476137659	-0.4114531064930479	-0.25194037067217256	1	1	0	0	1	0	2	8	3	0
-0.7473844835901186	-0.39125676630803496	0.263576059282315	-0.6141660102076094	0.3990202324502852	-0.4114531064930479	-0.25194037067217256	4	1	1	0	0	0	0	5	3	0
-0.08816663982820393	-0.12390976885253495	-0.09689756937679153	0.21293826946985167	0.07622994241825963	1.046685744979199	1.9187491324073702	0	2	1	0	1	0	0	0	1	0
-0.18234061750847744	-0.3242557988867549	0.14341818306261284	2.01470533881418	-0.2465603476137659	-0.4114531064930479	-0.25194037067217256	9	1	1	0	1	1	1	0	3	0
-0.08816663982820393	-0.4467624697109583	0.023260306842910656	-0.8898674367667628	-0.5693506376457914	-0.4114531064930479	-0.25194037067217256	0	1	1	0	1	0	2	8	3	0
-1.3124283496717597	-0.13606190510051222	-0.4573711980358981	-0.5326205178450428	-0.2465603476137659	1.6658953942345367	0.182197529943736	4	2	2	0	1	0	0	7	0	0
-0.7473844835901186	-0.3357510629051118	-0.9380027029147068	0.34884742340746266	-0.2465603476137659	-0.4114531064930479	-0.25194037067217256	9	2	2	0	0	0	0	1	3	0
1.2302690476956253	-0.3052065042277635	0.5038918117217194	-0.0239319702499846	0.7218105224823107	-0.4114531064930479	-0.25194037067217256	1	1	0	0	1	0	0	0	3	0
0.006007337852069585	-0.4063648275893041	-1.0581605791344089	-0.05499691972143853	0.3990202324502852	-0.4114531064930479	-0.25194037067217256	0	1	1	0	0	0	0	5	3	0
-1.3124283496717597	1.661468951255694	1.4651548214793366	-0.4316594320628176	0.3990202324502852	-0.4114531064930479	-0.25194037067217256	11	2	2	0	0	0	1	4	3	0
-1.9716461934336744	-0.437894694611083	-0.21705544559649367	-0.6724127904665855	-0.2465603476137659	-0.4114531064930479	-0.25194037067217256	8	2	1	0	0	0	0	11	3	0
-1.4066023273520332	-0.29403967632421685	-1.4186342077935157	-0.6529971970469268	-0.2465603476137659	-0.4114531064930479	-0.25194037067217256	6	2	1	0	1	1	2	6	3	0
1.2302690476956253	0.7989957137641177	0.14341818306261284	-0.12100993734827815	-0.2465603476137659	0.7870171823882509	0.182197529943736	4	1	2	0	1	1	0	9	0	0
-0.5590365282295715	7.394321335267677	0.263576059282315	-0.26080220996982084	-0.2465603476137659	-0.4114531064930479	-0.25194037067217256	9	1	1	0	0	0	0	1	3	0
1.5127909807364461	-0.4474193419405787	0.023260306842910656	-0.1714904802393908	-0.5693506376457914	-0.4114531064930479	-0.25194037067217256	9	1	0	0	0	0	0	5	3	0
-0.7473844835901186	-0.3479031991530891	-0.9380027029147068	-0.423893194694954	-0.5693506376457914	-0.4114531064930479	-0.25194037067217256	0	2	1	0	0	0	2	8	3	0
-1.1240803943112123	-0.3147311515572592	1.705470573918741	0.6012501378630258	0.07622994241825963	-0.4114531064930479	-0.25194037067217256	2	2	1	0	0	0	0	4	3	0
-0.653210505909845	-0.4188453999520916	-0.09689756937679153	-0.4627243815342715	-0.2465603476137659	-0.4114531064930479	-0.25194037067217256	3	1	0	0	1	0	2	8	3	0
-0.08816663982820393	-0.4687676894032415	0.6240496879414215	-0.7500751641452204	-0.2465603476137659	-0.4114531064930479	-0.25194037067217256	4	1	2	0	0	1	0	5	3	0
-0.2765145951887509	1.481485960339706	-0.9380027029147068	-0.26080220996982084	-0.2465603476137659	-0.4114531064930479	-0.25194037067217256	7	0	1	0	0	0	2	8	3	0
-1.5007763050323066	-0.4418359279888053	1.705470573918741	-0.7500751641452204	-0.2465603476137659	-0.4114531064930479	-0.25194037067217256	4	2	3	0	1	0	2	8	3	0
-0.8415584612703921	-0.3465894546938483	1.1046811928202305	-0.6296984849433364	-0.5693506376457914	1.6059718797904716	1.050473331175553	4	2	2	0	0	0	0	4	2	0
-0.08816663982820393	-0.43855156684070334	1.3449969452596344	-0.3617632957520462	1.0446008125143362	-0.4114531064930479	-0.25194037067217256	4	2	2	0	0	0	0	1	3	0
0.7593991592942577	-0.23951928126572414	-1.2984763315738133	-0.22197102313050346	-0.2465603476137659	-0.4114531064930479	-0.25194037067217256	9	1	1	0	0	0	0	1	3	0
-1.029906416630939	-0.5157340538210996	-0.33721332181619584	-0.5831010607361554	-0.5693506376457914	-0.4114531064930479	-0.25194037067217256	9	2	1	0	1	1	2	8	3	0
0.1001813155323431	-0.5334696040208502	1.4651548214793366	-0.5598023486325651	0.07622994241825963	-0.4114531064930479	-0.25194037067217256	7	1	1	0	0	0	2	8	3	0
-0.5590365282295715	0.6213117756518013	1.705470573918741	0.3061331178842135	0.07622994241825963	-0.4114531064930479	-0.25194037067217256	4	0	2	0	0	0	2	8	3	0
-0.3706885728690245	-0.6109805271160567	1.2248390690399324	-0.3229321089127287	-0.5693506376457914	-0.4114531064930479	-0.25194037067217256	0	1	1	0	1	1	2	8	3	0
1.6069649584167194	-0.4993122480805898	-1.2984763315738133	-0.7889063509845378	-0.5693506376457914	-0.3215678348269505	0.182197529943736	5	2	1	0	1	0	0	3	1	0
0.1943552932126166	0.08628934462599093	0.5038918117217194	0.5119384081325958	-0.5693506376457914	-0.4114531064930479	-0.25194037067217256	7	1	1	0	1	0	0	0	3	0
0.1943552932126166	-0.3052065042277635	-1.4186342077935157	-0.8277375378238552	-0.5693506376457914	-0.4114531064930479	-0.25194037067217256	11	2	0	0	0	0	2	6	3	0
-0.9357324389506656	-0.4516890114331112	-0.8178448266950046	0.0071329792214693405	0.07622994241825963	-0.4114531064930479	-0.25194037067217256	1	1	1	0	1	0	2	8	3	0
-1.4066023273520332	-0.3633396965491683	-1.4186342077935157	-0.6102828915236777	-0.2465603476137659	-0.4114531064930479	-0.25194037067217256	7	2	1	0	1	0	0	8	3	0
-0.5590365282295715	-0.4474193419405787	-0.4573711980358981	-0.6607634344147904	-0.2465603476137659	-0.4114531064930479	-0.25194037067217256	0	1	1	0	0	0	2	6	3	0
1.3244430253758988	-0.4139188582299386	-1.0581605791344089	-0.7151270959898347	-0.5693506376457914	-0.4114531064930479	-0.25194037067217256	5	1	1	0	1	0	2	8	3	0
-0.9357324389506656	-0.317687076590551	-0.8178448266950046	-0.4005944825913636	0.07622994241825963	-0.4114531064930479	-0.25194037067217256	4	1	2	0	1	0	0	3	3	0
4.243836333464378	-0.4474193419405787	-0.09689756937679153	-0.454958144166408	2.9813425527064896	-0.4114531064930479	-0.25194037067217256	5	1	0	0	0	0	0	0	3	0
0.9477471146548048	-0.2858287734539619	0.5038918117217194	-0.4510750254824762	0.07622994241825963	-0.4114531064930479	-0.25194037067217256	3	1	0	0	1	0	2	8	3	0
0.1001813155323431	-0.5722250655684534	-1.1783184553541108	0.6012501378630258	-0.5693506376457914	2.534786353673478	0.182197529943736	9	2	2	0	1	0	0	8	1	0
-0.5590365282295715	-0.42935535562601773	0.5038918117217194	-0.3617632957520462	0.3990202324502852	-0.4114531064930479	-0.25194037067217256	7	0	0	0	0	0	0	9	3	0
0.28852927089289016	-0.442821236333236	-0.33721332181619584	-0.09382810656075596	-0.5693506376457914	-0.4114531064930479	-0.25194037067217256	9	0	1	0	0	0	0	1	3	1
1.7011389360969928	-0.1291647466894981	0.023260306842910656	0.04596416606078677	-0.5693506376457914	-0.4114531064930479	-0.25194037067217256	1	1	1	0	0	0	2	6	3	0
-1.029906416630939	1.0170772939980883	-0.5775290742556002	-0.423893194694954	-0.2465603476137659	-0.4114531064930479	-0.25194037067217256	9	2	2	0	0	0	0	1	3	0
1.6069649584167194	-0.4149041665743692	0.5038918117217194	-0.16760736155545905	0.07622994241825963	-0.4114531064930479	-0.25194037067217256	1	1	0	0	1	0	2	8	3	0
-0.464862550549298	0.12176044502549214	0.7442075641611237	-0.21032166707870825	0.07622994241825963	-0.4114531064930479	-0.25194037067217256	0	1	1	0	0	1	0	5	3	0
-1.1240803943112123	-0.3896145857339841	-0.8178448266950046	-0.21032166707870825	-0.2465603476137659	-0.4114531064930479	-0.25194037067217256	4	2	2	0	0	0	0	3	3	0
-0.3706885728690245	-0.4474193419405787	0.9845233166005279	-0.12489305603220988	1.0446008125143362	-0.4114531064930479	-0.25194037067217256	2	1	2	0	1	1	0	5	3	0
-0.9357324389506656	-0.6326573106935296	1.4651548214793366	-0.8122050630881282	3.9497134228025663	-0.4114531064930479	-0.25194037067217256	9	2	2	0	1	1	0	1	3	0
1.4186170030561722	-0.4474193419405787	-0.33721332181619584	-0.5675685860004285	0.3990202324502852	-0.4114531064930479	-0.25194037067217256	7	1	1	0	0	0	0	1	3	0
-0.2765145951887509	-0.3827174273229699	0.14341818306261284	2.7990953129683915	2.012971682610413	-0.4114531064930479	-0.25194037067217256	2	1	1	0	0	0	2	6	3	0
1.0419210923350783	-0.31243209875358785	-0.4573711980358981	-0.18702295497511776	0.07622994241825963	-0.4114531064930479	-0.25194037067217256	3	1	1	0	1	0	1	8	3	0
-1.1240803943112123	-0.3413344768568852	-1.5387920840132177	-0.544269873896838	-0.5693506376457914	-0.4114531064930479	-0.25194037067217256	9	2	2	0	0	0	0	3	3	0
-0.5590365282295715	0.9221592568179414	0.5038918117217194	5.8978240227459215	-0.5693506376457914	-0.4114531064930479	-0.25194037067217256	7	1	1	0	1	0	2	8	3	1
-1.1240803943112123	-0.4474193419405787	-0.8178448266950046	0.523587764184391	-0.5693506376457914	-0.4114531064930479	-0.25194037067217256	0	0	1	0	0	0	2	8	3	0
3.2079225789813686	8.240372767018744	-0.09689756937679153	-0.15207488681973208	-0.2465603476137659	-0.4114531064930479	-0.25194037067217256	5	1	1	0	0	0	1	5	3	0
-1.2182543719914858	-0.434610333462981	0.5038918117217194	-0.423893194694954	-0.5693506376457914	-0.4114531064930479	-0.25194037067217256	8	2	1	0	1	0	0	0	3	0
0.1001813155323431	-0.4454487252517175	-0.9380027029147068	-0.6025166541558141	0.3990202324502852	-0.4114531064930479	-0.25194037067217256	4	1	2	0	1	0	2	8	3	0
1.4186170030561722	-0.3636681326639785	-1.0581605791344089	0.8653022083703844	-0.5693506376457914	-0.4114531064930479	-0.25194037067217256	5	1	1	0	0	0	0	1	3	0
-1.1240803943112123	-0.08712492399379293	-1.6589499602329196	-0.6529971970469268	0.07622994241825963	-0.4114531064930479	-0.25194037067217256	9	1	1	0	1	0	2	6	3	0
0.4768772262534372	-0.40242359421158175	-1.2984763315738133	-0.04723068235357505	-0.5693506376457914	-0.4114531064930479	-0.25194037067217256	6	1	2	0	1	1	2	8	3	0
-0.8415584612703921	-0.4030804664412021	0.263576059282315	-0.7423089267773569	-0.5693506376457914	-0.4114531064930479	-0.25194037067217256	4	2	2	0	1	1	0	9	3	0
2.642878712899728	-0.3075055570314349	-0.6976869504753024	-0.183139836291186	-0.2465603476137659	1.446175841272965	0.6163354305596446	5	1	3	0	0	0	1	11	2	1
-0.8415584612703921	0.7517009132314494	0.5038918117217194	-0.4510750254824762	0.07622994241825963	-0.4114531064930479	-0.25194037067217256	4	1	2	0	1	0	0	9	3	0
-0.3706885728690245	0.9835768102874484	1.8256284501384432	1.125471160193811	-0.2465603476137659	-0.4114531064930479	-0.25194037067217256	4	1	2	0	0	0	0	5	3	0
1.7011389360969928	-0.4454487252517175	-0.8178448266950046	0.06537975948044547	-0.5693506376457914	-0.4114531064930479	-0.25194037067217256	10	1	2	0	1	0	0	5	3	0
0.4768772262534372	-0.4474193419405787	0.14341818306261284	-0.6296984849433364	-0.5693506376457914	-0.4114531064930479	-0.25194037067217256	9	1	1	0	1	0	0	9	3	0
1.1360950700153518	0.6682781400696595	-1.1783184553541108	-0.10547746261255117	-0.5693506376457914	-0.4114531064930479	-0.25194037067217256	1	1	1	0	1	0	2	8	3	0
-0.08816663982820393	-0.377790885600817	-1.0581605791344089	-0.319048990228797	-0.5693506376457914	-0.4114531064930479	-0.25194037067217256	0	0	1	0	0	0	2	4	3	0
0.28852927089289016	1.6168016396415072	0.5038918117217194	-0.4743737375860666	0.07622994241825963	0.8469406968323159	0.6163354305596446	4	0	2	0	1	0	0	9	1	0
-0.8415584612703921	0.09417181138143564	1.3449969452596344	-0.21032166707870825	-0.2465603476137659	-0.4114531064930479	-0.25194037067217256	0	2	1	0	0	0	0	8	3	0
1.2302690476956253	0.033411130141549256	1.2248390690399324	0.6478475620702068	0.3990202324502852	-0.4114531064930479	-0.25194037067217256	4	2	2	0	1	1	2	8	3	0
-1.1240803943112123	-0.20503348921065356	-1.2984763315738133	-0.8898674367667628	-0.5693506376457914	-0.4114531064930479	-0.25194037067217256	9	2	1	0	0	0	2	5	3	0
-0.2765145951887509	-0.5443079958095867	-0.21705544559649367	0.3799123728789166	0.07622994241825963	-0.4114531064930479	-0.25194037067217256	0	1	1	0	0	0	0	5	3	0
-1.5007763050323066	2.559084853031961	-1.4186342077935157	-0.8471531312435139	0.7218105224823107	-0.4114531064930479	-0.25194037067217256	9	2	1	0	1	0	1	8	3	0
0.1943552932126166	-0.052639131938722265	1.705470573918741	0.14304213315908032	-0.5693506376457914	-0.4114531064930479	-0.25194037067217256	1	1	0	1	0	0	2	8	3	0
-1.029906416630939	-0.4405221835295645	-0.8178448266950046	0.5857176631272989	0.07622994241825963	-0.4114531064930479	-0.25194037067217256	7	1	0	0	1	0	2	8	3	0
-0.18234061750847744	-0.376148705026766	-0.8178448266950046	-0.5869841794200872	-0.5693506376457914	-0.4114531064930479	-0.25194037067217256	1	2	1	0	1	0	2	8	3	0
-0.8415584612703921	-0.4454487252517175	-0.09689756937679153	-0.1171268186643464	-0.5693506376457914	-0.4114531064930479	-0.25194037067217256	4	2	1	0	1	0	2	8	3	0
-1.3124283496717597	-0.4474193419405787	1.705470573918741	-0.4666075002182032	1.6901813925783875	-0.4114531064930479	-0.25194037067217256	9	1	1	0	1	0	0	5	3	0
0.1943552932126166	-0.5295283706431279	-1.2984763315738133	-0.5986335354718825	-0.5693506376457914	-0.4114531064930479	-0.25194037067217256	2	1	2	1	0	0	2	6	3	0
1.0419210923350783	-0.431325972314879	-0.9380027029147068	0.08479535290010419	0.7218105224823107	-0.4114531064930479	-0.25194037067217256	5	1	1	0	0	1	1	5	3	0
0.8535731369745312	-0.6714127722411328	-0.5775290742556002	0.8575359710025209	-0.2465603476137659	-0.4114531064930479	-0.25194037067217256	7	1	1	0	1	0	0	5	3	0
-1.7832982380731273	-0.15281214695583226	-1.4186342077935157	-0.6219322475754728	0.3990202324502852	0.4873996101679262	1.4846112317914617	0	2	2	0	1	0	0	8	2	0
-0.653210505909845	-0.202406000292172	1.3449969452596344	-0.8782180807149679	-0.5693506376457914	-0.4114531064930479	-0.25194037067217256	7	1	3	0	0	0	2	6	3	0
0.006007337852069585	0.8817616146962872	-1.4186342077935157	-0.9481142170257392	0.7218105224823107	0.347578076465108	0.182197529943736	9	0	1	0	1	0	0	8	2	0
-0.18234061750847744	-0.10518891030835374	-0.9380027029147068	-0.7772569949327426	-0.2465603476137659	-0.4114531064930479	-0.25194037067217256	1	1	1	0	1	0	2	8	3	0
0.8535731369745312	-0.4474193419405787	-1.6589499602329196	-0.3384645836484557	-0.2465603476137659	-0.4114531064930479	-0.25194037067217256	9	1	1	0	1	0	2	6	3	0
-0.3706885728690245	0.9234730012771822	0.7442075641611237	-0.2918671594412748	0.7218105224823107	-0.4114531064930479	-0.25194037067217256	4	1	2	0	0	0	0	0	3	0
-1.1240803943112123	-0.1771164194517868	0.8643654403808259	-0.9481142170257392	-0.2465603476137659	-0.4114531064930479	-0.25194037067217256	3	1	1	0	1	0	2	8	3	0
0.6652251816139841	-0.3479031991530891	-1.6589499602329196	-0.4510750254824762	-0.5693506376457914	1.4861248509023417	1.4846112317914617	0	2	1	0	1	1	0	3	0	0
0.1943552932126166	-0.3199861293942224	-1.1783184553541108	1.4982505538512585	-0.5693506376457914	3.1440087505214716	0.6163354305596446	1	1	1	0	1	1	0	8	0	0
1.5127909807364461	-0.14722873300405892	0.263576059282315	0.5663020697076402	-0.2465603476137659	-0.4114531064930479	-0.25194037067217256	5	0	0	0	0	0	2	6	3	0
0.6652251816139841	-0.41293354988550796	1.8256284501384432	-0.5714517046843602	-0.2465603476137659	-0.4114531064930479	-0.25194037067217256	7	0	1	0	0	0	0	5	3	0
-0.8415584612703921	-0.4474193419405787	-0.6976869504753024	-0.7112439773059029	-0.5693506376457914	-0.4114531064930479	-0.25194037067217256	7	1	1	0	1	0	1	5	3	0
-0.2765145951887509	0.3546216504259216	1.3449969452596344	-0.3772957704877731	-0.5693506376457914	0.5972593866487119	1.050473331175553	9	2	1	0	0	0	0	8	2	0
-0.653210505909845	-0.4461055974813379	-0.9380027029147068	-0.6879452652023125	-0.2465603476137659	-0.4114531064930479	-0.25194037067217256	3	1	1	0	1	0	0	8	3	0
-1.2182543719914858	-0.09632113520847843	1.4651548214793366	1.6186272330531424	-0.5693506376457914	-0.4114531064930479	-0.25194037067217256	4	2	2	0	0	0	2	8	3	0
-0.8415584612703921	-0.24378895075825674	1.2248390690399324	3.7892905773709864	0.07622994241825963	-0.4114531064930479	-0.25194037067217256	0	2	1	0	1	0	2	8	3	1
-0.08816663982820393	-0.4474193419405787	1.8256284501384432	-0.37341265180384137	0.7218105224823107	-0.4114531064930479	-0.25194037067217256	4	2	2	0	0	0	0	5	3	0
-1.029906416630939	-0.18467045009242133	1.4651548214793366	-0.7694907575648791	-0.2465603476137659	-0.4114531064930479	-0.25194037067217256	9	2	1	0	0	0	1	4	3	0
-1.5007763050323066	-0.34264822131612593	0.5038918117217194	-0.8160881817720601	0.07622994241825963	-0.4114531064930479	-0.25194037067217256	8	2	1	0	1	0	0	0	3	0
-0.08816663982820393	-0.34921694361232986	-0.09689756937679153	-0.30351651549307	0.3990202324502852	-0.4114531064930479	-0.25194037067217256	1	1	1	0	1	0	0	5	3	0
-0.653210505909845	-0.16594959154824013	0.7442075641611237	-0.07829563182502898	1.0446008125143362	-0.4114531064930479	-0.25194037067217256	4	1	1	0	1	0	0	1	3	0
-0.9357324389506656	-0.4474193419405787	0.023260306842910656	-0.8937505554506948	0.3990202324502852	-0.4114531064930479	-0.25194037067217256	0	2	1	0	1	0	2	8	3	0
3.678792467382737	2.2799141554432945	-1.1783184553541108	1.6419259451567327	-0.5693506376457914	0.7770299299809068	4.523576536102823	5	1	1	0	0	0	1	0	2	0
0.3827032485731636	-0.3840311717822107	1.5853126976990388	-0.5520361112647015	-0.2465603476137659	-0.4114531064930479	-0.25194037067217256	1	1	0	0	1	1	0	5	3	0
0.1001813155323431	-0.4283700472815873	0.3837339355020172	-0.4083607199592271	-0.2465603476137659	-0.4114531064930479	-0.25194037067217256	9	0	1	0	0	0	0	1	3	0
-0.18234061750847744	-0.34888850749751965	-0.21705544559649367	0.962380175468678	-0.5693506376457914	-0.4114531064930479	-0.25194037067217256	1	1	1	0	1	0	0	8	3	0
-0.464862550549298	-0.3104614820647267	-0.6976869504753024	-0.41612695732709054	-0.5693506376457914	-0.4114531064930479	-0.25194037067217256	8	2	3	0	0	0	0	3	3	1
-0.5590365282295715	-0.3672809299268907	0.3837339355020172	-0.4666075002182032	-0.5693506376457914	-0.4114531064930479	-0.25194037067217256	4	1	2	0	1	0	0	9	3	0
0.9477471146548048	-0.4198307082965221	1.3449969452596344	0.042081047376855016	-0.5693506376457914	-0.4114531064930479	-0.25194037067217256	1	1	2	0	0	1	2	6	3	0
0.28852927089289016	-0.19945007525888014	1.8256284501384432	2.2166275103786304	0.3990202324502852	-0.4114531064930479	-0.25194037067217256	9	1	0	0	0	1	0	5	3	1
-0.8415584612703921	-0.3045496319981431	-0.09689756937679153	1.622510351737074	0.07622994241825963	-0.4114531064930479	-0.25194037067217256	4	2	2	0	1	1	0	8	3	0
-1.5007763050323066	-0.4007814136375307	-0.9380027029147068	0.20905515078591996	-0.2465603476137659	-0.4114531064930479	-0.25194037067217256	0	1	1	0	1	0	0	5	3	0
-1.029906416630939	0.5359183858011501	1.2248390690399324	-0.39671136390743184	-0.5693506376457914	0.9667877257204458	0.182197529943736	4	1	2	0	1	0	0	7	1	0
1.4186170030561722	-0.4474193419405787	0.9845233166005279	-0.7927894696684695	8.468777483250923	-0.4114531064930479	-0.25194037067217256	4	1	3	0	0	0	0	5	3	0
0.1001813155323431	-0.1091301436860761	-0.8178448266950046	-0.4277763133788858	0.07622994241825963	-0.4114531064930479	-0.25194037067217256	0	1	1	0	0	0	2	6	3	0
1.1360950700153518	-0.4388800029555136	-1.0581605791344089	-0.7850232323006059	-0.5693506376457914	3.1839577601508484	0.182197529943736	0	0	1	0	1	0	0	8	0	0
0.5710512039337107	-0.11471355763784945	-0.09689756937679153	-0.3423477023323874	-0.5693506376457914	0.5173613673899586	1.050473331175553	9	0	1	0	0	0	0	11	0	1
-0.464862550549298	-0.3416629129716953	0.7442075641611237	0.8808346831061113	-0.5693506376457914	-0.4114531064930479	-0.25194037067217256	4	1	2	0	1	0	0	5	3	0
-1.1240803943112123	0.41866669281391	0.263576059282315	-0.3073996341770018	0.07622994241825963	-0.4114531064930479	-0.25194037067217256	4	2	2	0	1	0	0	8	3	0
1.7011389360969928	-0.2615245009580073	-0.4573711980358981	0.7992891907435448	0.3990202324502852	-0.4114531064930479	-0.25194037067217256	5	1	1	0	0	0	0	1	3	0
-0.9357324389506656	-0.297652473587129	1.4651548214793366	0.2478863376252373	2.658552262674464	-0.4114531064930479	-0.25194037067217256	7	2	1	0	1	0	0	5	3	0
1.4186170030561722	0.5296780996197564	1.705470573918741	-0.8937505554506948	3.304132842738515	-0.4114531064930479	-0.25194037067217256	2	0	2	0	0	1	0	5	3	0
-0.5590365282295715	-0.5879899990793428	-0.6976869504753024	-0.4316594320628176	-0.5693506376457914	-0.4114531064930479	-0.25194037067217256	0	1	1	0	1	1	0	5	3	0
1.7953129137772663	-0.07365904328657485	1.4651548214793366	-0.5520361112647015	0.3990202324502852	-0.4114531064930479	-0.25194037067217256	1	1	0	0	1	0	0	1	3	0
-0.7473844835901186	0.7017786237802995	-0.5775290742556002	-0.4471919067985445	0.07622994241825963	3.1539960029288165	0.182197529943736	9	2	1	0	1	0	0	8	1	0
0.28852927089289016	-0.4470909058257685	-0.33721332181619584	-0.5248542804771793	-0.2465603476137659	-0.4114531064930479	-0.25194037067217256	2	1	2	0	1	0	0	8	3	0
-1.3124283496717597	0.7585980716424635	-0.09689756937679153	-0.3928282452235001	-0.2465603476137659	3.104059740892095	1.9187491324073702	0	2	2	0	1	0	0	8	0	0
0.4768772262534372	-0.3469178908086585	-0.5775290742556002	0.11974342105548988	0.7218105224823107	-0.4114531064930479	-0.25194037067217256	0	2	3	0	1	0	0	8	3	0
0.6652251816139841	-0.6287160773158073	0.6240496879414215	-0.4200100760110223	-0.2465603476137659	-0.4114531064930479	-0.25194037067217256	1	2	1	0	0	1	0	9	3	0
1.1360950700153518	-0.0976348796677192	0.9845233166005279	-0.183139836291186	-0.5693506376457914	-0.4114531064930479	-0.25194037067217256	7	1	1	0	0	1	0	5	3	0
0.5710512039337107	-0.35775628259739506	0.6240496879414215	-0.6491140783629951	0.07622994241825963	-0.4114531064930479	-0.25194037067217256	1	1	0	0	1	0	0	5	3	0
-0.9357324389506656	-0.35315817699005225	0.3837339355020172	-0.2957502781252065	-0.5693506376457914	-0.4114531064930479	-0.25194037067217256	3	2	2	0	1	0	0	9	3	0
-0.653210505909845	-0.3689231105009417	-1.2984763315738133	-0.9791791664971932	-0.5693506376457914	-0.4114531064930479	-0.25194037067217256	0	2	1	0	0	0	2	10	3	0
0.6652251816139841	-0.4474193419405787	0.023260306842910656	-0.7190102146737665	0.3990202324502852	-0.4114531064930479	-0.25194037067217256	9	2	2	0	0	0	2	6	3	0
0.9477471146548048	-0.3754918327971456	0.263576059282315	-0.7578414015130839	-0.2465603476137659	-0.4114531064930479	-0.25194037067217256	9	1	1	0	0	0	1	1	3	0
0.5710512039337107	-0.28977000683168425	0.5038918117217194	-0.967529810445398	1.0446008125143362	-0.4114531064930479	-0.25194037067217256	1	1	1	0	0	0	2	6	3	0
-0.8415584612703921	-0.4474193419405787	0.8643654403808259	-0.6918283838862442	-0.5693506376457914	-0.4114531064930479	-0.25194037067217256	9	0	2	0	1	1	2	8	3	0
0.006007337852069585	0.10960830877751487	-0.8178448266950046	2.4069003258912858	0.07622994241825963	-0.4114531064930479	-0.25194037067217256	4	2	2	0	1	0	2	8	3	0
-0.2765145951887509	-0.43592407792222176	0.14341818306261284	-0.39671136390743184	-0.5693506376457914	2.325054053119251	1.050473331175553	4	2	2	0	1	0	0	0	0	0
-0.464862550549298	-0.3666240576972703	0.023260306842910656	-0.20255542971084475	-0.2465603476137659	-0.4114531064930479	-0.25194037067217256	0	0	1	0	1	0	2	8	3	0
0.006007337852069585	-0.39125676630803496	0.3837339355020172	-0.19090607365904952	-0.5693506376457914	1.50609935571703	1.4846112317914617	2	1	2	0	1	0	0	9	0	0
0.1001813155323431	-0.33016764895333844	0.7442075641611237	-0.6374647223111999	0.3990202324502852	-0.4114531064930479	-0.25194037067217256	6	1	1	0	0	0	0	1	3	0
0.4768772262534372	-0.4461055974813379	1.8256284501384432	-0.3384645836484557	0.3990202324502852	-0.4114531064930479	-0.25194037067217256	2	1	3	0	0	1	0	5	3	0
-0.653210505909845	-0.14361593574114676	-0.33721332181619584	1.7506532683068217	-0.5693506376457914	-0.4114531064930479	-0.25194037067217256	9	2	2	0	1	0	0	0	3	1
1.6069649584167194	-0.3600553354010664	-1.2984763315738133	0.2362369815734421	1.0446008125143362	-0.4114531064930479	-0.25194037067217256	1	1	1	0	1	0	2	6	3	0
0.3827032485731636	0.008121549301164115	-0.6976869504753024	0.7293930544327734	-0.5693506376457914	-0.4114531064930479	-0.25194037067217256	0	1	1	0	1	0	0	5	3	0
1.5127909807364461	-0.4221297611001935	1.5853126976990388	-0.3501139397002509	0.07622994241825963	2.0553982381209592	0.6163354305596446	9	0	1	0	1	1	0	4	0	0
-0.9357324389506656	-0.3534866131048624	-0.4573711980358981	0.0071329792214693405	-0.2465603476137659	-0.4114531064930479	-0.25194037067217256	1	1	1	0	1	1	2	8	3	0
-1.029906416630939	-0.2178424976882512	1.5853126976990388	1.1099386854580842	-0.5693506376457914	-0.4114531064930479	-0.25194037067217256	7	1	1	0	1	0	2	8	3	0
-0.8415584612703921	-0.4040657747856327	0.3837339355020172	0.329431829987804	-0.2465603476137659	-0.4114531064930479	-0.25194037067217256	7	1	1	0	1	1	2	8	3	0
-0.7473844835901186	-0.21160221150685746	0.263576059282315	-0.5986335354718825	-0.5693506376457914	0.7071191631294976	1.4846112317914617	4	2	2	0	1	0	0	10	2	0
-0.653210505909845	2.3633369286050843	-1.6589499602329196	0.8070554281114082	-0.2465603476137659	-0.4114531064930479	-0.25194037067217256	1	1	1	0	1	0	2	6	3	0
0.7593991592942577	0.07742156952611562	-0.4573711980358981	-0.7073608586219712	-0.2465603476137659	3.074097983670063	0.182197529943736	4	0	1	0	1	0	0	8	0	0
0.1001813155323431	-0.4474193419405787	-0.8178448266950046	-0.08606186919289248	-0.5693506376457914	-0.4114531064930479	-0.25194037067217256	2	1	2	0	0	0	0	5	3	0
-0.5590365282295715	-0.3948695635709472	0.023260306842910656	0.177990201314466	-0.5693506376457914	-0.4114531064930479	-0.25194037067217256	0	1	1	0	1	1	0	0	3	0
0.9477471146548048	-0.27433350943560497	1.705470573918741	-0.2375034978662304	-0.5693506376457914	-0.3814913492710154	1.050473331175553	9	2	1	0	1	0	0	4	1	0
-0.8415584612703921	0.1375253785363816	-0.9380027029147068	0.2440032189413056	-0.5693506376457914	-0.4114531064930479	-0.25194037067217256	4	2	2	0	0	0	0	0	3	1
-0.2765145951887509	-0.12062540770443295	1.2248390690399324	-0.6762959091505173	-0.5693506376457914	-0.4114531064930479	-0.25194037067217256	10	1	1	0	0	0	2	5	3	0
0.4768772262534372	-0.3383785518235934	1.705470573918741	-0.9597635730775343	0.3990202324502852	-0.4114531064930479	-0.25194037067217256	1	2	1	0	0	0	0	4	3	0
1.1360950700153518	1.546844747186935	0.023260306842910656	-0.12489305603220988	0.3990202324502852	-0.4114531064930479	-0.25194037067217256	9	1	2	0	0	1	2	6	3	0
0.6652251816139841	0.2905766080379333	-1.6589499602329196	-0.7694907575648791	2.012971682610413	-0.4114531064930479	-0.25194037067217256	2	1	1	0	1	0	2	6	3	0
-0.7473844835901186	2.498981044021696	0.7442075641611237	-0.4666075002182032	-0.5693506376457914	-0.4114531064930479	-0.25194037067217256	11	1	2	0	0	0	0	1	3	0
0.7593991592942577	1.138927092592671	-1.1783184553541108	0.3566136607753261	-0.5693506376457914	-0.4114531064930479	-0.25194037067217256	1	1	0	0	1	0	2	6	3	0
0.3827032485731636	1.4864125020618593	1.2248390690399324	-0.8277375378238552	0.7218105224823107	-0.4114531064930479	-0.25194037067217256	4	1	1	0	1	0	2	8	3	0
0.9477471146548048	-0.3860017884710719	-1.1783184553541108	0.07314599684830896	0.07622994241825963	-0.4114531064930479	-0.25194037067217256	1	1	1	0	1	0	0	1	3	0
0.28852927089289016	-0.4474193419405787	1.705470573918741	-0.058880038405370275	0.07622994241825963	-0.4114531064930479	-0.25194037067217256	9	1	1	0	1	0	2	8	3	0
-0.9357324389506656	-0.6878345779816426	-0.9380027029147068	-0.9791791664971932	-0.2465603476137659	-0.4114531064930479	-0.25194037067217256	7	1	0	0	1	0	2	8	3	0
0.6652251816139841	1.181952223632807	0.14341818306261284	-0.7539582828291521	-0.5693506376457914	-0.4114531064930479	-0.25194037067217256	4	0	2	0	1	0	2	6	3	0
1.2302690476956253	-0.07661496831986662	1.4651548214793366	-0.06276315708930202	-0.5693506376457914	1.4361885888656207	3.221162834255096	2	1	2	0	0	1	0	4	0	0
-0.3706885728690245	-0.4474193419405787	-1.1783184553541108	-0.6180491288915412	0.7218105224823107	-0.4114531064930479	-0.25194037067217256	4	0	2	0	1	0	0	1	3	0
1.2302690476956253	0.01600401605660884	-0.4573711980358981	-0.7850232323006059	-0.2465603476137659	-0.4114531064930479	-0.25194037067217256	4	1	2	0	0	0	0	1	3	0
2.737052690580001	-0.17547423887773586	1.4651548214793366	0.6789125115416608	-0.5693506376457914	-0.4114531064930479	-0.25194037067217256	5	0	0	0	0	0	0	2	3	0
-0.7473844835901186	-0.4214728888705732	1.5853126976990388	-0.4433087881146128	0.07622994241825963	-0.4114531064930479	-0.25194037067217256	9	1	1	0	0	0	0	1	3	0
0.4768772262534372	0.05607322206345283	-0.21705544559649367	-0.3501139397002509	0.3990202324502852	-0.4114531064930479	-0.25194037067217256	1	1	0	0	0	1	0	1	3	0
0.4768772262534372	-0.4474193419405787	1.705470573918741	-0.2258541418144352	-0.5693506376457914	2.1852325194164326	0.6163354305596446	9	1	1	0	0	0	0	0	1	1
0.1943552932126166	1.1914768709623027	0.7442075641611237	-0.6607634344147904	2.3357619726424383	-0.4114531064930479	-0.25194037067217256	9	2	1	0	1	0	0	1	3	0
-0.08816663982820393	-0.4474193419405787	-1.1783184553541108	-0.7539582828291521	-0.2465603476137659	-0.4114531064930479	-0.25194037067217256	1	1	0	1	1	0	2	8	3	0
-1.029906416630939	-0.4901160368659042	-1.5387920840132177	-0.24915285391802566	-0.2465603476137659	-0.4114531064930479	-0.25194037067217256	2	1	2	0	1	1	2	5	3	0
-0.3706885728690245	-0.15281214695583226	-0.33721332181619584	-0.5403867552129062	-0.2465603476137659	2.39496481997066	0.6163354305596446	1	1	3	0	1	0	0	0	0	0
-0.653210505909845	-0.2733482010911744	-1.0581605791344089	-0.7811401136166743	-0.5693506376457914	-0.4114531064930479	-0.25194037067217256	10	0	2	1	1	0	0	8	3	0
-1.6891242603928538	0.04589170250433673	-0.4573711980358981	-0.6296984849433364	-0.5693506376457914	-0.4114531064930479	-0.25194037067217256	9	2	2	0	0	0	0	1	3	0
0.9477471146548048	-0.2772894344688968	0.14341818306261284	-0.7073608586219712	-0.5693506376457914	-0.4114531064930479	-0.25194037067217256	7	0	1	0	1	0	1	9	3	0
-0.9357324389506656	-0.4339534612333606	0.3837339355020172	0.026548572641128053	-0.5693506376457914	-0.4114531064930479	-0.25194037067217256	1	1	1	0	1	0	2	8	3	0
-0.3706885728690245	-0.42869848339639743	1.3449969452596344	-0.4510750254824762	-0.5693506376457914	-0.4114531064930479	-0.25194037067217256	11	2	1	0	1	0	2	8	3	0
1.5127909807364461	-0.32228518219789376	1.5853126976990388	-0.5132049244253841	-0.5693506376457914	-0.4114531064930479	-0.25194037067217256	10	1	3	0	0	0	0	4	3	0
-1.029906416630939	-0.4474193419405787	-0.09689756937679153	1.7778350990943437	0.07622994241825963	-0.4114531064930479	-0.25194037067217256	1	2	0	0	0	0	0	5	3	1
-1.7832982380731273	-0.5443079958095867	1.2248390690399324	-0.4200100760110223	-0.2465603476137659	-0.4114531064930479	-0.25194037067217256	1	1	1	0	1	0	2	6	3	0
-0.8415584612703921	-0.27433350943560497	1.4651548214793366	-0.8549193686113774	-0.5693506376457914	-0.4114531064930479	-0.25194037067217256	10	0	1	0	0	0	0	4	3	0
-0.3706885728690245	0.4968344881387368	0.5038918117217194	-0.575334823368292	-0.2465603476137659	-0.4114531064930479	-0.25194037067217256	4	2	2	0	0	0	0	9	3	0
-0.9357324389506656	1.6184438202155582	0.5038918117217194	0.17410708263053426	-0.2465603476137659	-0.4114531064930479	-0.25194037067217256	4	1	2	0	0	0	0	9	3	0
-0.08816663982820393	-0.5879899990793428	1.4651548214793366	1.2691465514992857	0.07622994241825963	-0.4114531064930479	-0.25194037067217256	1	1	1	0	1	0	2	8	3	0
0.8535731369745312	0.4199804372731508	1.705470573918741	-0.6258153662594046	0.07622994241825963	-0.4114531064930479	-0.25194037067217256	1	1	1	0	1	0	2	8	3	0
0.5710512039337107	-0.4474193419405787	-1.2984763315738133	0.6206657312826847	0.07622994241825963	-0.4114531064930479	-0.25194037067217256	2	1	2	0	0	0	0	8	3	0
-0.5590365282295715	0.0068078048419233286	-0.4573711980358981	-0.4471919067985445	-0.2465603476137659	-0.4114531064930479	-0.25194037067217256	4	1	2	0	0	0	0	1	3	0
-1.4066023273520332	-0.3636681326639785	-0.21705544559649367	-0.19090607365904952	-0.2465603476137659	0.6571829010927769	0.6163354305596446	0	2	1	0	0	0	0	1	2	1
0.3827032485731636	3.621575684442948	-0.9380027029147068	1.758419505674685	-0.5693506376457914	-0.4114531064930479	-0.25194037067217256	9	0	1	0	0	1	0	5	3	0
-0.2765145951887509	-0.431325972314879	0.263576059282315	-0.8355037751917187	-0.5693506376457914	3.2638557794096017	0.6163354305596446	7	0	1	0	1	0	0	8	2	0
0.3827032485731636	-0.3800899384044884	-0.6976869504753024	0.27506816841275955	-0.5693506376457914	-0.4114531064930479	-0.25194037067217256	0	2	1	0	0	1	0	5	3	0
-1.029906416630939	-0.4388800029555136	0.5038918117217194	-0.7889063509845378	-0.2465603476137659	-0.4114531064930479	-0.25194037067217256	9	1	1	0	0	0	0	1	3	0
0.6652251816139841	0.2810519607084376	-0.33721332181619584	-0.8355037751917187	-0.2465603476137659	-0.4114531064930479	-0.25194037067217256	4	1	2	0	1	0	2	8	3	0
-0.2765145951887509	-0.10945857980088627	1.5853126976990388	-0.8393868938756505	-0.2465603476137659	-0.4114531064930479	-0.25194037067217256	6	1	2	0	0	0	0	1	3	0
-0.464862550549298	-0.456287117040454	-1.0581605791344089	-0.41612695732709054	0.3990202324502852	-0.4114531064930479	-0.25194037067217256	7	1	1	0	1	1	0	5	3	0
-1.2182543719914858	-0.3722074716490436	-0.8178448266950046	3.0437317900560914	-0.2465603476137659	2.7445186542277056	0.6163354305596446	4	0	2	0	1	0	0	0	1	1
0.3827032485731636	-0.017496467654031227	0.3837339355020172	0.15469148921087555	-0.5693506376457914	1.2963670551628028	0.6163354305596446	9	0	1	0	1	0	0	9	0	0
-0.464862550549298	0.12110357279587178	1.4651548214793366	-0.198672311026913	-0.5693506376457914	-0.4114531064930479	-0.25194037067217256	9	1	1	0	1	1	2	8	3	0
-0.464862550549298	-0.4142472943447488	1.2248390690399324	0.2168213881537834	-0.5693506376457914	-0.4114531064930479	-0.25194037067217256	5	2	1	0	1	1	2	8	3	0
1.1360950700153518	-0.2654657343357297	1.4651548214793366	-0.8160881817720601	-0.5693506376457914	1.4062268316435884	1.9187491324073702	3	1	2	0	0	0	0	4	0	0
-0.5590365282295715	0.4748292684464536	0.3837339355020172	-0.1443086494518686	2.9813425527064896	-0.4114531064930479	-0.25194037067217256	4	2	2	0	1	0	2	6	3	0
-1.5949502827125799	-0.4191738360669018	-1.6589499602329196	3.171874706625839	-0.2465603476137659	-0.4114531064930479	-0.25194037067217256	4	2	1	0	0	0	2	6	3	0
-0.3706885728690245	-0.4477477780553889	-1.0581605791344089	-0.6102828915236777	-0.5693506376457914	3.084085236077407	0.182197529943736	4	0	2	1	1	1	0	8	0	0
-0.5590365282295715	-0.3853449162414515	-0.5775290742556002	-0.6335816036272681	-0.5693506376457914	-0.4114531064930479	-0.25194037067217256	0	1	0	0	1	0	0	8	3	0
1.6069649584167194	0.3667737866738989	0.14341818306261284	0.13139277710728509	-0.5693506376457914	-0.4114531064930479	-0.25194037067217256	7	1	1	0	1	0	1	9	3	0
0.1943552932126166	-0.3288539044940977	-0.9380027029147068	-0.664646553098722	-0.2465603476137659	-0.4114531064930479	-0.25194037067217256	1	1	0	0	1	0	0	8	3	0
-1.029906416630939	-0.17908703614064803	0.7442075641611237	-0.30351651549307	0.3990202324502852	-0.4114531064930479	-0.25194037067217256	9	1	1	0	1	0	0	1	3	0
-1.4066023273520332	1.27062997463156	0.14341818306261284	-0.14042553076793687	-0.2465603476137659	-0.4114531064930479	-0.25194037067217256	0	1	1	0	0	1	0	5	3	0
-0.7473844835901186	-0.4474193419405787	0.14341818306261284	4.620277975732379	1.367391102546362	-0.4114531064930479	-0.25194037067217256	0	1	1	0	1	0	1	5	3	1
-0.653210505909845	-0.33345201010144043	0.9845233166005279	2.6748355150825764	1.0446008125143362	-0.4114531064930479	-0.25194037067217256	9	2	1	0	1	0	0	5	3	0
-0.3706885728690245	-0.17284674995925425	1.3449969452596344	-0.5015555683735888	-0.2465603476137659	-0.4114531064930479	-0.25194037067217256	2	1	2	0	1	0	2	8	3	0
-0.464862550549298	-0.4474193419405787	-1.4186342077935157	-0.470490618902135	-0.2465603476137659	-0.4114531064930479	-0.25194037067217256	0	2	1	0	0	0	0	3	3	0
-0.08816663982820393	0.6778027873991551	-0.5775290742556002	-0.6374647223111999	0.07622994241825963	-0.4114531064930479	-0.25194037067217256	4	0	2	0	0	0	0	1	3	0
1.3244430253758988	-0.06511970430150975	0.263576059282315	-0.06276315708930202	-0.5693506376457914	-0.4114531064930479	-0.25194037067217256	1	1	1	0	0	0	0	9	3	0
-0.3706885728690245	0.5953653225817958	0.5038918117217194	-0.3501139397002509	-0.5693506376457914	-0.4114531064930479	-0.25194037067217256	4	1	1	0	1	0	2	8	3	0
-1.8774722157534007	-0.3167017682461204	-0.5775290742556002	0.14304213315908032	0.07622994241825963	-0.4114531064930479	-0.25194037067217256	8	2	1	0	1	0	0	8	3	0
-0.3706885728690245	0.20222729315399035	-0.5775290742556002	0.29836688051634996	-0.5693506376457914	-0.4114531064930479	-0.25194037067217256	10	1	1	0	0	0	0	7	3	1
-1.5007763050323066	-0.4474193419405787	0.263576059282315	0.3255487113038722	-0.5693506376457914	-0.4114531064930479	-0.25194037067217256	4	2	2	0	0	1	0	5	3	0
-0.3706885728690245	-0.2004353836033108	0.14341818306261284	-0.4083607199592271	0.07622994241825963	-0.4114531064930479	-0.25194037067217256	1	0	1	0	1	0	0	0	3	0
-0.18234061750847744	-0.4733657950105842	-0.8178448266950046	-0.30351651549307	-0.5693506376457914	-0.4114531064930479	-0.25194037067217256	5	2	0	0	0	0	2	8	3	0
-1.3124283496717597	-0.4474193419405787	-1.7791078364526218	-0.2996333968091383	-0.5693506376457914	-0.4114531064930479	-0.25194037067217256	7	2	1	0	0	0	0	6	3	0
-0.8415584612703921	0.0005675186605295918	-0.5775290742556002	-0.5986335354718825	0.3990202324502852	-0.4114531064930479	-0.25194037067217256	10	1	2	0	0	0	0	1	3	0
-0.5590365282295715	-0.3869870968155025	0.263576059282315	-0.2996333968091383	-0.2465603476137659	-0.4114531064930479	-0.25194037067217256	0	2	1	0	1	0	0	8	3	0
1.6069649584167194	-0.14985622192254047	0.023260306842910656	-0.4005944825913636	0.07622994241825963	-0.4114531064930479	-0.25194037067217256	9	0	1	0	1	1	2	8	3	0
-0.3706885728690245	0.7204994823244807	-0.8178448266950046	0.03819792869292328	-0.5693506376457914	-0.4114531064930479	-0.25194037067217256	4	1	2	0	0	0	0	9	3	1
1.5127909807364461	0.3165230611079388	1.4651548214793366	-0.198672311026913	-0.5693506376457914	1.536061112939063	0.182197529943736	3	1	2	0	0	0	0	10	2	1
0.28852927089289016	-0.3741780883379048	-0.8178448266950046	-0.6413478409951316	-0.2465603476137659	-0.4114531064930479	-0.25194037067217256	4	1	2	0	1	0	2	8	3	0
-0.9357324389506656	-0.33115295729776906	0.7442075641611237	-0.2802178033894796	-0.2465603476137659	-0.4114531064930479	-0.25194037067217256	9	2	1	0	0	1	0	1	3	0
0.006007337852069585	-0.04212917626479597	0.14341818306261284	-0.7384258080934252	-0.5693506376457914	-0.4114531064930479	-0.25194037067217256	4	1	2	0	0	0	2	6	3	0
-1.4066023273520332	-0.41129136931145693	1.705470573918741	3.408744946345675	-0.2465603476137659	-0.4114531064930479	-0.25194037067217256	7	2	1	0	0	0	0	4	3	1
-0.5590365282295715	-0.3942126913413268	0.7442075641611237	1.6186272330531424	-0.2465603476137659	-0.4114531064930479	-0.25194037067217256	1	1	1	0	0	1	0	5	3	0
0.006007337852069585	0.1289860395513165	-0.5775290742556002	-0.4122438386431588	2.3357619726424383	-0.4114531064930479	-0.25194037067217256	6	2	2	0	0	0	2	6	3	0
-0.2765145951887509	1.2748996441240927	-0.9380027029147068	0.20128891341805644	0.3990202324502852	-0.4114531064930479	-0.25194037067217256	4	2	2	0	0	0	0	1	3	0
-0.08816663982820393	0.19861449589107816	-0.5775290742556002	0.4070942036664388	-0.5693506376457914	-0.4114531064930479	-0.25194037067217256	0	0	1	0	1	0	2	6	3	0
-0.8415584612703921	-0.34856007138270945	0.023260306842910656	0.4847565773450736	0.07622994241825963	3.04413622644803	0.182197529943736	4	2	1	0	1	0	0	0	0	0
-0.7473844835901186	-0.4842041867993207	1.4651548214793366	-0.4899062123217937	-0.5693506376457914	-0.4114531064930479	-0.25194037067217256	1	1	1	0	1	0	2	8	3	0
-1.4066023273520332	0.21175194048348608	-0.33721332181619584	0.05373040342865025	0.07622994241825963	1.4162140840509327	0.6163354305596446	1	2	1	0	0	0	0	5	2	1
-0.653210505909845	-0.43855156684070334	1.8256284501384432	-0.03558132630177982	0.07622994241825963	-0.4114531064930479	-0.25194037067217256	7	1	1	0	1	1	0	5	3	0
-1.7832982380731273	-0.3252411072311855	-1.1783184553541108	-0.15595800550366382	-0.5693506376457914	-0.4114531064930479	-0.25194037067217256	0	2	1	0	0	0	0	10	3	1
-1.2182543719914858	0.3194789861412305	-0.33721332181619584	1.4205881801726234	-0.5693506376457914	-0.4114531064930479	-0.25194037067217256	9	2	1	0	0	0	0	8	3	1
-0.7473844835901186	-0.15478276364469346	-0.9380027029147068	0.5430033576040497	-0.2465603476137659	-0.4114531064930479	-0.25194037067217256	0	0	2	0	0	0	0	8	3	1
-0.5590365282295715	-0.6402113413341641	1.2248390690399324	-0.5714517046843602	-0.5693506376457914	-0.4114531064930479	-0.25194037067217256	1	0	0	0	1	0	2	8	3	0
-0.464862550549298	-0.4457771613665277	-0.4573711980358981	0.5352371202361863	-0.5693506376457914	1.3163415599774908	1.050473331175553	2	2	0	0	0	0	0	8	0	0
-1.029906416630939	-0.2671079149097807	1.4651548214793366	-0.7733738762488108	1.6901813925783875	-0.4114531064930479	-0.25194037067217256	4	1	2	0	0	0	0	1	3	0
-0.9357324389506656	-0.0014030980283315886	-1.6589499602329196	1.0439256678312443	-0.5693506376457914	-0.4114531064930479	-0.25194037067217256	1	1	1	0	1	0	2	6	3	0
-1.4066023273520332	-0.35250130476043184	1.5853126976990388	-0.14819176813580034	-0.5693506376457914	-0.4114531064930479	-0.25194037067217256	8	1	1	0	0	0	0	4	3	0
-0.2765145951887509	-0.30323588753890235	0.023260306842910656	-0.8083219444041965	-0.5693506376457914	-0.4114531064930479	-0.25194037067217256	7	0	1	0	0	0	2	6	3	0
-0.5590365282295715	0.93628200975478	1.4651548214793366	-0.21420478576264	-0.5693506376457914	-0.4114531064930479	-0.25194037067217256	6	2	2	0	0	0	0	4	3	0
-1.2182543719914858	-0.3249126711163753	0.263576059282315	-0.5559192299486333	-0.2465603476137659	-0.4114531064930479	-0.25194037067217256	7	2	1	0	1	0	0	8	3	0
-0.464862550549298	-0.6645156138301187	-1.2984763315738133	-0.1443086494518686	0.07622994241825963	-0.4114531064930479	-0.25194037067217256	4	1	2	0	1	1	2	6	3	0
-0.2765145951887509	-0.04639884575732853	0.263576059282315	-0.7190102146737665	1.367391102546362	-0.4114531064930479	-0.25194037067217256	9	0	1	0	1	1	0	1	3	0
-0.3706885728690245	-0.3505306880715707	0.3837339355020172	-0.4200100760110223	-0.2465603476137659	-0.4114531064930479	-0.25194037067217256	0	0	1	0	1	1	0	1	3	0
0.006007337852069585	-0.469752997747672	1.1046811928202305	0.7954060720596129	6.209245453026744	-0.4114531064930479	-0.25194037067217256	4	0	2	1	1	1	0	1	3	0
-0.7473844835901186	-0.3774624494860068	-1.6589499602329196	-0.3695295331199097	-0.2465603476137659	-0.4114531064930479	-0.25194037067217256	1	2	1	0	1	0	2	6	3	0
-0.464862550549298	-0.3846880440118311	1.8256284501384432	-0.7345426894094934	-0.5693506376457914	-0.4114531064930479	-0.25194037067217256	9	1	1	0	0	0	0	1	3	0
-0.653210505909845	-0.4474193419405787	-0.33721332181619584	-0.334581464964524	-0.5693506376457914	-0.4114531064930479	-0.25194037067217256	10	1	1	0	1	0	0	8	3	0
-0.3706885728690245	2.1616771541116235	0.6240496879414215	-0.6063997728397459	-0.5693506376457914	-0.4114531064930479	-0.25194037067217256	2	1	2	0	0	0	0	9	3	0
0.1943552932126166	0.18547705129867031	0.5038918117217194	-0.423893194694954	-0.5693506376457914	1.116596511830608	0.182197529943736	1	1	1	0	1	0	0	0	0	0
-1.5007763050323066	-0.5285430622986973	0.8643654403808259	1.4555362483280092	-0.5693506376457914	-0.4114531064930479	-0.25194037067217256	1	2	1	0	1	0	0	5	3	1
-1.4066023273520332	-0.4474193419405787	0.263576059282315	-0.4510750254824762	-0.5693506376457914	-0.4114531064930479	-0.25194037067217256	0	2	1	0	1	0	0	5	3	0
1.7011389360969928	-0.013555234276308866	-0.8178448266950046	14.067905733738305	0.07622994241825963	-0.4114531064930479	-0.25194037067217256	4	1	1	0	0	0	2	6	3	1
-0.464862550549298	-0.3817321189785393	1.4651548214793366	-0.4937893310057254	-0.5693506376457914	-0.4114531064930479	-0.25194037067217256	4	1	2	0	0	0	0	1	3	0
0.9477471146548048	-0.4474193419405787	0.6240496879414215	0.2478863376252373	-0.2465603476137659	-0.4114531064930479	-0.25194037067217256	1	0	0	0	1	0	0	5	3	0
-0.2765145951887509	-0.16529271931861972	-1.2984763315738133	-0.8665687246631726	1.0446008125143362	-0.4114531064930479	-0.25194037067217256	7	1	1	0	1	0	0	8	3	0
-0.8415584612703921	-0.39946766917829	0.3837339355020172	-0.37341265180384137	-0.2465603476137659	-0.4114531064930479	-0.25194037067217256	4	2	2	0	0	0	0	1	3	0
1.7011389360969928	-0.5071947148360345	1.1046811928202305	-0.4083607199592271	-0.5693506376457914	-0.4114531064930479	-0.25194037067217256	5	1	0	0	0	1	0	5	3	0
-1.2182543719914858	-0.3636681326639785	1.5853126976990388	1.3351595691261249	-0.2465603476137659	-0.4114531064930479	-0.25194037067217256	1	1	1	0	1	0	0	4	3	0
-0.464862550549298	-0.2349211756583814	-0.09689756937679153	0.1236265397394216	-0.2465603476137659	-0.4114531064930479	-0.25194037067217256	7	1	1	0	1	1	0	8	3	0
1.3244430253758988	-0.3830458634377801	0.6240496879414215	-0.6879452652023125	-0.5693506376457914	-0.4114531064930479	-0.25194037067217256	1	1	1	0	0	0	0	1	3	1
1.3244430253758988	-0.4158894749187998	-1.2984763315738133	0.2051720321019882	-0.2465603476137659	-0.4114531064930479	-0.25194037067217256	7	0	0	0	1	1	2	8	3	0
1.5127909807364461	-0.35841315482701536	1.8256284501384432	-0.6879452652023125	0.3990202324502852	-0.4114531064930479	-0.25194037067217256	3	1	1	0	0	0	0	5	3	0
-0.464862550549298	-0.2398477173805344	0.3837339355020172	0.18575643868232947	-0.2465603476137659	-0.4114531064930479	-0.25194037067217256	9	1	1	0	1	0	0	1	3	0
-0.653210505909845	4.755337152767747	0.5038918117217194	0.6400813247023434	0.7218105224823107	-0.4114531064930479	-0.25194037067217256	1	1	0	0	1	0	0	0	3	0
1.7953129137772663	-0.3781193217156272	0.6240496879414215	0.5740683070755037	-0.5693506376457914	-0.4114531064930479	-0.25194037067217256	3	1	0	0	0	0	0	1	3	0
0.1001813155323431	0.4784420657093658	0.263576059282315	-0.423893194694954	-0.2465603476137659	-0.4114531064930479	-0.25194037067217256	4	1	2	0	1	0	0	9	3	0
-1.029906416630939	0.13949599522524278	0.3837339355020172	-0.695711502570176	-0.5693506376457914	-0.4114531064930479	-0.25194037067217256	10	1	0	0	0	0	0	10	3	0
-1.3124283496717597	-0.4474193419405787	0.7442075641611237	5.2415769651614585	3.304132842738515	-0.4114531064930479	-0.25194037067217256	7	1	1	0	1	0	0	5	3	1
0.7593991592942577	-0.18894011958495388	-1.2984763315738133	0.08479535290010419	-0.5693506376457914	-0.4114531064930479	-0.25194037067217256	1	1	1	0	1	0	2	6	3	0
-0.7473844835901186	0.25083583814589944	-0.9380027029147068	-0.3268152275966605	-0.2465603476137659	-0.4114531064930479	-0.25194037067217256	4	1	2	0	0	0	0	1	3	0
0.4768772262534372	-0.1580671247927954	-0.8178448266950046	-0.5132049244253841	-0.2465603476137659	-0.4114531064930479	-0.25194037067217256	1	1	0	0	1	0	2	8	3	0
-0.9357324389506656	-0.5617151098945271	0.263576059282315	0.5896007818112307	-0.5693506376457914	-0.4114531064930479	-0.25194037067217256	9	2	1	0	1	0	0	8	3	0
0.006007337852069585	-0.41786009160766097	-0.8178448266950046	-0.3384645836484557	-0.2465603476137659	-0.4114531064930479	-0.25194037067217256	9	1	1	0	0	0	2	6	3	0
-1.029906416630939	-0.4234435055594343	1.1046811928202305	-0.5598023486325651	1.0446008125143362	-0.4114531064930479	-0.25194037067217256	4	2	2	0	0	0	0	1	3	0
1.0419210923350783	-0.4103060609670264	-1.2984763315738133	-0.5093218057414524	-0.5693506376457914	-0.4114531064930479	-0.25194037067217256	2	1	1	0	1	1	2	8	3	0
-1.1240803943112123	-0.4411790557591849	-1.2984763315738133	-0.575334823368292	-0.2465603476137659	0.2377182999843223	0.6163354305596446	3	2	2	0	0	0	0	3	2	1
0.5710512039337107	-0.4467624697109583	1.5853126976990388	-0.5986335354718825	0.3990202324502852	-0.4114531064930479	-0.25194037067217256	2	0	1	0	1	1	0	5	3	0
-0.2765145951887509	-0.5377392735133828	1.4651548214793366	-0.3617632957520462	0.07622994241825963	-0.4114531064930479	-0.25194037067217256	1	1	0	0	0	0	0	5	3	0
-0.8415584612703921	-0.4480762141701991	-1.1783184553541108	-0.6025166541558141	0.07622994241825963	1.2763925503481146	0.182197529943736	0	0	2	0	1	0	0	8	0	0
-0.08816663982820393	-0.07234529882733406	-1.4186342077935157	-0.5132049244253841	-0.5693506376457914	-0.4114531064930479	-0.25194037067217256	0	1	1	0	1	0	0	3	3	0
1.0419210923350783	0.2173353544352594	-0.21705544559649367	0.2168213881537834	-0.5693506376457914	-0.4114531064930479	-0.25194037067217256	1	2	0	0	1	0	2	8	3	0
-0.08816663982820393	0.4669468016910089	0.3837339355020172	-0.2996333968091383	-0.5693506376457914	-0.4114531064930479	-0.25194037067217256	4	2	2	0	1	0	2	8	3	0
-0.8415584612703921	0.051146680341299884	-1.1783184553541108	-0.8665687246631726	0.07622994241825963	-0.4114531064930479	-0.25194037067217256	1	1	0	0	1	0	1	3	3	0
-0.7473844835901186	1.4548826350400803	0.263576059282315	-0.7889063509845378	-0.2465603476137659	-0.4114531064930479	-0.25194037067217256	4	1	2	0	1	0	0	8	3	0
1.2302690476956253	0.8643545006113469	0.5038918117217194	1.3079777383386029	-0.2465603476137659	1.4661503460876537	0.6163354305596446	9	1	1	0	0	1	0	10	2	1
0.1001813155323431	-0.17054769715558288	-0.09689756937679153	-0.12489305603220988	0.07622994241825963	-0.4114531064930479	-0.25194037067217256	4	1	2	0	0	1	0	5	3	0
-0.5590365282295715	-0.2887846984872537	-0.5775290742556002	-0.3617632957520462	-0.2465603476137659	-0.4114531064930479	-0.25194037067217256	9	1	1	0	1	0	0	5	3	0
-0.464862550549298	-0.21028846704761667	1.5853126976990388	-0.6025166541558141	1.367391102546362	-0.4114531064930479	-0.25194037067217256	1	1	1	0	1	0	2	8	3	0
-0.8415584612703921	-0.3173586404757408	-0.33721332181619584	-0.2064385483947765	0.07622994241825963	-0.4114531064930479	-0.25194037067217256	9	1	2	0	1	0	0	8	3	0
-0.653210505909845	-0.4753364116994454	-0.9380027029147068	-0.5015555683735888	0.3990202324502852	-0.4114531064930479	-0.25194037067217256	7	1	1	0	1	0	0	8	3	0
-0.8415584612703921	1.459480740647423	0.5038918117217194	4.833849503348625	-0.2465603476137659	-0.4114531064930479	-0.25194037067217256	7	2	1	0	1	0	0	9	3	1
-0.2765145951887509	-0.3252411072311855	0.8643654403808259	-0.7733738762488108	0.07622994241825963	-0.4114531064930479	-0.25194037067217256	9	2	1	0	0	0	2	8	3	0
0.3827032485731636	0.5681051250525494	-0.4573711980358981	-0.30351651549307	-0.2465603476137659	-0.4114531064930479	-0.25194037067217256	1	1	1	0	1	1	0	8	3	0
1.2302690476956253	-0.3446188380049871	-1.2984763315738133	-0.6801790278344491	-0.2465603476137659	-0.4114531064930479	-0.25194037067217256	4	1	2	0	1	0	2	8	3	0
-0.8415584612703921	-0.31834394882017136	-1.1783184553541108	-0.183139836291186	-0.2465603476137659	2.2551432862678418	0.6163354305596446	7	1	1	0	0	0	0	0	0	0
0.5710512039337107	-0.2362349201176222	-0.9380027029147068	-0.4005944825913636	-0.5693506376457914	-0.4114531064930479	-0.25194037067217256	4	1	2	0	1	0	2	8	3	0
-0.08816663982820393	-0.4319828445444994	0.5038918117217194	-0.575334823368292	0.3990202324502852	-0.4114531064930479	-0.25194037067217256	9	2	2	0	0	0	0	1	3	0
0.3827032485731636	-0.3479031991530891	0.5038918117217194	-0.575334823368292	0.07622994241825963	-0.4114531064930479	-0.25194037067217256	7	2	1	0	1	0	0	0	3	0
-0.08816663982820393	-0.4474193419405787	1.4651548214793366	-0.3617632957520462	0.7218105224823107	-0.4114531064930479	-0.25194037067217256	4	1	2	1	0	0	0	5	3	0
-1.029906416630939	0.0688822305410505	1.4651548214793366	-0.2258541418144352	-0.5693506376457914	-0.4114531064930479	-0.25194037067217256	4	2	2	0	0	0	0	4	3	0
-0.464862550549298	-0.2598823203839564	1.8256284501384432	-0.8238544191399235	0.07622994241825963	-0.4114531064930479	-0.25194037067217256	9	1	2	0	1	1	0	5	3	0
0.7593991592942577	-0.35841315482701536	-1.2984763315738133	-0.9325817422900122	1.0446008125143362	-0.4114531064930479	-0.25194037067217256	4	1	2	0	1	0	0	3	3	0
-0.464862550549298	-0.021766137146563783	0.3837339355020172	0.3643798981431896	0.3990202324502852	-0.4114531064930479	-0.25194037067217256	6	2	2	0	1	0	0	9	3	0
-0.5590365282295715	-0.32983921283852824	1.5853126976990388	-0.6452309596790633	2.012971682610413	-0.4114531064930479	-0.25194037067217256	9	1	2	0	0	0	0	1	3	0
0.1943552932126166	-0.2546273425469932	-1.2984763315738133	-0.9597635730775343	1.0446008125143362	1.9055894520107963	3.655300734871005	4	1	3	0	1	0	0	3	0	0
-0.5590365282295715	-0.14361593574114676	-0.9380027029147068	-0.2258541418144352	0.3990202324502852	-0.4114531064930479	-0.25194037067217256	4	1	2	0	0	0	0	6	3	1
-0.9357324389506656	-0.3672809299268907	1.1046811928202305	-0.3423477023323874	0.3990202324502852	-0.4114531064930479	-0.25194037067217256	9	2	2	0	0	0	0	1	3	0
1.7011389360969928	-0.3774624494860068	1.3449969452596344	-0.2879840407573431	0.07622994241825963	-0.4114531064930479	-0.25194037067217256	5	1	0	0	0	0	0	1	3	0
-0.5590365282295715	0.03636705517484103	-0.4573711980358981	-0.6762959091505173	0.07622994241825963	-0.4114531064930479	-0.25194037067217256	9	1	2	0	1	0	2	8	3	0
-0.7473844835901186	-0.2953534207834576	0.8643654403808259	-0.10936058129648292	-0.5693506376457914	-0.4114531064930479	-0.25194037067217256	1	1	0	0	1	0	2	8	3	0
-1.029906416630939	-0.810341248805846	-0.5775290742556002	1.6613415385763914	-0.5693506376457914	-0.4114531064930479	-0.25194037067217256	4	0	2	1	1	0	0	8	3	0
-1.5007763050323066	-0.34034916851245456	1.2248390690399324	0.5119384081325958	-0.5693506376457914	-0.4114531064930479	-0.25194037067217256	8	2	2	0	0	0	0	8	3	1
-0.18234061750847744	-0.2956818568982678	-0.33721332181619584	1.2885621449189442	-0.5693506376457914	-0.4114531064930479	-0.25194037067217256	1	1	1	0	1	0	0	8	3	1
-0.7473844835901186	-0.439536875185134	0.263576059282315	-0.2879840407573431	-0.5693506376457914	-0.4114531064930479	-0.25194037067217256	1	1	1	0	1	0	0	9	3	0
-0.464862550549298	-0.2690785315986419	-0.09689756937679153	-0.12877617471614164	-0.2465603476137659	-0.4114531064930479	-0.25194037067217256	9	1	2	0	1	0	0	0	3	0
1.6069649584167194	-0.4411790557591849	-0.09689756937679153	-0.5908672981040191	0.07622994241825963	-0.4114531064930479	-0.25194037067217256	5	1	1	0	0	1	0	5	3	0
1.3244430253758988	-0.2598823203839564	0.023260306842910656	0.2517694563091691	0.3990202324502852	-0.4114531064930479	-0.25194037067217256	1	1	0	0	1	0	2	8	3	0
0.28852927089289016	0.4150538955509978	0.263576059282315	-0.3423477023323874	-0.2465603476137659	1.4761375984949976	1.050473331175553	9	1	1	0	1	0	0	9	0	0
0.9477471146548048	-0.4155610388039896	-0.33721332181619584	0.10809406500369463	-0.2465603476137659	-0.4114531064930479	-0.25194037067217256	1	1	0	0	0	0	0	1	3	0
-0.464862550549298	-0.30323588753890235	-1.1783184553541108	-0.9325817422900122	1.0446008125143362	-0.4114531064930479	-0.25194037067217256	10	1	1	0	1	0	1	3	3	0
-0.7473844835901186	-0.22375434775483474	0.5038918117217194	-0.14042553076793687	-0.5693506376457914	-0.4114531064930479	-0.25194037067217256	1	1	0	0	1	0	0	0	3	0
-0.653210505909845	-0.3068486848018145	-1.0581605791344089	-0.1443086494518686	-0.2465603476137659	2.265130538675186	1.050473331175553	10	1	1	0	1	0	0	0	1	0
2.9254006459405484	0.7221416628985317	-0.09689756937679153	0.9817957688883366	0.07622994241825963	1.4361885888656207	2.787024933639187	5	1	2	0	0	0	1	11	2	1
-0.9357324389506656	-0.3078339931462451	-0.5775290742556002	-0.6296984849433364	-0.2465603476137659	-0.4114531064930479	-0.25194037067217256	2	1	2	0	1	0	0	8	3	0
-0.464862550549298	-0.13015005503392868	-0.8178448266950046	-0.5403867552129062	2.012971682610413	3.2638557794096017	1.4846112317914617	9	2	1	0	0	0	0	5	1	0
1.0419210923350783	1.809922075149903	0.6240496879414215	-0.08994498787682421	-0.2465603476137659	-0.4114531064930479	-0.25194037067217256	4	1	2	0	1	0	0	9	3	0
1.0419210923350783	0.5303349718493768	0.263576059282315	0.10809406500369463	0.7218105224823107	-0.4114531064930479	-0.25194037067217256	1	1	0	0	0	0	0	1	3	0
0.5710512039337107	-0.3889577135043637	-1.2984763315738133	-0.9364648609739441	1.0446008125143362	-0.4114531064930479	-0.25194037067217256	0	2	2	0	0	0	1	3	3	0
-0.18234061750847744	-0.4434781085628563	0.8643654403808259	-0.4976724496896571	-0.5693506376457914	-0.4114531064930479	-0.25194037067217256	4	1	2	0	1	0	2	8	3	0
1.4186170030561722	0.6025909171076201	1.1046811928202305	-0.6801790278344491	3.304132842738515	-0.4114531064930479	-0.25194037067217256	1	1	3	0	0	0	0	1	3	0
-0.8415584612703921	-0.4461055974813379	0.7442075641611237	-0.2452697352340939	0.3990202324502852	-0.4114531064930479	-0.25194037067217256	4	1	2	0	0	0	0	1	3	0
-0.08816663982820393	0.7520293493462595	-0.21705544559649367	2.989368128481047	-0.2465603476137659	-0.4114531064930479	-0.25194037067217256	9	2	3	0	1	0	2	8	3	1
0.7593991592942577	-0.3820605550933495	1.8256284501384432	-0.8937505554506948	7.1776163231228205	-0.4114531064930479	-0.25194037067217256	7	1	1	0	1	0	0	5	3	0
-1.1240803943112123	-0.4244288139038649	-0.21705544559649367	0.5507695949719132	-0.2465603476137659	-0.4114531064930479	-0.25194037067217256	9	2	1	0	1	1	0	8	3	0
-0.08816663982820393	-0.44249280021842574	0.7442075641611237	-0.9869454038650568	-0.5693506376457914	-0.4114531064930479	-0.25194037067217256	4	2	2	0	0	1	2	1	3	0
-0.08816663982820393	-0.3738496522230946	0.5038918117217194	1.3506920438618522	-0.5693506376457914	-0.4114531064930479	-0.25194037067217256	2	0	2	0	0	0	2	6	3	0
0.9477471146548048	-0.4352672056926014	-1.0581605791344089	-0.008399495514257628	1.0446008125143362	-0.4114531064930479	-0.25194037067217256	1	1	3	0	1	0	2	8	3	0
-0.464862550549298	-0.39979610529310017	-1.6589499602329196	-0.5792179420522238	-0.5693506376457914	2.1153217525650243	0.6163354305596446	7	1	1	0	1	0	0	3	1	0
2.1720088244983606	-0.014212106505929259	-0.4573711980358981	-0.7850232323006059	-0.2465603476137659	-0.4114531064930479	-0.25194037067217256	9	1	2	0	0	0	0	7	3	0
1.3244430253758988	-0.4474193419405787	-1.7791078364526218	-0.5908672981040191	-0.5693506376457914	0.5073741149826145	0.182197529943736	9	1	1	0	1	1	0	6	2	0
1.7011389360969928	0.37892592292187616	-0.21705544559649367	0.09256159026796767	-0.5693506376457914	-0.4114531064930479	-0.25194037067217256	5	1	1	0	1	1	2	8	3	0
1.5127909807364461	0.6630231622326963	-0.09689756937679153	-0.7112439773059029	-0.5693506376457914	-0.4114531064930479	-0.25194037067217256	4	1	1	0	1	0	2	8	3	0
0.6652251816139841	-0.4040657747856327	1.705470573918741	-0.3384645836484557	-0.5693506376457914	-0.4114531064930479	-0.25194037067217256	0	0	1	0	1	0	2	8	3	0
1.1360950700153518	1.0880194947970907	1.5853126976990388	-0.7694907575648791	0.3990202324502852	-0.4114531064930479	-0.25194037067217256	6	1	2	0	1	0	0	5	3	0
0.8535731369745312	-0.18204296117393973	0.5038918117217194	0.17022396394660252	0.07622994241825963	-0.4114531064930479	-0.25194037067217256	1	1	0	0	1	0	0	9	3	0
2.2661828021786343	-0.04672728187213873	-1.0581605791344089	-0.5093218057414524	-0.5693506376457914	1.4561630936803094	0.6163354305596446	5	1	1	0	0	0	0	11	0	0
-0.464862550549298	2.017822135824757	-1.1783184553541108	2.2554586972179482	-0.2465603476137659	1.4761375984949976	0.182197529943736	4	2	2	0	1	0	0	8	2	1
-0.2765145951887509	0.7842160885976589	0.5038918117217194	-0.5403867552129062	-0.5693506376457914	-0.4114531064930479	-0.25194037067217256	0	0	1	0	1	0	2	8	3	0
-1.1240803943112123	-0.2920690596353556	-0.8178448266950046	-0.30351651549307	-0.2465603476137659	-0.4114531064930479	-0.25194037067217256	7	2	1	0	1	1	2	8	3	0
-0.08816663982820393	-0.4165463471484202	1.5853126976990388	-0.5481529925807698	-0.2465603476137659	-0.4114531064930479	-0.25194037067217256	0	1	1	1	0	0	0	5	3	0
-0.464862550549298	-0.2066756697847045	0.5038918117217194	-0.319048990228797	-0.5693506376457914	2.8144294210791148	0.6163354305596446	0	2	1	0	1	0	0	0	1	0
0.1001813155323431	3.0211944665699084	0.023260306842910656	-0.058880038405370275	-0.2465603476137659	-0.4114531064930479	-0.25194037067217256	4	2	2	0	0	0	2	8	3	0
0.006007337852069585	-0.4126051137706978	-0.9380027029147068	-0.2375034978662304	-0.2465603476137659	-0.4114531064930479	-0.25194037067217256	9	0	1	0	1	1	0	8	3	0
-1.029906416630939	-0.20897472258837588	0.023260306842910656	-0.8510362499274456	-0.5693506376457914	3.0141744692259977	1.050473331175553	4	2	2	0	1	0	0	0	0	0
-1.3124283496717597	0.7444753187056251	0.023260306842910656	-0.7461920454612886	-0.5693506376457914	-0.4114531064930479	-0.25194037067217256	0	2	1	0	0	0	0	6	3	0
1.5127909807364461	-0.20470505309584333	-0.21705544559649367	-0.334581464964524	-0.2465603476137659	3.2338940221875694	0.182197529943736	1	2	0	0	1	0	0	8	0	0
1.2302690476956253	-0.4474193419405787	0.023260306842910656	0.018782335273264568	-0.5693506376457914	-0.4114531064930479	-0.25194037067217256	7	0	3	0	1	0	0	0	3	0
1.0419210923350783	0.7635246133646164	0.023260306842910656	1.8749130661926368	0.3990202324502852	-0.4114531064930479	-0.25194037067217256	5	0	2	0	1	1	2	6	3	1
-1.1240803943112123	-0.33410888233106084	-0.5775290742556002	-0.7694907575648791	0.07622994241825963	-0.4114531064930479	-0.25194037067217256	0	2	1	0	0	0	0	7	3	0
-0.464862550549298	-0.4461055974813379	-1.0581605791344089	1.051691905199108	-0.5693506376457914	0.20775654276228986	1.050473331175553	4	2	2	0	1	0	0	5	2	0
0.8535731369745312	0.07709313341130541	0.3837339355020172	0.449808509189688	-0.2465603476137659	-0.4114531064930479	-0.25194037067217256	4	1	2	0	0	0	0	9	3	0
-1.3124283496717597	-0.4296837917408281	-0.09689756937679153	0.1974057947341247	0.07622994241825963	-0.4114531064930479	-0.25194037067217256	4	1	2	0	1	0	0	8	3	0
-1.1240803943112123	-0.12719413000063692	1.3449969452596344	0.026548572641128053	-0.2465603476137659	-0.4114531064930479	-0.25194037067217256	1	1	1	0	1	0	2	8	3	0
0.3827032485731636	-0.16135148594089738	0.14341818306261284	-0.10936058129648292	0.7218105224823107	-0.4114531064930479	-0.25194037067217256	4	2	2	0	0	0	0	5	3	0
1.2302690476956253	1.0660142751048076	0.5038918117217194	0.3643798981431896	0.07622994241825963	-0.4114531064930479	-0.25194037067217256	1	1	0	0	0	0	1	9	3	0
-0.653210505909845	2.20535915738138	0.5038918117217194	0.0770291155322407	-0.2465603476137659	-0.4114531064930479	-0.25194037067217256	9	1	2	0	1	0	0	9	3	0
1.88948689145754	-0.3502022519567605	0.14341818306261284	-0.9325817422900122	-0.5693506376457914	-0.4114531064930479	-0.25194037067217256	5	1	1	0	0	0	2	6	3	0
-0.653210505909845	-0.15445432752988325	0.6240496879414215	-0.31516587154486525	-0.2465603476137659	1.4361885888656207	0.182197529943736	0	2	1	0	1	0	0	9	0	0
0.9477471146548048	2.058876650176032	0.5038918117217194	2.4767964622020573	1.6901813925783875	-0.4114531064930479	-0.25194037067217256	4	1	2	0	0	0	0	1	3	0
1.9836608691378133	-0.2848434651095313	-0.8178448266950046	0.9157827512614971	-0.2465603476137659	-0.4114531064930479	-0.25194037067217256	5	1	1	0	0	1	1	11	3	0
-0.9357324389506656	0.5326340246530482	0.7442075641611237	0.329431829987804	0.7218105224823107	-0.4114531064930479	-0.25194037067217256	4	1	2	0	0	0	0	0	3	0
-0.18234061750847744	0.4607065155096151	0.5038918117217194	-0.5520361112647015	0.07622994241825963	-0.4114531064930479	-0.25194037067217256	9	1	1	0	1	1	2	6	3	0
1.2302690476956253	-0.4474193419405787	-0.21705544559649367	-0.3850620078556366	-0.2465603476137659	0.6571829010927769	2.3528870330232787	9	1	1	0	0	0	1	1	2	0
-0.9357324389506656	3.3752485983353004	-1.0581605791344089	3.6223164739619214	-0.5693506376457914	-0.4114531064930479	-0.25194037067217256	1	2	1	0	1	0	0	8	3	0
1.6069649584167194	0.09121588634814387	-1.4186342077935157	-0.7228933333576982	1.0446008125143362	2.335041305526595	1.4846112317914617	5	2	1	0	0	1	0	3	0	0
1.3244430253758988	-0.28451502899472114	1.4651548214793366	-0.6413478409951316	0.3990202324502852	-0.4114531064930479	-0.25194037067217256	1	0	1	0	0	1	0	5	3	0
-0.08816663982820393	0.15394718427689144	0.6240496879414215	0.9080165138936336	-0.2465603476137659	-0.4114531064930479	-0.25194037067217256	0	1	1	0	0	0	0	9	3	0
-0.5590365282295715	1.1760403735662237	0.263576059282315	0.14304213315908032	-0.5693506376457914	0.8369534444249717	0.6163354305596446	4	1	2	0	1	0	0	9	0	0
1.6069649584167194	-0.03457514562416145	-1.2984763315738133	4.9619924199183725	-0.5693506376457914	-0.4114531064930479	-0.25194037067217256	4	0	2	0	0	0	0	1	3	1
-1.6891242603928538	-0.2730197649763643	-0.09689756937679153	0.9740295315204732	0.07622994241825963	3.04413622644803	3.655300734871005	1	1	0	0	1	0	0	8	1	0
1.4186170030561722	0.039651416322942994	-1.1783184553541108	-0.8238544191399235	0.3990202324502852	-0.4114531064930479	-0.25194037067217256	4	1	2	0	0	0	0	1	3	0
1.3244430253758988	1.8598443646010527	-1.2984763315738133	-0.4627243815342715	0.07622994241825963	-0.4114531064930479	-0.25194037067217256	4	2	2	0	0	0	2	6	3	0
-1.4066023273520332	-0.4329681528889301	1.705470573918741	-0.15984112418759558	-0.5693506376457914	-0.4114531064930479	-0.25194037067217256	9	2	1	0	0	0	0	10	3	1
0.6652251816139841	1.0624014778418955	-0.6976869504753024	0.1042109463197629	-0.5693506376457914	-0.4114531064930479	-0.25194037067217256	1	0	1	0	1	0	0	5	3	0
0.1001813155323431	-0.3163733321313102	1.4651548214793366	0.14692525184301206	-0.2465603476137659	-0.4114531064930479	-0.25194037067217256	6	1	1	0	0	0	0	4	3	0
1.7011389360969928	-0.2786031789281376	-1.5387920840132177	0.011016097905401085	-0.5693506376457914	-0.4114531064930479	-0.25194037067217256	5	0	1	0	0	0	0	3	3	1
0.1943552932126166	-0.22079842272154296	-1.1783184553541108	-0.3384645836484557	0.07622994241825963	-0.4114531064930479	-0.25194037067217256	4	1	2	0	1	0	0	1	3	0
-0.2765145951887509	-0.3837027356674005	0.14341818306261284	1.2341984833439	0.3990202324502852	2.994199964411309	2.787024933639187	1	1	1	0	1	0	0	0	0	0
-1.1240803943112123	-0.2979809097019392	0.7442075641611237	1.1021724480902206	0.3990202324502852	1.0766475022012314	1.050473331175553	1	2	2	0	0	0	0	10	2	1
0.7593991592942577	-0.4280416111667771	-0.8178448266950046	-0.4044776012752953	2.3357619726424383	-0.4114531064930479	-0.25194037067217256	1	1	1	0	1	0	2	6	3	0
-0.18234061750847744	0.6137577450111668	-1.2984763315738133	-0.3656464144359779	-0.2465603476137659	-0.4114531064930479	-0.25194037067217256	1	1	1	0	1	1	2	6	3	0
-0.653210505909845	-0.03326140116492066	-0.8178448266950046	-0.3462308210163192	-0.2465603476137659	-0.4114531064930479	-0.25194037067217256	6	2	1	0	1	0	0	0	3	0
0.1943552932126166	-0.3784477578304374	1.5853126976990388	1.5060167912191218	-0.2465603476137659	-0.4114531064930479	-0.25194037067217256	2	1	2	0	0	0	0	5	3	0
-1.5007763050323066	-0.1978078946848292	1.3449969452596344	-0.7772569949327426	-0.2465603476137659	-0.4114531064930479	-0.25194037067217256	0	2	2	0	1	0	0	3	3	0
-0.8415584612703921	-0.4474193419405787	1.5853126976990388	-0.01228261419818937	-0.2465603476137659	-0.4114531064930479	-0.25194037067217256	4	2	2	0	0	0	0	1	3	0
-0.8415584612703921	0.3927202397439044	-1.2984763315738133	-0.4277763133788858	-0.2465603476137659	-0.4114531064930479	-0.25194037067217256	9	0	2	0	0	0	2	8	3	0
0.9477471146548048	-0.5104790759841364	-0.5775290742556002	-0.7811401136166743	-0.5693506376457914	-0.4114531064930479	-0.25194037067217256	9	1	1	0	1	0	1	5	3	0
-0.653210505909845	-0.08515430730493175	1.4651548214793366	-0.6568803157308586	-0.5693506376457914	-0.4114531064930479	-0.25194037067217256	0	2	1	0	1	0	2	8	3	0
0.1943552932126166	-0.008300256439345718	0.5038918117217194	1.4516531296440771	-0.2465603476137659	-0.4114531064930479	-0.25194037067217256	6	2	0	0	1	1	0	9	3	0
-1.1240803943112123	-0.4382231307258931	0.14341818306261284	0.3954448476146436	-0.2465603476137659	-0.4114531064930479	-0.25194037067217256	1	2	1	0	0	0	0	5	3	0
0.1943552932126166	-0.014868978735549654	-1.4186342077935157	-0.5675685860004285	-0.5693506376457914	-0.4114531064930479	-0.25194037067217256	0	1	2	0	1	0	0	3	3	0
-0.7473844835901186	-0.4434781085628563	0.5038918117217194	0.8264710215310669	0.7218105224823107	-0.4114531064930479	-0.25194037067217256	4	2	2	0	0	0	0	1	3	0
-0.464862550549298	-0.31505958767206943	0.9845233166005279	-0.41612695732709054	-0.2465603476137659	-0.4114531064930479	-0.25194037067217256	0	1	1	0	0	0	0	5	3	0
-0.3706885728690245	-0.37713401337119656	-0.8178448266950046	1.50213367253519	-0.5693506376457914	-0.4114531064930479	-0.25194037067217256	0	1	0	0	1	0	0	5	3	1
-0.08816663982820393	-0.2950249846686474	0.3837339355020172	-0.2918671594412748	1.367391102546362	-0.4114531064930479	-0.25194037067217256	7	2	1	0	1	1	2	8	3	0
0.8535731369745312	0.7888141942050017	-1.6589499602329196	-0.5831010607361554	0.3990202324502852	-0.4114531064930479	-0.25194037067217256	1	1	0	0	0	0	1	6	3	0
-0.5590365282295715	-0.4461055974813379	-0.8178448266950046	-0.4976724496896571	-0.2465603476137659	-0.4114531064930479	-0.25194037067217256	1	1	1	0	0	0	2	6	3	0
0.006007337852069585	0.8489180032152676	1.5853126976990388	-0.7578414015130839	-0.2465603476137659	-0.4114531064930479	-0.25194037067217256	4	2	2	0	0	0	1	5	3	0
0.5710512039337107	-0.11471355763784945	-0.09689756937679153	-0.7927894696684695	0.07622994241825963	-0.4114531064930479	-0.25194037067217256	9	0	1	0	0	0	0	6	3	0
0.006007337852069585	-0.4474193419405787	-1.5387920840132177	-0.3501139397002509	0.07622994241825963	-0.4114531064930479	-0.25194037067217256	2	1	2	0	1	0	0	3	3	0
0.9477471146548048	1.0295578663608758	-0.09689756937679153	0.06926287816437722	0.07622994241825963	-0.4114531064930479	-0.25194037067217256	1	1	0	0	1	0	2	8	3	0
-0.653210505909845	3.129249948342463	0.5038918117217194	-0.8238544191399235	3.626923132770541	-0.4114531064930479	-0.25194037067217256	9	2	1	0	0	0	0	1	3	0
-1.3124283496717597	-0.27137758440231324	-0.5775290742556002	-0.5947504167879507	0.07622994241825963	-0.4114531064930479	-0.25194037067217256	7	2	2	0	1	0	0	8	3	0
1.0419210923350783	-0.4474193419405787	-1.6589499602329196	-0.3695295331199097	-0.5693506376457914	-0.4114531064930479	-0.25194037067217256	1	1	1	0	0	0	2	6	3	0
1.4186170030561722	1.2965764277015657	0.3837339355020172	-0.7151270959898347	-0.5693506376457914	-0.4114531064930479	-0.25194037067217256	0	1	1	0	0	0	2	6	3	0
-0.7473844835901186	-0.19222448073305587	1.1046811928202305	0.3333149486717357	-0.5693506376457914	-0.4114531064930479	-0.25194037067217256	0	0	2	0	0	1	0	8	3	0
0.9477471146548048	-0.4474193419405787	0.263576059282315	-0.7190102146737665	-0.5693506376457914	-0.4114531064930479	-0.25194037067217256	1	1	1	0	0	0	0	9	3	0
-0.7473844835901186	-0.1666064637778605	1.4651548214793366	-0.6180491288915412	0.7218105224823107	-0.4114531064930479	-0.25194037067217256	1	2	1	0	0	0	2	8	3	0
-0.5590365282295715	-0.09040928514189488	-1.2984763315738133	-0.575334823368292	-0.5693506376457914	-0.4114531064930479	-0.25194037067217256	0	2	1	0	0	0	0	3	3	0
1.1360950700153518	0.4672752378058191	-0.09689756937679153	3.521355388179696	-0.5693506376457914	-0.4114531064930479	-0.25194037067217256	1	1	3	0	1	0	2	8	3	0
0.006007337852069585	-0.3324667017570098	1.5853126976990388	-0.6025166541558141	-0.5693506376457914	-0.4114531064930479	-0.25194037067217256	0	2	3	0	1	0	0	4	3	0
-0.9357324389506656	0.13095665624017766	1.5853126976990388	0.2867175244645548	0.07622994241825963	3.992925205145725	1.050473331175553	4	2	2	0	1	0	1	5	0	1
1.2302690476956253	0.048519191422818304	-1.2984763315738133	2.1040170685446102	-0.2465603476137659	-0.4114531064930479	-0.25194037067217256	6	1	2	0	0	0	1	6	3	0
-1.2182543719914858	-0.16397897485937893	1.3449969452596344	0.3760292541949848	-0.5693506376457914	-0.4114531064930479	-0.25194037067217256	10	1	1	0	1	1	2	8	3	0
-0.7473844835901186	-0.5236165205765443	-0.9380027029147068	-0.19478919234298125	-0.5693506376457914	-0.4114531064930479	-0.25194037067217256	7	1	1	0	1	0	2	8	3	0
-1.029906416630939	-0.1669348998926707	-1.6589499602329196	-0.3695295331199097	-0.2465603476137659	-0.4114531064930479	-0.25194037067217256	9	1	1	0	1	0	2	6	3	0
-1.5007763050323066	-0.3380501157087832	-0.09689756937679153	3.098095451631136	-0.2465603476137659	-0.4114531064930479	-0.25194037067217256	7	2	1	0	0	1	0	5	3	1
-0.2765145951887509	-0.3692515466157519	-1.4186342077935157	-0.4627243815342715	-0.5693506376457914	0.5173613673899586	1.050473331175553	4	1	2	0	0	0	0	1	0	1
0.6652251816139841	-0.23426430342876106	0.3837339355020172	-0.4743737375860666	-0.2465603476137659	-0.4114531064930479	-0.25194037067217256	1	1	0	0	0	0	2	6	3	0
-0.18234061750847744	-0.4474193419405787	-0.5775290742556002	-0.7617245201970156	-0.5693506376457914	-0.4114531064930479	-0.25194037067217256	0	2	3	0	1	0	0	8	3	0
0.7593991592942577	-0.4066932637041143	1.5853126976990388	-0.5170880431093159	5.240874582930668	-0.4114531064930479	-0.25194037067217256	0	0	1	0	1	1	0	5	3	0
-0.08816663982820393	0.36348942552579694	0.3837339355020172	-0.2180879044465717	-0.2465603476137659	-0.4114531064930479	-0.25194037067217256	7	1	0	0	0	1	2	6	3	0
1.7011389360969928	-0.4165463471484202	-0.4573711980358981	-0.008399495514257628	-0.2465603476137659	-0.4114531064930479	-0.25194037067217256	5	1	0	0	0	0	0	1	3	0
-1.029906416630939	-0.35545722979372363	-0.4573711980358981	-0.6141660102076094	-0.5693506376457914	-0.4114531064930479	-0.25194037067217256	4	2	2	0	0	0	0	1	3	0
-0.7473844835901186	0.3542932143111114	0.023260306842910656	-0.004516376830325885	-0.2465603476137659	1.0766475022012314	0.182197529943736	4	1	2	0	1	1	0	0	0	0
-0.8415584612703921	-0.4135904221151284	0.8643654403808259	0.20905515078591996	-0.5693506376457914	-0.4114531064930479	-0.25194037067217256	1	1	0	0	0	0	0	5	3	0
-0.464862550549298	-0.5311705512171788	0.023260306842910656	-0.27633468470554784	-0.2465603476137659	-0.4114531064930479	-0.25194037067217256	1	1	0	0	1	1	2	6	3	0
1.4186170030561722	-0.3807468106341088	-1.2984763315738133	0.29836688051634996	0.07622994241825963	-0.4114531064930479	-0.25194037067217256	9	1	1	0	1	0	0	1	3	0
0.9477471146548048	-0.4411790557591849	-0.9380027029147068	-0.3811788891717049	0.3990202324502852	-0.4114531064930479	-0.25194037067217256	9	1	1	0	0	1	0	1	3	0
1.0419210923350783	-0.13376285229684085	-1.5387920840132177	-0.4083607199592271	-0.5693506376457914	0.07792226146681579	1.050473331175553	1	1	1	0	0	1	0	3	2	1
1.7011389360969928	-0.3502022519567605	-0.09689756937679153	2.1234326619642685	0.07622994241825963	-0.4114531064930479	-0.25194037067217256	4	1	2	0	0	1	0	5	3	1
0.1943552932126166	-0.3035643236537125	0.14341818306261284	0.3760292541949848	-0.2465603476137659	-0.4114531064930479	-0.25194037067217256	4	1	2	0	0	0	2	6	3	0
-1.3124283496717597	-0.4241003777890547	-0.33721332181619584	-0.3268152275966605	-0.5693506376457914	-0.4114531064930479	-0.25194037067217256	1	2	1	0	1	0	2	8	3	0
0.1001813155323431	-0.3820605550933495	-0.8178448266950046	0.9274321073132922	-0.5693506376457914	-0.4114531064930479	-0.25194037067217256	4	1	2	0	1	0	0	5	3	0
2.1720088244983606	5.423376210291687	1.1046811928202305	-0.33069834628059225	-0.5693506376457914	-0.4114531064930479	-0.25194037067217256	5	0	2	0	0	0	0	1	3	0
1.2302690476956253	1.0246313246387229	0.5038918117217194	-0.6258153662594046	-0.2465603476137659	-0.4114531064930479	-0.25194037067217256	7	1	1	0	1	0	2	8	3	0
1.7953129137772663	-0.4408506196443747	-0.09689756937679153	-0.198672311026913	0.07622994241825963	-0.4114531064930479	-0.25194037067217256	4	0	2	1	0	1	1	5	3	0
-0.2765145951887509	-0.2497008008248403	1.705470573918741	-0.3772957704877731	2.9813425527064896	-0.4114531064930479	-0.25194037067217256	1	1	1	0	1	0	2	8	3	0
1.7011389360969928	-0.4474193419405787	-0.4573711980358981	-0.7461920454612886	-0.2465603476137659	-0.4114531064930479	-0.25194037067217256	5	1	0	0	0	0	0	1	3	0
-0.8415584612703921	-0.09336521017518666	0.023260306842910656	-0.31516587154486525	-0.5693506376457914	-0.4114531064930479	-0.25194037067217256	0	1	1	0	1	0	0	0	3	0
-0.8415584612703921	-0.31177522652396744	0.3837339355020172	0.04596416606078677	-0.5693506376457914	-0.4114531064930479	-0.25194037067217256	1	2	1	0	1	0	0	9	3	0
0.3827032485731636	-0.6198483022159319	0.6240496879414215	2.802978431652324	-0.2465603476137659	-0.4114531064930479	-0.25194037067217256	9	1	2	0	0	1	0	9	3	1
0.5710512039337107	-0.5863478185052918	-0.8178448266950046	-0.5093218057414524	-0.2465603476137659	-0.4114531064930479	-0.25194037067217256	1	1	1	0	0	0	2	6	3	0
0.1943552932126166	1.2075702405880024	0.5038918117217194	-0.12100993734827815	-0.5693506376457914	-0.4114531064930479	-0.25194037067217256	6	1	0	0	0	0	0	9	3	0
-0.653210505909845	-0.4319828445444994	-1.4186342077935157	0.403211084982507	-0.2465603476137659	1.2863798027554587	0.6163354305596446	6	1	1	0	0	0	0	3	0	0
-1.5007763050323066	-0.43066910008525866	-1.1783184553541108	-0.7306595707255616	0.07622994241825963	3.1539960029288165	1.4846112317914617	1	2	1	0	1	0	0	8	1	0
1.4186170030561722	-0.5226312122321137	0.8643654403808259	-0.7889063509845378	2.3357619726424383	-0.4114531064930479	-0.25194037067217256	7	1	1	0	0	1	0	5	3	0
0.1943552932126166	-0.3951979996857574	-0.5775290742556002	-0.3811788891717049	-0.2465603476137659	-0.4114531064930479	-0.25194037067217256	9	0	1	0	0	0	0	1	3	0
0.7593991592942577	-0.3666240576972703	0.263576059282315	-0.8122050630881282	0.7218105224823107	-0.4114531064930479	-0.25194037067217256	0	1	0	0	1	0	0	5	3	0
-0.464862550549298	0.6715625012177614	0.023260306842910656	0.5197046455004593	0.3990202324502852	-0.4114531064930479	-0.25194037067217256	2	0	2	0	0	0	0	7	3	1
-0.464862550549298	-0.2740050733207948	-1.5387920840132177	-0.12877617471614164	-0.2465603476137659	-0.4114531064930479	-0.25194037067217256	7	2	1	0	0	0	0	3	3	0
-1.029906416630939	-0.3180155127053612	1.8256284501384432	-0.7112439773059029	0.07622994241825963	-0.4114531064930479	-0.25194037067217256	0	2	1	0	1	1	0	5	3	0
0.1001813155323431	8.648947293842628	-0.5775290742556002	0.43427603445396096	-0.5693506376457914	0.5073741149826145	2.787024933639187	4	1	2	0	0	0	0	1	2	1
1.9836608691378133	0.16314339549157694	-1.1783184553541108	-0.05111380103750679	0.07622994241825963	-0.4114531064930479	-0.25194037067217256	4	1	2	0	0	0	1	1	3	1
-0.9357324389506656	-0.29338280409459644	-1.6589499602329196	-0.5714517046843602	-0.5693506376457914	-0.4114531064930479	-0.25194037067217256	7	2	1	0	0	1	0	3	3	0
0.7593991592942577	-0.2914121874057353	1.4651548214793366	0.057613522112581986	-0.2465603476137659	-0.4114531064930479	-0.25194037067217256	7	1	2	0	1	0	0	5	3	0
-0.7473844835901186	0.16084434268790554	1.1046811928202305	0.4381591531378927	-0.5693506376457914	1.6359336370125042	1.050473331175553	7	2	1	0	0	0	1	3	1	0
-0.9357324389506656	-0.21915624214749202	-1.5387920840132177	0.2168213881537834	-0.5693506376457914	2.7744804114497383	0.182197529943736	7	2	1	0	1	0	0	0	0	0
1.3244430253758988	-0.18007234448507858	1.4651548214793366	-0.7345426894094934	2.9813425527064896	-0.4114531064930479	-0.25194037067217256	2	1	1	0	0	1	0	5	3	0
1.7011389360969928	-0.0598647264645466	1.705470573918741	-0.9170492675542852	0.07622994241825963	-0.4114531064930479	-0.25194037067217256	4	2	2	0	0	0	0	5	3	0
0.1001813155323431	-0.3630112604343581	0.263576059282315	0.3177824739360087	-0.2465603476137659	-0.4114531064930479	-0.25194037067217256	2	1	2	0	0	1	0	9	3	0
0.7593991592942577	-0.26579417045053993	-0.4573711980358981	1.50213367253519	1.6901813925783875	-0.4114531064930479	-0.25194037067217256	1	1	1	0	0	0	0	1	3	1
1.1360950700153518	-0.36169751597511735	0.3837339355020172	-0.6141660102076094	-0.2465603476137659	-0.4114531064930479	-0.25194037067217256	4	1	2	0	0	0	0	1	3	0
1.1360950700153518	-0.4418359279888053	-1.1783184553541108	-0.5986335354718825	-0.2465603476137659	-0.4114531064930479	-0.25194037067217256	5	1	0	0	0	1	2	6	3	0
0.5710512039337107	-0.3196576932794122	-1.1783184553541108	-0.439425669430681	-0.2465603476137659	-0.4114531064930479	-0.25194037067217256	3	1	0	0	0	0	2	6	3	0
0.8535731369745312	-0.6017843159013712	-0.9380027029147068	0.962380175468678	-0.2465603476137659	1.2963670551628028	1.050473331175553	4	1	2	0	1	0	0	8	0	0
1.7011389360969928	1.0022976688316294	1.705470573918741	-0.3772957704877731	-0.5693506376457914	-0.4114531064930479	-0.25194037067217256	5	1	1	0	1	0	2	8	3	0
1.0419210923350783	0.16347183160638715	0.5038918117217194	0.9235489886293604	0.07622994241825963	-0.4114531064930479	-0.25194037067217256	1	1	1	0	0	0	2	6	3	0
-0.9357324389506656	-0.2457595674471179	-0.5775290742556002	-0.7228933333576982	0.3990202324502852	-0.4114531064930479	-0.25194037067217256	9	2	2	0	0	0	0	1	3	0
0.3827032485731636	6.166627138107161	0.5038918117217194	2.379718495103764	0.7218105224823107	-0.4114531064930479	-0.25194037067217256	2	1	2	0	1	0	0	9	3	1
0.28852927089289016	1.0279156857868248	1.8256284501384432	-0.9286986236060804	3.304132842738515	-0.4114531064930479	-0.25194037067217256	0	2	1	0	0	1	0	5	3	0
-0.9357324389506656	-0.2799169233873784	0.6240496879414215	-0.5481529925807698	0.07622994241825963	-0.4114531064930479	-0.25194037067217256	9	1	1	0	1	0	2	8	3	0
-1.029906416630939	0.4347600624396096	-0.09689756937679153	2.135082018016064	0.07622994241825963	-0.4114531064930479	-0.25194037067217256	2	1	0	0	1	0	0	5	3	1
-2.0658201711139483	0.14475097306220594	0.8643654403808259	-0.5209711617932475	-0.5693506376457914	0.6471956486854328	0.182197529943736	8	2	1	0	0	0	0	6	0	0
-0.08816663982820393	0.9641990795136466	-1.6589499602329196	-0.1443086494518686	-0.5693506376457914	-0.4114531064930479	-0.25194037067217256	9	1	1	0	0	0	0	6	3	0
1.2302690476956253	2.8977024874012742	-0.6976869504753024	1.1681854657170605	-0.5693506376457914	0.2976418144283872	0.6163354305596446	9	1	1	0	0	0	0	1	1	1
-1.4066023273520332	0.21010975990943506	1.5853126976990388	-0.4355425507467493	-0.5693506376457914	-0.4114531064930479	-0.25194037067217256	9	2	1	0	0	0	0	4	3	1
1.3244430253758988	-0.27761787058370696	0.3837339355020172	-0.7656076388809473	0.3990202324502852	-0.4114531064930479	-0.25194037067217256	9	1	1	0	1	1	2	8	3	0
1.0419210923350783	-0.3853449162414515	0.7442075641611237	-0.6529971970469268	-0.2465603476137659	-0.4114531064930479	-0.25194037067217256	4	1	1	0	0	0	0	1	3	0
-0.464862550549298	-0.13441972452646125	1.4651548214793366	-0.7034777399380394	-0.5693506376457914	0.5972593866487119	0.182197529943736	0	1	1	0	1	0	0	8	0	0
0.006007337852069585	0.5431439803269745	-0.21705544559649367	-0.6918283838862442	0.07622994241825963	-0.4114531064930479	-0.25194037067217256	4	1	2	0	1	0	0	5	3	0
0.1001813155323431	-0.19912163914407	-0.21705544559649367	-0.7228933333576982	0.3990202324502852	1.196494531089361	1.050473331175553	0	1	3	0	0	0	0	10	0	0
-1.4066023273520332	-0.3928989468820861	0.023260306842910656	-0.6801790278344491	-0.2465603476137659	-0.4114531064930479	-0.25194037067217256	6	2	1	0	1	0	0	5	3	0
-0.8415584612703921	0.07939218621497679	-1.0581605791344089	1.424471298856555	-0.5693506376457914	-0.4114531064930479	-0.25194037067217256	0	1	1	0	0	1	0	5	3	1
0.9477471146548048	0.8150890833898173	-0.09689756937679153	-0.2452697352340939	-0.2465603476137659	1.7457934134932898	0.182197529943736	1	1	0	0	0	0	0	7	1	0
0.5710512039337107	-0.4474193419405787	0.5038918117217194	-0.8044388257202648	-0.2465603476137659	-0.4114531064930479	-0.25194037067217256	7	1	1	0	0	1	2	6	3	0
-0.7473844835901186	0.9875180436651706	0.6240496879414215	0.6789125115416608	0.07622994241825963	-0.4114531064930479	-0.25194037067217256	9	0	1	0	1	0	2	8	3	0
-1.3124283496717597	-0.4218013249853833	-0.8178448266950046	2.2010950356429038	-0.5693506376457914	-0.4114531064930479	-0.25194037067217256	6	2	1	0	1	0	2	8	3	0
-0.464862550549298	1.1241474674262124	-1.1783184553541108	-0.031698207617848084	-0.5693506376457914	-0.4114531064930479	-0.25194037067217256	0	1	1	0	0	1	2	6	3	0
1.0419210923350783	-0.2628382454172481	0.14341818306261284	-0.27633468470554784	-0.5693506376457914	-0.4114531064930479	-0.25194037067217256	9	1	3	0	0	0	2	6	3	0
-0.9357324389506656	-0.31900082104979177	-0.33721332181619584	0.3022499992002817	-0.2465603476137659	-0.4114531064930479	-0.25194037067217256	9	2	1	0	0	0	0	1	3	0
-0.3706885728690245	-0.3015937069648513	-0.21705544559649367	-0.470490618902135	-0.5693506376457914	0.6172338914634002	1.9187491324073702	8	2	3	0	0	0	0	1	2	1
-0.8415584612703921	9.093649793295636	0.6240496879414215	1.183717940452787	-0.2465603476137659	-0.4114531064930479	-0.25194037067217256	1	1	0	0	1	1	2	8	3	0
-1.029906416630939	-0.06479126818669954	0.263576059282315	0.4148604410343023	-0.2465603476137659	-0.4114531064930479	-0.25194037067217256	1	2	1	0	1	0	0	8	3	0
-0.18234061750847744	-0.4710667422069129	1.2248390690399324	-0.198672311026913	-0.2465603476137659	-0.4114531064930479	-0.25194037067217256	9	1	1	0	1	0	2	8	3	0
-1.1240803943112123	-0.3955264358005676	1.1046811928202305	-0.06664627577323376	-0.2465603476137659	-0.4114531064930479	-0.25194037067217256	2	2	1	0	1	0	0	5	3	0
-0.9357324389506656	-0.4001245414079104	0.023260306842910656	1.622510351737074	-0.5693506376457914	-0.4114531064930479	-0.25194037067217256	6	2	2	0	1	0	2	8	3	1
1.2302690476956253	-0.27203445663193365	-1.7791078364526218	-0.31516587154486525	-0.2465603476137659	-0.4114531064930479	-0.25194037067217256	4	1	2	0	0	0	0	6	3	1
0.1943552932126166	0.33228799461882824	0.5038918117217194	0.2245876255216469	-0.2465603476137659	2.2351687814531536	0.6163354305596446	1	1	1	0	0	0	0	0	0	0
0.7593991592942577	-0.4254141222482955	-0.33721332181619584	0.042081047376855016	0.3990202324502852	-0.4114531064930479	-0.25194037067217256	1	1	0	0	0	1	0	1	3	0
-1.5007763050323066	-0.060193162579356786	0.9845233166005279	-0.4937893310057254	-0.2465603476137659	0.5473231246119912	1.9187491324073702	6	2	3	0	0	0	0	8	0	0
-0.9357324389506656	-0.4323112806593096	-0.6976869504753024	-0.8588024872953092	-0.5693506376457914	-0.4114531064930479	-0.25194037067217256	7	1	0	0	0	0	0	5	3	0
0.6652251816139841	0.10074053367763958	-1.5387920840132177	-0.4471919067985445	-0.5693506376457914	-0.4114531064930479	-0.25194037067217256	4	0	2	0	1	0	2	6	3	0
-0.8415584612703921	-0.6497359886636598	-0.5775290742556002	-0.7151270959898347	-0.5693506376457914	-0.4114531064930479	-0.25194037067217256	6	2	1	0	1	0	0	8	3	0
-0.9357324389506656	-0.4474193419405787	-1.2984763315738133	-0.4471919067985445	-0.5693506376457914	-0.4114531064930479	-0.25194037067217256	1	1	1	0	1	0	2	8	3	0
0.1001813155323431	-0.4474193419405787	1.5853126976990388	-0.6840621465183807	2.9813425527064896	-0.4114531064930479	-0.25194037067217256	9	1	1	0	0	0	0	1	3	0
0.1001813155323431	-0.397825488604239	-1.2984763315738133	-0.12100993734827815	0.07622994241825963	-0.4114531064930479	-0.25194037067217256	0	2	1	0	1	0	1	8	3	0
-1.2182543719914858	-0.2969956013575086	-0.33721332181619584	-0.9286986236060804	2.658552262674464	-0.4114531064930479	-0.25194037067217256	7	1	1	0	1	0	0	8	3	0
-0.18234061750847744	-0.31276053486839805	0.3837339355020172	0.030431691325059795	0.3990202324502852	-0.4114531064930479	-0.25194037067217256	7	2	2	0	0	0	2	6	3	0
-0.3706885728690245	1.4384608292995704	1.705470573918741	1.2807959075510809	-0.5693506376457914	-0.4114531064930479	-0.25194037067217256	1	2	1	0	1	1	0	4	3	0
-0.653210505909845	-0.4474193419405787	-1.4186342077935157	-0.7034777399380394	-0.5693506376457914	-0.4114531064930479	-0.25194037067217256	3	1	0	0	1	0	0	3	3	0
-0.464862550549298	0.18416330683942952	0.3837339355020172	-0.15207488681973208	-0.5693506376457914	-0.4114531064930479	-0.25194037067217256	6	2	2	0	0	0	2	6	3	0
3.77296644506301	-0.4474193419405787	-1.0581605791344089	-0.3423477023323874	-0.5693506376457914	-0.4114531064930479	-0.25194037067217256	4	1	2	0	0	0	0	5	3	0
2.737052690580001	-0.4474193419405787	-0.9380027029147068	-0.20255542971084475	-0.5693506376457914	-0.4114531064930479	-0.25194037067217256	5	0	1	0	0	0	0	11	3	1
-0.8415584612703921	-0.04869789856099991	0.5038918117217194	-0.7966725883524013	-0.5693506376457914	-0.4114531064930479	-0.25194037067217256	9	1	1	0	1	0	0	0	3	0
-0.653210505909845	-0.4474193419405787	-0.33721332181619584	-0.7694907575648791	-0.2465603476137659	-0.4114531064930479	-0.25194037067217256	9	1	1	0	1	1	1	1	3	0
0.006007337852069585	-0.17941547225545815	-0.33721332181619584	1.0167438370437225	-0.2465603476137659	2.784467663857082	0.182197529943736	9	1	2	0	1	1	0	0	0	0
1.1360950700153518	-0.2290093255917979	0.7442075641611237	0.4381591531378927	-0.2465603476137659	-0.4114531064930479	-0.25194037067217256	5	1	1	0	1	0	0	0	3	1
-1.1240803943112123	-0.3347657545606812	-1.4186342077935157	-0.8510362499274456	-0.2465603476137659	-0.4114531064930479	-0.25194037067217256	1	2	0	0	0	0	0	5	3	0
1.4186170030561722	-0.4474193419405787	-1.6589499602329196	0.9080165138936336	-0.5693506376457914	-0.4114531064930479	-0.25194037067217256	10	1	1	0	0	0	1	3	3	1
-0.9357324389506656	-0.4126051137706978	-1.2984763315738133	-0.7423089267773569	-0.2465603476137659	1.6159591321978155	0.182197529943736	4	0	2	0	1	0	0	3	0	0
1.6069649584167194	0.7014501876654893	0.3837339355020172	-0.3229321089127287	-0.5693506376457914	-0.4114531064930479	-0.25194037067217256	4	0	3	0	0	0	0	9	3	0
0.3827032485731636	-0.2694069677134521	-0.5775290742556002	-0.9714129291293296	0.7218105224823107	3.0940724884847515	1.050473331175553	0	1	0	0	0	0	0	8	1	0
1.2302690476956253	-0.4411790557591849	1.2248390690399324	-0.4937893310057254	-0.2465603476137659	-0.4114531064930479	-0.25194037067217256	0	1	2	0	0	0	0	1	3	0
-1.1240803943112123	-0.4615420948774172	-0.8178448266950046	0.8769515644221796	-0.5693506376457914	-0.4114531064930479	-0.25194037067217256	1	1	0	1	1	0	2	8	3	0
-1.1240803943112123	-0.4254141222482955	1.4651548214793366	0.2789512870966913	-0.2465603476137659	-0.4114531064930479	-0.25194037067217256	10	2	3	0	0	0	0	4	3	0
-1.1240803943112123	-0.3038927597685227	-1.2984763315738133	0.9546139381008144	-0.5693506376457914	0.5173613673899586	0.182197529943736	4	2	2	0	0	0	0	1	2	1
-0.653210505909845	-0.5485776653021193	1.705470573918741	-0.4588412628503397	-0.2465603476137659	-0.4114531064930479	-0.25194037067217256	4	1	2	0	1	0	0	0	3	0
0.7593991592942577	-0.5735388100276942	1.3449969452596344	-0.90539991150249	-0.5693506376457914	-0.4114531064930479	-0.25194037067217256	10	1	0	0	1	0	2	8	3	0
0.9477471146548048	1.511373646787434	0.263576059282315	1.2380816020278316	0.3990202324502852	-0.4114531064930479	-0.25194037067217256	9	0	1	0	1	0	0	9	3	0
0.28852927089289016	-0.4241003777890547	-0.5775290742556002	-0.027815088933916342	-0.2465603476137659	-0.4114531064930479	-0.25194037067217256	3	1	0	0	1	0	0	5	3	0
0.9477471146548048	-0.4132619860003182	-0.8178448266950046	-0.7267764520416299	-0.5693506376457914	-0.4114531064930479	-0.25194037067217256	1	0	1	0	0	0	0	5	3	0
1.3244430253758988	-0.294368112439027	0.14341818306261284	0.11197718368762638	0.3990202324502852	-0.4114531064930479	-0.25194037067217256	5	1	1	0	0	0	2	6	3	0
-0.8415584612703921	-0.442821236333236	0.7442075641611237	0.21293826946985167	1.0446008125143362	-0.4114531064930479	-0.25194037067217256	9	1	1	0	0	0	0	1	3	0
0.6652251816139841	-0.47467953946982505	-0.21705544559649367	-0.4743737375860666	0.07622994241825963	-0.4114531064930479	-0.25194037067217256	1	1	0	0	0	0	0	1	3	0
-0.464862550549298	-0.3797615022896781	-1.2984763315738133	-0.9364648609739441	1.0446008125143362	-0.4114531064930479	-0.25194037067217256	1	2	1	0	1	0	0	8	3	0
-0.08816663982820393	-0.21948467826230214	-1.4186342077935157	-0.6258153662594046	0.3990202324502852	1.5560356177537509	1.9187491324073702	9	1	1	0	1	0	0	3	0	0
0.6652251816139841	1.5649087335014962	-0.09689756937679153	-0.6258153662594046	-0.5693506376457914	-0.4114531064930479	-0.25194037067217256	7	1	1	0	1	0	2	8	3	0
-0.3706885728690245	1.5077608495245218	-1.2984763315738133	3.3194332166152454	-0.5693506376457914	-0.4114531064930479	-0.25194037067217256	9	1	1	0	0	0	0	1	3	0
-0.3706885728690245	-0.4405221835295645	-1.6589499602329196	-0.6296984849433364	-0.5693506376457914	2.3050795483045627	0.6163354305596446	7	2	1	0	1	0	0	3	1	0
0.9477471146548048	-0.4474193419405787	-0.5775290742556002	-0.31516587154486525	-0.2465603476137659	-0.4114531064930479	-0.25194037067217256	9	0	1	0	0	0	0	1	3	0
0.4768772262534372	-0.4444634169072869	0.023260306842910656	0.1508083705269438	0.3990202324502852	-0.4114531064930479	-0.25194037067217256	7	1	1	0	0	0	2	8	3	0
-0.8415584612703921	-0.4047226470152531	1.2248390690399324	0.5740683070755037	-0.2465603476137659	-0.4114531064930479	-0.25194037067217256	1	2	1	1	0	0	2	6	3	0
-0.653210505909845	0.7464459353944862	1.3449969452596344	-0.7384258080934252	2.012971682610413	-0.4114531064930479	-0.25194037067217256	4	2	2	0	1	0	2	8	3	0
-1.029906416630939	-0.4474193419405787	-1.2984763315738133	-0.3850620078556366	-0.2465603476137659	-0.4114531064930479	-0.25194037067217256	9	2	2	0	1	0	0	6	3	1
2.4545307575391813	0.022244302238002573	-0.5775290742556002	0.9351983446811556	-0.2465603476137659	0.5073741149826145	1.050473331175553	5	1	0	0	0	0	0	4	0	1
-0.8415584612703921	-0.27761787058370696	-1.2984763315738133	1.0478087865151762	-0.5693506376457914	-0.4114531064930479	-0.25194037067217256	1	1	1	0	1	0	2	8	3	0
-0.3706885728690245	1.3350034531343586	0.263576059282315	-0.22197102313050346	-0.5693506376457914	1.1865072786820172	0.182197529943736	4	1	0	0	0	0	0	9	0	0
0.1001813155323431	-0.4277131750519669	-1.1783184553541108	0.6517306807541385	0.07622994241825963	-0.4114531064930479	-0.25194037067217256	4	1	2	0	0	0	0	1	3	0
-0.2765145951887509	1.5750902530606123	-0.09689756937679153	-0.4627243815342715	0.7218105224823107	1.046685744979199	3.655300734871005	4	2	2	0	1	0	0	0	0	1
0.1001813155323431	-0.4467624697109583	-1.2984763315738133	0.4731072212932784	-0.5693506376457914	-0.4114531064930479	-0.25194037067217256	2	0	2	1	1	0	2	8	3	0
0.1943552932126166	0.298459074793378	-0.6976869504753024	1.0322763117794491	-0.5693506376457914	-0.4114531064930479	-0.25194037067217256	0	1	1	0	0	0	1	9	3	1
-1.2182543719914858	0.4393581680469523	-1.5387920840132177	0.3061331178842135	0.3990202324502852	-0.4114531064930479	-0.25194037067217256	1	2	1	0	0	0	0	3	3	0
-0.5590365282295715	-0.3646534410084091	-0.9380027029147068	-0.6568803157308586	-0.2465603476137659	-0.4114531064930479	-0.25194037067217256	4	2	2	0	1	0	0	1	3	0
-0.653210505909845	-0.5498914097613601	-0.8178448266950046	-0.10159434392861943	-0.5693506376457914	-0.4114531064930479	-0.25194037067217256	0	1	1	0	1	0	2	8	3	0
-0.7473844835901186	-0.31505958767206943	1.2248390690399324	-0.5598023486325651	-0.2465603476137659	-0.4114531064930479	-0.25194037067217256	4	1	2	0	1	0	2	8	3	0
-0.3706885728690245	-0.3564425381381542	-0.9380027029147068	0.31001623656814525	-0.2465603476137659	-0.4114531064930479	-0.25194037067217256	1	0	1	0	0	1	0	5	3	0
-1.029906416630939	-0.3689231105009417	0.263576059282315	-0.2297372604983669	1.6901813925783875	-0.4114531064930479	-0.25194037067217256	9	1	1	0	1	0	0	1	3	0
-0.8415584612703921	-0.3708937271898029	-1.0581605791344089	-0.25303597260195737	-0.5693506376457914	-0.4114531064930479	-0.25194037067217256	4	1	2	0	1	0	2	8	3	0
0.7593991592942577	1.144838942659255	-0.4573711980358981	-0.5636854673164967	-0.5693506376457914	-0.4114531064930479	-0.25194037067217256	4	1	1	0	0	0	2	6	3	0
-0.8415584612703921	-0.33706480736435257	-0.9380027029147068	-0.4627243815342715	-0.5693506376457914	-0.4114531064930479	-0.25194037067217256	10	2	2	0	1	0	2	8	3	0
1.7011389360969928	2.0056699995767797	0.7442075641611237	0.11197718368762638	-0.5693506376457914	0.8968769588690366	0.182197529943736	10	0	1	0	0	0	0	3	0	0
-0.9357324389506656	-0.04804102633137952	-0.9380027029147068	-0.4200100760110223	0.3990202324502852	-0.4114531064930479	-0.25194037067217256	2	1	2	0	0	0	0	1	3	0
-1.3124283496717597	-0.4119482415410775	-0.9380027029147068	-0.454958144166408	-0.2465603476137659	-0.4114531064930479	-0.25194037067217256	6	2	2	0	0	1	0	5	3	0
-0.2765145951887509	0.026842407845345327	-1.0581605791344089	-0.4627243815342715	-0.2465603476137659	-0.4114531064930479	-0.25194037067217256	4	1	2	0	1	0	0	5	3	0
-0.2765145951887509	-0.4474193419405787	0.5038918117217194	0.962380175468678	-0.2465603476137659	-0.4114531064930479	-0.25194037067217256	7	1	1	0	1	0	0	0	3	0
-0.18234061750847744	1.2249773546729428	-0.4573711980358981	-0.20255542971084475	-0.2465603476137659	2.884340187930524	2.3528870330232787	1	1	1	0	1	0	0	8	0	0
-1.3124283496717597	-0.3968401802598084	-0.8178448266950046	-0.9092830301864218	0.7218105224823107	-0.4114531064930479	-0.25194037067217256	10	2	1	0	0	0	1	3	3	0
0.5710512039337107	0.3257192723226243	-0.09689756937679153	0.17410708263053426	-0.5693506376457914	-0.4114531064930479	-0.25194037067217256	0	1	1	0	1	0	2	8	3	0
-0.18234061750847744	0.5007757215164591	-1.0581605791344089	-0.8393868938756505	-0.2465603476137659	-0.4114531064930479	-0.25194037067217256	4	2	3	0	1	0	2	8	3	0
-0.2765145951887509	-0.4244288139038649	1.3449969452596344	-0.3656464144359779	0.3990202324502852	0.5173613673899586	1.4846112317914617	3	0	1	0	0	0	0	4	2	1
0.9477471146548048	-0.3452757102346075	-0.21705544559649367	-0.5287373991611111	-0.2465603476137659	-0.4114531064930479	-0.25194037067217256	4	0	2	0	0	0	1	1	3	0
0.4768772262534372	-0.11898322713038198	0.263576059282315	-0.6296984849433364	2.658552262674464	-0.4114531064930479	-0.25194037067217256	3	1	1	0	0	0	0	1	3	0
1.7011389360969928	0.460378079394805	0.263576059282315	0.7798735973238861	-0.5693506376457914	0.15782028072556906	1.050473331175553	4	1	2	0	0	0	0	3	0	0
0.1001813155323431	-0.09664957132328862	0.14341818306261284	-0.7306595707255616	1.6901813925783875	-0.4114531064930479	-0.25194037067217256	2	1	2	0	1	0	2	6	3	0
1.5127909807364461	-0.4934003980140062	1.4651548214793366	0.02266545395719631	-0.2465603476137659	-0.4114531064930479	-0.25194037067217256	0	0	1	0	1	0	2	8	3	0
-0.464862550549298	-0.4454487252517175	1.3449969452596344	-0.6141660102076094	-0.5693506376457914	3.942988943109005	0.182197529943736	9	1	2	0	1	0	0	4	0	0
-0.9357324389506656	-0.0986201880121498	-1.1783184553541108	-0.10936058129648292	-0.5693506376457914	-0.4114531064930479	-0.25194037067217256	7	1	1	0	1	1	0	0	3	0
1.4186170030561722	-0.3915852024228452	-1.2984763315738133	-0.2258541418144352	-0.2465603476137659	2.534786353673478	1.4846112317914617	9	1	1	0	1	0	0	8	1	0
-0.9357324389506656	-0.36235438820473775	0.3837339355020172	0.11197718368762638	-0.5693506376457914	-0.4114531064930479	-0.25194037067217256	1	2	1	0	1	0	2	8	3	0
-1.3124283496717597	2.8254465421430313	0.7442075641611237	1.5681466901620298	-0.5693506376457914	-0.4114531064930479	-0.25194037067217256	7	2	2	0	1	0	0	5	3	0
0.1001813155323431	0.1477068980954977	1.8256284501384432	-0.6762959091505173	-0.2465603476137659	-0.4114531064930479	-0.25194037067217256	9	1	1	0	1	0	0	5	3	0
-0.08816663982820393	-0.6999867142296199	0.14341818306261284	-0.7539582828291521	-0.5693506376457914	-0.4114531064930479	-0.25194037067217256	0	1	1	0	1	1	0	5	3	0
-1.029906416630939	0.4672752378058191	0.14341818306261284	1.125471160193811	-0.5693506376457914	-0.4114531064930479	-0.25194037067217256	4	2	1	0	0	1	0	9	3	0
-1.029906416630939	-0.11011545203050667	1.3449969452596344	-0.4743737375860666	-0.2465603476137659	0.7370809203515302	0.182197529943736	0	2	1	0	1	0	0	8	2	0
-0.9357324389506656	-0.41129136931145693	0.6240496879414215	-0.07829563182502898	0.3990202324502852	-0.4114531064930479	-0.25194037067217256	9	2	2	0	0	0	0	1	3	0
-0.7473844835901186	-0.4474193419405787	0.3837339355020172	0.06537975948044547	1.6901813925783875	-0.4114531064930479	-0.25194037067217256	4	0	2	0	1	1	0	1	3	0
-1.029906416630939	-0.4415074918739951	-0.8178448266950046	0.5313540015522545	-0.5693506376457914	-0.4114531064930479	-0.25194037067217256	1	2	1	0	0	0	2	8	3	0
-0.8415584612703921	-0.33936386016802395	-0.09689756937679153	-0.3578801770681144	0.3990202324502852	-0.4114531064930479	-0.25194037067217256	6	1	1	0	1	0	1	8	3	0
-1.029906416630939	-0.4270563028223465	0.6240496879414215	-0.7073608586219712	-0.5693506376457914	-0.4114531064930479	-0.25194037067217256	7	2	1	0	1	0	0	9	3	0
-0.2765145951887509	0.9638706433988364	-1.0581605791344089	-0.20255542971084475	-0.2465603476137659	-0.4114531064930479	-0.25194037067217256	0	1	2	0	0	0	0	1	3	1
0.5710512039337107	-0.3774624494860068	-1.7791078364526218	-0.4044776012752953	-0.5693506376457914	-0.4114531064930479	-0.25194037067217256	9	1	2	0	0	0	0	6	3	0
0.3827032485731636	0.02585709950091473	0.263576059282315	-0.6413478409951316	-0.5693506376457914	0.7270936679441858	0.6163354305596446	9	1	1	0	1	0	0	9	1	0
0.006007337852069585	-0.3837027356674005	-0.4573711980358981	-0.22197102313050346	-0.5693506376457914	-0.4114531064930479	-0.25194037067217256	1	1	0	0	1	0	0	8	3	0
-0.2765145951887509	3.536510730707106	-0.4573711980358981	0.764341122588159	-0.2465603476137659	2.8743529355231794	5.391852337334639	1	2	0	0	1	0	0	8	0	0
-1.029906416630939	-0.3860017884710719	1.2248390690399324	0.05373040342865025	1.0446008125143362	-0.4114531064930479	-0.25194037067217256	1	1	1	0	1	0	2	8	3	0
1.88948689145754	-0.4191738360669018	1.1046811928202305	1.4788349604315996	-0.5693506376457914	0.5373358722046471	0.182197529943736	5	1	1	0	0	0	0	4	2	1
-0.08816663982820393	-0.4461055974813379	1.3449969452596344	-0.439425669430681	0.07622994241825963	-0.4114531064930479	-0.25194037067217256	9	1	1	1	0	0	0	1	3	0
0.1001813155323431	-0.3012652708500412	-1.2984763315738133	-0.7423089267773569	-0.5693506376457914	-0.4114531064930479	-0.25194037067217256	0	1	1	0	1	0	2	8	3	0
-1.4066023273520332	-0.5091653315248956	0.023260306842910656	-0.2336203791822987	-0.5693506376457914	-0.4114531064930479	-0.25194037067217256	1	2	1	0	0	0	1	5	3	0
-0.8415584612703921	-0.496356323047298	-1.2984763315738133	-0.6413478409951316	-0.5693506376457914	-0.3215678348269505	0.182197529943736	4	1	2	0	0	0	0	3	1	0
-0.653210505909845	-0.4237719416742445	0.3837339355020172	-0.5636854673164967	-0.2465603476137659	-0.4114531064930479	-0.25194037067217256	3	1	2	0	0	0	0	1	3	0
0.1001813155323431	-0.19025386404419467	0.3837339355020172	-0.7034777399380394	-0.2465603476137659	0.8769024540543483	1.050473331175553	4	1	2	0	1	0	0	9	0	0
-1.5007763050323066	-0.1179979187859514	-0.4573711980358981	0.3993279662985753	-0.5693506376457914	-0.4114531064930479	-0.25194037067217256	8	2	3	0	0	0	0	1	3	1
-1.3124283496717597	-0.40866388039297546	-0.4573711980358981	-0.7966725883524013	-0.5693506376457914	-0.4114531064930479	-0.25194037067217256	7	2	1	0	1	1	2	8	3	0
-0.3706885728690245	-0.4470909058257685	-1.1783184553541108	-0.8316206565077869	-0.2465603476137659	-0.4114531064930479	-0.25194037067217256	1	1	1	0	0	0	2	6	3	0
1.1360950700153518	1.063715222301136	0.5038918117217194	-0.6141660102076094	0.3990202324502852	-0.4114531064930479	-0.25194037067217256	4	1	1	0	1	0	2	6	3	0
0.006007337852069585	2.2148838047108748	0.3837339355020172	-0.8510362499274456	-0.5693506376457914	-0.4114531064930479	-0.25194037067217256	4	0	2	0	0	0	0	9	3	0
-0.5590365282295715	-0.2605391926135768	0.6240496879414215	0.8886009204739748	0.7218105224823107	-0.4114531064930479	-0.25194037067217256	9	1	1	0	1	0	2	8	3	0
-0.3706885728690245	1.200016209947368	-0.9380027029147068	-0.5403867552129062	-0.5693506376457914	-0.4114531064930479	-0.25194037067217256	4	1	2	0	0	0	0	1	3	0
1.2302690476956253	0.8505601837893186	-1.1783184553541108	-0.8937505554506948	1.0446008125143362	-0.4114531064930479	-0.25194037067217256	6	0	2	0	0	0	2	6	3	0
-1.5007763050323066	-0.44249280021842574	0.6240496879414215	-0.9092830301864218	0.07622994241825963	-0.4114531064930479	-0.25194037067217256	1	2	0	0	0	0	0	5	3	0
0.006007337852069585	-0.19550884188115786	-1.1783184553541108	-0.21032166707870825	-0.5693506376457914	-0.4114531064930479	-0.25194037067217256	9	1	1	0	1	1	2	8	3	0
0.1001813155323431	-0.12423820496734515	1.5853126976990388	-0.5792179420522238	-0.5693506376457914	-0.4114531064930479	-0.25194037067217256	1	1	0	0	1	0	2	8	3	0
-0.2765145951887509	-0.4336250251185504	-1.0581605791344089	-0.2452697352340939	-0.2465603476137659	-0.4114531064930479	-0.25194037067217256	9	2	1	0	1	0	2	8	3	0
-0.3706885728690245	-0.4474193419405787	0.5038918117217194	-0.5869841794200872	-0.5693506376457914	2.1752452670090885	1.050473331175553	4	2	2	0	0	0	0	10	1	0
-0.653210505909845	0.06789692219661991	-0.5775290742556002	-0.423893194694954	-0.2465603476137659	-0.4114531064930479	-0.25194037067217256	9	1	1	0	0	0	0	1	3	0
0.1943552932126166	0.18547705129867031	0.3837339355020172	-0.7578414015130839	-0.5693506376457914	-0.4114531064930479	-0.25194037067217256	1	1	1	0	1	0	0	9	3	0
0.4768772262534372	-0.4474193419405787	1.4651548214793366	3.6533814234333746	-0.2465603476137659	-0.4114531064930479	-0.25194037067217256	9	0	2	0	0	0	0	4	3	1
-0.9357324389506656	-0.3791046300600578	-0.4573711980358981	4.2164336326034775	1.367391102546362	-0.4114531064930479	-0.25194037067217256	9	2	2	0	0	0	0	1	3	1
0.28852927089289016	-0.4474193419405787	1.4651548214793366	0.2401201002573739	-0.2465603476137659	-0.4114531064930479	-0.25194037067217256	4	1	2	0	0	0	0	4	3	0
0.28852927089289016	-0.4474193419405787	-0.5775290742556002	-0.5675685860004285	-0.2465603476137659	-0.4114531064930479	-0.25194037067217256	1	1	0	0	0	0	2	6	3	0
-0.464862550549298	-0.2467448757915485	-0.5775290742556002	-0.5132049244253841	-0.2465603476137659	-0.4114531064930479	-0.25194037067217256	6	1	1	0	0	0	0	5	3	0
-0.2765145951887509	-0.3899430218487943	0.14341818306261284	-0.4899062123217937	-0.2465603476137659	-0.4114531064930479	-0.25194037067217256	7	1	0	0	0	0	2	6	3	0
0.8535731369745312	-0.34034916851245456	-0.5775290742556002	-0.5209711617932475	-0.5693506376457914	3.2838302842242904	0.6163354305596446	0	1	1	0	1	0	0	8	0	0
-0.464862550549298	-0.4011098497523409	0.8643654403808259	-0.5908672981040191	0.07622994241825963	-0.4114531064930479	-0.25194037067217256	1	1	1	0	1	0	2	8	3	0
-0.653210505909845	-0.017496467654031227	-0.4573711980358981	0.7682242412720908	-0.2465603476137659	3.2338940221875694	0.182197529943736	1	1	0	0	1	0	0	8	0	0
-1.4066023273520332	-0.03490358173897165	1.2248390690399324	0.5663020697076402	-0.5693506376457914	-0.4114531064930479	-0.25194037067217256	9	2	1	0	0	0	2	8	3	0
-0.5590365282295715	-0.28123066784661915	1.3449969452596344	-0.4433087881146128	-0.5693506376457914	-0.4114531064930479	-0.25194037067217256	6	1	2	0	0	0	0	0	3	0
-0.464862550549298	-0.3101330459499165	-0.9380027029147068	-0.39671136390743184	-0.2465603476137659	-0.4114531064930479	-0.25194037067217256	7	0	0	0	1	0	0	8	3	0
0.8535731369745312	-0.4651548921403293	0.9845233166005279	0.9895620062561999	0.07622994241825963	-0.4114531064930479	-0.25194037067217256	1	0	1	0	0	0	0	5	3	0
-0.08816663982820393	-0.2171856254586308	0.263576059282315	-0.3850620078556366	-0.5693506376457914	-0.4114531064930479	-0.25194037067217256	1	0	1	0	0	0	2	9	3	0
-0.08816663982820393	-0.4116198054262673	0.5038918117217194	0.5585358323397768	6.209245453026744	-0.4114531064930479	-0.25194037067217256	9	1	1	0	0	0	2	6	3	0
0.7593991592942577	1.3133266695568857	-1.0581605791344089	-0.7306595707255616	-0.5693506376457914	-0.4114531064930479	-0.25194037067217256	0	1	1	0	0	0	0	1	3	0
-0.8415584612703921	2.385670584412177	-1.0581605791344089	-0.2258541418144352	-0.5693506376457914	1.5560356177537509	0.6163354305596446	0	2	1	0	0	0	0	2	0	0
0.28852927089289016	-0.4474193419405787	1.705470573918741	-0.6801790278344491	-0.2465603476137659	-0.4114531064930479	-0.25194037067217256	1	1	0	0	1	0	0	5	3	0
-0.7473844835901186	-0.5042387898027427	1.3449969452596344	0.3255487113038722	0.3990202324502852	-0.4114531064930479	-0.25194037067217256	9	2	1	1	0	0	0	1	3	0
-0.2765145951887509	-0.4474193419405787	0.3837339355020172	-0.10936058129648292	-0.5693506376457914	-0.4114531064930479	-0.25194037067217256	1	0	1	0	1	0	0	9	3	0
-0.9357324389506656	-0.2858287734539619	-1.1783184553541108	-0.6180491288915412	-0.5693506376457914	-0.4114531064930479	-0.25194037067217256	1	1	1	0	1	0	0	3	3	0
0.1001813155323431	1.2965764277015657	1.1046811928202305	2.7563810074451425	-0.2465603476137659	0.5672976294266795	1.4846112317914617	4	1	0	0	1	0	0	9	2	1
0.006007337852069585	0.004837188153062147	-0.09689756937679153	-0.5714517046843602	0.3990202324502852	3.3038047890389786	0.6163354305596446	6	1	3	0	1	0	0	8	1	0
0.9477471146548048	-0.3748349605675252	-1.0581605791344089	-0.4627243815342715	0.07622994241825963	-0.4114531064930479	-0.25194037067217256	9	1	1	0	1	0	2	8	3	0
0.1001813155323431	0.1280007312068859	0.023260306842910656	-0.9286986236060804	5.886455162994719	-0.4114531064930479	-0.25194037067217256	1	1	0	0	1	0	2	6	3	0
-0.2765145951887509	-0.07103155436809329	0.023260306842910656	-0.6762959091505173	-0.5693506376457914	-0.4114531064930479	-0.25194037067217256	1	2	3	0	1	0	2	8	3	0
-0.7473844835901186	0.09679930029991722	1.3449969452596344	0.3255487113038722	0.3990202324502852	-0.4114531064930479	-0.25194037067217256	4	1	2	0	1	0	2	8	3	0
1.4186170030561722	-0.08285525450126037	-1.4186342077935157	2.6670692777147127	-0.2465603476137659	-0.4114531064930479	-0.25194037067217256	10	2	0	0	0	0	0	3	3	1
0.5710512039337107	-0.5173762343951506	1.2248390690399324	-0.3501139397002509	-0.5693506376457914	-0.4114531064930479	-0.25194037067217256	9	2	3	0	1	0	2	8	3	0
-0.08816663982820393	-0.436252514037032	0.5038918117217194	-0.7461920454612886	0.07622994241825963	-0.4114531064930479	-0.25194037067217256	9	2	1	0	0	0	0	1	3	0
-0.653210505909845	-0.15741025256317498	0.6240496879414215	1.513783028586985	-0.5693506376457914	-0.4114531064930479	-0.25194037067217256	9	1	1	0	1	0	2	8	3	0
-1.4066023273520332	-0.4500468308590602	-0.33721332181619584	0.5585358323397768	-0.2465603476137659	-0.4114531064930479	-0.25194037067217256	4	2	2	0	0	0	0	1	3	0
0.3827032485731636	0.1280007312068859	0.5038918117217194	-0.7850232323006059	-0.2465603476137659	-0.4114531064930479	-0.25194037067217256	2	1	2	0	1	1	0	9	3	0
-0.08816663982820393	-0.23130837839546925	-1.4186342077935157	-0.4899062123217937	-0.5693506376457914	-0.4114531064930479	-0.25194037067217256	5	1	0	0	1	0	0	3	3	0
-0.2765145951887509	-1.1348361302383203	-0.8178448266950046	-0.5365036365289746	0.07622994241825963	-0.4114531064930479	-0.25194037067217256	1	0	1	0	1	1	2	5	3	0
-0.5590365282295715	-0.3823889912081597	1.3449969452596344	0.09256159026796767	3.304132842738515	-0.4114531064930479	-0.25194037067217256	9	1	1	0	0	0	0	1	3	0
0.8535731369745312	2.6073649619090604	-1.0581605791344089	-0.4743737375860666	0.3990202324502852	-0.4114531064930479	-0.25194037067217256	1	1	0	0	1	0	0	5	3	0
-1.2182543719914858	-0.22342591164002454	-1.0581605791344089	-0.695711502570176	-0.5693506376457914	-0.4114531064930479	-0.25194037067217256	4	2	2	0	1	0	0	8	3	0
-0.3706885728690245	6.8901718990340255	0.14341818306261284	-0.3229321089127287	-0.5693506376457914	-0.4114531064930479	-0.25194037067217256	1	1	1	0	1	0	0	9	3	0
-0.08816663982820393	-0.3170302043609306	0.263576059282315	-0.8083219444041965	-0.5693506376457914	-0.4114531064930479	-0.25194037067217256	9	1	2	0	0	0	2	6	3	0
-0.9357324389506656	-0.623132663364034	1.1046811928202305	-0.3695295331199097	-0.5693506376457914	-0.4114531064930479	-0.25194037067217256	1	2	1	1	1	0	0	5	3	0
0.8535731369745312	0.3470676197852871	-0.5775290742556002	0.1974057947341247	-0.5693506376457914	3.0141744692259977	1.050473331175553	1	1	1	0	1	0	0	8	1	0
-1.029906416630939	-0.16397897485937893	0.023260306842910656	3.6300827113297847	0.7218105224823107	-0.4114531064930479	-0.25194037067217256	9	2	1	0	1	0	2	8	3	1
-0.464862550549298	-0.3587415909418256	0.5038918117217194	2.4301990379948757	-0.2465603476137659	-0.4114531064930479	-0.25194037067217256	1	1	1	0	1	1	0	9	3	0
1.7011389360969928	-0.2519998536285116	1.8256284501384432	-0.19478919234298125	1.367391102546362	-0.4114531064930479	-0.25194037067217256	1	1	0	0	0	0	1	5	3	0
-0.464862550549298	-0.4431496724480461	-1.5387920840132177	-0.4200100760110223	0.3990202324502852	-0.4114531064930479	-0.25194037067217256	1	1	1	1	0	1	0	3	3	0
0.3827032485731636	-0.4474193419405787	0.3837339355020172	-0.439425669430681	2.3357619726424383	-0.4114531064930479	-0.25194037067217256	0	1	1	0	0	0	0	1	3	0
0.7593991592942577	-0.34034916851245456	-1.0581605791344089	-0.6180491288915412	-0.2465603476137659	-0.4114531064930479	-0.25194037067217256	0	1	1	0	1	0	2	8	3	0
-0.5590365282295715	0.08103436678902777	1.705470573918741	0.11586030237155813	0.07622994241825963	-0.4114531064930479	-0.25194037067217256	9	2	1	0	1	0	2	8	3	0
0.5710512039337107	-0.4474193419405787	-1.2984763315738133	-0.5209711617932475	-0.5693506376457914	-0.4114531064930479	-0.25194037067217256	2	0	2	0	0	0	2	6	3	0
2.1720088244983606	0.8502317476745084	1.4651548214793366	-0.4821399749539302	-0.5693506376457914	0.5073741149826145	0.182197529943736	4	1	2	0	0	0	0	4	2	1
0.7593991592942577	0.13358414515865924	-0.21705544559649367	0.0964447089518994	-0.2465603476137659	-0.4114531064930479	-0.25194037067217256	1	1	2	0	1	0	0	8	3	0
-0.3706885728690245	-0.14394437185595693	-0.8178448266950046	-0.2996333968091383	2.012971682610413	-0.4114531064930479	-0.25194037067217256	10	1	1	0	1	0	0	3	3	0
0.6652251816139841	-0.3078339931462451	-1.4186342077935157	0.3837954915628483	0.3990202324502852	-0.4114531064930479	-0.25194037067217256	9	1	1	0	1	0	2	6	3	0
-0.653210505909845	-0.2664510426801603	-0.9380027029147068	0.3449643047235309	-0.2465603476137659	-0.4114531064930479	-0.25194037067217256	1	2	1	0	1	0	0	8	3	0
-1.5007763050323066	-0.039173251231504204	-0.6976869504753024	4.204784276551682	1.367391102546362	-0.4114531064930479	-0.25194037067217256	1	2	1	0	0	1	0	5	3	1
0.006007337852069585	-0.33049608506814865	-0.33721332181619584	-0.6413478409951316	-0.2465603476137659	-0.4114531064930479	-0.25194037067217256	9	2	3	0	1	0	2	8	3	0
0.9477471146548048	-0.4464340335961481	0.3837339355020172	0.06926287816437722	-0.2465603476137659	-0.4114531064930479	-0.25194037067217256	2	1	2	0	0	0	0	9	3	0
0.1943552932126166	-0.4536596281219724	0.5038918117217194	-0.06664627577323376	-0.2465603476137659	-0.4114531064930479	-0.25194037067217256	1	1	3	0	0	1	2	6	3	0
0.5710512039337107	-0.3725359077638538	0.7442075641611237	-0.6568803157308586	-0.5693506376457914	-0.4114531064930479	-0.25194037067217256	3	1	2	0	1	0	0	5	3	0
0.4768772262534372	0.2482083492274179	-0.21705544559649367	-0.7539582828291521	-0.2465603476137659	-0.4114531064930479	-0.25194037067217256	1	1	0	0	0	0	1	1	3	0
-0.3706885728690245	-0.2671079149097807	-1.6589499602329196	-0.07441251314109723	-0.5693506376457914	-0.4114531064930479	-0.25194037067217256	9	1	2	0	0	0	0	7	3	1
0.006007337852069585	-0.598171518638459	1.8256284501384432	-0.37341265180384137	-0.2465603476137659	-0.4114531064930479	-0.25194037067217256	7	1	1	0	1	0	0	5	3	0
-0.464862550549298	-0.21160221150685746	1.4651548214793366	-0.6491140783629951	0.07622994241825963	-0.4114531064930479	-0.25194037067217256	1	1	1	0	1	0	0	5	3	0
1.1360950700153518	-0.3938842552265166	0.9845233166005279	-0.5831010607361554	-0.5693506376457914	-0.4114531064930479	-0.25194037067217256	9	1	1	0	1	1	0	9	3	0
-0.5590365282295715	-0.4447918530220971	0.8643654403808259	-0.7889063509845378	0.3990202324502852	-0.4114531064930479	-0.25194037067217256	4	1	2	0	1	0	2	8	3	0
-1.6891242603928538	0.04720544696357752	-0.8178448266950046	-0.4937893310057254	0.3990202324502852	-0.4114531064930479	-0.25194037067217256	4	2	2	0	0	0	0	7	3	1
-0.7473844835901186	-0.5843772018164307	-0.4573711980358981	0.3061331178842135	-0.5693506376457914	3.0641107312627187	1.9187491324073702	0	0	1	0	0	0	0	8	0	0
0.6652251816139841	-0.2306515061658489	0.263576059282315	0.2323538628895104	-0.5693506376457914	5.201382746434368	0.6163354305596446	0	1	1	0	0	0	0	3	2	1
0.3827032485731636	0.16544244829524832	-0.5775290742556002	-0.5520361112647015	1.367391102546362	-0.4114531064930479	-0.25194037067217256	4	1	2	0	0	0	2	6	3	0
0.28852927089289016	0.022572738352812767	0.023260306842910656	-0.2297372604983669	-0.2465603476137659	-0.4114531064930479	-0.25194037067217256	9	2	3	0	0	0	0	5	3	0
-0.464862550549298	-0.2572548314654748	-0.4573711980358981	0.8653022083703844	-0.5693506376457914	-0.4114531064930479	-0.25194037067217256	4	2	2	0	0	0	2	0	3	1
0.1943552932126166	-0.5840487657016205	-0.21705544559649367	-0.6918283838862442	0.07622994241825963	-0.4114531064930479	-0.25194037067217256	7	1	1	0	1	1	0	5	3	0
0.28852927089289016	-0.19222448073305587	0.263576059282315	1.0050944809919269	0.07622994241825963	3.0940724884847515	0.6163354305596446	0	0	1	0	1	0	0	8	0	0
-0.18234061750847744	1.5271385802983235	0.3837339355020172	-0.4588412628503397	-0.5693506376457914	0.7870171823882509	0.6163354305596446	4	1	1	0	0	0	1	9	0	0
-1.5007763050323066	0.16248652326195656	-0.4573711980358981	-0.27633468470554784	-0.5693506376457914	0.5073741149826145	4.957714436718731	1	2	1	0	1	0	0	10	2	1
0.28852927089289016	-0.3879724051599331	0.3837339355020172	-0.4937893310057254	1.0446008125143362	-0.4114531064930479	-0.25194037067217256	5	1	1	0	1	0	2	8	3	0
0.4768772262534372	0.10303958648131097	-1.1783184553541108	-0.7850232323006059	-0.2465603476137659	-0.4114531064930479	-0.25194037067217256	3	1	0	0	0	0	2	6	3	0
0.1001813155323431	-0.4241003777890547	1.4651548214793366	-0.3617632957520462	0.07622994241825963	-0.4114531064930479	-0.25194037067217256	0	1	1	0	1	1	0	0	3	0
1.6069649584167194	-0.4474193419405787	0.5038918117217194	-0.9170492675542852	0.3990202324502852	-0.4114531064930479	-0.25194037067217256	4	1	2	0	0	0	2	6	3	0
-0.653210505909845	-0.3482316352678993	-1.0581605791344089	-0.5209711617932475	-0.5693506376457914	-0.4114531064930479	-0.25194037067217256	7	1	1	0	1	0	2	8	3	0
0.3827032485731636	-0.13244910783760006	-1.1783184553541108	-0.39671136390743184	-0.2465603476137659	-0.4114531064930479	-0.25194037067217256	3	2	0	0	1	0	1	3	3	0
-1.5949502827125799	-0.4776354645031168	0.263576059282315	-0.05111380103750679	-0.5693506376457914	-0.4114531064930479	-0.25194037067217256	7	2	1	0	1	0	0	8	3	0
0.6652251816139841	0.06855379442624031	0.9845233166005279	-0.5986335354718825	0.07622994241825963	-0.4114531064930479	-0.25194037067217256	10	1	2	0	1	0	0	3	3	0
-1.3124283496717597	0.03702392740446142	1.3449969452596344	0.8303541402149986	-0.5693506376457914	-0.4114531064930479	-0.25194037067217256	0	1	1	0	1	0	2	8	3	0
0.3827032485731636	0.10205427813688037	0.8643654403808259	-0.7073608586219712	-0.5693506376457914	-0.4114531064930479	-0.25194037067217256	9	1	1	0	0	0	0	10	3	0
1.4186170030561722	0.10369645871093136	-0.09689756937679153	-0.695711502570176	-0.5693506376457914	-0.4114531064930479	-0.25194037067217256	5	1	1	0	1	0	2	8	3	0
-1.1240803943112123	-0.29929465416117995	1.4651548214793366	0.7488086478524321	-0.5693506376457914	-0.4114531064930479	-0.25194037067217256	4	1	2	0	0	0	0	4	3	0
-0.7473844835901186	-0.20404818086622292	0.6240496879414215	-0.1171268186643464	-0.5693506376457914	-0.4114531064930479	-0.25194037067217256	4	1	2	0	0	0	2	8	3	0
0.28852927089289016	1.2154527073434471	1.3449969452596344	0.6206657312826847	-0.2465603476137659	-0.4114531064930479	-0.25194037067217256	4	2	2	0	0	0	0	10	3	1
-0.7473844835901186	-0.38928614961917385	-0.4573711980358981	-0.9170492675542852	1.6901813925783875	-0.4114531064930479	-0.25194037067217256	9	1	1	0	1	1	0	8	3	0
-1.2182543719914858	-0.2582401398099054	0.263576059282315	-0.9248155049221488	1.0446008125143362	-0.4114531064930479	-0.25194037067217256	0	1	1	0	1	1	0	8	3	0
-1.2182543719914858	-0.35151599641600123	-1.2984763315738133	-0.8510362499274456	-0.5693506376457914	-0.4114531064930479	-0.25194037067217256	4	2	1	0	1	1	1	3	3	0
2.642878712899728	-0.3968401802598084	-0.33721332181619584	-0.4433087881146128	0.3990202324502852	-0.4114531064930479	-0.25194037067217256	5	1	0	0	0	0	0	5	3	0
-1.2182543719914858	-0.39125676630803496	-1.2984763315738133	0.25565257499310085	-0.5693506376457914	0.4674251053532379	0.182197529943736	4	2	1	0	0	0	0	6	2	1
1.6069649584167194	2.28911036665798	0.14341818306261284	-0.3656464144359779	-0.2465603476137659	0.5573103770193353	1.4846112317914617	5	1	1	0	0	0	2	9	0	0
1.3244430253758988	-0.31834394882017136	1.1046811928202305	-0.319048990228797	-0.5693506376457914	-0.4114531064930479	-0.25194037067217256	5	1	1	0	0	1	0	8	3	0
0.006007337852069585	-0.2799169233873784	-0.8178448266950046	-0.10547746261255117	-0.2465603476137659	-0.4114531064930479	-0.25194037067217256	7	1	1	0	1	0	2	8	3	0
-0.9357324389506656	-0.3850164801266413	1.705470573918741	0.9934451249401318	-0.5693506376457914	-0.4114531064930479	-0.25194037067217256	0	2	1	0	0	0	0	0	3	1
0.5710512039337107	-0.33443731844587105	-1.5387920840132177	-0.664646553098722	-0.5693506376457914	-0.4114531064930479	-0.25194037067217256	7	1	1	0	1	0	2	6	3	0
1.0419210923350783	0.0097637298752151	1.4651548214793366	3.3504981660866986	-0.2465603476137659	1.6459208894198485	1.050473331175553	4	1	2	0	0	0	0	4	0	0
-1.3124283496717597	-0.706883872640634	0.7442075641611237	0.057613522112581986	0.3990202324502852	-0.4114531064930479	-0.25194037067217256	0	1	1	0	1	0	0	5	3	0
3.113748601301096	-0.3928989468820861	-0.33721332181619584	-0.6180491288915412	-0.5693506376457914	-0.4114531064930479	-0.25194037067217256	5	0	0	0	0	0	0	1	3	0
-1.3124283496717597	-0.3452757102346075	-1.6589499602329196	-0.27633468470554784	0.07622994241825963	2.8144294210791148	0.182197529943736	8	2	2	0	0	0	1	7	1	1
-1.1240803943112123	-0.24148989795458534	-0.21705544559649367	-0.4588412628503397	-0.2465603476137659	-0.4114531064930479	-0.25194037067217256	9	1	3	0	1	0	0	5	3	0
-1.3124283496717597	-0.3567709742529644	0.3837339355020172	0.2051720321019882	-0.2465603476137659	-0.4114531064930479	-0.25194037067217256	0	2	1	0	1	0	2	8	3	0
-1.029906416630939	-0.33279513787181997	-0.4573711980358981	-0.30351651549307	0.07622994241825963	-0.4114531064930479	-0.25194037067217256	4	2	2	0	0	0	0	1	3	0
-1.1240803943112123	-0.17416049441849504	0.023260306842910656	-0.1171268186643464	-0.2465603476137659	-0.4114531064930479	-0.25194037067217256	1	1	1	0	1	0	2	8	3	0
-0.653210505909845	-0.22014155049192255	0.5038918117217194	-0.01616573288212111	-0.5693506376457914	-0.4114531064930479	-0.25194037067217256	9	2	1	0	1	0	2	8	3	0
1.6069649584167194	8.175342416286325	0.6240496879414215	-0.8122050630881282	-0.5693506376457914	-0.4114531064930479	-0.25194037067217256	4	0	2	0	1	0	2	10	3	0
-0.7473844835901186	-0.4076785720485449	1.2248390690399324	-0.18702295497511776	1.0446008125143362	-0.4114531064930479	-0.25194037067217256	9	2	1	0	0	0	0	1	3	0
0.28852927089289016	-0.2887846984872537	1.1046811928202305	-0.664646553098722	-0.5693506376457914	-0.4114531064930479	-0.25194037067217256	7	1	1	0	1	0	1	5	3	0
2.9254006459405484	0.3148808805338878	-0.4573711980358981	-0.2258541418144352	1.0446008125143362	0.8169789396102835	2.3528870330232787	0	1	0	0	0	0	0	5	1	0
-0.7473844835901186	0.241639626931214	0.5038918117217194	-0.7423089267773569	-0.5693506376457914	-0.4114531064930479	-0.25194037067217256	4	1	2	0	0	0	0	9	3	0
1.4186170030561722	-0.3754918327971456	-1.0581605791344089	-0.4976724496896571	0.3990202324502852	-0.4114531064930479	-0.25194037067217256	7	1	0	0	1	0	2	8	3	0
-0.464862550549298	-0.4474193419405787	-0.9380027029147068	-0.6491140783629951	-0.2465603476137659	1.2963670551628028	0.6163354305596446	1	1	1	0	1	0	1	8	0	0
0.5710512039337107	0.7122885794542257	-1.0581605791344089	-0.8122050630881282	1.0446008125143362	-0.4114531064930479	-0.25194037067217256	0	2	1	0	1	0	0	5	3	0
-0.08816663982820393	1.9544339656663892	0.263576059282315	-0.06664627577323376	-0.2465603476137659	1.4162140840509327	0.182197529943736	9	1	1	0	1	0	0	9	0	0
0.1943552932126166	-0.3209714377386529	-1.1783184553541108	0.39156172893071184	-0.2465603476137659	-0.4114531064930479	-0.25194037067217256	6	1	0	1	0	0	0	1	3	0
-1.1240803943112123	-0.3419913490865055	-1.0581605791344089	-0.24138661655016214	-0.2465603476137659	-0.4114531064930479	-0.25194037067217256	7	1	0	0	1	0	2	8	3	0
0.9477471146548048	-0.2004353836033108	1.705470573918741	-0.1714904802393908	-0.2465603476137659	-0.4114531064930479	-0.25194037067217256	5	1	0	0	1	0	2	8	3	0
0.8535731369745312	-0.3324667017570098	-1.2984763315738133	-0.7461920454612886	-0.2465603476137659	-0.4114531064930479	-0.25194037067217256	0	1	1	0	0	0	0	1	3	0
-1.1240803943112123	-0.39913923306347976	-1.0581605791344089	0.4575747465575514	-0.2465603476137659	-0.4114531064930479	-0.25194037067217256	4	1	1	0	1	1	2	8	3	0
0.3827032485731636	2.05526385291312	-1.2984763315738133	-0.6724127904665855	1.6901813925783875	-0.4114531064930479	-0.25194037067217256	4	1	2	0	1	0	0	8	3	0
0.5710512039337107	0.022244302238002573	0.9845233166005279	-0.5365036365289746	2.658552262674464	-0.4114531064930479	-0.25194037067217256	9	1	2	0	1	0	0	5	3	0
1.6069649584167194	2.224736888155181	-0.21705544559649367	0.2168213881537834	0.07622994241825963	-0.4114531064930479	-0.25194037067217256	7	1	1	0	1	0	0	1	3	0
0.4768772262534372	-0.4474193419405787	0.263576059282315	6.2007072800925975	-0.5693506376457914	-0.4114531064930479	-0.25194037067217256	4	1	1	0	0	0	0	9	3	1
0.4768772262534372	-0.1275225661154471	0.14341818306261284	-0.3112827528609335	-0.5693506376457914	-0.4114531064930479	-0.25194037067217256	0	1	1	0	0	0	0	7	3	1
-0.08816663982820393	-0.4273847389371567	0.8643654403808259	-0.7384258080934252	-0.2465603476137659	-0.4114531064930479	-0.25194037067217256	1	2	1	1	0	0	0	5	3	0
-1.2182543719914858	-0.11569886598228005	-1.4186342077935157	-0.3268152275966605	-0.2465603476137659	-0.4114531064930479	-0.25194037067217256	10	2	2	0	1	0	2	6	3	0
1.2302690476956253	-0.08252681838645018	1.2248390690399324	0.4925228147129371	2.012971682610413	-0.4114531064930479	-0.25194037067217256	1	1	0	0	0	0	1	1	3	0
0.006007337852069585	0.195001698628166	-1.4186342077935157	-0.5598023486325651	1.0446008125143362	1.2763925503481146	4.523576536102823	4	1	1	0	0	0	0	8	1	0
-0.8415584612703921	-0.4474193419405787	-1.5387920840132177	0.7293930544327734	-0.5693506376457914	-0.4114531064930479	-0.25194037067217256	9	2	1	0	0	0	0	3	3	0
1.2302690476956253	-0.542994251350346	0.3837339355020172	-0.6180491288915412	-0.2465603476137659	-0.4114531064930479	-0.25194037067217256	9	0	1	0	0	0	0	1	3	0
1.1360950700153518	0.16084434268790554	1.5853126976990388	-0.4821399749539302	0.3990202324502852	-0.4114531064930479	-0.25194037067217256	1	1	1	0	1	0	2	8	3	0
-0.653210505909845	0.16445713995081773	1.4651548214793366	-0.4471919067985445	-0.5693506376457914	-0.4114531064930479	-0.25194037067217256	4	2	1	0	0	0	0	1	3	0
0.28852927089289016	-0.4474193419405787	0.263576059282315	-0.25691909128588913	0.7218105224823107	-0.4114531064930479	-0.25194037067217256	1	1	0	0	0	0	2	6	3	0
-0.3706885728690245	0.2869638107750211	-1.5387920840132177	0.9196658699454288	-0.2465603476137659	-0.4114531064930479	-0.25194037067217256	0	1	3	0	1	0	2	6	3	0
-1.1240803943112123	-0.4497183947442501	-0.33721332181619584	3.9640309181479134	0.07622994241825963	-0.4114531064930479	-0.25194037067217256	7	0	1	0	1	0	0	8	3	1
-0.18234061750847744	0.007793113186353918	-1.4186342077935157	-0.25303597260195737	-0.2465603476137659	-0.4114531064930479	-0.25194037067217256	1	1	1	0	1	1	2	6	3	0
1.4186170030561722	3.6107372926542114	1.2248390690399324	0.5896007818112307	-0.5693506376457914	5.101510222360925	1.9187491324073702	4	1	2	0	1	0	0	8	1	1
-0.653210505909845	-0.436252514037032	1.705470573918741	0.4692241026093466	-0.5693506376457914	-0.4114531064930479	-0.25194037067217256	1	1	1	0	0	0	0	4	3	0
-0.8415584612703921	-0.6487506803192292	-0.09689756937679153	0.030431691325059795	-0.2465603476137659	-0.4114531064930479	-0.25194037067217256	3	0	1	0	1	0	0	0	3	0
0.8535731369745312	-0.0979633157825294	-0.9380027029147068	-0.8821011993988996	-0.2465603476137659	-0.4114531064930479	-0.25194037067217256	1	1	0	0	1	0	0	1	3	0
-0.7473844835901186	-0.3137458432128286	1.4651548214793366	-0.2685684473376844	-0.2465603476137659	-0.4114531064930479	-0.25194037067217256	2	1	2	0	1	0	0	5	3	0
0.1001813155323431	-0.18401357786280093	1.4651548214793366	-0.5403867552129062	-0.2465603476137659	-0.4114531064930479	-0.25194037067217256	9	0	2	0	0	0	1	4	3	0
0.28852927089289016	-0.4474193419405787	-0.5775290742556002	-0.3772957704877731	-0.5693506376457914	-0.4114531064930479	-0.25194037067217256	7	1	1	0	1	1	0	8	3	0
0.28852927089289016	-0.3988107969486696	0.3837339355020172	0.2051720321019882	-0.2465603476137659	-0.4114531064930479	-0.25194037067217256	9	2	0	0	0	0	2	6	3	0
-0.5590365282295715	-0.5078515870656548	-0.4573711980358981	-0.4005944825913636	-0.2465603476137659	-0.4114531064930479	-0.25194037067217256	1	1	1	0	1	0	1	8	3	0
1.7011389360969928	-0.5446364319243969	1.5853126976990388	-0.8704518433471043	-0.5693506376457914	-0.4114531064930479	-0.25194037067217256	9	0	1	0	0	1	0	4	3	0
0.1943552932126166	-0.4142472943447488	0.5038918117217194	-0.4937893310057254	-0.2465603476137659	3.084085236077407	1.050473331175553	0	1	1	0	1	0	0	0	0	0
-0.653210505909845	-0.117341046556331	1.2248390690399324	-0.19090607365904952	1.367391102546362	-0.4114531064930479	-0.25194037067217256	9	1	1	0	0	0	0	1	3	0
-1.3124283496717597	-0.3820605550933495	-1.4186342077935157	-0.5831010607361554	-0.2465603476137659	1.5460483653464068	2.3528870330232787	7	1	1	0	0	0	0	3	0	0
-0.8415584612703921	0.10303958648131097	-0.8178448266950046	-0.1365424120840051	-0.2465603476137659	-0.4114531064930479	-0.25194037067217256	6	1	2	0	1	0	0	11	3	0
-1.4066023273520332	-0.3955264358005676	-0.9380027029147068	0.6128994939148211	0.3990202324502852	-0.4114531064930479	-0.25194037067217256	3	1	0	0	0	1	0	5	3	0
1.5127909807364461	1.818789850249778	0.8643654403808259	-0.01228261419818937	0.3990202324502852	1.446175841272965	0.6163354305596446	4	1	0	0	0	0	0	10	0	1
1.6069649584167194	0.2574045604421034	-1.0581605791344089	-0.20255542971084475	0.07622994241825963	-0.4114531064930479	-0.25194037067217256	1	1	1	0	0	0	0	5	3	0
-1.029906416630939	-0.4474193419405787	0.6240496879414215	1.6419259451567327	0.3990202324502852	-0.4114531064930479	-0.25194037067217256	7	1	1	0	1	0	0	9	3	1
0.1943552932126166	-0.4474193419405787	0.5038918117217194	1.2963283822868077	-0.5693506376457914	-0.4114531064930479	-0.25194037067217256	1	1	0	0	1	0	2	8	3	0
1.7011389360969928	0.5582520416082436	-0.21705544559649367	-0.664646553098722	-0.2465603476137659	-0.4114531064930479	-0.25194037067217256	1	1	0	0	1	0	0	1	3	0
-1.1240803943112123	-0.3817321189785393	0.263576059282315	0.011016097905401085	-0.5693506376457914	-0.4114531064930479	-0.25194037067217256	0	2	1	0	1	0	0	8	3	0
0.6652251816139841	1.213482090654586	0.3837339355020172	-0.920932386238217	-0.2465603476137659	-0.4114531064930479	-0.25194037067217256	1	1	1	0	1	0	2	8	3	0
1.4186170030561722	0.7224700990133419	-1.6589499602329196	-0.11324369998041467	-0.5693506376457914	-0.4114531064930479	-0.25194037067217256	0	1	0	0	0	0	0	5	3	0
0.1943552932126166	-0.4280416111667771	1.4651548214793366	-0.4005944825913636	-0.2465603476137659	-0.4114531064930479	-0.25194037067217256	3	1	0	0	0	1	0	5	3	0
0.28852927089289016	3.6225609927873785	-0.33721332181619584	-0.31516587154486525	0.07622994241825963	3.024161721633342	0.182197529943736	4	1	2	0	1	0	0	8	1	0
-0.18234061750847744	-0.10453203807873336	-1.6589499602329196	-0.3889451265395684	-0.5693506376457914	-0.4114531064930479	-0.25194037067217256	1	1	1	0	1	0	0	3	3	0
-1.2182543719914858	-0.1981363307996394	-0.8178448266950046	1.754536386990753	-0.5693506376457914	-0.4114531064930479	-0.25194037067217256	1	2	1	0	1	0	2	8	3	1
-0.18234061750847744	-0.1981363307996394	0.5038918117217194	-0.6141660102076094	-0.5693506376457914	-0.4114531064930479	-0.25194037067217256	6	2	1	0	1	0	2	6	3	0
1.1360950700153518	-0.3042211958833329	1.5853126976990388	-0.4044776012752953	-0.5693506376457914	-0.4114531064930479	-0.25194037067217256	1	1	0	0	1	0	2	8	3	0
-0.464862550549298	-0.6191914299863115	-0.5775290742556002	-0.25303597260195737	-0.5693506376457914	2.9242891975599004	7.128403939798273	1	0	1	0	1	1	0	8	1	0
1.7011389360969928	3.1407452123608195	0.6240496879414215	-0.6141660102076094	-0.5693506376457914	-0.4114531064930479	-0.25194037067217256	9	1	1	0	0	0	0	0	3	1
-0.3706885728690245	-0.0996054963565804	-0.5775290742556002	-0.6374647223111999	-0.2465603476137659	-0.4114531064930479	-0.25194037067217256	1	1	1	0	1	0	0	5	3	0
-0.5590365282295715	-0.4250856861334853	-1.5387920840132177	-0.3229321089127287	-0.5693506376457914	-0.4114531064930479	-0.25194037067217256	10	2	0	0	0	0	0	5	3	1
1.4186170030561722	0.0987699169887784	0.3837339355020172	-0.9170492675542852	-0.5693506376457914	-0.4114531064930479	-0.25194037067217256	9	1	2	0	0	0	2	6	3	0
-0.08816663982820393	-0.2372202284620528	-0.9380027029147068	0.3449643047235309	-0.2465603476137659	-0.4114531064930479	-0.25194037067217256	1	1	0	0	1	1	2	8	3	0
-1.5007763050323066	-0.25232828974332183	-1.4186342077935157	-0.6568803157308586	-0.2465603476137659	-0.4114531064930479	-0.25194037067217256	7	2	1	0	0	0	0	6	3	1
-0.7473844835901186	-0.4020951580967715	-1.4186342077935157	-0.454958144166408	-0.2465603476137659	-0.4114531064930479	-0.25194037067217256	2	2	2	0	0	0	0	3	3	0
0.5710512039337107	-0.17481736664811542	1.1046811928202305	2.084601475124951	-0.5693506376457914	-0.4114531064930479	-0.25194037067217256	1	1	0	0	0	1	0	5	3	0
-0.18234061750847744	0.7783042385310753	0.263576059282315	0.9973282436240636	-0.5693506376457914	1.4062268316435884	0.6163354305596446	0	1	1	0	1	0	0	9	0	0
-1.3124283496717597	0.6022624809928099	-0.8178448266950046	-0.9636466917614662	-0.2465603476137659	-0.4114531064930479	-0.25194037067217256	4	2	3	0	0	0	0	3	3	0
-0.18234061750847744	0.3582344476888338	0.3837339355020172	-0.6452309596790633	-0.2465603476137659	-0.4114531064930479	-0.25194037067217256	7	2	1	0	0	0	2	6	3	0
0.6652251816139841	-0.4474193419405787	0.5038918117217194	-0.4627243815342715	-0.5693506376457914	-0.4114531064930479	-0.25194037067217256	2	0	2	0	1	1	2	6	3	0
-0.7473844835901186	-0.1278510022302573	1.5853126976990388	1.956458558555204	-0.5693506376457914	-0.4114531064930479	-0.25194037067217256	4	2	2	0	0	0	0	4	3	0
-1.2182543719914858	-0.3318098295273895	1.3449969452596344	-0.5170880431093159	0.07622994241825963	-0.4114531064930479	-0.25194037067217256	1	2	1	0	1	1	2	8	3	0
0.3827032485731636	-0.3695799827305621	-0.21705544559649367	-0.575334823368292	-0.5693506376457914	2.225181529045809	0.182197529943736	9	2	0	0	1	0	0	0	0	0
-0.464862550549298	-0.2474017480211689	0.263576059282315	-0.8743349620310361	-0.2465603476137659	-0.4114531064930479	-0.25194037067217256	4	2	2	0	0	0	0	1	3	0
-0.464862550549298	2.7426806412108613	1.3449969452596344	-0.7228933333576982	0.07622994241825963	-0.4114531064930479	-0.25194037067217256	7	2	1	0	1	0	2	8	3	0
-0.5590365282295715	-0.2917406235205455	0.3837339355020172	-0.7889063509845378	0.07622994241825963	-0.4114531064930479	-0.25194037067217256	1	1	1	0	1	0	2	8	3	0
-0.3706885728690245	-0.33410888233106084	1.5853126976990388	0.3333149486717357	-0.5693506376457914	1.4761375984949976	0.6163354305596446	1	1	0	0	1	0	0	4	0	0
-1.5949502827125799	-0.3666240576972703	-0.09689756937679153	-0.13265929340007335	-0.5693506376457914	-0.4114531064930479	-0.25194037067217256	9	2	1	0	1	1	0	8	3	0
-0.7473844835901186	-0.10715952699721493	0.023260306842910656	0.2517694563091691	-0.2465603476137659	2.8044421686717707	0.6163354305596446	1	2	1	0	1	1	0	0	0	0
0.1943552932126166	-0.2874709540280129	0.263576059282315	-0.7927894696684695	-0.2465603476137659	2.384977567563316	1.4846112317914617	6	1	1	0	1	0	1	8	0	0
-1.029906416630939	0.1864623596431009	0.5038918117217194	-0.6918283838862442	-0.5693506376457914	-0.4114531064930479	-0.25194037067217256	6	1	2	0	0	0	0	9	3	0
0.7593991592942577	-0.3226136183127039	-0.21705544559649367	0.3527305420913944	-0.2465603476137659	-0.4114531064930479	-0.25194037067217256	1	0	0	0	1	0	2	8	3	0
-1.029906416630939	-0.18171452505912955	0.5038918117217194	-0.9015167928185585	0.7218105224823107	1.306354307570147	0.6163354305596446	8	2	3	0	0	0	0	9	0	0
1.5127909807364461	-0.41720321937804056	0.14341818306261284	-0.8122050630881282	0.07622994241825963	-0.4114531064930479	-0.25194037067217256	0	1	1	0	0	1	0	9	3	0
-0.7473844835901186	-0.3502022519567605	-0.33721332181619584	-0.4510750254824762	0.3990202324502852	-0.4114531064930479	-0.25194037067217256	4	1	2	0	0	0	0	1	3	0
-1.4066023273520332	-0.24378895075825674	0.14341818306261284	-0.5986335354718825	-0.5693506376457914	-0.4114531064930479	-0.25194037067217256	8	2	1	0	0	0	0	3	3	1
-0.7473844835901186	1.8201035947090192	0.5038918117217194	-0.5598023486325651	-0.2465603476137659	-0.4114531064930479	-0.25194037067217256	7	1	0	0	0	0	1	9	3	0
-0.8415584612703921	-0.2832012845354803	-0.9380027029147068	-0.41612695732709054	0.3990202324502852	-0.4114531064930479	-0.25194037067217256	4	1	2	0	0	0	0	1	3	0
0.7593991592942577	-0.43986531129994416	0.8643654403808259	-0.043347563669643305	-0.5693506376457914	-0.4114531064930479	-0.25194037067217256	1	1	0	0	1	0	2	8	3	0
-0.2765145951887509	-0.4474193419405787	1.5853126976990388	-0.5481529925807698	0.07622994241825963	-0.4114531064930479	-0.25194037067217256	6	1	2	0	0	0	0	1	3	0
1.7011389360969928	-0.3722074716490436	-1.0581605791344089	-0.9286986236060804	-0.5693506376457914	-0.4114531064930479	-0.25194037067217256	1	1	0	0	1	1	2	8	3	0
-1.029906416630939	-0.4470909058257685	0.263576059282315	-0.5403867552129062	-0.2465603476137659	-0.4114531064930479	-0.25194037067217256	10	2	0	0	0	0	0	9	3	0
1.5127909807364461	5.552451603412094	0.3837339355020172	-0.7384258080934252	-0.5693506376457914	-0.4114531064930479	-0.25194037067217256	0	0	1	0	1	0	0	9	3	0
-0.5590365282295715	1.283767419223968	-0.21705544559649367	-0.5403867552129062	-0.2465603476137659	-0.4114531064930479	-0.25194037067217256	1	1	2	0	1	0	0	0	3	0
1.3244430253758988	0.0984414808739682	-1.4186342077935157	-0.6374647223111999	-0.2465603476137659	-0.4114531064930479	-0.25194037067217256	0	1	1	0	0	0	0	6	3	1
-0.2765145951887509	0.033082694026739065	1.1046811928202305	0.6478475620702068	0.3990202324502852	-0.4114531064930479	-0.25194037067217256	4	1	2	0	1	0	0	1	3	0
-1.5007763050323066	-0.2690785315986419	-0.09689756937679153	0.17022396394660252	-0.5693506376457914	-0.4114531064930479	-0.25194037067217256	1	2	1	0	1	0	0	8	3	0
-0.9357324389506656	-0.05592349308682423	-1.0581605791344089	-0.39671136390743184	-0.2465603476137659	3.084085236077407	0.6163354305596446	7	2	1	0	1	0	0	8	1	0
0.8535731369745312	1.711719676821654	-0.9380027029147068	0.9196658699454288	-0.5693506376457914	0.5173613673899586	1.050473331175553	0	1	2	0	0	0	0	11	2	1
1.7011389360969928	0.004508752038251952	-0.8178448266950046	-0.7656076388809473	0.3990202324502852	-0.4114531064930479	-0.25194037067217256	1	1	1	0	0	1	2	8	3	0
-0.8415584612703921	-0.4812482617660289	-0.21705544559649367	0.15469148921087555	-0.5693506376457914	-0.4114531064930479	-0.25194037067217256	1	1	1	0	1	0	0	8	3	0
-1.3124283496717597	0.18252112626537856	-0.8178448266950046	-0.7656076388809473	-0.5693506376457914	-0.4114531064930479	-0.25194037067217256	4	1	2	0	0	0	0	3	3	0
-0.8415584612703921	-0.1866410667812825	-0.8178448266950046	2.9350044669060025	-0.5693506376457914	-0.4114531064930479	-0.25194037067217256	4	1	2	0	1	1	0	5	3	1
-1.2182543719914858	-0.34330509354574634	0.023260306842910656	-0.920932386238217	0.07622994241825963	-0.4114531064930479	-0.25194037067217256	7	2	1	0	1	0	2	8	3	0
-0.7473844835901186	-0.18072921671469894	0.7442075641611237	0.5352371202361863	-0.5693506376457914	-0.4114531064930479	-0.25194037067217256	4	1	2	0	0	0	0	2	3	0
0.1943552932126166	0.4495396876060685	0.6240496879414215	-0.9597635730775343	1.367391102546362	-0.4114531064930479	-0.25194037067217256	11	2	2	0	0	0	0	9	3	0
1.7953129137772663	-0.4474193419405787	0.3837339355020172	0.39156172893071184	0.3990202324502852	-0.4114531064930479	-0.25194037067217256	5	1	1	0	0	0	0	1	3	0
0.28852927089289016	-0.6687852833226512	-1.2984763315738133	-0.004516376830325885	-0.5693506376457914	-0.4114531064930479	-0.25194037067217256	1	1	1	0	1	0	2	8	3	0
-0.9357324389506656	-0.3676093660417009	0.8643654403808259	0.18187331999839773	-0.2465603476137659	8.007800672898076	0.182197529943736	3	1	1	0	1	0	0	11	0	1
-0.7473844835901186	-0.4214728888705732	0.263576059282315	-0.3423477023323874	1.0446008125143362	-0.4114531064930479	-0.25194037067217256	9	1	1	0	1	0	0	1	3	0
2.642878712899728	-0.20273443640698216	-0.8178448266950046	1.3079777383386029	-0.5693506376457914	-0.4114531064930479	-0.25194037067217256	5	1	1	0	0	0	1	11	3	0
1.2302690476956253	0.1674130649841095	-0.33721332181619584	0.7022112236452512	0.7218105224823107	-0.4114531064930479	-0.25194037067217256	0	0	1	0	0	0	0	3	3	1
0.1943552932126166	-0.06840406544961171	-0.09689756937679153	1.3390426878100572	2.658552262674464	-0.4114531064930479	-0.25194037067217256	9	2	2	0	0	0	0	5	3	0
0.28852927089289016	0.33524391965211997	-1.7791078364526218	1.2147828899242412	-0.2465603476137659	-0.4114531064930479	-0.25194037067217256	4	1	2	0	0	0	0	5	3	1
-0.464862550549298	-0.3252411072311855	-1.4186342077935157	-0.6374647223111999	-0.5693506376457914	-0.4114531064930479	-0.25194037067217256	7	1	1	0	0	0	0	3	3	0
1.5127909807364461	-0.7423549730401353	0.6240496879414215	0.2478863376252373	0.07622994241825963	-0.4114531064930479	-0.25194037067217256	1	1	1	0	1	1	0	5	3	0
-1.1240803943112123	-0.04738415410175912	1.705470573918741	-0.0006332581463941428	-0.2465603476137659	-0.4114531064930479	-0.25194037067217256	4	2	2	0	0	0	0	4	3	0
0.4768772262534372	-0.4901160368659042	0.9845233166005279	-0.4433087881146128	-0.2465603476137659	-0.4114531064930479	-0.25194037067217256	4	0	2	0	1	0	0	7	3	1
1.1360950700153518	0.13916755911043258	-0.9380027029147068	-0.7461920454612886	-0.2465603476137659	-0.4114531064930479	-0.25194037067217256	4	1	2	0	1	0	2	8	3	0
0.006007337852069585	-0.2884562623724435	-1.0581605791344089	0.2440032189413056	0.07622994241825963	-0.4114531064930479	-0.25194037067217256	1	1	0	0	1	0	0	5	3	0
-0.3706885728690245	-0.15182683861140167	-1.0581605791344089	-0.4005944825913636	-0.5693506376457914	3.16398325533616	0.6163354305596446	4	1	2	0	1	0	0	8	0	0
1.5127909807364461	-0.3656387493528397	-1.2984763315738133	-0.3656464144359779	-0.5693506376457914	-0.4114531064930479	-0.25194037067217256	1	1	0	0	1	0	2	8	3	0
0.3827032485731636	1.0059104660945417	0.14341818306261284	-0.4316594320628176	-0.5693506376457914	0.6971319107221535	0.6163354305596446	4	1	1	0	0	0	2	9	0	0
-0.8415584612703921	-0.39946766917829	-0.4573711980358981	-0.7345426894094934	-0.5693506376457914	3.2039322649655366	0.182197529943736	0	0	2	0	1	0	0	8	0	0
0.1001813155323431	2.626414256568052	-0.09689756937679153	-0.2375034978662304	-0.5693506376457914	-0.4114531064930479	-0.25194037067217256	1	1	1	0	1	0	2	8	3	0
1.4186170030561722	-0.3442904018901769	-1.2984763315738133	-0.7112439773059029	-0.5693506376457914	-0.4114531064930479	-0.25194037067217256	9	1	0	0	1	1	2	6	3	0
-0.5590365282295715	-0.2983093458167494	-0.6976869504753024	-0.4044776012752953	-0.5693506376457914	-0.4114531064930479	-0.25194037067217256	0	0	1	0	1	0	0	5	3	0
-1.4066023273520332	-0.43986531129994416	0.263576059282315	-0.9597635730775343	1.0446008125143362	3.2638557794096017	0.182197529943736	1	2	1	0	1	0	0	8	1	0
0.8535731369745312	-0.3390354240532138	0.263576059282315	0.08867847158403593	-0.5693506376457914	-0.4114531064930479	-0.25194037067217256	7	0	1	0	1	1	0	9	3	0
-1.029906416630939	-0.2552842147766136	-1.6589499602329196	-0.9752960478132614	1.0446008125143362	-0.4114531064930479	-0.25194037067217256	0	2	1	0	0	1	0	3	3	0
-1.029906416630939	2.2253937603848017	-0.4573711980358981	-0.12100993734827815	-0.2465603476137659	-0.4114531064930479	-0.25194037067217256	9	2	2	0	1	0	0	1	3	0
0.006007337852069585	2.0188074441691883	0.3837339355020172	1.230315364659968	-0.5693506376457914	-0.4114531064930479	-0.25194037067217256	7	1	1	0	0	0	2	6	3	0
1.6069649584167194	-0.4474193419405787	1.5853126976990388	-0.8083219444041965	-0.2465603476137659	-0.4114531064930479	-0.25194037067217256	7	1	1	0	0	0	1	5	3	0
2.831226668260275	0.10960830877751487	-1.1783184553541108	0.8847178017900431	-0.5693506376457914	-0.4114531064930479	-0.25194037067217256	5	1	1	0	0	0	0	10	3	1
-1.3124283496717597	-0.4126051137706978	1.705470573918741	-0.4200100760110223	0.7218105224823107	-0.4114531064930479	-0.25194037067217256	1	1	0	0	1	0	2	8	3	0
-0.7473844835901186	-0.2680932232542113	-1.5387920840132177	-0.7927894696684695	-0.2465603476137659	2.295092295897218	0.182197529943736	7	1	2	0	1	1	0	3	0	0
-0.5590365282295715	-0.2661226065653501	0.263576059282315	-0.14042553076793687	-0.5693506376457914	-0.4114531064930479	-0.25194037067217256	4	1	2	0	1	1	0	5	3	0
-0.653210505909845	-0.3564425381381542	-1.5387920840132177	-0.12877617471614164	-0.2465603476137659	-0.4114531064930479	-0.25194037067217256	1	1	1	0	0	1	2	5	3	0
-0.5590365282295715	-0.35184443253081144	0.8643654403808259	-0.6141660102076094	-0.5693506376457914	-0.4114531064930479	-0.25194037067217256	9	1	1	0	0	0	2	8	3	0
1.7011389360969928	0.8147606472750072	-0.5775290742556002	-0.5986335354718825	0.3990202324502852	-0.4114531064930479	-0.25194037067217256	5	1	2	0	0	0	0	1	3	0
-0.8415584612703921	-0.4457771613665277	-0.4573711980358981	-0.5947504167879507	-0.2465603476137659	-0.4114531064930479	-0.25194037067217256	9	2	1	0	0	0	0	1	3	0
-0.5590365282295715	3.80944114211438	0.6240496879414215	0.05373040342865025	-0.2465603476137659	-0.4114531064930479	-0.25194037067217256	2	2	1	0	1	0	2	8	3	0
1.7011389360969928	-0.38107524674891896	-1.5387920840132177	-0.5054386870575206	1.0446008125143362	-0.4114531064930479	-0.25194037067217256	4	1	2	0	1	0	2	6	3	0
-0.5590365282295715	-0.4474193419405787	1.2248390690399324	0.6905618675934561	-0.2465603476137659	-0.4114531064930479	-0.25194037067217256	4	1	2	0	0	0	0	1	3	0
0.3827032485731636	2.4181857597783867	-0.9380027029147068	0.10809406500369463	-0.2465603476137659	-0.4114531064930479	-0.25194037067217256	10	2	0	0	0	0	0	5	3	0
1.2302690476956253	-0.011913053702257882	-0.5775290742556002	-0.5947504167879507	-0.2465603476137659	-0.4114531064930479	-0.25194037067217256	0	1	1	0	1	0	2	6	3	0
-1.3124283496717597	-0.1978078946848292	1.4651548214793366	-0.31516587154486525	-0.2465603476137659	-0.4114531064930479	-0.25194037067217256	8	2	1	0	0	0	0	4	3	0
-0.3706885728690245	-0.2211268588363532	-0.21705544559649367	0.4226266784021657	-0.2465603476137659	-0.4114531064930479	-0.25194037067217256	1	1	0	0	1	0	0	5	3	0
-0.9357324389506656	-0.3456041463494177	0.14341818306261284	0.29448376183241826	-0.2465603476137659	1.9954747236768935	0.6163354305596446	9	1	1	0	1	0	0	0	0	0
-1.2182543719914858	-0.4083354442781653	0.3837339355020172	0.0071329792214693405	0.07622994241825963	-0.4114531064930479	-0.25194037067217256	0	2	1	0	0	0	0	3	3	0
0.6652251816139841	0.7763336218422141	1.5853126976990388	0.4303929157700293	-0.2465603476137659	-0.4114531064930479	-0.25194037067217256	7	1	1	0	1	0	0	5	3	0
0.006007337852069585	-0.4014382858671511	1.5853126976990388	1.4671856043798044	-0.2465603476137659	-0.4114531064930479	-0.25194037067217256	1	1	1	0	1	0	0	4	3	0
-0.8415584612703921	0.7402056492130925	-0.21705544559649367	-0.3617632957520462	-0.2465603476137659	-0.4114531064930479	-0.25194037067217256	4	2	2	0	0	0	0	1	3	0
-1.3124283496717597	-0.2460880035619281	0.3837339355020172	-0.7500751641452204	0.07622994241825963	-0.4114531064930479	-0.25194037067217256	1	1	1	0	1	0	2	8	3	0
-0.18234061750847744	-0.4244288139038649	1.8256284501384432	-0.9519973357096708	2.658552262674464	-0.4114531064930479	-0.25194037067217256	0	1	1	0	1	0	0	5	3	0
0.4768772262534372	-0.4474193419405787	1.5853126976990388	-0.37341265180384137	-0.2465603476137659	-0.4114531064930479	-0.25194037067217256	1	1	3	0	0	0	1	1	3	0
-1.5007763050323066	-0.08088463781239917	-1.6589499602329196	-0.3423477023323874	0.07622994241825963	-0.4114531064930479	-0.25194037067217256	8	2	1	0	1	0	0	7	3	0
-0.7473844835901186	-0.4457771613665277	0.14341818306261284	2.9078226361184805	-0.2465603476137659	-0.4114531064930479	-0.25194037067217256	1	1	0	0	1	0	0	0	3	1
-0.7473844835901186	-0.39848236083385935	-0.21705544559649367	-0.920932386238217	-0.2465603476137659	-0.4114531064930479	-0.25194037067217256	1	1	0	0	1	0	0	8	3	0
-0.7473844835901186	-0.5410236346614847	-0.4573711980358981	0.9662632941526096	0.07622994241825963	-0.4114531064930479	-0.25194037067217256	4	1	1	0	1	0	0	1	3	0
0.6652251816139841	0.1808789456913276	-0.09689756937679153	-0.5559192299486333	-0.5693506376457914	-0.4114531064930479	-0.25194037067217256	1	1	1	0	1	0	2	8	3	0
0.4768772262534372	-0.2569263953506646	-1.4186342077935157	-0.8859843180828314	-0.2465603476137659	-0.4114531064930479	-0.25194037067217256	1	1	0	0	1	0	1	3	3	0
0.5710512039337107	0.11584859495890862	0.7442075641611237	-0.183139836291186	1.6901813925783875	-0.4114531064930479	-0.25194037067217256	0	1	1	0	0	0	0	5	3	0
1.6069649584167194	-0.4464340335961481	0.3837339355020172	-0.2724515660216161	0.7218105224823107	-0.4114531064930479	-0.25194037067217256	2	1	1	0	0	0	2	6	3	0
0.1943552932126166	-0.3722074716490436	-0.33721332181619584	-0.3695295331199097	-0.5693506376457914	-0.4114531064930479	-0.25194037067217256	4	0	1	0	1	1	0	8	3	0
1.2302690476956253	-0.7311881451365886	-1.0581605791344089	1.9292767277676817	0.07622994241825963	3.2239067697802253	1.9187491324073702	1	1	0	0	1	0	1	8	0	0
1.6069649584167194	-0.04442822906846735	-0.21705544559649367	-0.2957502781252065	-0.2465603476137659	-0.031937515013969936	0.6163354305596446	5	1	1	0	0	0	0	1	0	0
0.006007337852069585	0.5244231217827933	1.1046811928202305	-0.575334823368292	-0.5693506376457914	-0.4114531064930479	-0.25194037067217256	2	1	1	0	1	0	1	5	3	0
0.1001813155323431	-0.38107524674891896	-1.1783184553541108	-0.4743737375860666	-0.5693506376457914	-0.4114531064930479	-0.25194037067217256	4	1	2	0	0	0	2	6	3	0
-0.8415584612703921	-0.023408317720614767	0.8643654403808259	-0.575334823368292	-0.2465603476137659	-0.4114531064930479	-0.25194037067217256	0	2	1	0	1	0	0	5	3	0
-1.2182543719914858	-0.4526743197775418	0.263576059282315	-0.027815088933916342	0.07622994241825963	-0.4114531064930479	-0.25194037067217256	9	2	1	0	1	0	0	8	3	0
1.6069649584167194	1.2233351740988918	0.3837339355020172	-0.4782568562699984	-0.5693506376457914	-0.4114531064930479	-0.25194037067217256	7	1	1	0	0	0	2	6	3	0
0.006007337852069585	-0.4474193419405787	-0.21705544559649367	-0.3501139397002509	-0.5693506376457914	-0.4114531064930479	-0.25194037067217256	3	1	0	0	0	0	0	0	3	1
0.4768772262534372	-0.17284674995925425	1.3449969452596344	-0.2297372604983669	0.3990202324502852	-0.4114531064930479	-0.25194037067217256	1	1	1	0	0	0	0	1	3	0
-1.029906416630939	-0.536425529054142	-1.0581605791344089	1.362341399913647	-0.5693506376457914	2.9642382071892768	0.182197529943736	7	2	1	0	1	0	0	8	2	1
-0.3706885728690245	-0.3741780883379048	1.4651548214793366	-0.90539991150249	-0.5693506376457914	-0.4114531064930479	-0.25194037067217256	7	2	2	0	1	0	2	8	3	0
0.28852927089289016	-0.014868978735549654	1.8256284501384432	0.7216268170649099	1.0446008125143362	-0.4114531064930479	-0.25194037067217256	11	1	3	0	0	0	1	5	3	0
0.5710512039337107	-0.4474193419405787	-0.4573711980358981	-0.4666075002182032	-0.2465603476137659	-0.4114531064930479	-0.25194037067217256	4	2	2	0	0	0	0	1	3	0
-0.653210505909845	-0.6287160773158073	1.3449969452596344	0.20905515078591996	2.9813425527064896	-0.4114531064930479	-0.25194037067217256	9	2	2	0	1	0	0	1	3	0
0.3827032485731636	-0.008957128668966112	-0.4573711980358981	-0.6607634344147904	-0.2465603476137659	-0.4114531064930479	-0.25194037067217256	1	1	0	0	1	0	0	8	3	0
1.7011389360969928	-0.4470909058257685	-0.21705544559649367	1.2691465514992857	-0.5693506376457914	1.4162140840509327	1.9187491324073702	9	1	1	0	0	0	0	10	2	1
-0.464862550549298	0.3940339842031452	0.5038918117217194	0.8963671578418383	-0.2465603476137659	-0.4114531064930479	-0.25194037067217256	10	2	0	0	0	0	2	6	3	0
-1.4066023273520332	-0.25298516197294224	1.3449969452596344	-0.3268152275966605	-0.5693506376457914	-0.4114531064930479	-0.25194037067217256	1	2	1	0	1	1	2	8	3	0
0.3827032485731636	-0.4520174475479215	0.263576059282315	-0.8510362499274456	-0.2465603476137659	0.8669152016470042	1.050473331175553	9	0	1	0	0	0	0	9	0	0
-1.1240803943112123	-0.3157164599016898	-1.2984763315738133	-0.5093218057414524	-0.2465603476137659	-0.4114531064930479	-0.25194037067217256	9	2	1	0	1	0	0	3	3	0
-1.4066023273520332	-0.3971686163746186	-0.8178448266950046	0.4964059333968688	-0.5693506376457914	-0.4114531064930479	-0.25194037067217256	1	2	1	0	1	0	2	8	3	0
-0.7473844835901186	4.534628083615295	0.5038918117217194	-0.6025166541558141	-0.5693506376457914	-0.4114531064930479	-0.25194037067217256	9	1	2	0	1	0	0	9	3	0
1.1360950700153518	0.3253908362078141	0.8643654403808259	0.8264710215310669	-0.2465603476137659	-0.4114531064930479	-0.25194037067217256	3	1	2	0	1	0	0	5	3	0
0.1943552932126166	0.10566707539979253	0.263576059282315	0.6866787489095242	0.3990202324502852	-0.4114531064930479	-0.25194037067217256	4	1	2	0	1	0	0	9	3	0
1.1360950700153518	-0.23327899508433045	-1.2984763315738133	-0.6491140783629951	-0.5693506376457914	-0.4114531064930479	-0.25194037067217256	4	1	2	0	0	0	2	6	3	0
0.9477471146548048	0.0695391027706709	-1.4186342077935157	-0.423893194694954	-0.2465603476137659	-0.4114531064930479	-0.25194037067217256	0	1	1	0	0	0	0	3	3	0
-0.2765145951887509	-0.23919084515091396	-0.5775290742556002	-0.5947504167879507	0.3990202324502852	-0.4114531064930479	-0.25194037067217256	3	1	1	0	0	0	2	6	3	0
1.2302690476956253	0.3946908564327656	-0.4573711980358981	-0.4821399749539302	-0.5693506376457914	-0.4114531064930479	-0.25194037067217256	9	1	3	0	0	0	2	6	3	0
-0.3706885728690245	-0.10157611304544158	1.5853126976990388	-0.24915285391802566	-0.2465603476137659	-0.4114531064930479	-0.25194037067217256	1	1	0	0	1	0	2	8	3	0
1.6069649584167194	-0.4474193419405787	-0.5775290742556002	0.7992891907435448	-0.2465603476137659	-0.4114531064930479	-0.25194037067217256	11	1	3	0	0	0	2	6	3	0
-0.18234061750847744	-0.2950249846686474	-1.0581605791344089	-0.6141660102076094	-0.5693506376457914	-0.4114531064930479	-0.25194037067217256	0	1	2	0	1	0	0	8	3	0
0.006007337852069585	-0.42935535562601773	-1.1783184553541108	-0.2841009220734113	0.3990202324502852	-0.4114531064930479	-0.25194037067217256	9	1	1	0	1	0	0	1	3	0
0.5710512039337107	-0.6155786327233994	1.3449969452596344	-0.14819176813580034	-0.2465603476137659	-0.4114531064930479	-0.25194037067217256	9	1	2	0	1	1	2	8	3	0
-1.4066023273520332	-0.3029074514240921	-1.2984763315738133	-0.7927894696684695	-0.5693506376457914	-0.4114531064930479	-0.25194037067217256	8	2	1	0	0	0	2	8	3	0
1.3244430253758988	-0.23295055896952024	-1.1783184553541108	2.1040170685446102	-0.5693506376457914	-0.4114531064930479	-0.25194037067217256	7	0	0	0	0	0	2	6	3	0
1.2302690476956253	-0.18138608894431935	-1.2984763315738133	-0.39671136390743184	-0.5693506376457914	-0.4114531064930479	-0.25194037067217256	4	1	2	0	0	0	0	1	3	0
0.3827032485731636	-0.4191738360669018	0.6240496879414215	-0.7539582828291521	0.7218105224823107	-0.4114531064930479	-0.25194037067217256	5	2	1	1	0	0	0	9	3	0
1.9836608691378133	-0.3676093660417009	1.1046811928202305	-0.5481529925807698	-0.5693506376457914	2.39496481997066	0.182197529943736	5	1	1	0	0	0	0	4	2	0
1.0419210923350783	-0.4474193419405787	1.2248390690399324	-0.20255542971084475	-0.5693506376457914	-0.4114531064930479	-0.25194037067217256	0	0	1	0	1	0	2	8	3	0
0.8535731369745312	0.06001445544117519	0.5038918117217194	-0.90539991150249	-0.5693506376457914	-0.4114531064930479	-0.25194037067217256	1	0	0	0	1	0	0	9	3	0
-1.5007763050323066	-0.39585487191537777	1.4651548214793366	-0.8743349620310361	9.114358063314974	-0.4114531064930479	-0.25194037067217256	10	1	1	0	1	0	0	5	3	0
-0.9357324389506656	-0.4329681528889301	1.4651548214793366	-0.9403479796578758	3.304132842738515	-0.4114531064930479	-0.25194037067217256	9	2	2	0	0	0	0	1	3	0
-0.08816663982820393	-0.2877993901428231	0.5038918117217194	-0.6258153662594046	1.6901813925783875	-0.4114531064930479	-0.25194037067217256	1	1	3	0	1	0	2	8	3	0
-0.464862550549298	0.1959870069725966	-0.33721332181619584	6.631733454009021	-0.5693506376457914	-0.4114531064930479	-0.25194037067217256	1	2	0	0	1	0	0	8	3	0
0.28852927089289016	-0.1587239970224158	1.8256284501384432	-0.8937505554506948	-0.5693506376457914	-0.4114531064930479	-0.25194037067217256	1	1	3	0	0	0	1	5	3	0
-0.653210505909845	-0.461213658762607	-1.5387920840132177	0.13915901447514858	-0.2465603476137659	-0.4114531064930479	-0.25194037067217256	1	2	1	0	1	1	2	6	3	0
-0.9357324389506656	-0.39618330803018803	0.5038918117217194	-0.7034777399380394	-0.2465603476137659	-0.4114531064930479	-0.25194037067217256	4	1	2	0	0	0	0	1	3	0
1.1360950700153518	0.3923918036290942	1.5853126976990388	-0.6335816036272681	0.3990202324502852	1.4162140840509327	2.787024933639187	9	1	2	0	0	0	0	5	2	0
-0.2765145951887509	0.44724063480239706	0.023260306842910656	-0.31516587154486525	0.3990202324502852	-0.4114531064930479	-0.25194037067217256	4	1	2	0	1	0	2	8	3	0
-1.2182543719914858	-0.09402208240480706	-1.6589499602329196	1.082756854670562	0.7218105224823107	-0.4114531064930479	-0.25194037067217256	0	2	1	0	1	0	2	6	3	0
2.737052690580001	-0.2891131346020639	-0.21705544559649367	0.4420422718218245	-0.5693506376457914	1.5560356177537509	0.6163354305596446	5	0	0	0	0	0	1	4	2	1
-0.7473844835901186	-0.27466194555041523	0.5038918117217194	-0.2336203791822987	0.07622994241825963	-0.4114531064930479	-0.25194037067217256	1	1	1	0	1	0	0	0	3	0
1.4186170030561722	0.9536891238397204	0.14341818306261284	0.9002502765257699	0.3990202324502852	-0.4114531064930479	-0.25194037067217256	4	0	2	0	1	0	2	6	3	1
1.88948689145754	-0.4309975362000689	0.7442075641611237	-0.17537359892332255	0.7218105224823107	-0.4114531064930479	-0.25194037067217256	9	1	1	0	1	0	0	5	3	0
-0.2765145951887509	-0.3396922962828341	-0.5775290742556002	2.010822220130248	0.3990202324502852	3.084085236077407	0.182197529943736	1	2	1	0	1	0	0	8	1	0
0.7593991592942577	-0.4457771613665277	0.3837339355020172	-0.2180879044465717	-0.5693506376457914	-0.4114531064930479	-0.25194037067217256	1	1	3	0	0	0	0	1	3	0
0.7593991592942577	0.3674306589035193	1.5853126976990388	-0.7966725883524013	0.7218105224823107	-0.4114531064930479	-0.25194037067217256	1	1	0	0	0	1	0	5	3	0
0.3827032485731636	0.5871544197115408	0.14341818306261284	-0.6102828915236777	-0.2465603476137659	-0.4114531064930479	-0.25194037067217256	4	0	2	0	1	0	0	9	3	0
-0.464862550549298	-0.4447918530220971	1.5853126976990388	2.329237952212651	1.367391102546362	-0.4114531064930479	-0.25194037067217256	4	2	2	0	0	0	0	5	3	0
0.6652251816139841	-0.28155910396142936	-1.0581605791344089	-0.5636854673164967	-0.2465603476137659	-0.4114531064930479	-0.25194037067217256	9	1	1	0	1	0	0	8	3	0
0.6652251816139841	-0.33443731844587105	1.705470573918741	0.41097732235037054	-0.5693506376457914	0.4574378529458937	0.6163354305596446	0	1	1	0	0	0	0	0	1	0
-0.2765145951887509	-0.39125676630803496	-1.1783184553541108	-0.7694907575648791	-0.5693506376457914	2.315066800711907	1.050473331175553	4	2	2	0	1	1	0	8	0	0
-0.7473844835901186	-0.2697354038282623	0.3837339355020172	-0.4588412628503397	-0.5693506376457914	1.4162140840509327	0.182197529943736	4	2	2	0	1	1	0	9	0	0
-0.08816663982820393	1.6992391044588666	-1.2984763315738133	1.5098999099030534	-0.5693506376457914	-0.4114531064930479	-0.25194037067217256	1	1	1	0	0	0	2	6	3	0
-1.4066023273520332	-0.04607040964251834	-0.5775290742556002	-0.5831010607361554	-0.5693506376457914	-0.4114531064930479	-0.25194037067217256	4	2	2	0	0	1	0	3	3	0
0.3827032485731636	-0.31111835429434703	-1.1783184553541108	-0.7151270959898347	0.07622994241825963	-0.4114531064930479	-0.25194037067217256	9	0	1	0	1	0	0	3	3	0
0.4768772262534372	-0.3475747630382789	-1.6589499602329196	-0.2180879044465717	-0.2465603476137659	-0.4114531064930479	-0.25194037067217256	9	1	3	0	0	0	0	3	3	0
0.4768772262534372	0.8659966811853979	0.5038918117217194	-0.2180879044465717	-0.5693506376457914	-0.4114531064930479	-0.25194037067217256	1	1	1	0	0	0	0	9	3	0
-0.7473844835901186	-0.4474193419405787	-0.9380027029147068	0.7604580039042274	-0.5693506376457914	-0.4114531064930479	-0.25194037067217256	4	2	2	0	1	0	0	5	3	0
-0.3706885728690245	-0.11011545203050667	-1.6589499602329196	0.21293826946985167	-0.5693506376457914	1.116596511830608	0.6163354305596446	4	2	2	0	1	0	0	7	2	1
-1.3124283496717597	6.3134380814273205	0.8643654403808259	0.1585746078948073	-0.5693506376457914	0.5972593866487119	0.182197529943736	4	2	2	0	0	0	0	11	2	1
-0.9357324389506656	0.8712516590223609	-1.6589499602329196	-0.6335816036272681	-0.2465603476137659	2.005461976084238	1.050473331175553	4	1	2	0	1	0	0	3	1	0
-1.5007763050323066	-0.29371124020940664	-0.09689756937679153	-0.4316594320628176	-0.5693506376457914	-0.4114531064930479	-0.25194037067217256	9	2	2	0	1	0	2	8	3	0
0.1001813155323431	3.4580144992674704	-1.1783184553541108	-0.3889451265395684	-0.5693506376457914	-0.4114531064930479	-0.25194037067217256	4	2	2	0	0	0	0	0	3	1
0.9477471146548048	-0.4218013249853833	1.3449969452596344	1.805016929881866	-0.2465603476137659	-0.4114531064930479	-0.25194037067217256	1	0	1	0	1	0	2	8	3	0
3.678792467382737	-0.33082452118295885	-0.6976869504753024	-0.39671136390743184	-0.5693506376457914	-0.4114531064930479	-0.25194037067217256	5	1	3	0	0	0	1	1	3	0
-1.5949502827125799	-0.20010694748850055	1.705470573918741	0.0032498605375375998	3.9497134228025663	-0.4114531064930479	-0.25194037067217256	0	2	1	0	1	0	0	7	3	0
0.28852927089289016	-0.4474193419405787	1.4651548214793366	0.7954060720596129	-0.2465603476137659	-0.4114531064930479	-0.25194037067217256	9	0	1	0	1	0	0	5	3	0
-0.8415584612703921	-0.4865032396029921	-0.33721332181619584	-0.10547746261255117	-0.5693506376457914	3.2938175366316336	0.182197529943736	4	2	1	0	1	0	0	8	1	0
-1.4066023273520332	-0.0979633157825294	1.8256284501384432	-0.5636854673164967	-0.5693506376457914	-0.4114531064930479	-0.25194037067217256	10	2	1	0	0	0	2	8	3	0
-0.464862550549298	-0.3288539044940977	-1.1783184553541108	-0.2724515660216161	0.3990202324502852	-0.4114531064930479	-0.25194037067217256	9	1	1	0	0	0	0	1	3	0
1.7953129137772663	2.111426428545664	1.705470573918741	-0.454958144166408	-0.5693506376457914	-0.4114531064930479	-0.25194037067217256	5	1	0	0	0	0	1	0	3	0
0.9477471146548048	-0.20076381971812096	-0.9380027029147068	0.011016097905401085	0.7218105224823107	-0.4114531064930479	-0.25194037067217256	4	1	2	0	0	0	2	8	3	0
-1.1240803943112123	-0.4474193419405787	0.5038918117217194	-0.12100993734827815	2.012971682610413	-0.4114531064930479	-0.25194037067217256	7	2	1	0	1	0	2	8	3	0
-1.029906416630939	1.2670171773686478	0.6240496879414215	-0.5831010607361554	-0.5693506376457914	-0.4114531064930479	-0.25194037067217256	0	1	1	0	1	0	0	9	3	0
-0.653210505909845	-0.3354226267903016	1.5853126976990388	-0.4743737375860666	-0.5693506376457914	2.2151942766384654	1.050473331175553	9	2	1	0	0	1	0	4	0	0
-0.7473844835901186	-0.4474193419405787	0.5038918117217194	-0.33069834628059225	-0.5693506376457914	-0.4114531064930479	-0.25194037067217256	1	1	0	0	1	0	0	9	3	0
-1.4066023273520332	-0.4158894749187998	-0.5775290742556002	0.3527305420913944	-0.5693506376457914	0.2976418144283872	1.050473331175553	0	2	1	0	0	0	0	1	0	1
-0.464862550549298	-0.4474193419405787	-0.8178448266950046	-0.8510362499274456	-0.5693506376457914	-0.4114531064930479	-0.25194037067217256	1	1	0	0	0	0	1	5	3	0
-1.3124283496717597	-0.15970930536684638	0.263576059282315	0.03819792869292328	-0.5693506376457914	3.1440087505214716	0.182197529943736	9	1	1	0	1	0	0	8	0	0
-0.9357324389506656	-0.4474193419405787	-1.5387920840132177	0.2673019310448961	0.07622994241825963	-0.4114531064930479	-0.25194037067217256	6	1	1	1	0	1	2	5	3	0
0.1943552932126166	-0.20306287252179234	0.5038918117217194	-0.6529971970469268	0.3990202324502852	0.7370809203515302	1.4846112317914617	2	2	2	0	0	1	0	9	0	0
0.5710512039337107	0.3434548225223749	-0.4573711980358981	-0.08606186919289248	-0.5693506376457914	0.6372083962780886	0.182197529943736	9	1	2	0	0	0	0	1	2	0
-0.3706885728690245	0.25280645483476066	-1.2984763315738133	-0.10159434392861943	-0.5693506376457914	-0.4114531064930479	-0.25194037067217256	7	1	1	0	0	0	2	6	3	0
-1.2182543719914858	-0.3416629129716953	-0.5775290742556002	-0.0705293944571655	-0.2465603476137659	0.5473231246119912	1.050473331175553	1	2	1	0	0	0	1	11	1	1
0.4768772262534372	-0.3567709742529644	-1.1783184553541108	-0.3928282452235001	-0.2465603476137659	-0.4114531064930479	-0.25194037067217256	0	1	0	0	1	1	2	8	3	0
-0.2765145951887509	-0.3754918327971456	-0.6976869504753024	0.8536528523185891	-0.5693506376457914	-0.4114531064930479	-0.25194037067217256	4	0	2	0	1	0	0	5	3	0
1.2302690476956253	-0.3232704905423243	-1.1783184553541108	0.4381591531378927	-0.2465603476137659	-0.4114531064930479	-0.25194037067217256	3	1	1	0	0	0	2	6	3	0
-0.7473844835901186	-0.4467624697109583	0.023260306842910656	-0.4899062123217937	-0.5693506376457914	-0.4114531064930479	-0.25194037067217256	10	1	1	0	1	0	0	5	3	0
0.5710512039337107	0.20452634595766173	-0.4573711980358981	0.2401201002573739	-0.2465603476137659	-0.4114531064930479	-0.25194037067217256	3	1	2	0	0	0	2	6	3	0
1.4186170030561722	-0.3951979996857574	0.5038918117217194	-0.4899062123217937	0.07622994241825963	-0.4114531064930479	-0.25194037067217256	7	1	1	0	1	0	0	0	3	0
-0.8415584612703921	-0.008300256439345718	-0.33721332181619584	0.0964447089518994	-0.2465603476137659	-0.4114531064930479	-0.25194037067217256	4	1	2	0	0	0	0	1	3	0
0.4768772262534372	-0.29009844294649445	1.2248390690399324	-0.8704518433471043	0.07622994241825963	-0.4114531064930479	-0.25194037067217256	4	2	2	0	1	0	2	8	3	0
-0.653210505909845	-0.3035643236537125	-0.8178448266950046	0.05373040342865025	-0.5693506376457914	2.8244166734864593	0.182197529943736	10	1	1	0	1	1	0	0	0	0
-0.7473844835901186	-0.2953534207834576	0.8643654403808259	-0.7073608586219712	0.3990202324502852	-0.4114531064930479	-0.25194037067217256	1	1	1	0	1	0	2	8	3	0
0.006007337852069585	-0.4365809501518422	1.3449969452596344	-0.6840621465183807	-0.5693506376457914	-0.4114531064930479	-0.25194037067217256	7	1	1	0	1	1	2	8	3	0
-0.7473844835901186	-0.43986531129994416	1.5853126976990388	-0.7966725883524013	0.3990202324502852	-0.4114531064930479	-0.25194037067217256	9	1	1	0	0	0	0	1	3	0
-0.3706885728690245	0.6449591759181355	0.6240496879414215	2.100133949860678	-0.5693506376457914	-0.4114531064930479	-0.25194037067217256	9	2	1	0	1	0	2	8	3	1
0.5710512039337107	0.7204994823244807	0.5038918117217194	-0.4976724496896571	0.3990202324502852	-0.4114531064930479	-0.25194037067217256	4	1	2	0	1	0	2	6	3	0
1.3244430253758988	-0.2923974957501658	-0.4573711980358981	-0.6918283838862442	-0.2465603476137659	-0.4114531064930479	-0.25194037067217256	1	1	0	0	0	0	2	6	3	0
0.4768772262534372	-0.21225908373647787	0.14341818306261284	-0.5908672981040191	-0.5693506376457914	-0.4114531064930479	-0.25194037067217256	4	1	2	0	1	1	0	9	3	0
-1.5949502827125799	-0.4457771613665277	-1.0581605791344089	-0.7461920454612886	-0.5693506376457914	2.8943274403378685	0.182197529943736	0	2	1	0	0	0	0	0	0	0
-0.3706885728690245	-0.4484046502850093	1.5853126976990388	-0.5287373991611111	0.3990202324502852	-0.4114531064930479	-0.25194037067217256	9	1	1	1	0	0	0	1	3	0
-0.9357324389506656	-0.4388800029555136	0.263576059282315	0.6245488499666163	-0.5693506376457914	0.8669152016470042	2.3528870330232787	9	1	2	0	0	1	0	9	1	1
0.3827032485731636	-0.3837027356674005	-1.5387920840132177	-0.6879452652023125	-0.2465603476137659	-0.4114531064930479	-0.25194037067217256	1	1	0	0	1	1	2	6	3	0
1.2302690476956253	-0.2434605146434465	-0.8178448266950046	-0.30351651549307	-0.5693506376457914	-0.4114531064930479	-0.25194037067217256	4	1	0	0	0	1	0	5	3	0
0.006007337852069585	-0.2296661978214183	0.7442075641611237	-0.9092830301864218	-0.5693506376457914	7.508438052530868	1.050473331175553	1	0	1	0	1	0	2	5	1	0
-0.5590365282295715	-0.09106615737151527	-1.4186342077935157	-0.2452697352340939	1.0446008125143362	0.5672976294266795	4.957714436718731	0	0	1	0	0	0	0	3	1	1
-0.464862550549298	-0.38041837451929855	0.5038918117217194	-0.8937505554506948	0.7218105224823107	-0.4114531064930479	-0.25194037067217256	1	1	1	0	1	0	0	0	3	0
0.006007337852069585	-0.38928614961917385	-0.5775290742556002	-0.5481529925807698	-0.2465603476137659	-0.4114531064930479	-0.25194037067217256	9	1	2	0	1	0	1	5	3	0
-0.18234061750847744	-0.25298516197294224	-1.6589499602329196	-0.14042553076793687	-0.2465603476137659	-0.4114531064930479	-0.25194037067217256	1	1	0	0	1	0	2	6	3	0
0.8535731369745312	-0.3541434853344828	-0.5775290742556002	-0.5908672981040191	-0.5693506376457914	2.3749903151559715	1.050473331175553	0	1	1	0	1	0	0	8	0	0
1.5127909807364461	1.3363171975935997	0.3837339355020172	-0.6258153662594046	-0.2465603476137659	-0.4114531064930479	-0.25194037067217256	4	1	2	0	1	0	2	8	3	0
-0.18234061750847744	-0.5607298015500966	-1.0581605791344089	-0.7345426894094934	-0.5693506376457914	-0.4114531064930479	-0.25194037067217256	1	1	1	1	1	0	2	8	3	0
3.867140422743284	-0.3676093660417009	1.2248390690399324	0.06537975948044547	-0.5693506376457914	1.3962395792362443	0.6163354305596446	5	1	0	0	0	0	0	5	2	1
-0.7473844835901186	-0.25232828974332183	-0.8178448266950046	-0.920932386238217	0.7218105224823107	-0.4114531064930479	-0.25194037067217256	4	1	2	0	1	1	0	3	3	0
0.1943552932126166	-0.3275401600348569	-1.4186342077935157	0.5740683070755037	-0.2465603476137659	-0.4114531064930479	-0.25194037067217256	9	0	1	0	1	0	2	6	3	0
0.4768772262534372	-0.4020951580967715	0.3837339355020172	0.07314599684830896	-0.5693506376457914	-0.4114531064930479	-0.25194037067217256	1	0	1	0	0	0	0	9	3	0
-0.9357324389506656	0.23868370189792215	0.5038918117217194	-0.8704518433471043	-0.5693506376457914	-0.4114531064930479	-0.25194037067217256	1	2	1	0	1	0	2	8	3	0
-0.3706885728690245	0.32966050570034666	-0.5775290742556002	1.7972506925140024	-0.5693506376457914	-0.4114531064930479	-0.25194037067217256	4	1	2	0	1	0	0	8	3	0
0.8535731369745312	0.3667737866738989	0.14341818306261284	0.0032498605375375998	-0.5693506376457914	-0.4114531064930479	-0.25194037067217256	4	1	2	0	0	0	0	9	3	0
1.5127909807364461	1.5747618169458022	0.6240496879414215	-0.8277375378238552	-0.2465603476137659	-0.4114531064930479	-0.25194037067217256	0	0	1	0	0	1	0	9	3	0
1.3244430253758988	0.15953059822866478	0.5038918117217194	-0.21032166707870825	-0.5693506376457914	-0.4114531064930479	-0.25194037067217256	0	1	3	0	1	0	2	8	3	0
0.1001813155323431	0.4774567573649352	-0.6976869504753024	-0.25303597260195737	-0.2465603476137659	-0.4114531064930479	-0.25194037067217256	4	1	2	0	0	0	0	9	3	1
0.1943552932126166	-0.03523201785378185	-1.0581605791344089	0.16245772657873905	-0.2465603476137659	-0.4114531064930479	-0.25194037067217256	1	1	1	0	1	1	0	8	3	0
-0.8415584612703921	-0.3636681326639785	-1.4186342077935157	-0.3229321089127287	-0.5693506376457914	-0.4114531064930479	-0.25194037067217256	1	2	1	0	0	0	2	6	3	0
-1.3124283496717597	0.026842407845345327	-1.4186342077935157	-0.4976724496896571	-0.5693506376457914	0.5073741149826145	0.6163354305596446	8	2	3	0	0	0	0	8	0	0
0.1943552932126166	-0.06676188487556073	-0.21705544559649367	-0.5598023486325651	-0.2465603476137659	-0.4114531064930479	-0.25194037067217256	0	1	1	0	1	0	0	0	3	0
0.1001813155323431	-0.3541434853344828	1.1046811928202305	3.55242033765115	0.3990202324502852	-0.4114531064930479	-0.25194037067217256	4	0	1	0	0	0	0	5	3	0
-0.7473844835901186	-0.4474193419405787	0.9845233166005279	-0.19478919234298125	-0.5693506376457914	-0.4114531064930479	-0.25194037067217256	1	1	1	0	1	0	0	5	3	0
-0.3706885728690245	1.5563693945164312	-1.1783184553541108	-0.454958144166408	-0.5693506376457914	-0.4114531064930479	-0.25194037067217256	9	2	2	0	0	0	0	3	3	1
-0.18234061750847744	-0.11175763260455768	0.5038918117217194	-0.9248155049221488	0.07622994241825963	-0.4114531064930479	-0.25194037067217256	0	0	1	0	1	0	2	6	3	0
0.1943552932126166	0.17004055390259107	0.14341818306261284	-0.7578414015130839	1.0446008125143362	-0.4114531064930479	-0.25194037067217256	4	1	0	0	1	0	0	5	3	0
-1.3124283496717597	-0.2299946339362285	-0.8178448266950046	1.1099386854580842	-0.5693506376457914	-0.4114531064930479	-0.25194037067217256	0	2	1	0	1	0	2	8	3	0
0.3827032485731636	-0.02275144549099437	0.023260306842910656	-0.2724515660216161	0.07622994241825963	-0.4114531064930479	-0.25194037067217256	4	1	2	0	0	0	1	5	3	0
1.1360950700153518	-0.3452757102346075	1.4651548214793366	-0.6840621465183807	0.07622994241825963	-0.4114531064930479	-0.25194037067217256	9	1	0	0	0	0	1	4	3	0
-0.5590365282295715	0.15361874816208124	-0.09689756937679153	-0.6995946212541078	0.3990202324502852	0.5273486197973029	0.6163354305596446	1	2	2	0	0	0	0	4	0	0
-0.2765145951887509	-0.053952876397963055	-1.6589499602329196	-0.7578414015130839	-0.5693506376457914	-0.4114531064930479	-0.25194037067217256	4	1	2	0	1	0	0	3	3	0
2.077834846818087	0.4446131458839155	1.1046811928202305	-0.2064385483947765	-0.5693506376457914	-0.4114531064930479	-0.25194037067217256	5	1	1	0	0	0	0	4	3	0
-0.653210505909845	-0.34987381584195026	1.5853126976990388	0.4536916278736197	-0.2465603476137659	-0.4114531064930479	-0.25194037067217256	9	1	2	0	1	0	0	4	3	0
-1.2182543719914858	-0.4474193419405787	-1.6589499602329196	-0.8510362499274456	-0.5693506376457914	-0.4114531064930479	-0.25194037067217256	10	2	2	0	0	0	1	3	3	0
1.3244430253758988	-0.4434781085628563	-0.9380027029147068	-0.35399705838418266	-0.5693506376457914	-0.4114531064930479	-0.25194037067217256	10	1	1	0	0	0	0	0	3	0
-1.2182543719914858	-0.3708937271898029	-1.6589499602329196	-0.8044388257202648	-0.2465603476137659	-0.4114531064930479	-0.25194037067217256	4	2	2	0	0	0	1	3	3	0
1.1360950700153518	-0.15149840249659147	1.705470573918741	4.554264958105539	-0.2465603476137659	-0.4114531064930479	-0.25194037067217256	1	1	0	0	0	1	1	4	3	0
-0.8415584612703921	1.081122336386077	0.5038918117217194	0.06926287816437722	-0.5693506376457914	0.8769024540543483	0.6163354305596446	9	1	2	0	1	1	0	9	0	1
0.6652251816139841	-0.38665866070069227	0.14341818306261284	-0.25303597260195737	-0.5693506376457914	-0.4114531064930479	-0.25194037067217256	1	2	0	0	1	0	0	0	3	0
-0.3706885728690245	-0.2756472538948458	0.3837339355020172	-0.920932386238217	-0.5693506376457914	-0.4114531064930479	-0.25194037067217256	7	1	1	0	1	0	1	9	3	0
1.1360950700153518	1.9334140543185367	0.3837339355020172	0.3566136607753261	-0.5693506376457914	-0.4114531064930479	-0.25194037067217256	4	1	2	0	1	1	0	9	3	0
3.2079225789813686	0.1851486151838601	-0.8178448266950046	1.952575439871272	-0.5693506376457914	0.5273486197973029	1.9187491324073702	5	0	0	0	0	0	0	11	1	0
1.7011389360969928	-0.4848610590289411	-0.8178448266950046	1.3701076372815109	-0.2465603476137659	-0.4114531064930479	-0.25194037067217256	5	1	3	1	0	1	0	5	3	0
-0.7473844835901186	-0.3465894546938483	0.8643654403808259	-0.5636854673164967	1.0446008125143362	1.3862523268289002	1.4846112317914617	4	2	2	0	0	0	0	5	0	0
1.3244430253758988	-0.3807468106341088	-0.21705544559649367	-0.967529810445398	0.7218105224823107	1.3363160647921797	4.957714436718731	6	1	1	0	1	0	1	8	1	0
0.3827032485731636	-0.4474193419405787	0.6240496879414215	-0.183139836291186	-0.2465603476137659	-0.4114531064930479	-0.25194037067217256	1	0	0	0	1	0	0	5	3	0
-0.3706885728690245	-0.4858463673733717	-1.0581605791344089	-0.5908672981040191	-0.5693506376457914	-0.4114531064930479	-0.25194037067217256	0	2	1	0	0	1	0	5	3	0
0.28852927089289016	-0.2362349201176222	1.2248390690399324	-0.14042553076793687	0.07622994241825963	-0.4114531064930479	-0.25194037067217256	9	2	2	0	0	0	0	8	3	0
-0.653210505909845	-0.6523634775821414	-1.6589499602329196	-0.9248155049221488	1.6901813925783875	-0.4114531064930479	-0.25194037067217256	9	1	2	0	0	0	1	3	3	0
0.5710512039337107	-0.18467045009242133	-0.4573711980358981	0.8730684457382478	0.7218105224823107	-0.4114531064930479	-0.25194037067217256	4	0	2	0	0	0	0	1	3	0
1.6069649584167194	0.7464459353944862	-0.33721332181619584	0.057613522112581986	-0.2465603476137659	-0.4114531064930479	-0.25194037067217256	0	1	1	0	0	0	2	8	3	0
-1.4066023273520332	-0.3965117441449982	1.5853126976990388	0.12750965842335335	-0.5693506376457914	2.0354237333062706	1.4846112317914617	1	2	0	0	1	0	0	4	0	0
1.2302690476956253	-0.21127377539204725	-1.6589499602329196	-0.06276315708930202	-0.5693506376457914	2.2351687814531536	0.182197529943736	9	1	1	0	1	0	0	3	0	0
0.4768772262534372	-0.35841315482701536	1.705470573918741	2.9311213482220717	8.468777483250923	-0.4114531064930479	-0.25194037067217256	3	1	1	0	1	0	0	5	3	1
1.0419210923350783	0.01534714382698844	0.3837339355020172	-0.13265929340007335	-0.5693506376457914	-0.4114531064930479	-0.25194037067217256	1	1	0	0	1	0	2	6	3	0
-0.8415584612703921	-0.39585487191537777	1.3449969452596344	0.16245772657873905	0.3990202324502852	-0.4114531064930479	-0.25194037067217256	0	1	2	0	0	0	0	1	3	0
1.0419210923350783	-0.3226136183127039	-0.9380027029147068	-0.7772569949327426	-0.5693506376457914	-0.4114531064930479	-0.25194037067217256	1	1	1	0	1	1	0	5	3	0
0.006007337852069585	0.5782866446116656	-1.5387920840132177	3.668913898169102	-0.2465603476137659	0.9468132209057576	0.6163354305596446	6	1	1	0	1	0	0	0	0	1
0.6652251816139841	-0.22309747552521436	-0.8178448266950046	-0.4433087881146128	0.7218105224823107	1.6858698990492251	4.957714436718731	1	1	0	0	1	0	0	3	0	0
0.7593991592942577	0.10172584202207016	0.14341818306261284	-0.5054386870575206	0.07622994241825963	-0.4114531064930479	-0.25194037067217256	5	1	0	0	0	0	0	5	3	0
0.28852927089289016	-0.4467624697109583	0.3837339355020172	0.6633800368059337	-0.5693506376457914	-0.4114531064930479	-0.25194037067217256	0	0	1	0	1	0	2	8	3	0
-0.2765145951887509	-0.3676093660417009	-1.2984763315738133	-0.3268152275966605	-0.5693506376457914	-0.4114531064930479	-0.25194037067217256	2	2	2	0	0	1	2	8	3	0
0.8535731369745312	1.297233299931186	0.8643654403808259	-0.5908672981040191	0.07622994241825963	-0.4114531064930479	-0.25194037067217256	6	1	1	0	0	0	0	5	3	0
0.7593991592942577	1.4210537152146299	1.8256284501384432	0.8225879028471352	-0.5693506376457914	0.5672976294266795	1.050473331175553	4	2	2	0	0	0	0	1	0	1
0.3827032485731636	-0.17186144161482367	-0.5775290742556002	0.3177824739360087	-0.5693506376457914	2.2351687814531536	1.4846112317914617	4	0	2	0	1	0	0	8	0	0
-1.2182543719914858	-0.4444634169072869	0.14341818306261284	-0.5559192299486333	-0.5693506376457914	-0.4114531064930479	-0.25194037067217256	1	2	1	0	1	0	2	10	3	0
-0.464862550549298	0.08300498347788897	-0.5775290742556002	1.4128219428047601	-0.5693506376457914	-0.4114531064930479	-0.25194037067217256	9	2	1	0	1	0	0	8	3	0
1.1360950700153518	-0.06052159869416699	-0.09689756937679153	0.14304213315908032	-0.2465603476137659	-0.4114531064930479	-0.25194037067217256	0	2	1	0	1	0	2	8	3	0
-0.464862550549298	-0.4474193419405787	-0.9380027029147068	-0.01616573288212111	-0.2465603476137659	3.2039322649655366	3.221162834255096	1	1	1	0	1	0	0	8	1	0
1.7011389360969928	-0.29371124020940664	-0.9380027029147068	-0.7267764520416299	-0.5693506376457914	-0.4114531064930479	-0.25194037067217256	5	1	0	0	1	0	1	5	3	0
-0.9357324389506656	-0.41621791103360994	1.1046811928202305	-0.8044388257202648	0.7218105224823107	-0.4114531064930479	-0.25194037067217256	2	2	2	0	0	0	0	1	3	0
0.5710512039337107	-0.4474193419405787	0.6240496879414215	1.2924452636028758	-0.5693506376457914	-0.3015933300122622	0.182197529943736	9	1	1	0	0	0	0	9	0	1
1.6069649584167194	-0.34002073239764435	0.263576059282315	-0.5209711617932475	0.3990202324502852	-0.4114531064930479	-0.25194037067217256	11	1	2	0	0	0	1	4	3	0
-1.2182543719914858	-0.03818794288707362	-1.4186342077935157	-0.07441251314109723	-0.2465603476137659	-0.4114531064930479	-0.25194037067217256	4	1	2	0	0	0	0	3	3	0
0.8535731369745312	0.6006203004187589	0.023260306842910656	1.0749906173026984	-0.2465603476137659	-0.4114531064930479	-0.25194037067217256	4	1	2	0	0	0	2	6	3	0
0.1943552932126166	-0.4352672056926014	-1.0581605791344089	0.27506816841275955	-0.2465603476137659	-0.4114531064930479	-0.25194037067217256	7	2	1	0	1	0	0	8	3	0
-0.3706885728690245	-0.3883008412747433	-0.9380027029147068	-0.16760736155545905	-0.2465603476137659	-0.4114531064930479	-0.25194037067217256	9	1	1	0	0	0	0	1	3	0
-1.4066023273520332	-0.4474193419405787	1.3449969452596344	-0.5869841794200872	-0.2465603476137659	-0.4114531064930479	-0.25194037067217256	8	2	1	0	0	0	0	8	3	0
0.1943552932126166	0.4206373095027711	-1.4186342077935157	0.282834405780623	0.7218105224823107	-0.4114531064930479	-0.25194037067217256	9	1	2	0	0	0	1	8	3	1
-0.8415584612703921	0.597335939270657	0.6240496879414215	-0.544269873896838	-0.2465603476137659	1.3562905696068677	2.787024933639187	7	1	1	0	1	0	0	9	0	0
-0.7473844835901186	-0.3738496522230946	-0.9380027029147068	-0.06664627577323376	-0.2465603476137659	-0.4114531064930479	-0.25194037067217256	4	2	2	0	0	0	0	7	3	1
-0.653210505909845	-0.29272593186497603	0.5038918117217194	-0.043347563669643305	-0.5693506376457914	2.9143019451525563	1.4846112317914617	4	0	2	0	0	0	0	0	0	0
-0.08816663982820393	-0.26185293707281754	0.5038918117217194	0.1508083705269438	-0.2465603476137659	-0.4114531064930479	-0.25194037067217256	1	1	1	0	1	1	0	0	3	0
-1.5007763050323066	-0.4474193419405787	1.8256284501384432	-0.9558804543936028	8.145987193218897	-0.4114531064930479	-0.25194037067217256	7	1	1	0	1	0	0	5	3	0
-0.464862550549298	-0.3272117239200467	0.7442075641611237	-0.4743737375860666	1.0446008125143362	-0.4114531064930479	-0.25194037067217256	9	1	1	0	0	1	0	1	3	0
-1.029906416630939	-0.4405221835295645	0.14341818306261284	-0.8122050630881282	-0.5693506376457914	-0.4114531064930479	-0.25194037067217256	7	0	1	0	0	0	0	5	3	0
-0.18234061750847744	-0.3873155329303127	-0.8178448266950046	0.25565257499310085	-0.2465603476137659	-0.4114531064930479	-0.25194037067217256	4	1	2	0	1	0	2	8	3	0
-0.464862550549298	-0.4667970727143802	1.4651548214793366	-0.25303597260195737	-0.5693506376457914	-0.4114531064930479	-0.25194037067217256	1	0	1	0	1	0	2	8	3	0
1.0419210923350783	-0.11011545203050667	0.8643654403808259	-0.7733738762488108	-0.5693506376457914	-0.4114531064930479	-0.25194037067217256	1	1	1	0	0	0	0	5	3	0
-0.9357324389506656	-0.3396922962828341	0.5038918117217194	-0.6568803157308586	-0.5693506376457914	-0.4114531064930479	-0.25194037067217256	1	2	2	0	1	0	0	9	3	0
1.3244430253758988	-0.3863302245858821	-0.8178448266950046	-0.06664627577323376	-0.5693506376457914	-0.4114531064930479	-0.25194037067217256	7	1	1	0	1	1	2	8	3	0
-0.5590365282295715	-0.3367363712495424	-0.5775290742556002	-0.31516587154486525	0.7218105224823107	-0.4114531064930479	-0.25194037067217256	4	1	2	0	0	0	0	1	3	0
-1.3124283496717597	1.5350210470537684	1.8256284501384432	-0.3229321089127287	-0.5693506376457914	1.4062268316435884	0.182197529943736	8	2	1	0	0	0	0	7	0	1
-0.2765145951887509	-0.3600553354010664	-1.0581605791344089	0.11197718368762638	-0.5693506376457914	-0.4114531064930479	-0.25194037067217256	1	1	1	0	1	0	2	8	3	0
0.1001813155323431	0.9852189908614992	-0.8178448266950046	-0.07829563182502898	-0.5693506376457914	-0.4114531064930479	-0.25194037067217256	4	1	0	0	0	0	2	6	3	0
-0.464862550549298	-0.4388800029555136	1.5853126976990388	0.43427603445396096	0.3990202324502852	-0.4114531064930479	-0.25194037067217256	4	2	2	0	0	0	0	1	3	0
-0.3706885728690245	-0.14328749962633655	0.14341818306261284	-0.6413478409951316	-0.2465603476137659	-0.4114531064930479	-0.25194037067217256	2	2	1	0	0	0	2	6	3	0
-0.18234061750847744	-0.4339534612333606	-0.33721332181619584	-0.4782568562699984	0.07622994241825963	-0.4114531064930479	-0.25194037067217256	1	1	1	0	1	0	0	8	3	0
0.8535731369745312	-0.13934626624861418	1.705470573918741	2.026354694865975	-0.5693506376457914	-0.4114531064930479	-0.25194037067217256	4	1	2	0	0	0	0	0	3	1
0.8535731369745312	-0.21488657265495945	-0.09689756937679153	-0.5986335354718825	-0.5693506376457914	-0.4114531064930479	-0.25194037067217256	1	2	1	0	1	0	2	8	3	0
-0.653210505909845	-0.5048956620323631	1.2248390690399324	-0.8471531312435139	-0.5693506376457914	-0.4114531064930479	-0.25194037067217256	1	2	0	0	1	0	2	8	3	0
0.28852927089289016	0.6715625012177614	-0.09689756937679153	-0.3073996341770018	-0.2465603476137659	-0.4114531064930479	-0.25194037067217256	1	1	0	0	1	0	2	8	3	0
-1.1240803943112123	-0.2569263953506646	0.14341818306261284	4.08829071603373	-0.2465603476137659	-0.4114531064930479	-0.25194037067217256	1	1	1	0	1	1	0	0	3	1
-1.1240803943112123	-0.4290269195112077	-1.0581605791344089	0.3022499992002817	-0.5693506376457914	-0.4114531064930479	-0.25194037067217256	2	1	0	0	1	1	2	8	3	0
0.1943552932126166	-0.32064300162384274	-0.4573711980358981	-0.06276315708930202	-0.5693506376457914	0.5173613673899586	1.4846112317914617	0	2	1	0	0	0	0	10	2	0
-0.5590365282295715	-0.058879418120115996	0.6240496879414215	-0.920932386238217	0.07622994241825963	1.446175841272965	0.6163354305596446	9	2	1	0	1	0	0	9	0	0
1.1360950700153518	-0.18467045009242133	0.263576059282315	-0.6529971970469268	-0.5693506376457914	-0.4114531064930479	-0.25194037067217256	4	1	2	0	0	0	0	9	3	0
-0.9357324389506656	-0.4300122278556383	-1.0581605791344089	-0.5054386870575206	0.3990202324502852	-0.4114531064930479	-0.25194037067217256	0	0	1	0	1	0	2	8	3	0
0.3827032485731636	-0.057894109775685425	1.5853126976990388	-0.90539991150249	1.367391102546362	-0.4114531064930479	-0.25194037067217256	4	1	2	0	0	0	0	1	3	0
-0.5590365282295715	0.029798332878637094	1.4651548214793366	-0.2297372604983669	-0.5693506376457914	-0.4114531064930479	-0.25194037067217256	7	1	1	0	1	0	2	8	3	0
0.3827032485731636	0.5224525050939322	-1.2984763315738133	0.5041721707647323	-0.5693506376457914	-0.4114531064930479	-0.25194037067217256	4	1	2	0	1	1	0	3	3	0
-0.464862550549298	-0.4474193419405787	-1.4186342077935157	-0.08994498787682421	-0.5693506376457914	2.0354237333062706	0.182197529943736	1	1	1	0	0	0	0	3	0	0
-0.7473844835901186	-0.37056529107499264	-1.7791078364526218	-0.319048990228797	-0.5693506376457914	3.2938175366316336	0.6163354305596446	9	2	1	0	0	0	0	0	0	0
-0.18234061750847744	-0.19682258634039865	0.3837339355020172	0.3954448476146436	-0.5693506376457914	1.1265837642379524	0.6163354305596446	4	1	1	0	0	0	0	9	1	0
-0.9357324389506656	-0.4474193419405787	1.5853126976990388	1.0478087865151762	0.07622994241825963	-0.4114531064930479	-0.25194037067217256	0	2	1	0	0	0	1	4	3	0
1.2302690476956253	0.5825563141041981	0.3837339355020172	-0.7228933333576982	-0.5693506376457914	-0.4114531064930479	-0.25194037067217256	0	1	1	0	1	0	1	9	3	0
-0.08816663982820393	-0.3088193014906757	-0.21705544559649367	-0.27633468470554784	0.07622994241825963	-0.4114531064930479	-0.25194037067217256	6	1	0	0	1	0	2	8	3	0
-0.08816663982820393	0.2537917631791912	-1.2984763315738133	-0.3384645836484557	0.7218105224823107	1.895602199603452	0.182197529943736	10	1	2	0	1	0	0	3	0	0
-0.7473844835901186	-0.18138608894431935	1.3449969452596344	-0.4860230936378619	-0.5693506376457914	-0.4114531064930479	-0.25194037067217256	9	2	1	0	1	0	2	8	3	0
-0.8415584612703921	0.8742075840556528	-1.6589499602329196	-0.4200100760110223	-0.5693506376457914	-0.4114531064930479	-0.25194037067217256	6	2	2	0	1	0	0	5	3	0
-1.1240803943112123	-0.029320167787198308	-0.09689756937679153	-0.8316206565077869	2.012971682610413	-0.4114531064930479	-0.25194037067217256	4	2	2	0	1	0	0	8	3	0
-0.464862550549298	-0.08811023233822353	-0.9380027029147068	0.12750965842335335	-0.5693506376457914	2.944263702374589	0.182197529943736	6	1	0	0	1	0	0	0	0	0
3.3020965566616427	0.4032301954178307	-0.8178448266950046	-0.7384258080934252	2.9813425527064896	-0.4114531064930479	-0.25194037067217256	5	1	0	0	0	0	1	3	3	0
-0.7473844835901186	-0.3373932434791628	1.5853126976990388	-0.4976724496896571	0.3990202324502852	-0.4114531064930479	-0.25194037067217256	4	2	2	0	0	0	0	1	3	0
-0.3706885728690245	-0.3061918125721941	1.3449969452596344	-0.4044776012752953	0.3990202324502852	-0.4114531064930479	-0.25194037067217256	9	1	1	0	0	0	0	1	3	0
-0.9357324389506656	0.30962590269692464	-1.4186342077935157	-0.4627243815342715	-0.5693506376457914	-0.4114531064930479	-0.25194037067217256	9	2	1	0	0	0	0	1	3	0
1.3244430253758988	-0.3820605550933495	-0.5775290742556002	-0.41612695732709054	-0.5693506376457914	-0.4114531064930479	-0.25194037067217256	9	1	2	0	0	0	0	1	3	0
-0.8415584612703921	-0.35841315482701536	-0.33721332181619584	-0.6918283838862442	-0.2465603476137659	2.2751177910825295	0.6163354305596446	9	2	1	0	1	0	0	8	1	0
1.2302690476956253	-0.4474193419405787	0.023260306842910656	-0.3772957704877731	-0.5693506376457914	-0.4114531064930479	-0.25194037067217256	9	0	1	0	1	0	2	8	3	0
-0.9357324389506656	-0.4474193419405787	0.263576059282315	-0.8199713004559918	-0.5693506376457914	-0.4114531064930479	-0.25194037067217256	4	1	2	0	1	0	0	9	3	0
0.1001813155323431	0.5602226582971047	-0.5775290742556002	0.6633800368059337	-0.2465603476137659	-0.4114531064930479	-0.25194037067217256	1	1	1	0	1	1	0	8	3	0
-1.2182543719914858	-0.2556126508914238	-0.33721332181619584	0.3721461355110531	-0.5693506376457914	3.2938175366316336	0.6163354305596446	9	2	1	0	1	0	0	8	0	0
0.006007337852069585	-0.2874709540280129	0.023260306842910656	-0.3695295331199097	-0.5693506376457914	1.5959846273831275	0.182197529943736	10	0	0	0	0	0	0	9	0	0
1.2302690476956253	-0.20897472258837588	1.4651548214793366	-0.04723068235357505	-0.5693506376457914	-0.4114531064930479	-0.25194037067217256	5	0	2	0	0	0	0	4	3	0
-0.9357324389506656	-0.4365809501518422	0.9845233166005279	2.496212055621716	-0.2465603476137659	-0.4114531064930479	-0.25194037067217256	1	1	0	0	1	0	0	5	3	1
-1.3124283496717597	-0.6172208132974504	-0.21705544559649367	-0.334581464964524	0.07622994241825963	-0.4114531064930479	-0.25194037067217256	0	1	1	1	1	0	0	5	3	0
1.1360950700153518	2.3649791091791355	0.263576059282315	-0.7345426894094934	-0.5693506376457914	-0.4114531064930479	-0.25194037067217256	4	1	2	0	1	0	0	9	3	0
1.7011389360969928	-0.3942126913413268	0.263576059282315	-0.4588412628503397	-0.5693506376457914	-0.4114531064930479	-0.25194037067217256	1	1	0	0	0	0	1	9	3	0
0.6652251816139841	-0.4474193419405787	0.8643654403808259	-0.6529971970469268	-0.2465603476137659	-0.4114531064930479	-0.25194037067217256	4	1	1	0	1	0	1	5	3	0
-0.464862550549298	-0.7338156340550702	0.5038918117217194	-0.4083607199592271	-0.5693506376457914	1.4262013364582768	0.182197529943736	10	1	1	0	1	1	0	9	0	0
1.88948689145754	-0.4474193419405787	-0.09689756937679153	-0.5598023486325651	-0.5693506376457914	-0.4114531064930479	-0.25194037067217256	4	1	2	0	1	0	0	0	3	0
-1.029906416630939	-0.5223027761173035	-0.09689756937679153	-0.6102828915236777	-0.5693506376457914	3.3038047890389786	0.182197529943736	0	2	1	1	1	0	0	8	0	0
-0.464862550549298	2.2244084520403717	0.5038918117217194	1.0245100744115858	-0.5693506376457914	-0.4114531064930479	-0.25194037067217256	1	1	0	0	1	0	2	8	3	0
-0.9357324389506656	-0.5804359684387084	0.6240496879414215	2.2826405280054702	-0.5693506376457914	0.5972593866487119	0.6163354305596446	2	2	2	1	1	1	0	9	2	0
0.4768772262534372	-0.23951928126572414	-0.4573711980358981	-0.08606186919289248	2.3357619726424383	-0.4114531064930479	-0.25194037067217256	1	1	0	0	1	0	2	8	3	0
-1.029906416630939	-0.4474193419405787	1.4651548214793366	-0.6063997728397459	2.3357619726424383	-0.4114531064930479	-0.25194037067217256	9	2	1	0	0	0	0	1	3	0
-1.4066023273520332	-0.10256142138987216	-1.6589499602329196	-0.544269873896838	0.07622994241825963	-0.4114531064930479	-0.25194037067217256	7	2	1	0	1	0	2	6	3	0
0.28852927089289016	0.6899549236471324	1.4651548214793366	-0.18702295497511776	0.07622994241825963	-0.4114531064930479	-0.25194037067217256	2	1	2	0	1	1	0	1	3	0
-0.18234061750847744	-0.4474193419405787	1.705470573918741	0.3255487113038722	0.07622994241825963	-0.1817463011241323	1.050473331175553	4	1	2	0	0	0	0	0	1	1
-0.3706885728690245	-0.023736753835424958	-0.8178448266950046	-0.664646553098722	-0.2465603476137659	-0.4114531064930479	-0.25194037067217256	2	1	1	0	0	0	0	3	3	0
-1.8774722157534007	0.1775945845432256	1.5853126976990388	-0.5869841794200872	-0.2465603476137659	-0.4114531064930479	-0.25194037067217256	7	2	1	0	1	0	2	8	3	0
0.1001813155323431	0.5093150605015242	-1.5387920840132177	1.7351207935710946	-0.5693506376457914	1.5460483653464068	0.182197529943736	1	1	1	0	0	0	0	6	0	1
0.006007337852069585	2.760416191410612	1.5853126976990388	-0.37341265180384137	-0.2465603476137659	-0.4114531064930479	-0.25194037067217256	3	0	2	0	1	0	2	8	3	0
2.360356779858908	-0.04344292072403677	0.14341818306261284	1.8166662859336609	0.07622994241825963	-0.4114531064930479	-0.25194037067217256	3	1	0	0	0	0	0	2	3	1
1.3244430253758988	0.6058752782557221	1.4651548214793366	-0.6724127904665855	2.9813425527064896	-0.4114531064930479	-0.25194037067217256	9	1	1	0	0	0	0	1	3	0
-1.2182543719914858	-0.4096491887374061	0.6240496879414215	-0.7461920454612886	3.304132842738515	-0.4114531064930479	-0.25194037067217256	7	2	1	0	1	0	2	8	3	0
-0.18234061750847744	-0.09632113520847843	-1.2984763315738133	0.6361982060184116	-0.5693506376457914	-0.4114531064930479	-0.25194037067217256	4	1	2	0	0	0	0	1	3	0
0.28852927089289016	-0.4474193419405787	0.14341818306261284	0.06537975948044547	4.595294002866617	-0.4114531064930479	-0.25194037067217256	7	0	1	0	0	1	0	5	3	0
-0.653210505909845	-0.02275144549099437	-0.33721332181619584	-0.3501139397002509	-0.2465603476137659	-0.4114531064930479	-0.25194037067217256	4	1	2	0	1	0	0	1	3	0
0.28852927089289016	0.3024003081711004	0.263576059282315	-0.6879452652023125	-0.2465603476137659	-0.4114531064930479	-0.25194037067217256	4	1	2	0	1	1	2	6	3	0
-1.6891242603928538	-0.3715505994194233	-1.0581605791344089	1.172068584400992	0.07622994241825963	3.2638557794096017	0.182197529943736	9	2	3	0	1	0	0	8	1	0
-1.4066023273520332	-0.5246018289209748	0.023260306842910656	-0.6025166541558141	-0.5693506376457914	-0.4114531064930479	-0.25194037067217256	0	2	1	0	1	0	2	8	3	0
-0.08816663982820393	-0.2276955811325571	1.2248390690399324	-0.3772957704877731	0.07622994241825963	-0.4114531064930479	-0.25194037067217256	1	1	0	0	1	0	2	8	3	0
-0.9357324389506656	-0.4454487252517175	-0.9380027029147068	-0.058880038405370275	-0.2465603476137659	-0.4114531064930479	-0.25194037067217256	9	2	2	0	0	0	0	1	3	0
-0.9357324389506656	-0.3482316352678993	-1.5387920840132177	0.3527305420913944	-0.5693506376457914	3.16398325533616	1.050473331175553	10	2	2	0	0	0	0	3	2	1
1.7011389360969928	1.4788584714212247	0.6240496879414215	-0.031698207617848084	-0.5693506376457914	-0.4114531064930479	-0.25194037067217256	4	1	2	0	1	0	0	5	3	0
1.6069649584167194	1.3665333201561374	0.5038918117217194	-0.454958144166408	-0.5693506376457914	-0.4114531064930479	-0.25194037067217256	5	1	1	0	0	0	2	6	3	0
-0.464862550549298	-0.3564425381381542	-1.2984763315738133	-0.07441251314109723	-0.2465603476137659	-0.4114531064930479	-0.25194037067217256	1	1	0	0	1	1	0	3	3	0
1.7953129137772663	0.7306810018835967	-0.5775290742556002	-0.4860230936378619	-0.2465603476137659	-0.4114531064930479	-0.25194037067217256	3	1	1	0	0	0	2	6	3	0
1.2302690476956253	-0.2966671652426984	0.5038918117217194	-0.4899062123217937	0.07622994241825963	-0.4114531064930479	-0.25194037067217256	0	0	1	0	0	1	1	9	3	0
0.5710512039337107	-0.1580671247927954	-0.21705544559649367	-0.4471919067985445	-0.5693506376457914	3.2938175366316336	0.6163354305596446	1	1	0	0	1	0	0	8	0	0
1.0419210923350783	-0.2795884872725682	0.5038918117217194	-0.6219322475754728	0.3990202324502852	-0.4114531064930479	-0.25194037067217256	9	0	1	0	0	1	0	1	3	0
-0.2765145951887509	-0.3071771209166247	0.263576059282315	-0.020048851566052853	-0.5693506376457914	1.4162140840509327	0.182197529943736	4	2	2	0	1	0	0	9	0	0
-0.9357324389506656	-0.4438065446776665	-0.9380027029147068	-0.3268152275966605	-0.2465603476137659	-0.4114531064930479	-0.25194037067217256	7	1	0	0	1	0	0	8	3	0
-0.9357324389506656	-0.4309975362000689	0.6240496879414215	2.0807183564410194	-0.5693506376457914	-0.4114531064930479	-0.25194037067217256	9	2	2	0	0	0	0	1	3	0
0.5710512039337107	-0.5183615427395811	-1.1783184553541108	-0.2375034978662304	-0.5693506376457914	2.4149393247853483	1.050473331175553	1	1	1	0	1	0	0	8	0	0
0.5710512039337107	5.203652449483665	0.3837339355020172	-0.5170880431093159	0.3990202324502852	-0.4114531064930479	-0.25194037067217256	9	1	1	0	1	0	0	1	3	0
-1.029906416630939	-0.4408506196443747	1.2248390690399324	0.05373040342865025	2.3357619726424383	-0.4114531064930479	-0.25194037067217256	4	1	2	0	0	0	0	1	3	0
-0.5590365282295715	-0.28155910396142936	0.8643654403808259	-0.4510750254824762	-0.5693506376457914	-0.4114531064930479	-0.25194037067217256	4	0	2	0	0	0	0	5	3	0
1.1360950700153518	-0.4434781085628563	-1.2984763315738133	-0.4200100760110223	-0.2465603476137659	-0.4114531064930479	-0.25194037067217256	9	0	1	0	0	0	2	6	3	0
-0.5590365282295715	-0.4474193419405787	1.705470573918741	-0.4316594320628176	-0.5693506376457914	-0.4114531064930479	-0.25194037067217256	4	2	2	0	1	0	2	8	3	0
1.7953129137772663	-0.5820781490127593	0.3837339355020172	-0.4471919067985445	-0.2465603476137659	-0.4114531064930479	-0.25194037067217256	9	1	1	0	0	0	0	1	3	0
1.4186170030561722	-0.12489507719696552	0.3837339355020172	-0.5636854673164967	1.0446008125143362	-0.4114531064930479	-0.25194037067217256	4	1	2	0	0	0	0	1	3	0
-0.653210505909845	0.35199416150744	-1.1783184553541108	-0.15595800550366382	0.3990202324502852	-0.4114531064930479	-0.25194037067217256	0	2	3	0	1	0	2	8	3	0
-0.5590365282295715	-0.20930315870318608	-0.6976869504753024	0.5585358323397768	-0.5693506376457914	-0.4114531064930479	-0.25194037067217256	0	1	1	0	1	0	0	5	3	0
-0.8415584612703921	-0.18499888620723154	0.8643654403808259	7.066642746609375	1.0446008125143362	-0.4114531064930479	-0.25194037067217256	1	2	1	0	0	1	0	5	3	1
0.28852927089289016	0.2285021823388061	0.6240496879414215	1.5642635714780981	-0.5693506376457914	-0.4114531064930479	-0.25194037067217256	4	0	2	0	0	1	0	9	3	0
1.4186170030561722	-0.3295107767237181	-1.1783184553541108	-0.14819176813580034	0.3990202324502852	-0.4114531064930479	-0.25194037067217256	9	1	1	0	1	0	2	6	3	0
1.5127909807364461	-0.2165287532290104	-0.09689756937679153	0.5701851883915721	-0.2465603476137659	-0.4114531064930479	-0.25194037067217256	5	1	1	0	1	0	2	8	3	0
1.1360950700153518	-0.4868316757178023	1.3449969452596344	-0.183139836291186	-0.5693506376457914	-0.4114531064930479	-0.25194037067217256	0	0	1	0	1	0	2	8	3	0
-1.5007763050323066	-0.08679648787898273	-0.9380027029147068	0.6478475620702068	-0.5693506376457914	-0.4114531064930479	-0.25194037067217256	4	2	2	0	1	1	0	5	3	0
0.006007337852069585	-0.21160221150685746	-0.21705544559649367	0.2323538628895104	-0.2465603476137659	-0.4114531064930479	-0.25194037067217256	2	1	1	0	1	0	2	8	3	0
0.6652251816139841	-0.0884386684530337	-0.33721332181619584	3.758225627899532	-0.2465603476137659	-0.4114531064930479	-0.25194037067217256	4	1	2	0	1	1	0	10	3	1
0.6652251816139841	-0.4598999143033661	-0.33721332181619584	0.282834405780623	0.07622994241825963	-0.4114531064930479	-0.25194037067217256	9	1	1	0	1	0	0	8	3	0
0.4768772262534372	-0.4411790557591849	0.263576059282315	0.2711850497288278	-0.5693506376457914	-0.4114531064930479	-0.25194037067217256	0	2	1	0	1	1	0	5	3	0
1.6069649584167194	0.20288416538361076	-1.2984763315738133	-0.01228261419818937	-0.5693506376457914	-0.4114531064930479	-0.25194037067217256	5	1	0	0	0	0	0	6	3	1
-0.9357324389506656	0.15033438701397928	0.5038918117217194	-0.7384258080934252	-0.5693506376457914	-0.4114531064930479	-0.25194037067217256	6	2	2	0	1	0	2	8	3	0
0.1943552932126166	-0.2096315948179963	1.5853126976990388	-0.4666075002182032	-0.5693506376457914	-0.4114531064930479	-0.25194037067217256	4	1	2	0	1	0	2	8	3	0
1.0419210923350783	0.007793113186353918	-1.1783184553541108	-0.6141660102076094	-0.5693506376457914	-0.4114531064930479	-0.25194037067217256	7	1	1	0	0	0	2	6	3	0
1.88948689145754	-0.4470909058257685	1.1046811928202305	-0.6724127904665855	-0.5693506376457914	-0.4114531064930479	-0.25194037067217256	10	1	0	0	0	0	0	11	3	0
-1.029906416630939	-0.3472463269234687	-1.4186342077935157	-0.12100993734827815	-0.2465603476137659	-0.4114531064930479	-0.25194037067217256	0	2	2	0	0	0	0	3	3	1
-1.029906416630939	-0.3186723849349816	0.5038918117217194	-0.5481529925807698	0.07622994241825963	-0.4114531064930479	-0.25194037067217256	2	1	1	0	1	0	0	9	3	0
0.4768772262534372	-0.17350362218887466	-0.5775290742556002	-0.24138661655016214	-0.2465603476137659	-0.4114531064930479	-0.25194037067217256	9	2	1	0	1	0	0	5	3	0
0.5710512039337107	-0.3367363712495424	1.705470573918741	0.16245772657873905	0.7218105224823107	-0.4114531064930479	-0.25194037067217256	4	1	2	0	0	0	1	5	3	0
-0.2765145951887509	-0.1570818164483648	0.14341818306261284	-0.5636854673164967	-0.2465603476137659	1.0866347546085755	1.050473331175553	9	2	1	0	1	1	0	0	0	0
1.7011389360969928	-0.41720321937804056	-0.4573711980358981	-0.4627243815342715	-0.2465603476137659	3.0940724884847515	0.182197529943736	0	1	1	0	1	0	0	8	0	0
1.7011389360969928	-0.09172302960113568	0.5038918117217194	-0.5170880431093159	-0.2465603476137659	-0.4114531064930479	-0.25194037067217256	4	1	1	0	0	0	0	9	3	0
-1.3124283496717597	-0.3666240576972703	0.14341818306261284	0.7565748852202956	-0.2465603476137659	-0.4114531064930479	-0.25194037067217256	7	2	1	0	0	0	0	6	3	1
-1.6891242603928538	0.9356251375251596	0.263576059282315	0.6827956302255924	-0.5693506376457914	-0.4114531064930479	-0.25194037067217256	1	2	1	0	1	0	0	8	3	0
-0.653210505909845	-0.5318274234467992	-0.09689756937679153	-0.3811788891717049	-0.5693506376457914	3.2738430318169462	1.4846112317914617	1	1	1	0	1	0	0	8	0	0
-0.18234061750847744	-0.2894415707168741	-1.4186342077935157	-0.8549193686113774	1.6901813925783875	-0.4114531064930479	-0.25194037067217256	1	1	1	0	0	0	0	3	3	0
-0.8415584612703921	-0.3600553354010664	0.3837339355020172	-0.3501139397002509	-0.2465603476137659	-0.4114531064930479	-0.25194037067217256	9	1	1	0	1	0	0	1	3	0
-1.4066023273520332	-0.451360575318301	-1.4186342077935157	-0.6219322475754728	-0.5693506376457914	-0.4114531064930479	-0.25194037067217256	0	2	1	0	1	0	2	6	3	0
-0.2765145951887509	0.3483813642445279	-0.8178448266950046	-0.8588024872953092	-0.5693506376457914	-0.4114531064930479	-0.25194037067217256	1	1	1	0	1	0	2	6	3	0
-0.2765145951887509	-0.6014558797865609	0.023260306842910656	-0.19090607365904952	2.9813425527064896	-0.4114531064930479	-0.25194037067217256	4	1	2	0	1	0	2	6	3	0
-0.18234061750847744	-0.43986531129994416	-0.5775290742556002	-0.37341265180384137	0.07622994241825963	-0.4114531064930479	-0.25194037067217256	0	2	2	0	0	0	2	6	3	0
-0.7473844835901186	-0.5692691405351616	0.263576059282315	-0.1443086494518686	-0.2465603476137659	3.0940724884847515	1.4846112317914617	0	2	1	0	1	1	0	8	1	0
0.3827032485731636	-0.9798142840479076	-0.09689756937679153	-0.9714129291293296	-0.2465603476137659	3.0541234788553746	1.9187491324073702	7	1	1	0	1	1	0	8	0	0
-0.18234061750847744	-0.2582401398099054	-0.9380027029147068	-0.17925671760725428	-0.5693506376457914	-0.4114531064930479	-0.25194037067217256	1	1	1	0	1	0	0	8	3	0
-1.4066023273520332	-0.3574278464825848	-1.7791078364526218	0.3604967794592579	0.07622994241825963	-0.4114531064930479	-0.25194037067217256	0	2	1	0	0	0	0	0	3	1
0.1001813155323431	-0.1600377414816566	0.14341818306261284	0.6517306807541385	0.7218105224823107	1.0766475022012314	0.182197529943736	1	1	0	0	1	0	0	0	0	0
2.077834846818087	-0.09139459348632548	-0.21705544559649367	-0.22197102313050346	-0.5693506376457914	1.4262013364582768	0.182197529943736	5	1	0	0	0	0	0	10	2	0
0.28852927089289016	-0.32983921283852824	-1.2984763315738133	-0.3073996341770018	-0.5693506376457914	-0.4114531064930479	-0.25194037067217256	9	1	1	0	0	0	2	6	3	0
-0.464862550549298	0.4653046211169578	1.1046811928202305	0.25565257499310085	-0.5693506376457914	1.4162140840509327	1.4846112317914617	9	1	1	0	0	0	0	10	2	0
-0.653210505909845	-0.3446188380049871	-0.21705544559649367	1.4594193670119409	0.07622994241825963	-0.4114531064930479	-0.25194037067217256	7	2	1	0	1	0	0	5	3	0
1.3244430253758988	-0.4070216998189245	1.4651548214793366	-0.7306595707255616	1.6901813925783875	-0.4114531064930479	-0.25194037067217256	5	1	1	0	0	0	0	1	3	0
-1.6891242603928538	-0.3646534410084091	-0.09689756937679153	-0.7850232323006059	-0.5693506376457914	-0.4114531064930479	-0.25194037067217256	0	2	1	0	1	0	0	8	3	0
1.0419210923350783	-0.3216283099682733	0.263576059282315	-0.4782568562699984	-0.5693506376457914	-0.4114531064930479	-0.25194037067217256	9	1	1	0	0	1	0	5	3	0
0.9477471146548048	0.042278905241424566	1.5853126976990388	-0.20255542971084475	0.07622994241825963	-0.4114531064930479	-0.25194037067217256	1	1	0	0	1	0	2	8	3	0
1.3244430253758988	-0.4431496724480461	-0.5775290742556002	-0.2646853286537526	-0.5693506376457914	2.5947098681175427	0.6163354305596446	5	0	1	0	1	0	0	8	0	0
-0.3706885728690245	-0.015197414850359846	0.263576059282315	0.5080552894486641	-0.5693506376457914	1.3163415599774908	0.6163354305596446	10	2	2	0	1	0	0	9	0	0
-0.2765145951887509	2.0841662310164173	-0.21705544559649367	-0.15595800550366382	0.3990202324502852	2.9043146927452117	1.050473331175553	7	1	1	0	1	0	0	8	1	0
0.9477471146548048	-0.28977000683168425	-0.4573711980358981	-0.2685684473376844	-0.5693506376457914	2.854378430708491	1.9187491324073702	1	1	0	0	1	0	0	8	0	0
-0.3706885728690245	-0.22408278386964492	0.023260306842910656	1.3778738746493744	0.07622994241825963	-0.4114531064930479	-0.25194037067217256	1	1	1	0	1	1	0	5	3	0
[truncated: 31,909 more rows]
