# Supplementary material for: Optimized customer churn prediction using tabular generative adversarial network (GAN)-based hybrid sampling method and cost-sensitive learning
Source: PeerJ Comput Sci. 2025 Jun 19;11:e2949. doi: 10.7717/peerj-cs.2949 (PMC12193428; doi:10.7717/peerj-cs.2949)
Supplement: Supplemental Information 3 [file peerj-cs-11-2949-s003.zip › dataset/mobile-churn.csv]

year	month	user_account_id	user_lifetime	user_intake	user_no_outgoing_activity_in_days	user_account_balance_last	user_spendings	user_has_outgoing_calls	user_has_outgoing_sms	user_use_gprs	user_does_reload	reloads_inactive_days	reloads_count	reloads_sum	calls_outgoing_count	calls_outgoing_spendings	calls_outgoing_duration	calls_outgoing_spendings_max	calls_outgoing_duration_max	calls_outgoing_inactive_days	calls_outgoing_to_onnet_count	calls_outgoing_to_onnet_spendings	calls_outgoing_to_onnet_duration	calls_outgoing_to_onnet_inactive_days	calls_outgoing_to_offnet_count	calls_outgoing_to_offnet_spendings	calls_outgoing_to_offnet_duration	calls_outgoing_to_offnet_inactive_days	calls_outgoing_to_abroad_count	calls_outgoing_to_abroad_spendings	calls_outgoing_to_abroad_duration	calls_outgoing_to_abroad_inactive_days	sms_outgoing_count	sms_outgoing_spendings	sms_outgoing_spendings_max	sms_outgoing_inactive_days	sms_outgoing_to_onnet_count	sms_outgoing_to_onnet_spendings	sms_outgoing_to_onnet_inactive_days	sms_outgoing_to_offnet_count	sms_outgoing_to_offnet_spendings	sms_outgoing_to_offnet_inactive_days	sms_outgoing_to_abroad_count	sms_outgoing_to_abroad_spendings	sms_outgoing_to_abroad_inactive_days	sms_incoming_count	sms_incoming_spendings	sms_incoming_from_abroad_count	sms_incoming_from_abroad_spendings
2013	6	13	1000	0	1	0.05	0	1	1	0	0	66	0	0	27	0	1.02	0	0.58	1	2	0	0	1	6	0	0	1	0	0	0	1	6	0	0	5	0	0	5	5	0	5	0	0	5	18	0	0	0
2013	6	14	1000	0	25	28.31	3.45	1	0	0	0	1276	0	0	5	3.45	9.9	1.51	4.33	25	5	3.45	9.9	25	0	0	0	25	5	3.45	9.9	25	0	0	0	1276	0	0	1276	0	0	1276	0	0	1276	0	0	0	0
2013	6	18	1005	0	8	15.62	1.97	1	0	0	0	1276	0	0	18	1.97	14.92	0.89	9.23	8	0	0	0	8	0	0	0	8	6	1.31	10.45	8	0	0	0	1276	0	0	1276	0	0	1276	0	0	1276	7	0	4	0
2013	6	27	1013	0	11	5.62	0	1	0	0	0	1276	0	0	1	0	0	0	0	11	0	0	0	11	0	0	0	11	0	0	0	11	0	0	0	1276	0	0	1276	0	0	1276	0	0	1276	0	0	0	0
2013	6	32	1032	0	2	5.86	0.15	1	0	0	1	17	1	6	22	0.15	2.58	0.15	1	2	0	0	0	2	4	0.15	1	2	0	0	0	2	0	0	0	1276	0	0	1276	0	0	1276	0	0	1276	5	0	0	0
2013	6	35	1039	0	1	12.51	12.96	1	1	0	1	6	1	17	56	12.96	90.73	2.39	15.95	1	0	0	0	1	15	8.44	56.28	1	0	0	0	1	2	0	0	6	0	0	6	0	0	6	0	0	6	11	0	0	0
2013	6	36	1040	0	1	16.73	2.34	1	1	0	1	4	1	12	8	0	0	0	0	5	0	0	0	5	0	0	0	5	0	0	0	5	41	2.34	0.06	1	0	0	1	39	2.34	1	0	0	1	4	0	0	0
2013	6	47	521	0	1	0.66	45.89	1	1	0	1	2	11	48	395	32.93	253.33	2.3	15.35	1	0	0	0	1	129	25.89	172.6	1	0	0	0	1	246	12.96	0.06	1	0	0	1	215	12.72	1	0	0	1	107	0	0	0
2013	6	52	824	0	2	4.49	1.37	1	1	0	1	27	1	12.02	20	1.37	10.77	0.4	2.68	4	0	0	0	4	14	1.22	8.1	4	0	0	0	4	36	0	0	2	0	0	2	0	0	2	0	0	2	10	6	0	0
2013	6	59	867	0	2	90.93	17.99	1	1	0	1	12	1	72.06	88	17.99	121.53	4.09	27.27	2	0	0	0	2	14	17.99	119.95	2	0	0	0	2	16	0	0	4	0	0	4	16	0	4	0	0	4	3	0	0	0
2013	6	60	905	0	1	13.92	11.53	1	1	0	1	1	2	16	28	8.53	147.2	0.77	19	2	0	0	0	2	20	8.23	145	2	0	0	0	2	65	3	0.06	1	0	0	1	50	3	1	0	0	1	17	0	7	0
2013	6	69	769	0	90	30.01	0	0	0	0	0	90	0	0	0	0	0	0	0	1276	0	0	0	1276	0	0	0	1276	0	0	0	1276	0	0	0	1276	0	0	1276	0	0	1276	0	0	1276	0	0	0	0
2013	6	73	732	0	28	2.42	3.68	1	1	0	0	30	0	0	7	1.09	4.97	0.69	2.73	28	0	0	0	28	1	0.15	1	28	0	0	0	28	24	2.59	0.11	28	0	0	28	1	0.06	28	0	0	28	3	0	2	0
2013	6	76	915	0	9	7.91	0.6	1	1	0	0	1276	0	0	4	0.6	4	0.15	1	23	0	0	0	23	2	0.3	2	23	0	0	0	23	12	0	0	9	0	0	9	10	0	9	0	0	9	5	0	0	0
2013	6	80	596	0	2	0.17	0.81	1	1	0	0	32	0	0	31	0.45	5.77	0.15	1	6	0	0	0	6	21	0.45	3	6	0	0	0	6	6	0.36	0.06	2	0	0	2	6	0.36	2	0	0	2	6	0	0	0
2013	6	81	591	0	6	35.78	11.66	1	1	0	1	9	1	36.03	38	7.18	48.55	1.52	10.1	9	0	0	0	9	27	5.05	33.68	9	1	0	0	9	63	4.48	0.11	6	22	1.32	6	27	1.62	6	14	1.54	6	25	0	2	0
2013	6	82	727	0	2	4.92	7.56	1	0	0	1	12	1	6	60	7.56	33.03	1.35	5.38	2	0	0	0	2	7	0.3	2	2	0	0	0	2	0	0	0	1276	0	0	1276	0	0	1276	0	0	1276	10	0	1	0
2013	6	87	584	0	2	3.56	3.46	1	1	0	1	4	1	4	27	3.46	24.45	0.42	2.77	2	0	0	0	2	24	3.46	23.07	2	0	0	0	2	2	0	0	18	0	0	18	0	0	18	0	0	18	42	0	0	0
2013	6	101	794	0	2	13.84	0	1	0	0	0	1276	0	0	3	0	0.68	0	0.68	2	0	0	0	2	1	0	0	2	0	0	0	2	0	0	0	75	0	0	75	0	0	75	0	0	75	7	0	3	0
2013	6	102	909	0	2	35.88	31.69	1	1	0	1	13	1	36.03	61	30.67	212.5	9	60	2	0	0	0	2	26	30.51	203.37	2	0	0	0	2	19	1.02	0.06	4	0	0	4	19	1.02	4	0	0	4	5	0	0	0
2013	6	104	15885	0	1276	0	0	0	0	0	0	1276	0	0	0	0	0	0	0	1276	0	0	0	1276	0	0	0	1276	0	0	0	1276	0	0	0	1276	0	0	1276	0	0	1276	0	0	1276	0	0	0	0
2013	6	107	905	0	10	9.25	1.82	1	1	0	0	1276	0	0	16	1.34	8.32	0.3	2	10	0	0	0	10	6	1.05	7	10	0	0	0	10	8	0.48	0.06	10	0	0	10	8	0.48	10	0	0	10	7	0	2	0
2013	6	125	1005	0	1	7.04	2.32	1	1	0	0	1276	0	0	26	1.75	17.48	0.17	2.75	1	0	0	0	1	17	1.3	14.13	1	0	0	0	1	7	0.57	0.11	6	0	0	6	4	0.24	6	0	0	6	12	0	1	0
2013	6	129	75	0	2	33.91	3.19	1	1	0	1	20	2	29.02	21	1.45	13.95	0.15	2.45	3	0	0	0	3	12	1.2	8	3	2	0.1	1.03	3	36	1.74	0.06	2	8	0.06	2	28	1.68	2	0	0	2	4	0	0	0
2013	6	135	520	0	1	3.99	11.06	1	1	1	1	16	4	14.25	63	8.79	69.73	1.59	10.6	1	0	0	0	1	10	2.87	19.13	1	0	0	0	1	45	2.22	0.06	1	0	0	1	43	2.22	1	0	0	1	16	0	0	0
2013	6	136	776	0	1	4.72	4.59	1	1	0	0	30	0	0	47	4.59	27.53	0.99	5.08	1	0	0	0	1	21	2.33	15.5	1	0	0	0	1	14	0	0	11	7	0	11	7	0	11	0	0	11	5	0	1	0
2013	6	138	783	0	1	7.2	27.15	1	1	0	1	8	3	39.02	38	2.15	16.13	0.73	4.87	1	0	0	0	1	12	2.15	14.33	1	0	0	0	1	38	25	2	8	8	0	8	4	0	8	0	0	8	28	16	0	0
2013	6	142	917	0	1	29.42	1.11	1	1	0	0	49	0	0	5	1.11	10	0.51	6	1	0	0	0	1	5	1.11	10	1	0	0	0	1	8	0	0	3	0	0	3	8	0	3	0	0	3	0	0	0	0
2013	6	148	759	0	1	5.9	51.3	1	1	1	1	8	3	23.92	42	4.31	30.38	0.59	3.93	2	0	0	0	2	37	4.31	28.7	2	0	0	0	2	76	2.34	0.06	2	0	0	2	42	2.34	2	0	0	2	17	0	0	0
2013	6	149	908	0	3	3.67	1.05	1	0	1	0	47	0	0	38	0.75	13.55	0.15	5.8	3	0	0	0	3	4	0.15	1	3	0	0	0	3	0	0	0	75	0	0	75	0	0	75	0	0	75	3	0	0	0
2013	6	150	744	0	43	4.4	0	0	0	0	0	1276	0	0	0	0	0	0	0	43	0	0	0	43	0	0	0	43	0	0	0	43	0	0	0	1276	0	0	1276	0	0	1276	0	0	1276	0	0	0	0
2013	6	151	501	0	2	2.27	2.31	1	1	0	0	1276	0	0	17	2.07	13.78	0.36	2.38	2	0	0	0	2	13	1.92	12.78	2	0	0	0	2	4	0.24	0.06	3	0	0	3	4	0.24	3	0	0	3	3	0	0	0
2013	6	156	916	0	5	9.57	8.12	1	1	0	1	20	1	12.02	37	6.12	63.5	0.57	9	5	2	0.18	0.5	5	18	5.64	61	5	6	0.18	0.5	5	15	2	1	9	0	0	9	0	0	9	0	0	9	17	2	2	0
2013	6	178	797	0	2	4.12	1.64	1	1	0	0	1276	0	0	35	1.04	6.93	0.32	2.12	4	0	0	0	4	15	0.72	4.82	4	0	0	0	4	11	0.6	0.06	2	3	0.18	2	7	0.42	2	0	0	2	5	0	1	0
2013	6	180	396	0	1	0.88	7.06	1	1	0	1	4	2	7.9	72	5.62	47.45	0.72	4.77	1	0	0	0	1	41	5.62	37.47	1	0	0	0	1	25	1.44	0.06	1	0	0	1	24	1.44	1	0	0	1	16	0	0	0
2013	6	187	248	0	5	30.05	1.08	1	1	0	0	1276	0	0	4	1.02	6.82	0.33	2.22	5	0	0	0	5	0	0	0	5	0	0	0	5	1	0.06	0.06	7	0	0	7	1	0.06	7	0	0	7	3	0	0	0
2013	6	189	651	0	1	3.97	3.48	1	1	0	1	14	2	7.5	23	0.6	15.42	0.15	4.17	1	0	0	0	1	8	0.6	4	1	0	0	0	1	48	2.88	0.06	1	2	0.12	1	46	2.76	1	0	0	1	17	0	0	0
2013	6	192	876	0	3	23.6	5.4	1	1	0	1	3	1	24.02	6	0.3	2.33	0.15	1	4	0	0	0	4	2	0.3	2	4	0	0	0	4	90	5.1	0.06	3	16	0.9	3	73	4.2	3	0	0	3	8	0	0	0
2013	6	196	1005	0	2	1.94	0.71	1	1	0	0	73	0	0	23	0.6	10.42	0.14	2.37	2	0	0	0	2	18	0.6	10.02	2	0	0	0	2	1	0.11	0.11	29	0	0	29	0	0	29	0	0	29	3	0	0	0
2013	6	200	800	0	1	0.02	0	1	1	0	0	1276	0	0	3	0	0	0	0	1	0	0	0	1	1	0	0	1	0	0	0	1	81	0	0	7	0	0	7	80	0	7	0	0	7	15	0	0	0
2013	6	204	876	0	1	1.01	12.22	1	1	0	1	5	1	5	74	10.08	54.85	2.72	10.72	1	4	3.25	9.32	1	28	5.65	37.65	1	9	3.25	9.32	1	35	2.14	0.11	1	0	0	1	32	1.92	1	2	0.22	1	14	0	2	0
2013	6	212	720	0	4	5.91	0	1	0	0	0	85	0	0	3	0	1.35	0	0.52	4	0	0	0	4	0	0	0	4	0	0	0	4	0	0	0	73	0	0	73	0	0	73	0	0	73	6	0	0	0
2013	6	220	656	0	1	9.52	3.28	1	1	0	1	16	1	1.5	10	3.16	21.05	1.81	12.08	1	0	0	0	1	6	2.85	18.98	1	0	0	0	1	2	0.12	0.06	8	0	0	8	2	0.12	8	0	0	8	5	0	0	0
2013	6	224	1012	0	1	3.6	10.55	1	1	0	1	11	2	7.5	18	1.01	7.3	0.86	5.7	6	0	0	0	6	5	1.01	6.7	6	0	0	0	6	163	9.54	0.06	1	6	0.36	1	157	9.18	1	0	0	1	12	0	0	0
2013	6	226	483	0	57	3.68	0	0	0	0	0	91	0	0	0	0	0	0	0	57	0	0	0	57	0	0	0	57	0	0	0	57	0	0	0	68	0	0	68	0	0	68	0	0	68	0	0	0	0
2013	6	229	814	0	2	32.01	4.7	1	0	0	0	53	0	0	48	4.7	41.23	2.07	13.82	2	0	0	0	2	5	4.07	28.08	2	0	0	0	2	0	0	0	30	0	0	30	0	0	30	0	0	30	9	0	0	0
2013	6	235	976	0	1	4.79	14	1	1	0	1	15	1	12	128	13.16	110.37	3.66	24.4	1	0	0	0	1	31	1.11	30.07	1	0	0	0	1	19	0.84	0.06	2	4	0.24	2	10	0.6	2	0	0	2	12	0	0	0
2013	6	253	933	0	1	6	5.31	1	1	0	1	2	1	6.01	3	0.15	1.57	0.15	1	2	0	0	0	2	2	0.15	1	2	0	0	0	2	98	5.16	0.06	1	4	0.24	1	84	4.92	1	0	0	1	9	0	0	0
2013	6	254	1004	0	1	29.36	6.34	1	1	0	1	30	1	10	35	5.74	48.83	1.71	11.38	1	0	0	0	1	18	5.59	38.37	1	0	0	0	1	10	0.6	0.06	2	1	0.06	2	9	0.54	2	0	0	2	17	0	2	0
2013	6	255	681	0	2	0	13.7	1	1	0	0	44	0	0	76	12.02	81	1.68	11.18	2	0	0	0	2	38	8.88	59.17	2	0	0	0	2	34	1.68	0.06	2	0	0	2	34	1.68	2	0	0	2	12	0	2	0
2013	6	279	15885	0	8	0	0	1	0	0	0	1276	0	0	1	0	0	0	0	8	0	0	0	8	0	0	0	8	0	0	0	8	0	0	0	1276	0	0	1276	0	0	1276	0	0	1276	0	0	0	0
2013	6	280	714	0	2	1.48	14.56	1	0	0	0	56	0	0	23	14.56	99.1	3.39	22.58	2	0	0	0	2	14	14.23	94.85	2	0	0	0	2	0	0	0	1276	0	0	1276	0	0	1276	0	0	1276	6	0	0	0
2013	6	292	586	0	15	10.36	14.11	1	1	0	1	17	1	12	111	12.56	83.87	1.26	8.37	16	2	0.42	1.2	16	23	1.89	12.58	16	3	0.42	1.2	16	37	1.55	0.11	15	36	1.44	15	0	0	15	1	0.11	15	14	0	1	0
2013	6	296	881	0	12	10.9	1.23	1	1	0	0	1276	0	0	6	1.05	7.43	0.9	5.97	20	0	0	0	20	0	0	0	20	0	0	0	20	3	0.18	0.06	12	0	0	12	3	0.18	12	0	0	12	4	0	0	0
2013	6	302	667	0	12	0.4	0	1	0	0	0	1276	0	0	3	0	0	0	0	12	0	0	0	12	0	0	0	12	0	0	0	12	0	0	0	1276	0	0	1276	0	0	1276	0	0	1276	0	0	0	0
2013	6	303	920	0	1	8.51	8.73	1	1	0	1	16	2	13.5	59	8.73	103.08	0.89	25	1	2	0	0	1	18	5.48	79	1	5	0.1	1.08	1	2	0	0	16	0	0	16	1	0	16	0	0	16	18	0	1	0
2013	6	311	903	0	1	6.58	17.05	1	1	0	1	5	2	12.01	106	17.05	150.45	0.63	12	1	0	0	0	1	62	13.73	121	1	0	0	0	1	6	0	0	4	0	0	4	0	0	4	0	0	4	10	0	0	0
2013	6	325	998	0	2	13.32	6.48	1	1	0	1	16	1	1.5	19	3.24	22.68	1.36	9.03	2	0	0	0	2	8	2.91	19.4	2	0	0	0	2	7	3.24	1	9	0	0	9	4	0.24	9	0	0	9	17	3	3	0
2013	6	326	236	0	2	13.44	13.24	1	0	0	1	7	3	24	67	13.24	102.12	1.24	8.28	2	0	0	0	2	35	10.93	72.88	2	0	0	0	2	0	0	0	1276	0	0	1276	0	0	1276	0	0	1276	8	0	0	0
2013	6	334	301	0	2	5.2	9.18	1	1	0	1	4	3	13.5	48	2.28	20.2	0.15	1.22	2	2	0	0	2	17	1.5	10	2	11	0.18	1.83	2	120	6.9	0.11	3	3	0.18	3	101	6.06	3	7	0.66	3	25	0	3	0
2013	6	341	15885	0	1276	0	0	0	0	0	0	1276	0	0	0	0	0	0	0	1276	0	0	0	1276	0	0	0	1276	0	0	0	1276	0	0	0	1276	0	0	1276	0	0	1276	0	0	1276	0	0	0	0
2013	6	342	1011	0	1	13.65	4.57	1	1	0	0	76	0	0	26	2.41	19.15	0.37	2.47	2	0	0	0	2	9	2.03	13.52	2	0	0	0	2	36	2.16	0.06	1	0	0	1	36	2.16	1	0	0	1	9	0	0	0
2013	6	345	968	0	1	155.78	35.71	1	1	0	1	5	1	36.03	106	32.29	239.2	2.69	17.93	4	0	0	0	4	47	19.36	129.05	4	0	0	0	4	10	3.42	1	1	0	0	1	7	0.42	1	0	0	1	17	2	2	0
2013	6	346	908	0	1	61.58	7.35	1	1	1	1	14	2	-1.5	27	3.34	24.62	0.49	5	6	0	0	0	6	13	2.89	21	6	0	0	0	6	66	4.01	0.11	3	19	1.14	3	46	2.76	3	0	0	3	19	0	1	0
2013	6	352	668	0	2	9.95	0	1	0	0	0	1276	0	0	3	0	0.38	0	0.38	2	0	0	0	2	0	0	0	2	0	0	0	2	0	0	0	87	0	0	87	0	0	87	0	0	87	3	0	0	0
2013	6	362	913	0	3	23.84	2.76	1	0	0	1	24	1	4	13	2.76	8.87	0.66	1.88	3	4	1.31	3.75	3	0	0	0	3	9	2.76	7.95	3	0	0	0	1276	0	0	1276	0	0	1276	0	0	1276	8	0	5	0
2013	6	363	1012	0	1	5.07	20.53	1	1	0	1	16	2	18	103	19.4	132.17	1.04	6.95	1	1	0.59	1.68	1	82	17.57	117.1	1	2	0.61	1.88	1	19	1.13	0.11	1	5	0.3	1	12	0.72	1	0	0	1	22	0	4	0
2013	6	371	285	0	10	6.94	2.09	1	1	0	0	72	0	0	8	1.46	10.15	0.63	4.2	11	0	0	0	11	5	1.25	8.3	11	0	0	0	11	8	0.63	0.11	10	0	0	10	5	0.3	10	3	0.33	10	8	0	1	0
2013	6	385	15885	0	1276	0	0	0	0	0	0	1276	0	0	0	0	0	0	0	1276	0	0	0	1276	0	0	0	1276	0	0	0	1276	0	0	0	1276	0	0	1276	0	0	1276	0	0	1276	0	0	0	0
2013	6	389	1012	0	9	4.44	1.35	1	1	0	0	58	0	0	7	0.36	3.17	0.25	1.63	9	0	0	0	9	1	0.25	1.63	9	3	0.11	1.18	9	14	0.99	0.11	10	1	0.06	10	10	0.6	10	0	0	10	15	0	3	0
2013	6	391	15885	0	1276	0	0	0	0	0	0	1276	0	0	0	0	0	0	0	1276	0	0	0	1276	0	0	0	1276	0	0	0	1276	0	0	0	1276	0	0	1276	0	0	1276	0	0	1276	0	0	0	0
2013	6	394	15880	1	1	13.61	1.39	1	0	0	1	3	1	15	17	1.39	10.82	0.35	2.33	1	0	0	0	1	10	1.39	9.27	1	0	0	0	1	0	0	0	1276	0	0	1276	0	0	1276	0	0	1276	7	0	0	0
2013	6	416	859	0	1	3.22	10.16	1	1	0	1	16	1	1.5	71	6.22	40.78	0.64	4.25	1	1	0.18	0.5	1	34	5.89	39.28	1	3	0.18	0.5	1	62	3.94	0.11	1	0	0	1	51	3.06	1	8	0.88	1	15	0	2	0
2013	6	420	1008	0	4	5.15	0.06	1	1	0	0	1276	0	0	2	0	0	0	0	4	0	0	0	4	2	0	0	4	0	0	0	4	1	0.06	0.06	28	0	0	28	1	0.06	28	0	0	28	5	0	0	0
2013	6	428	103	0	1	24.2	20.28	1	1	0	1	16	2	36.02	80	18.24	129.98	2.08	13.88	1	0	0	0	1	51	10.78	71.85	1	0	0	0	1	34	2.04	0.06	3	5	0.3	3	29	1.74	3	0	0	3	9	0	0	0
2013	6	432	1011	0	1	0.08	15.95	1	1	0	1	10	3	16	133	14.33	104.58	1.24	8.23	1	0	0	0	1	79	13.97	93.12	1	0	0	0	1	40	1.62	0.06	9	0	0	9	39	1.62	9	0	0	9	20	0	0	0
2013	6	436	15885	0	1276	0	0	0	0	0	0	1276	0	0	0	0	0	0	0	1276	0	0	0	1276	0	0	0	1276	0	0	0	1276	0	0	0	1276	0	0	1276	0	0	1276	0	0	1276	0	0	0	0
2013	6	443	835	0	12	0	0	1	0	0	0	1276	0	0	3	0	0	0	0	12	0	0	0	12	0	0	0	12	0	0	0	12	0	0	0	1276	0	0	1276	0	0	1276	0	0	1276	0	0	0	0
2013	6	448	895	0	1	51.82	2.35	1	1	0	0	1276	0	0	88	2.23	14.85	0.81	5.37	1	0	0	0	1	88	2.23	14.85	1	0	0	0	1	2	0.12	0.06	11	0	0	11	2	0.12	11	0	0	11	0	0	0	0
2013	6	460	947	0	1276	1.06	0	0	0	0	0	1276	0	0	0	0	0	0	0	1276	0	0	0	1276	0	0	0	1276	0	0	0	1276	0	0	0	1276	0	0	1276	0	0	1276	0	0	1276	0	0	0	0
2013	6	461	836	0	3	0	0	1	0	0	0	1276	0	0	5	0	0	0	0	3	0	0	0	3	0	0	0	3	0	0	0	3	0	0	0	79	0	0	79	0	0	79	0	0	79	0	0	0	0
2013	6	473	675	0	3	2.45	1.5	1	1	0	0	53	0	0	8	0.3	2.98	0.15	1	15	0	0	0	15	2	0.3	2	15	1	0	0	15	20	1.2	0.06	3	0	0	3	20	1.2	3	0	0	3	8	0	1	0
2013	6	479	937	0	1	5.29	2.82	1	0	0	1	25	1	6	22	2.82	21.95	0.58	3.83	1	0	0	0	1	12	2.82	18.78	1	0	0	0	1	0	0	0	1276	0	0	1276	0	0	1276	0	0	1276	0	0	0	0
2013	6	485	654	0	1	23	23.44	1	1	1	1	11	2	30	95	18.79	135.2	2.37	15.78	1	0	0	0	1	70	15.07	100.48	1	0	0	0	1	75	4.5	0.06	1	6	0.36	1	69	4.14	1	0	0	1	7	0	0	0
2013	6	491	754	0	1	2.4	11.74	1	1	0	1	3	4	15.5	101	11.62	88.35	1.8	6	1	0	0	0	1	45	8.43	56.17	1	0	0	0	1	2	0.12	0.06	1	0	0	1	2	0.12	1	0	0	1	32	0	0	0
2013	6	493	670	0	10	4.49	0.58	1	0	0	0	48	0	0	10	0.58	7	0.25	1.63	10	0	0	0	10	0	0	0	10	0	0	0	10	0	0	0	40	0	0	40	0	0	40	0	0	40	4	0	0	0
2013	6	504	854	0	1	8.5	2.26	1	0	0	0	1276	0	0	12	2.26	15.08	0.66	4.4	1	0	0	0	1	10	2.26	15.08	1	0	0	0	1	0	0	0	1276	0	0	1276	0	0	1276	0	0	1276	3	0	0	0
2013	6	508	917	0	2	16.84	8.97	1	1	1	0	44	0	0	67	7.9	57.75	0.49	5	2	0	0	0	2	34	7.28	52	2	0	0	0	2	38	1.02	0.06	2	2	0.12	2	15	0.9	2	0	0	2	12	0	0	0
2013	6	510	519	0	7	0	9.9	1	1	0	0	55	0	0	44	8.25	27.53	4.27	8.78	7	0	0	0	7	0	0	0	7	0	0	0	7	15	1.65	0.11	12	0	0	12	0	0	12	0	0	12	15	0	0	0
2013	6	516	678	0	1	13.11	18.31	1	1	0	1	8	3	30.03	120	7.45	53.6	1.86	7.2	1	0	0	0	1	72	4.78	31.85	1	0	0	0	1	271	10.86	0.06	1	0	0	1	182	10.86	1	0	0	1	17	0	0	0
2013	6	519	1006	0	1	11.49	19.05	1	1	0	1	4	2	22.03	119	18.55	160.98	2.07	13.82	1	0	0	0	1	79	17.92	144.03	1	0	0	0	1	28	0.5	0.5	3	0	0	3	0	0	3	0	0	3	17	0	1	0
2013	6	522	931	0	1	6.12	16.8	1	1	0	1	9	3	24	53	15.96	52.4	4.26	9	1	0	0	0	1	20	4.5	43	1	4	0	0	1	19	0.84	0.06	1	1	0.06	1	18	0.78	1	0	0	1	13	0	2	0
2013	6	533	914	0	1	5.27	4.84	1	1	0	1	28	1	6.01	37	4.84	40.27	0.47	4	1	0	0	0	1	18	3.79	27	1	0	0	0	1	40	0	0	2	0	0	2	0	0	2	0	0	2	6	0	0	0
2013	6	534	535	0	6	9.58	0.15	1	0	0	0	1276	0	0	4	0.15	1	0.15	1	6	0	0	0	6	3	0.15	1	6	0	0	0	6	0	0	0	1276	0	0	1276	0	0	1276	0	0	1276	0	0	0	0
2013	6	547	258	0	1	5.46	1.09	1	0	0	0	1276	0	0	10	1.09	7.25	0.17	1.13	1	0	0	0	1	8	1.09	7.25	1	0	0	0	1	0	0	0	1276	0	0	1276	0	0	1276	0	0	1276	3	0	0	0
2013	6	549	15885	0	1276	0	0	0	0	0	0	1276	0	0	0	0	0	0	0	1276	0	0	0	1276	0	0	0	1276	0	0	0	1276	0	0	0	1276	0	0	1276	0	0	1276	0	0	1276	0	0	0	0
2013	6	558	611	0	1	0.06	0	1	0	0	0	1276	0	0	6	0	0	0	0	1	0	0	0	1	0	0	0	1	0	0	0	1	0	0	0	1276	0	0	1276	0	0	1276	0	0	1276	0	0	0	0
2013	6	560	920	0	2	1.39	10.91	1	1	0	1	16	2	7.25	53	10.91	114.75	1.92	16	2	0	0	0	2	35	8.33	98	2	0	0	0	2	4	0	0	2	0	0	2	4	0	2	0	0	2	9	0	0	0
2013	6	567	936	0	15	9.81	0.23	1	1	0	0	44	0	0	1	0	0.62	0	0.62	28	0	0	0	28	0	0	0	28	0	0	0	28	3	0.23	0.11	15	2	0.12	15	0	0	15	0	0	15	6	0	0	0
2013	6	578	936	0	26	10.78	0.5	1	1	0	0	44	0	0	2	0	0.37	0	0.37	29	0	0	0	29	0	0	0	29	0	0	0	29	5	0.5	0.11	26	1	0.06	26	0	0	26	3	0.33	26	6	0	0	0
2013	6	584	831	0	1	23.46	4.79	1	1	0	1	23	1	24.02	27	4.19	32.53	2.37	15.77	3	0	0	0	3	9	1.4	9.32	3	0	0	0	3	10	0.6	0.06	1	0	0	1	10	0.6	1	0	0	1	12	0	0	0
2013	6	601	912	0	1	0.45	5.62	1	1	0	1	20	1	6.01	42	5.62	34.8	4	9	3	0	0	0	3	8	1.62	16	3	0	0	0	3	73	0	0	1	14	0	1	8	0	1	0	0	1	14	0	0	0
2013	6	609	867	0	3	10.84	1.79	1	0	0	0	51	0	0	30	1.79	11.92	0.26	1.75	3	0	0	0	3	19	1.64	10.92	3	3	0	0	3	0	0	0	32	0	0	32	0	0	32	0	0	32	14	0	2	0
2013	6	617	698	0	2	25.24	0.45	1	0	0	0	1276	0	0	26	0.45	4.88	0.15	1.62	2	0	0	0	2	9	0.45	3	2	0	0	0	2	0	0	0	75	0	0	75	0	0	75	0	0	75	9	0	6	0
2013	6	619	708	0	1	9.63	20.83	1	1	0	1	6	2	28.02	88	12.97	100.12	1.6	10.65	1	0	0	0	1	46	12.82	85.47	1	0	0	0	1	191	7.86	0.06	1	0	0	1	143	7.86	1	0	0	1	25	0	0	0
2013	6	621	1001	0	1	5.85	6.83	1	1	0	1	40	1	6	87	5.99	42.82	0.57	3.8	1	0	0	0	1	43	5.54	36.95	1	0	0	0	1	14	0.84	0.06	3	4	0.24	3	10	0.6	3	0	0	3	17	0	0	0
2013	6	634	723	0	1	2.02	18.2	1	1	0	1	6	5	20.15	83	15.02	103.95	2.24	14.92	1	0	0	0	1	53	15.02	100.13	1	0	0	0	1	62	3.18	0.06	2	34	1.8	2	27	1.38	2	0	0	2	13	0	1	0
2013	6	647	890	0	1	5.66	8.12	1	1	0	1	16	1	1.5	91	6.56	98.5	0.96	12	1	0	0	0	1	18	4.51	30.07	1	0	0	0	1	36	1.56	0.06	1	12	0.72	1	14	0.84	1	0	0	1	35	0	0	0
2013	6	654	966	0	1	15.53	6.95	1	1	0	1	27	1	5	7	6.89	45.93	4.29	28.6	1	0	0	0	1	5	6.89	45.93	1	0	0	0	1	2	0.06	0.06	24	0	0	24	1	0.06	24	0	0	24	10	0	0	0
2013	6	655	699	0	4	0.01	0.21	1	1	0	0	39	0	0	24	0.15	1.42	0.15	1	4	0	0	0	4	2	0.15	1	4	0	0	0	4	1	0.06	0.06	27	0	0	27	1	0.06	27	0	0	27	5	0	0	0
2013	6	656	781	0	1	8.32	4.45	1	0	0	1	16	1	1.5	20	4.45	29.65	1.09	7.23	1	0	0	0	1	19	4.45	29.65	1	0	0	0	1	0	0	0	38	0	0	38	0	0	38	0	0	38	9	0	2	0
2013	6	665	758	0	1	12.06	44.64	1	1	0	1	2	6	58.66	231	32.54	189.03	2	10.15	1	0	0	0	1	153	21.26	141.75	1	0	0	0	1	788	12.1	1	1	9	0.36	1	158	9.24	1	0	0	1	42	2	0	0
2013	6	684	463	0	1	12.93	5.08	1	1	0	1	10	1	12	17	2.8	18.68	1.29	8.62	3	0	0	0	3	5	1.51	10.07	3	1	0	0	3	34	2.28	0.11	1	0	0	1	27	1.62	1	6	0.66	1	9	0	2	0
2013	6	700	906	0	1	16.06	23.09	1	1	0	1	5	2	24.04	125	23.09	309.2	1.15	38	1	0	0	0	1	58	15.39	217	1	0	0	0	1	108	0	0	1	0	0	1	0	0	1	0	0	1	8	0	0	0
2013	6	711	830	0	1	9	16.34	1	1	0	1	4	2	24.04	81	6.68	50.3	1.5	9.98	1	0	0	0	1	45	6.68	44.53	1	0	0	0	1	440	9.66	0.11	1	8	0.48	1	142	8.52	1	0	0	1	10	0	0	0
2013	6	719	824	0	2	12.03	11.65	1	1	0	1	58	1	12.02	35	6.31	42.98	2.96	19.73	3	0	0	0	3	33	6.31	42.05	3	0	0	0	3	117	5.34	0.06	2	43	1.92	2	57	3.42	2	0	0	2	10	0	0	0
2013	6	726	15885	0	1276	0	0	0	0	0	0	1276	0	0	0	0	0	0	0	1276	0	0	0	1276	0	0	0	1276	0	0	0	1276	0	0	0	1276	0	0	1276	0	0	1276	0	0	1276	0	0	0	0
2013	6	732	925	0	4	0.02	0	1	0	0	0	1276	0	0	13	0	1	0	0.67	4	0	0	0	4	3	0	0	4	0	0	0	4	0	0	0	1276	0	0	1276	0	0	1276	0	0	1276	17	0	0	0
2013	6	744	721	0	5	1.01	0.11	1	1	0	0	79	0	0	11	0	1.03	0	0.57	5	0	0	0	5	5	0	0	5	0	0	0	5	1	0.11	0.11	8	0	0	8	0	0	8	0	0	8	5	0	0	0
2013	6	748	606	0	30	7.02	0	0	0	0	0	1276	0	0	0	0	0	0	0	1276	0	0	0	1276	0	0	0	1276	0	0	0	1276	0	0	0	30	0	0	30	0	0	30	0	0	30	3	0	0	0
2013	6	773	638	0	2	0	0	1	0	0	0	1276	0	0	6	0	2.02	0	0.58	2	0	0	0	2	0	0	0	2	0	0	0	2	0	0	0	1276	0	0	1276	0	0	1276	0	0	1276	0	0	0	0
2013	6	794	15885	0	34	0	0	0	0	0	0	1276	0	0	0	0	0	0	0	34	0	0	0	34	0	0	0	34	0	0	0	34	0	0	0	1276	0	0	1276	0	0	1276	0	0	1276	0	0	0	0
2013	6	797	15880	0	29	0	0	0	0	0	0	1271	0	0	0	0	0	0	0	29	0	0	0	29	0	0	0	29	0	0	0	29	0	0	0	1271	0	0	1271	0	0	1271	0	0	1271	0	0	0	0
2013	6	812	197	0	1	4.44	7.38	1	1	0	1	15	1	6.01	44	0	1.05	0	1.05	4	0	0	0	4	3	0	0	4	0	0	0	4	173	7.38	0.06	1	20	1.2	1	103	6.18	1	0	0	1	4	0	0	0
2013	6	822	935	0	2	7.56	4.11	1	1	0	1	16	1	1.5	21	3.75	25	0.45	3	3	0	0	0	3	16	3.75	25	3	0	0	0	3	8	0.36	0.06	2	6	0.36	2	0	0	2	0	0	2	9	0	0	0
2013	6	823	977	0	1	0.75	8.51	1	1	0	1	16	1	4	116	7.49	47.55	1.8	12	1	0	0	0	1	93	6.82	45.48	1	0	0	0	1	13	1.02	0.11	5	5	0.3	5	1	0.06	5	0	0	5	20	0	0	0
2013	6	829	1006	0	1	6.62	12.04	1	1	1	1	14	1	10.01	81	11.89	102.07	2.27	15.15	1	0	0	0	1	48	11.45	87.75	1	0	0	0	1	10	0	0	5	0	0	5	0	0	5	0	0	5	47	0	0	0
2013	6	847	1009	0	1	8.48	0.81	1	1	0	0	1276	0	0	3	0.45	3	0.15	1	1	0	0	0	1	3	0.45	3	1	0	0	0	1	6	0.36	0.06	2	5	0.3	2	1	0.06	2	0	0	2	3	0	0	0
2013	6	850	894	0	1	13.59	5.55	1	1	0	1	3	1	5	39	3.99	44.53	0.53	7	1	0	0	0	1	12	3.99	37	1	0	0	0	1	38	1.56	0.06	1	0	0	1	26	1.56	1	0	0	1	10	0	0	0
2013	6	862	1003	0	1	20.77	3.17	1	1	0	0	59	0	0	20	2.75	20.12	0.76	5.03	3	0	0	0	3	2	0.3	2	3	0	0	0	3	7	0.42	0.06	1	0	0	1	7	0.42	1	0	0	1	5	0	1	0
2013	6	866	911	0	1	20.95	2.78	1	1	0	1	10	2	16.01	37	2.72	28.97	0.47	4	1	0	0	0	1	8	1.07	8	1	0	0	0	1	3	0.06	0.06	2	0	0	2	1	0.06	2	0	0	2	9	0	0	0
2013	6	881	15885	0	1276	15	0	0	0	0	0	1276	0	0	0	0	0	0	0	1276	0	0	0	1276	0	0	0	1276	0	0	0	1276	0	0	0	1276	0	0	1276	0	0	1276	0	0	1276	0	0	0	0
2013	6	902	1002	0	2	1.87	6.23	1	1	0	1	16	2	5.5	35	3.95	32.1	0.51	3.42	2	0	0	0	2	25	3.8	25.32	2	0	0	0	2	40	2.28	0.06	2	5	0.3	2	35	1.98	2	0	0	2	11	0	0	0
2013	6	911	1008	0	1	5.83	31.65	1	1	1	1	9	3	26	240	31.42	215.92	1.28	8.5	1	0	0	0	1	163	30.78	205.17	1	0	0	0	1	9	0.18	0.06	9	1	0.06	9	2	0.12	9	0	0	9	13	0	0	0
2013	6	915	808	0	2	3.4	1.97	1	0	0	0	34	0	0	12	1.97	13.15	0.29	1.93	2	0	0	0	2	12	1.97	13.15	2	0	0	0	2	0	0	0	1276	0	0	1276	0	0	1276	0	0	1276	4	0	0	0
2013	6	925	908	0	1	9.86	11.3	1	0	0	1	10	2	13.5	57	11.3	85.25	0.53	7	1	0	0	0	1	36	6.49	45	1	0	0	0	1	0	0	0	47	0	0	47	0	0	47	0	0	47	9	0	0	0
2013	6	933	902	0	1	20.91	2.02	1	1	0	0	51	0	0	17	1.07	8.22	0.16	1.08	1	0	0	0	1	8	0.92	6.1	1	0	0	0	1	10	0.95	0.11	1	0	0	1	3	0.18	1	2	0.22	1	3	0	3	0
2013	6	952	179	0	2	9.69	1.35	1	1	0	0	1276	0	0	13	0.45	5.4	0.15	1	2	0	0	0	2	3	0.45	3	2	0	0	0	2	15	0.9	0.06	3	2	0.12	3	13	0.78	3	0	0	3	6	0	1	0
2013	6	955	795	0	3	0.01	21.45	1	1	0	1	15	10	20.5	156	4.65	41.43	0.29	1.95	3	0	0	0	3	113	4.19	27.9	3	0	0	0	3	322	16.8	0.06	11	0	0	11	288	16.44	11	0	0	11	50	0	0	0
2013	6	957	893	0	1	5.35	4.95	1	1	0	1	12	1	6	30	2.72	24.03	0.47	4	1	0	0	0	1	14	1.65	11	1	0	0	0	1	22	2.23	0.25	1	5	0.3	1	10	0.6	1	0	0	1	9	0	0	0
2013	6	968	1001	0	1	14.78	0.9	1	0	0	1	1276	1	12	22	0.9	6.93	0.15	1	1	0	0	0	1	10	0.9	6	1	0	0	0	1	0	0	0	1276	0	0	1276	0	0	1276	0	0	1276	5	0	2	0
2013	6	975	576	0	1	9.86	14.84	1	1	1	1	2	5	23.8	99	7.02	57.65	0.63	4.18	1	0	0	0	1	60	6.72	44.8	1	0	0	0	1	114	6.12	0.06	1	0	0	1	107	6.12	1	0	0	1	44	0	0	0
2013	6	978	909	0	1	20.29	68.94	1	1	1	1	12	2	60.05	187	18.03	174.4	1.58	10.5	2	0	0	0	2	66	15.41	102.73	2	0	0	0	2	462	50.91	0.75	1	0	0	1	409	24.54	1	0	0	1	18	0	0	0
2013	6	981	620	0	5	0.13	5.88	1	1	0	1	19	1	6	47	5.52	37.67	0.74	4.9	5	0	0	0	5	24	3.52	23.45	5	0	0	0	5	7	0.36	0.06	10	0	0	10	6	0.36	10	0	0	10	28	0	2	0
2013	6	984	15885	0	1276	0	0	0	0	0	0	1276	0	0	0	0	0	0	0	1276	0	0	0	1276	0	0	0	1276	0	0	0	1276	0	0	0	1276	0	0	1276	0	0	1276	0	0	1276	0	0	0	0
2013	6	997	106	0	2	10.33	0.25	1	0	1	0	1276	0	0	9	0.2	1.33	0.2	1.33	2	0	0	0	2	0	0	0	2	0	0	0	2	0	0	0	44	0	0	44	0	0	44	0	0	44	3	0	0	0
2013	6	998	691	0	5	4.76	0.49	1	1	0	0	1276	0	0	9	0.43	4.13	0.25	1.22	5	0	0	0	5	3	0	0	5	0	0	0	5	1	0.06	0.06	6	1	0.06	6	0	0	6	0	0	6	4	0	0	0
2013	6	1000	905	0	1	2.08	14.41	1	1	0	1	9	3	12.5	38	4.09	31.12	0.49	5	1	0	0	0	1	34	4.09	29	1	0	0	0	1	177	10.32	0.06	1	13	0.78	1	164	9.54	1	0	0	1	11	0	0	0
2013	6	1009	218	0	1	1.82	6.05	1	1	0	1	13	1	6	68	4.33	29.4	2.47	16.47	1	0	0	0	1	43	3.02	20.1	1	0	0	0	1	13	1.72	1	10	0	0	10	12	0.72	10	0	0	10	9	1	0	0
2013	6	1031	916	0	1	9.81	10.83	1	1	0	1	13	1	6	65	6.03	52.93	0.57	9	1	0	0	0	1	20	3.12	26	1	0	0	0	1	98	4.8	0.06	1	21	1.26	1	59	3.54	1	0	0	1	15	0	0	0
2013	6	1033	842	0	2	20.45	1.02	1	1	0	0	1276	0	0	12	0	4.27	0	2	6	0	0	0	6	1	0	0	6	0	0	0	6	17	1.02	0.06	2	5	0.3	2	12	0.72	2	0	0	2	4	0	2	0
2013	6	1039	434	0	10	1.69	0	1	0	0	0	79	0	0	13	0	0	0	0	10	0	0	0	10	11	0	0	10	0	0	0	10	0	0	0	1276	0	0	1276	0	0	1276	0	0	1276	5	0	0	0
2013	6	1044	933	0	3	15.79	1.57	1	1	0	0	1276	0	0	6	0.17	1.2	0.15	1	4	0	0	0	4	1	0.15	1	4	5	0.02	0.2	4	15	1.4	0.11	3	0	0	3	5	0.3	3	8	0.88	3	6	0	3	0
2013	6	1046	963	0	1	29.18	1.16	1	1	0	1	10	2	14.27	9	1.16	10.1	0.79	5.28	10	0	0	0	10	0	0	0	10	0	0	0	10	146	0	0	1	0	0	1	0	0	1	0	0	1	12	0	0	0
2013	6	1051	205	0	1	3.3	51.05	1	1	0	1	2	3	51.02	77	3.33	25.28	0.6	4	2	0	0	0	2	22	3.33	22.17	2	0	0	0	2	29	47.72	4	1	0	0	1	12	0.72	1	0	0	1	5	0	0	0
2013	6	1059	15885	0	1276	0	0	0	0	0	0	1276	0	0	0	0	0	0	0	1276	0	0	0	1276	0	0	0	1276	0	0	0	1276	0	0	0	1276	0	0	1276	0	0	1276	0	0	1276	0	0	0	0
2013	6	1069	843	0	3	5.62	4.17	1	1	0	1	16	1	1.5	5	0.45	3	0.15	1	4	0	0	0	4	5	0.45	3	4	0	0	0	4	62	3.72	0.06	3	17	1.02	3	45	2.7	3	0	0	3	10	0	0	0
2013	6	1081	649	0	2	4.61	12.18	1	1	0	1	17	2	17	38	6.46	44.13	3.13	20.88	2	0	0	0	2	12	4.19	27.93	2	0	0	0	2	21	5.72	1	3	0	0	3	12	0.72	3	0	0	3	8	1	0	0
2013	6	1082	943	0	2	20.19	5.38	1	1	0	1	2	2	13.5	21	5.32	36.65	1.31	8.75	2	0	0	0	2	17	5.32	35.45	2	0	0	0	2	1	0.06	0.06	13	0	0	13	1	0.06	13	0	0	13	7	0	0	0
2013	6	1092	961	0	1	5.94	9.08	1	1	0	1	16	2	7.25	65	8.12	56.82	1.17	7.77	2	0	0	0	2	33	8.12	54.13	2	0	0	0	2	16	0.96	0.06	1	0	0	1	16	0.96	1	0	0	1	12	0	0	0
2013	6	1124	907	0	1	29.05	7.06	1	1	0	1	3	1	24.02	29	6.06	30.8	2.21	6.35	1	5	3.55	10.17	1	10	1.99	13.23	1	13	3.92	14.12	1	15	1	0.11	7	0	0	7	13	0.78	7	2	0.22	7	6	0	2	0
2013	6	1133	15885	0	1276	0	0	0	0	0	0	1276	0	0	0	0	0	0	0	1276	0	0	0	1276	0	0	0	1276	0	0	0	1276	0	0	0	1276	0	0	1276	0	0	1276	0	0	1276	0	0	0	0
2013	6	1140	15885	0	1276	0	0	0	0	0	0	1276	0	0	0	0	0	0	0	1276	0	0	0	1276	0	0	0	1276	0	0	0	1276	0	0	0	1276	0	0	1276	0	0	1276	0	0	1276	0	0	0	0
2013	6	1142	933	0	9	4.47	0.12	1	1	0	0	1276	0	0	1	0	0	0	0	9	0	0	0	9	1	0	0	9	0	0	0	9	2	0.12	0.06	24	0	0	24	2	0.12	24	0	0	24	3	0	0	0
2013	6	1147	944	0	2	11.1	0.92	1	1	0	1	15	1	12	12	0.68	4.55	0.28	1.85	8	0	0	0	8	3	0.68	4.55	8	0	0	0	8	6	0.24	0.06	2	0	0	2	4	0.24	2	0	0	2	3	0	0	0
2013	6	1153	900	0	17	6.58	0.3	1	1	0	0	1276	0	0	1	0	0.43	0	0.43	17	0	0	0	17	0	0	0	17	0	0	0	17	5	0.3	0.06	18	0	0	18	5	0.3	18	0	0	18	0	0	0	0
2013	6	1160	948	0	1	7.61	4.96	1	1	0	0	1276	0	0	55	4.3	54.43	0.65	13	1	8	0.92	7	1	6	2.35	33	1	4	1.03	2.93	1	11	0.66	0.06	3	0	0	3	11	0.66	3	0	0	3	18	0	2	0
2013	6	1163	946	0	13	1.28	0.06	0	1	0	0	48	0	0	0	0	0	0	0	47	0	0	0	47	0	0	0	47	0	0	0	47	1	0.06	0.06	13	0	0	13	1	0.06	13	0	0	13	0	0	0	0
2013	6	1164	886	0	6	3.73	1.2	1	1	0	1	19	1	4	13	0.84	6.27	0.21	1.4	7	0	0	0	7	10	0.63	4.22	7	0	0	0	7	6	0.36	0.06	6	5	0.3	6	1	0.06	6	0	0	6	10	0	0	0
2013	6	1174	972	0	4	3.29	5.59	1	1	0	1	16	1	1.5	58	5.23	34.85	0.63	4.2	4	0	0	0	4	24	5.23	34.85	4	0	0	0	4	6	0.36	0.06	8	0	0	8	6	0.36	8	0	0	8	6	0	2	0
2013	6	1177	789	0	1	16.39	11.13	1	1	1	1	18	1	24.02	63	5.97	62.38	0.73	6.37	1	0	0	0	1	26	5.07	43.63	1	0	0	0	1	178	5.16	0.06	1	16	0	1	86	5.16	1	0	0	1	17	0	0	0
2013	6	1178	941	0	7	5.83	0.44	1	1	0	1	16	1	6	7	0	0	0	0	7	0	0	0	7	1	0	0	7	0	0	0	7	4	0.44	0.11	16	0	0	16	0	0	16	0	0	16	22	0	4	0
2013	6	1206	644	0	1	8.39	13.62	1	1	0	1	18	2	22.03	58	1.61	18.08	0.35	2.33	3	0	0	0	3	19	1.05	7	3	0	0	0	3	437	12.01	0.25	1	12	0.66	1	155	9.06	1	18	1.98	1	18	0	4	0
2013	6	1219	993	0	1	0.01	5.99	1	1	0	1	9	1	6	34	5.93	14.87	4.85	4.9	1	0	0	0	1	12	1.08	7.22	1	0	0	0	1	1	0.06	0.06	6	0	0	6	1	0.06	6	0	0	6	20	0	0	0
2013	6	1222	660	0	64	0	0	0	0	0	0	1276	0	0	0	0	0	0	0	64	0	0	0	64	0	0	0	64	0	0	0	64	0	0	0	1276	0	0	1276	0	0	1276	0	0	1276	0	0	0	0
2013	6	1228	15885	0	41	0	0	0	0	0	0	1276	0	0	0	0	0	0	0	41	0	0	0	41	0	0	0	41	0	0	0	41	0	0	0	1276	0	0	1276	0	0	1276	0	0	1276	0	0	0	0
2013	6	1247	989	0	15	1.33	1.21	1	0	0	0	1276	0	0	7	1.21	8.07	0.31	2.03	15	0	0	0	15	6	1.21	8.07	15	0	0	0	15	0	0	0	1276	0	0	1276	0	0	1276	0	0	1276	4	0	0	0
2013	6	1259	952	0	2	2.69	1.35	1	1	0	1	17	1	4	4	0.45	3	0.15	1	4	0	0	0	4	4	0.45	3	4	0	0	0	4	15	0.9	0.06	2	3	0.18	2	12	0.72	2	0	0	2	3	0	0	0
2013	6	1273	1007	0	5	37.85	1.4	1	1	0	0	1276	0	0	22	1.1	55.72	0.18	15.2	5	0	0	0	5	5	0.8	5.3	5	0	0	0	5	7	0.3	0.06	7	0	0	7	5	0.3	7	0	0	7	2	0	0	0
2013	6	1287	908	0	3	12.32	10.1	1	1	0	1	6	1	12	38	8.81	58.7	2.39	15.93	3	0	0	0	3	21	7.09	47.23	3	0	0	0	3	13	1.29	0.25	6	0	0	6	9	0.54	6	0	0	6	5	0	0	0
2013	6	1299	968	0	2	42.22	46.25	1	0	0	1	9	2	60.05	203	46.25	236.38	4	6.32	2	0	0	0	2	116	23.99	160.13	2	0	0	0	2	0	0	0	70	0	0	70	0	0	70	0	0	70	13	0	0	0
2013	6	1301	956	0	8	3.56	0.54	1	1	0	0	43	0	0	11	0.3	4.1	0.15	1.33	11	0	0	0	11	3	0.3	2	11	0	0	0	11	4	0.24	0.06	8	0	0	8	4	0.24	8	0	0	8	5	0	0	0
2013	6	1304	970	0	21	0.11	0	1	0	0	0	1276	0	0	2	0	0	0	0	21	0	0	0	21	0	0	0	21	0	0	0	21	0	0	0	1276	0	0	1276	0	0	1276	0	0	1276	0	0	0	0
2013	6	1310	37	0	30	8.4	0	0	0	0	0	36	0	0	0	0	0	0	0	30	0	0	0	30	0	0	0	30	0	0	0	30	0	0	0	36	0	0	36	0	0	36	0	0	36	5	0	0	0
2013	6	1313	943	0	1	56.44	19.57	1	1	0	1	5	2	48.05	26	0	2.23	0	0.88	2	0	0	0	2	0	0	0	2	0	0	0	2	447	19.57	0.11	1	18	0.24	1	115	6.9	1	0	0	1	11	0	0	0
2013	6	1317	907	0	3	19.17	1.59	1	0	0	1	27	1	12	25	1.59	18.02	0.18	1.85	3	0	0	0	3	14	1.29	12.95	3	0	0	0	3	0	0	0	45	0	0	45	0	0	45	0	0	45	10	0	0	0
2013	6	1326	388	0	3	26.8	5.8	1	1	0	1	9	1	24.02	46	5.43	57.35	0.97	6.48	3	0	0	0	3	17	4.49	29.9	3	0	0	0	3	3	0.37	0.25	3	0	0	3	2	0.12	3	0	0	3	11	0	0	0
2013	6	1327	852	0	1	5.25	47.68	1	1	0	1	26	1	50	372	45.28	296.73	2	13.3	1	0	0	0	1	254	41.9	279.32	1	0	0	0	1	40	2.4	0.06	1	3	0.18	1	37	2.22	1	0	0	1	2	0	0	0
2013	6	1334	905	0	1	5.66	8.99	1	1	1	1	13	2	12	37	3.98	28.97	1.54	10.25	1	0	0	0	1	9	3.98	26.53	1	0	0	0	1	13	0.78	0.06	3	0	0	3	13	0.78	3	0	0	3	21	0	0	0
2013	6	1346	898	0	1	7.98	2.56	1	1	0	0	44	0	0	17	0.3	2	0.15	1	1	0	0	0	1	1	0	0	1	5	0	0	1	31	2.26	0.11	2	0	0	2	23	1.38	2	6	0.66	2	16	0	9	0
2013	6	1347	700	0	15	12.35	0.29	1	0	0	0	1276	0	0	1	0.29	1.92	0.29	1.92	15	0	0	0	15	1	0.29	1.92	15	0	0	0	15	0	0	0	1276	0	0	1276	0	0	1276	0	0	1276	3	0	0	0
2013	6	1359	898	0	1	0.89	119.88	1	1	1	1	1	19	104.04	470	63.1	352.72	2.76	9.58	1	0	0	0	1	66	9.89	65.9	1	2	0	0	1	346	20.63	0.11	1	53	1.26	1	6	0.12	1	3	0.33	1	114	0	5	0
2013	6	1364	744	0	10	3.36	0.55	1	0	0	0	1276	0	0	9	0.55	3.63	0.25	1.63	10	0	0	0	10	3	0.4	2.63	10	0	0	0	10	0	0	0	1276	0	0	1276	0	0	1276	0	0	1276	14	0	7	0
2013	6	1365	15885	0	59	0	0	0	0	0	0	1276	0	0	0	0	0	0	0	59	0	0	0	59	0	0	0	59	0	0	0	59	0	0	0	1276	0	0	1276	0	0	1276	0	0	1276	0	0	0	0
2013	6	1370	603	0	19	9.4	0.76	1	0	0	0	1276	0	0	8	0.76	5.03	0.16	1.03	19	0	0	0	19	1	0	0	19	0	0	0	19	0	0	0	1276	0	0	1276	0	0	1276	0	0	1276	3	0	0	0
2013	6	1371	604	0	1	6.14	6.76	1	1	0	1	22	2	12	111	6.7	51.38	0.22	1.77	1	0	0	0	1	82	6.25	41.68	1	0	0	0	1	1	0.06	0.06	16	0	0	16	1	0.06	16	0	0	16	20	0	2	0
2013	6	1372	857	0	3	19.08	2.93	1	1	0	1	16	1	1.5	23	2.87	25	1.11	7.38	3	0	0	0	3	19	2.87	19.15	3	0	0	0	3	2	0.06	0.06	7	1	0.06	7	0	0	7	0	0	7	12	0	1	0
2013	6	1379	865	0	7	0.96	2.35	1	0	0	1	16	1	1.5	17	2.35	12.02	1.28	5.1	7	0	0	0	7	0	0	0	7	0	0	0	7	0	0	0	36	0	0	36	0	0	36	0	0	36	18	0	6	0
2013	6	1394	796	0	1	7.02	5.26	1	1	0	1	15	1	12	23	3.76	26.58	0.76	5.07	2	1	0	0	2	14	3.2	21.3	2	2	0.03	0.33	2	27	1.5	0.06	1	0	0	1	26	1.5	1	0	0	1	16	0	1	0
2013	6	1399	729	0	1276	2.48	0	0	0	0	0	1276	0	0	0	0	0	0	0	1276	0	0	0	1276	0	0	0	1276	0	0	0	1276	0	0	0	1276	0	0	1276	0	0	1276	0	0	1276	0	0	0	0
2013	6	1400	303	0	8	0.03	1.29	1	1	0	0	54	0	0	15	1.05	7	0.15	1	8	0	0	0	8	9	1.05	7	8	0	0	0	8	11	0.24	0.06	12	0	0	12	7	0.24	12	0	0	12	6	0	0	0
2013	6	1403	711	0	1	20.7	4.93	1	1	0	1	3	1	12	25	4.27	30.58	0.88	5.87	1	0	0	0	1	18	4.27	28.48	1	0	0	0	1	11	0.66	0.06	5	11	0.66	5	0	0	5	0	0	5	4	0	0	0
2013	6	1406	15885	0	1276	0	0	0	0	0	0	1276	0	0	0	0	0	0	0	1276	0	0	0	1276	0	0	0	1276	0	0	0	1276	0	0	0	1276	0	0	1276	0	0	1276	0	0	1276	0	0	0	0
2013	6	1414	408	0	1	19.86	29.93	1	1	0	1	7	6	49.52	54	5.03	45.27	1.74	11.57	1	0	0	0	1	20	4.48	29.83	1	0	0	0	1	443	24.9	0.06	1	0	0	1	418	24.9	1	0	0	1	42	0	0	0
2013	6	1416	648	0	1	24.01	6.23	1	1	0	1	275	1	24.02	48	6.17	41.1	2	13.32	8	0	0	0	8	36	6.17	41.1	8	0	0	0	8	1	0.06	0.06	29	0	0	29	1	0.06	29	0	0	29	54	0	0	0
2013	6	1438	787	0	2	0.14	11.46	1	1	0	1	15	2	8	86	8.4	49.88	1.4	9.32	2	0	0	0	2	42	6.01	40.07	2	0	0	0	2	77	3.06	0.06	9	7	0.42	9	68	2.64	9	0	0	9	23	0	0	0
2013	6	1439	778	0	1276	0	0	0	0	0	0	1276	0	0	0	0	0	0	0	1276	0	0	0	1276	0	0	0	1276	0	0	0	1276	0	0	0	1276	0	0	1276	0	0	1276	0	0	1276	0	0	0	0
2013	6	1447	901	0	5	3.7	0	1	0	0	0	1276	0	0	6	0	0	0	0	5	0	0	0	5	1	0	0	5	0	0	0	5	0	0	0	1276	0	0	1276	0	0	1276	0	0	1276	0	0	0	0
2013	6	1448	351	0	2	75.35	3.55	1	1	0	0	45	0	0	10	3.25	10.88	1.85	2.73	2	1	1.85	1	2	1	0.41	2.73	2	1	1.85	1	2	5	0.3	0.06	16	0	0	16	5	0.3	16	0	0	16	6	0	3	0
2013	6	1451	878	0	1	2.78	2.01	1	1	0	0	64	0	0	14	1.59	11.6	0.37	2.45	1	0	0	0	1	5	0.99	6.6	1	0	0	0	1	7	0.42	0.06	2	0	0	2	7	0.42	2	0	0	2	6	0	0	0
2013	6	1457	992	0	2	4.3	10.97	1	1	0	1	3	3	12	143	8.69	85.22	0.49	3.23	2	0	0	0	2	37	5.5	36.63	2	0	0	0	2	39	2.28	0.06	3	0	0	3	39	2.28	3	0	0	3	24	0	0	0
2013	6	1462	124	0	9	4.99	2.53	1	1	0	1	24	1	4	1	0	0.87	0	0.87	24	0	0	0	24	0	0	0	24	0	0	0	24	23	2.53	0.11	9	0	0	9	0	0	9	0	0	9	7	0	4	0
2013	6	1464	1000	0	1	24.08	1.68	0	1	0	1	28	1	5	0	0	0	0	0	1276	0	0	0	1276	0	0	0	1276	0	0	0	1276	28	1.68	0.06	1	0	0	1	28	1.68	1	0	0	1	8	0	2	0
2013	6	1474	1012	0	2	3.94	28.17	1	1	0	1	21	2	18	142	25.93	134.97	4.22	24.18	2	17	11.36	32.62	2	45	13.53	90.17	2	20	11.36	32.62	2	24	2.24	0.11	6	1	0.06	6	7	0.42	6	16	1.76	6	6	0	2	0
2013	6	1480	1014	0	2	4.11	4.33	1	1	0	0	58	0	0	45	3.31	33.17	0.17	1.77	2	0	0	0	2	33	3.31	33.17	2	0	0	0	2	18	1.02	0.06	7	0	0	7	16	0.96	7	0	0	7	8	0	2	0
2013	6	1495	1007	0	1	16.47	3.39	1	1	0	1	16	2	9.01	85	3.39	81.13	0.35	10.87	1	0	0	0	1	47	3.39	64.93	1	0	0	0	1	31	0	0	1	0	0	1	0	0	1	0	0	1	27	0	0	0
2013	6	1497	15885	0	25	0	0	1	0	0	0	1276	0	0	3	0	0	0	0	25	0	0	0	25	0	0	0	25	0	0	0	25	0	0	0	1276	0	0	1276	0	0	1276	0	0	1276	0	0	0	0
2013	6	1504	932	0	1	11.79	2.17	1	1	0	1	16	2	7.51	60	2.17	22.6	0.32	2.1	1	1	0	0	1	21	1.6	10.65	1	19	0.17	1.77	1	69	0	0	1	0	0	1	0	0	1	0	0	1	23	0	7	0
2013	6	1522	946	0	1	8.88	6.61	1	1	0	1	5	2	12.01	89	5.05	33.68	1.08	7.22	1	0	0	0	1	83	5.05	33.68	1	0	0	0	1	69	1.56	0.06	1	0	0	1	26	1.56	1	0	0	1	28	0	2	0
2013	6	1531	1005	0	2	11.53	3.07	1	1	0	1	16	1	1.5	17	0.61	4.35	0.16	1.03	2	0	0	0	2	11	0.61	4.03	2	0	0	0	2	41	2.46	0.06	2	41	2.46	2	0	0	2	0	0	2	7	0	0	0
2013	6	1545	931	0	1	7.53	4.49	1	1	0	1	4	2	12	20	0.6	6.38	0.15	1	4	0	0	0	4	6	0.45	3	4	0	0	0	4	66	3.89	0.11	1	38	2.28	1	25	1.5	1	1	0.11	1	12	0	1	0
2013	6	1560	930	0	2	16.81	2.8	1	1	0	1	2	1	6	43	2.5	16.85	0.4	2.63	2	0	0	0	2	15	1.54	10.23	2	1	0.05	0.52	2	7	0.3	0.06	2	1	0.06	2	4	0.24	2	0	0	2	8	0	2	0
2013	6	1561	769	0	3	0.05	4.93	1	1	0	0	1276	0	0	23	1.93	20.15	0.41	2.77	3	0	0	0	3	11	1.93	12.87	3	0	0	0	3	66	3	0.06	3	7	0.18	3	59	2.82	3	0	0	3	5	0	0	0
2013	6	1570	1003	0	18	12.45	0.57	1	1	0	1	1276	1	12	8	0.15	2.8	0.15	1	18	0	0	0	18	2	0.15	1	18	0	0	0	18	7	0.42	0.06	18	0	0	18	7	0.42	18	0	0	18	1	0	0	0
2013	6	1582	920	0	1	13.58	3.31	1	1	0	0	82	0	0	23	2.77	20.02	0.69	4.58	1	0	0	0	1	6	0.45	3	1	0	0	0	1	9	0.54	0.06	13	0	0	13	9	0.54	13	0	0	13	4	0	0	0
2013	6	1589	867	0	2	10.7	4.32	1	1	0	1	12	2	12.01	25	1.74	13.12	0.39	2.58	5	0	0	0	5	11	1.05	7	5	0	0	0	5	129	2.58	0.06	2	0	0	2	103	2.58	2	0	0	2	20	0	0	0
2013	6	1604	15885	0	1276	0	0	0	0	0	0	1276	0	0	0	0	0	0	0	1276	0	0	0	1276	0	0	0	1276	0	0	0	1276	0	0	0	1276	0	0	1276	0	0	1276	0	0	1276	0	0	0	0
2013	6	1607	15885	0	1276	0	0	0	0	0	0	1276	0	0	0	0	0	0	0	1276	0	0	0	1276	0	0	0	1276	0	0	0	1276	0	0	0	1276	0	0	1276	0	0	1276	0	0	1276	0	0	0	0
2013	6	1618	462	0	3	10.78	0.15	1	0	0	0	1276	0	0	2	0.15	1	0.15	1	3	0	0	0	3	1	0	0	3	0	0	0	3	0	0	0	1276	0	0	1276	0	0	1276	0	0	1276	12	0	0	0
2013	6	1620	981	0	2	6.31	2.2	1	0	0	0	54	0	0	20	2.2	17.98	0.9	6	2	0	0	0	2	7	2.2	14.65	2	0	0	0	2	0	0	0	1276	0	0	1276	0	0	1276	0	0	1276	9	0	0	0
2013	6	1621	828	0	1	3.61	10.67	1	1	0	0	1276	0	0	34	5.87	40.82	1.75	11.67	1	0	0	0	1	26	5.87	39.12	1	0	0	0	1	80	4.8	0.06	1	14	0.84	1	66	3.96	1	0	0	1	6	0	0	0
2013	6	1624	990	0	4	10.63	0.93	1	1	0	1	4	2	10.91	11	0.15	2.97	0.15	1	4	0	0	0	4	7	0.15	1	4	0	0	0	4	21	0.78	0.06	5	7	0.42	5	11	0.36	5	0	0	5	24	0	0	0
2013	6	1630	960	0	3	1.05	0.15	1	0	0	0	1276	0	0	11	0.15	3.63	0.15	1	3	0	0	0	3	1	0.15	1	3	0	0	0	3	0	0	0	92	0	0	92	0	0	92	0	0	92	4	0	0	0
2013	6	1635	980	0	1	7.93	4.99	1	1	0	1	2	2	10	22	0.31	4.08	0.16	1.03	1	0	0	0	1	4	0.31	2.03	1	0	0	0	1	80	4.68	0.06	1	13	0.78	1	65	3.9	1	0	0	1	13	0	0	0
2013	6	1648	855	0	10	4.62	0	1	0	0	0	1276	0	0	1	0	0	0	0	10	0	0	0	10	0	0	0	10	0	0	0	10	0	0	0	1276	0	0	1276	0	0	1276	0	0	1276	0	0	0	0
2013	6	1675	868	0	1	0.32	6.49	1	1	0	1	22	1	4	69	5.89	44.1	0.68	4.53	1	0	0	0	1	39	5.89	39.28	1	0	0	0	1	10	0.6	0.06	1	0	0	1	10	0.6	1	0	0	1	7	0	2	0
2013	6	1682	996	0	12	24.52	0.23	1	0	0	0	39	0	0	3	0.23	1.53	0.23	1.53	12	0	0	0	12	2	0.23	1.53	12	0	0	0	12	0	0	0	1276	0	0	1276	0	0	1276	0	0	1276	3	0	0	0
2013	6	1688	15885	0	76	0	0	0	0	0	0	1276	0	0	0	0	0	0	0	76	0	0	0	76	0	0	0	76	0	0	0	76	0	0	0	1276	0	0	1276	0	0	1276	0	0	1276	0	0	0	0
2013	6	1695	15885	0	1276	0	0	0	0	0	0	1276	0	0	0	0	0	0	0	1276	0	0	0	1276	0	0	0	1276	0	0	0	1276	0	0	0	1276	0	0	1276	0	0	1276	0	0	1276	0	0	0	0
2013	6	1698	1010	0	12	61.92	0	1	0	0	0	1276	0	0	2	0	0.98	0	0.77	12	0	0	0	12	0	0	0	12	0	0	0	12	0	0	0	77	0	0	77	0	0	77	0	0	77	0	0	0	0
2013	6	1711	397	0	3	3.7	12.3	1	0	0	1	10	3	12	81	12.3	84.55	2.88	19.2	3	0	0	0	3	68	12.3	82	3	0	0	0	3	0	0	0	1276	0	0	1276	0	0	1276	0	0	1276	32	0	0	0
2013	6	1713	985	0	23	3.82	0.45	1	0	0	0	1276	0	0	5	0.45	3	0.15	1	23	0	0	0	23	3	0.45	3	23	0	0	0	23	0	0	0	1276	0	0	1276	0	0	1276	0	0	1276	3	0	0	0
2013	6	1719	852	0	1	0.04	27.58	1	1	1	1	9	1	4	255	23.14	191.55	0.99	13.48	1	0	0	0	1	148	22.27	148.43	1	0	0	0	1	91	4.44	0.06	6	2	0.12	6	84	4.32	6	0	0	6	56	0	0	0
2013	6	1722	875	0	1276	20.12	0	0	0	0	0	1276	0	0	0	0	0	0	0	1276	0	0	0	1276	0	0	0	1276	0	0	0	1276	0	0	0	1276	0	0	1276	0	0	1276	0	0	1276	0	0	0	0
2013	6	1726	883	0	4	0.47	2.91	1	1	0	0	1276	0	0	31	2.19	19.38	0.44	2.92	4	0	0	0	4	10	1.36	9.07	4	0	0	0	4	12	0.72	0.06	10	5	0.3	10	7	0.42	10	0	0	10	6	0	0	0
2013	6	1733	617	0	3	1.37	3	1	1	0	1	25	1	4	16	2.88	20.95	0.49	3.27	3	0	0	0	3	3	0.67	4.43	3	0	0	0	3	2	0.12	0.06	3	0	0	3	2	0.12	3	0	0	3	17	0	0	0
2013	6	1741	661	0	2	17.57	2.98	0	1	0	1	3	1	12	0	0	0	0	0	37	0	0	0	37	0	0	0	37	0	0	0	37	49	2.98	0.11	2	0	0	2	45	2.7	2	2	0.22	2	7	0	2	0
2013	6	1742	729	0	1	3.23	15.03	1	1	1	1	27	1	5	66	7.14	56.85	0.77	5.13	1	0	0	0	1	32	6.11	40.73	1	7	0.27	2.83	1	104	4.74	0.11	2	0	0	2	2	0.12	2	30	3.3	2	23	0	11	0
2013	6	1744	789	0	1	3.04	9.54	1	1	0	0	51	0	0	27	3.71	29.2	1.71	11.4	1	0	0	0	1	11	3.28	21.87	1	1	0	0	1	111	5.83	0.11	1	3	0.18	1	85	5.1	1	5	0.55	1	13	0	4	0
2013	6	1763	839	0	1	3.79	12.19	1	1	0	1	6	2	12	77	11.23	78.35	0.9	6.02	2	0	0	0	2	64	11.23	74.83	2	0	0	0	2	16	0.96	0.06	1	6	0.36	1	10	0.6	1	0	0	1	15	0	0	0
2013	6	1767	868	0	1	34.41	6.5	1	1	0	1	18	1	24.02	36	5.47	36.8	2.22	14.8	3	2	0.22	0.63	3	3	0.45	3	3	19	0.54	1.73	3	13	1.03	0.11	1	0	0	1	8	0.48	1	5	0.55	1	8	0	2	0
2013	6	1769	814	0	1	0.05	15.54	1	1	1	1	1	4	15.81	54	3.48	33.67	1.75	11.65	1	0	0	0	1	16	3.48	23.18	1	0	0	0	1	306	12.06	0.6	1	1	0.06	1	194	9	1	0	0	1	44	0	0	0
2013	6	1776	755	0	2	4.06	74.95	1	1	1	1	12	7	50.25	100	16.5	120.22	2.19	14.6	2	0	0	0	2	37	3.24	21.6	2	0	0	0	2	54	3.05	0.11	6	33	1.86	6	20	1.08	6	0	0	6	14	0	0	0
2013	6	1777	197	0	25	12.79	0.42	1	1	0	0	1276	0	0	3	0.3	2	0.15	1	25	0	0	0	25	3	0.3	2	25	0	0	0	25	2	0.12	0.06	28	0	0	28	2	0.12	28	0	0	28	0	0	0	0
2013	6	1779	676	0	2	0.61	16.34	1	1	1	1	16	2	14.27	11	3.58	23.85	2.14	14.27	2	0	0	0	2	4	2.51	16.7	2	0	0	0	2	45	12.36	0.8	3	0	0	3	10	0.36	3	0	0	3	21	0	0	0
2013	6	1791	696	0	1	3.76	11.73	1	1	0	1	26	1	12.02	34	11.73	77.08	2.84	18.93	2	0	0	0	2	10	7.57	50.43	2	0	0	0	2	187	0	0	1	0	0	1	0	0	1	0	0	1	10	0	0	0
2013	6	1800	768	0	1	33.85	2.34	1	1	0	1	12	1	24.02	8	0.67	5.78	0.27	1.8	12	0	0	0	12	2	0.42	2.8	12	0	0	0	12	27	1.67	0.11	1	2	0.12	1	24	1.44	1	1	0.11	1	3	0	2	0
2013	6	1805	723	0	1	15.94	7.37	1	1	0	0	45	0	0	23	3.47	23.15	0.71	4.73	2	0	0	0	2	12	3.32	22.15	2	0	0	0	2	65	3.9	0.06	1	15	0.9	1	50	3	1	0	0	1	8	0	0	0
2013	6	1809	552	0	9	8.54	0	1	0	0	0	65	0	0	2	0	0	0	0	9	0	0	0	9	0	0	0	9	0	0	0	9	0	0	0	65	0	0	65	0	0	65	0	0	65	3	0	0	0
2013	6	1814	739	0	2	20.8	0.92	1	0	0	0	80	0	0	5	0.92	6.67	0.62	4.1	2	0	0	0	2	3	0.3	2	2	0	0	0	2	0	0	0	56	0	0	56	0	0	56	0	0	56	2	0	1	0
2013	6	1815	699	0	1	1.01	68.17	1	1	1	1	13	3	19.92	140	8.31	101.48	0.89	5.9	1	0	0	0	1	11	3.02	20.1	1	0	0	0	1	507	29.46	0.75	1	109	4.38	1	393	23.58	1	0	0	1	18	0	0	0
2013	6	1821	818	0	4	7.34	4.71	1	1	0	1	29	1	12	21	1.29	8.9	0.24	1.57	4	0	0	0	4	9	1.14	7.57	4	0	0	0	4	61	3.42	0.06	11	0	0	11	57	3.42	11	0	0	11	5	0	0	0
2013	6	1840	782	0	1	0.35	5.68	1	1	1	1	13	1	6	195	3.88	41.08	0.45	8.6	1	0	0	0	1	34	3.88	25.88	1	13	0	0	1	31	1.75	0.25	1	0	0	1	29	1.5	1	0	0	1	14	0	3	0
2013	6	1844	422	0	12	0	0	1	0	0	0	1276	0	0	2	0	0	0	0	12	0	0	0	12	0	0	0	12	0	0	0	12	0	0	0	89	0	0	89	0	0	89	0	0	89	6	0	2	0
2013	6	1846	847	0	3	40.58	0.15	1	0	0	0	1276	0	0	22	0.15	7.23	0.15	1.75	3	0	0	0	3	3	0.15	1	3	0	0	0	3	0	0	0	39	0	0	39	0	0	39	0	0	39	5	0	0	0
2013	6	1858	15885	0	21	0	0	1	0	0	0	1276	0	0	1	0	0	0	0	21	0	0	0	21	0	0	0	21	0	0	0	21	0	0	0	1276	0	0	1276	0	0	1276	0	0	1276	0	0	0	0
2013	6	1869	713	0	24	17.06	0	1	0	0	0	1276	0	0	3	0	0	0	0	24	0	0	0	24	0	0	0	24	0	0	0	24	0	0	0	1276	0	0	1276	0	0	1276	0	0	1276	3	0	0	0
2013	6	1871	512	0	7	6.16	0.99	1	1	0	0	1276	0	0	8	0.45	3	0.15	1	7	0	0	0	7	3	0.45	3	7	0	0	0	7	9	0.54	0.06	7	0	0	7	9	0.54	7	0	0	7	3	0	0	0
2013	6	1873	835	0	3	2.67	2.19	1	1	0	0	1276	0	0	3	0.45	3	0.15	1	10	0	0	0	10	3	0.45	3	10	0	0	0	10	29	1.74	0.06	3	5	0.3	3	24	1.44	3	0	0	3	4	0	0	0
2013	6	1881	878	0	2	6.85	1.01	1	1	0	0	1276	0	0	8	0.44	3.48	0.15	1.48	2	0	0	0	2	2	0.15	1	2	3	0.14	1.48	2	7	0.57	0.11	2	0	0	2	4	0.24	2	1	0.11	2	5	0	5	0
2013	6	1892	15885	0	1276	0	0	0	0	0	0	1276	0	0	0	0	0	0	0	1276	0	0	0	1276	0	0	0	1276	0	0	0	1276	0	0	0	1276	0	0	1276	0	0	1276	0	0	1276	0	0	0	0
2013	6	1901	958	0	1	20.97	6.15	1	0	0	1	8	1	12	38	6.15	50.97	0.99	6.62	1	0	0	0	1	27	6.15	40.98	1	0	0	0	1	0	0	0	1276	0	0	1276	0	0	1276	0	0	1276	3	0	0	0
2013	6	1922	15885	0	11	0	0	1	0	0	0	1276	0	0	8	0	0	0	0	11	0	0	0	11	0	0	0	11	0	0	0	11	0	0	0	1276	0	0	1276	0	0	1276	0	0	1276	0	0	0	0
2013	6	1932	905	0	62	5.26	0	0	0	0	0	1276	0	0	0	0	0	0	0	62	0	0	0	62	0	0	0	62	0	0	0	62	0	0	0	1276	0	0	1276	0	0	1276	0	0	1276	0	0	0	0
2013	6	1944	732	0	3	14.21	2.35	1	1	0	0	1276	0	0	14	1.03	5.73	0.6	1.72	3	0	0	0	3	1	0.15	1	3	7	0.63	2.03	3	13	1.32	0.11	4	0	0	4	0	0	4	12	1.32	4	9	0	9	0
2013	6	1945	851	0	1	9.58	14.09	1	1	0	1	16	3	20	108	7.49	54.65	0.66	4.37	1	0	0	0	1	16	1.22	8.13	1	0	0	0	1	110	6.6	0.06	1	33	1.98	1	74	4.44	1	0	0	1	13	0	0	0
2013	6	1958	688	0	4	4.63	0.21	1	1	0	0	1276	0	0	8	0.15	5.05	0.15	2.4	4	0	0	0	4	1	0.15	1	4	0	0	0	4	1	0.06	0.06	27	0	0	27	1	0.06	27	0	0	27	1	0	0	0
2013	6	1959	880	0	11	0.62	0	1	0	0	0	1276	0	0	1	0	0	0	0	11	0	0	0	11	0	0	0	11	0	0	0	11	0	0	0	1276	0	0	1276	0	0	1276	0	0	1276	0	0	0	0
2013	6	1961	821	0	4	4.1	8.07	1	1	0	1	9	3	9.5	32	7.71	27.17	3.15	6.48	4	0	0	0	4	10	1.53	10.2	4	2	0.45	1.87	4	2	0.36	0.25	24	0	0	24	0	0	24	0	0	24	29	0	1	0
2013	6	1966	926	0	2	6.86	2.91	1	1	0	0	62	0	0	18	2.91	15.68	0.98	2.88	2	1	0.98	2.8	2	14	1.35	9	2	1	0.98	2.8	2	2	0	0	5	0	0	5	0	0	5	0	0	5	20	0	2	0
2013	6	1967	676	0	2	47.74	3.93	1	1	0	0	69	0	0	24	0.63	4.17	0.18	1.17	2	0	0	0	2	6	0.45	3	2	0	0	0	2	55	3.3	0.06	2	6	0.36	2	49	2.94	2	0	0	2	8	0	0	0
2013	6	1984	884	0	1	24.45	15.37	1	1	1	1	7	2	36.02	74	14.05	99.07	1.11	7.38	1	0	0	0	1	29	11.26	75.08	1	0	0	0	1	91	1.32	0.06	1	8	0.48	1	22	0.84	1	0	0	1	11	0	0	0
2013	6	1993	875	0	24	4.46	0.06	1	1	0	1	24	1	4	1	0	0	0	0	28	0	0	0	28	1	0	0	28	0	0	0	28	2	0.06	0.06	24	1	0.06	24	0	0	24	0	0	24	5	0	0	0
2013	6	1995	881	0	1	19.89	13.6	1	1	0	1	16	1	12.02	50	13.6	76.8	2	10.05	2	1	0.84	2.4	2	23	9.24	61.62	2	1	0.84	2.4	2	174	0	0	1	0	0	1	0	0	1	0	0	1	11	0	1	0
2013	6	2007	850	0	1	6.5	5.92	1	1	1	0	88	0	0	11	1.9	8.15	0.49	1.1	4	0	0	0	4	7	0.92	6.15	4	0	0	0	4	2	0.17	0.11	27	0	0	27	1	0.06	27	0	0	27	8	0	0	0
2013	6	2018	879	0	1	12.91	7.32	1	0	0	1	16	1	1.5	15	7.32	21.8	2.23	6.42	1	0	0	0	1	0	0	0	1	12	7.32	20.98	1	0	0	0	1276	0	0	1276	0	0	1276	0	0	1276	11	0	1	0
2013	6	2022	867	0	6	0	0	1	0	0	0	48	0	0	25	0	3.25	0	1.3	6	0	0	0	6	7	0	0	6	0	0	0	6	0	0	0	1276	0	0	1276	0	0	1276	0	0	1276	21	0	0	0
2013	6	2032	891	0	1	0.73	14.13	1	1	0	1	16	2	13.5	59	13.06	87.07	2.04	13.62	1	0	0	0	1	46	12.38	82.5	1	0	0	0	1	18	1.07	0.11	11	6	0.36	11	10	0.6	11	0	0	11	16	0	0	0
2013	6	2034	118	0	1	5.16	13.72	1	1	0	1	26	1	12.02	94	12.18	80.23	0.68	4.52	1	0	0	0	1	47	7.54	50.27	1	0	0	0	1	178	1.54	0.11	1	0	0	1	0	0	1	0	0	1	14	0	1	0
2013	6	2037	872	0	3	1.56	2.73	1	0	0	0	1276	0	0	24	2.73	18.32	0.33	2.17	3	0	0	0	3	18	2.73	18.17	3	0	0	0	3	0	0	0	1276	0	0	1276	0	0	1276	0	0	1276	4	0	0	0
2013	6	2043	15885	0	1276	0	0	0	0	0	0	1276	0	0	0	0	0	0	0	1276	0	0	0	1276	0	0	0	1276	0	0	0	1276	0	0	0	1276	0	0	1276	0	0	1276	0	0	1276	0	0	0	0
2013	6	2055	990	0	1	6.64	2.97	1	1	0	0	47	0	0	20	2.17	14.48	0.49	3.28	1	1	0.18	0.5	1	11	1.8	11.98	1	6	0.37	2.5	1	10	0.8	0.11	1	6	0.36	1	0	0	1	4	0.44	1	13	0	1	0
2013	6	2057	993	0	1	4.26	4.17	1	0	0	0	58	0	0	35	4.17	25.83	0.84	5.57	1	4	0.56	1.6	1	20	3.24	21.57	1	6	0.62	2.17	1	0	0	0	58	0	0	58	0	0	58	0	0	58	3	0	2	0
2013	6	2061	15885	0	2	0	0	1	0	0	0	1276	0	0	2	0	0	0	0	2	0	0	0	2	0	0	0	2	0	0	0	2	0	0	0	1276	0	0	1276	0	0	1276	0	0	1276	0	0	0	0
2013	6	2104	903	0	1	3.66	8.53	1	1	0	1	1	2	10	23	1.09	10.62	0.21	3.53	2	0	0	0	2	15	1.09	10.62	2	0	0	0	2	130	7.44	0.06	1	1	0.06	1	127	7.38	1	0	0	1	15	0	0	0
2013	6	2109	826	0	2	0.42	1.42	1	1	0	0	1276	0	0	3	1.24	8.23	1.09	7.23	4	0	0	0	4	2	1.24	8.23	4	0	0	0	4	3	0.18	0.06	2	0	0	2	3	0.18	2	0	0	2	1	0	0	0
2013	6	2116	956	0	4	0.48	7.56	1	1	0	1	9	2	8	84	5.3	52.85	0.55	3.68	4	0	0	0	4	29	4.46	29.73	4	0	0	0	4	36	2.26	0.11	4	5	0.3	4	23	1.08	4	0	0	4	13	0	0	0
2013	6	2122	331	0	1	35.68	109.65	1	1	0	1	2	4	121	64	103.43	61.4	11.68	9.5	1	1	0.78	2.23	1	0	0	0	1	12	40.13	9.23	1	39	6.22	0.55	1	0	0	1	1	0.06	1	15	6.05	1	69	0	15	0
2013	6	2133	968	0	46	54.38	0.15	1	0	0	0	1276	0	0	1	0.15	1	0.15	1	46	0	0	0	46	1	0.15	1	46	0	0	0	46	0	0	0	1276	0	0	1276	0	0	1276	0	0	1276	3	0	0	0
2013	6	2139	667	0	2	12.25	7.63	1	1	0	1	18	2	17	31	5.68	40.1	1.81	12.08	2	0	0	0	2	18	3.71	24.75	2	0	0	0	2	30	1.95	0.11	2	27	1.62	2	0	0	2	0	0	2	15	0	0	0
2013	6	2140	58	0	1	70.62	15.24	1	1	0	1	13	2	48.03	113	13.07	93.37	2.17	6.75	1	8	3.1	8.9	1	4	0.69	4.6	1	36	10.48	39.85	1	74	2.17	0.11	2	30	0	2	26	1.56	2	6	0.55	2	23	0	6	0
2013	6	2145	892	0	2	10.1	1.92	1	0	0	1	13	1	12	63	1.92	16.15	0.57	3.8	2	0	0	0	2	32	1.92	12.8	2	0	0	0	2	0	0	0	30	0	0	30	0	0	30	0	0	30	32	0	0	0
2013	6	2148	964	0	1	3.51	8.82	1	1	0	1	29	1	12	24	1.59	15.53	0.23	1.55	1	0	0	0	1	6	0.99	6.58	1	3	0	0	1	108	7.23	0.11	1	0	0	1	93	5.58	1	2	0.22	1	22	0	9	0
2013	6	2149	15885	0	20	15	0	1	0	0	0	1276	0	0	2	0	0	0	0	20	0	0	0	20	0	0	0	20	0	0	0	20	0	0	0	1276	0	0	1276	0	0	1276	0	0	1276	0	0	0	0
2013	6	2152	926	0	3	15.71	2.75	1	0	0	0	1276	0	0	9	2.75	18.83	1.39	9.25	3	0	0	0	3	2	2.75	18.33	3	0	0	0	3	0	0	0	63	0	0	63	0	0	63	0	0	63	7	0	0	0
2013	6	2222	651	0	1	1.92	10.93	1	1	0	1	8	4	12.3	109	6.31	64.7	1.05	7.02	1	0	0	0	1	55	6.31	42.08	1	0	0	0	1	85	4.62	0.06	1	4	0.24	1	73	4.38	1	0	0	1	30	0	0	0
2013	6	2254	790	0	1	3.21	5.4	1	1	0	0	41	0	0	39	3.24	33.7	0.35	2.33	1	0	0	0	1	26	2.74	25.55	1	0	0	0	1	36	2.16	0.06	1	7	0.42	1	29	1.74	1	0	0	1	6	0	0	0
2013	6	2258	943	0	1	19.29	2.58	1	1	0	1	4	2	19.5	39	0.78	5.78	0.63	4.18	1	0	0	0	1	8	0.63	4.18	1	0	0	0	1	32	1.8	0.06	2	19	1.14	2	11	0.66	2	0	0	2	6	0	0	0
2013	6	2269	238	0	1	0.04	47.75	1	1	0	1	1	16	47.11	337	29.15	268.72	1.88	12.5	1	0	0	0	1	141	24.06	160.37	1	0	0	0	1	431	18.6	0.06	1	0	0	1	327	18.6	1	0	0	1	75	0	0	0
2013	6	2282	719	0	2	19.3	11.25	1	1	0	1	6	3	30.52	18	1.35	10.07	0.15	1	3	0	0	0	3	14	1.35	9	3	0	0	0	3	179	9.9	0.06	2	0	0	2	177	9.9	2	0	0	2	12	0	0	0
2013	6	2285	982	0	1	6.65	2.63	1	1	0	0	1276	0	0	25	1.37	9.12	0.17	1.12	1	0	0	0	1	19	1.37	9.12	1	0	0	0	1	21	1.26	0.06	1	5	0.3	1	16	0.96	1	0	0	1	2	0	2	0
2013	6	2287	977	0	17	0.04	0	0	1	0	0	1276	0	0	0	0	0	0	0	1276	0	0	0	1276	0	0	0	1276	0	0	0	1276	1	0	0	17	0	0	17	1	0	17	0	0	17	0	0	0	0
2013	6	2291	926	0	3	12.1	7.65	1	1	0	1	21	1	12	35	6.06	43.6	1.14	7.6	3	0	0	0	3	8	2.45	16.33	3	0	0	0	3	24	1.59	0.11	3	21	1.26	3	0	0	3	0	0	3	9	0	2	0
2013	6	2300	819	0	1	5.54	3.21	1	1	0	1	26	1	5	18	0.15	1	0.15	1	4	0	0	0	4	11	0.15	1	4	0	0	0	4	51	3.06	0.06	1	1	0.06	1	35	2.1	1	0	0	1	2	0	0	0
2013	6	2303	921	0	1	3.44	1.25	1	1	0	0	1276	0	0	13	1.07	7.15	0.17	1.15	2	0	0	0	2	7	0.9	6	2	0	0	0	2	3	0.18	0.06	1	2	0.12	1	1	0.06	1	0	0	1	2	0	0	0
2013	6	2305	850	0	6	13.51	2.47	1	0	0	0	1276	0	0	24	2.47	17.37	0.65	4.35	6	0	0	0	6	12	2.47	16.45	6	0	0	0	6	0	0	0	44	0	0	44	0	0	44	0	0	44	3	0	0	0
2013	6	2321	964	0	10	9.29	0.12	0	1	0	0	1276	0	0	0	0	0	0	0	89	0	0	0	89	0	0	0	89	0	0	0	89	2	0.12	0.06	10	0	0	10	2	0.12	10	0	0	10	3	0	0	0
2013	6	2327	811	0	1	2.76	5.29	1	1	0	1	16	2	6.5	23	3.38	16.5	0.25	1	1	0	0	0	1	9	1.35	9	1	3	0.53	1.5	1	21	1.91	0.11	1	0	0	1	7	0.42	1	6	0.66	1	16	0	7	0
2013	6	2334	933	0	1	12.82	8.46	1	1	0	1	16	1	1.5	22	4.74	19.68	1.69	6.72	18	0	0	0	18	3	0.93	6.18	18	2	0.44	1.27	18	42	3.72	0.11	1	0	0	1	18	1.08	1	2	0.22	1	16	0	3	0
2013	6	2336	850	0	1	3.9	3.93	1	0	0	0	38	0	0	48	3.93	23.55	0.72	3.48	1	0	0	0	1	3	0.49	3.27	1	3	0	0	1	0	0	0	1276	0	0	1276	0	0	1276	0	0	1276	2	0	2	0
2013	6	2340	843	0	2	3.91	3.29	1	1	0	1	17	1	5	35	3.17	24.95	0.6	4.02	2	0	0	0	2	7	1.69	11.28	2	0	0	0	2	4	0.12	0.06	13	0	0	13	2	0.12	13	0	0	13	13	0	2	0
2013	6	2343	929	0	2	2.43	1.72	1	1	0	0	1276	0	0	3	0.76	5.03	0.46	3.03	30	0	0	0	30	2	0.61	4.03	30	0	0	0	30	16	0.96	0.06	2	0	0	2	16	0.96	2	0	0	2	3	0	0	0
2013	6	2346	632	0	18	3.68	0.15	1	0	0	0	1276	0	0	3	0.15	1.28	0.15	1	18	0	0	0	18	1	0.15	1	18	0	0	0	18	0	0	0	1276	0	0	1276	0	0	1276	0	0	1276	3	0	0	0
2013	6	2347	525	0	1	10.25	3.25	1	1	0	0	1276	0	0	8	2.17	13.12	1.34	8.93	1	0	0	0	1	2	0.33	2.18	1	0	0	0	1	18	1.08	0.06	2	0	0	2	18	1.08	2	0	0	2	3	0	0	0
2013	6	2348	840	0	1	1.12	4.46	1	1	0	1	16	1	1.5	64	4.1	31.75	0.37	2.43	1	0	0	0	1	24	3.65	24.33	1	0	0	0	1	21	0.36	0.06	1	3	0.18	1	3	0.18	1	0	0	1	7	0	0	0
2013	6	2351	985	0	5	7.91	0.43	1	1	0	0	1276	0	0	6	0.15	2.27	0.15	1.27	5	0	0	0	5	2	0.15	1	5	1	0	0	5	3	0.28	0.11	10	0	0	10	1	0.06	10	2	0.22	10	4	0	4	0
2013	6	2355	407	0	2	0.23	3.3	1	1	0	0	78	0	0	24	2.46	16.4	0.51	3.4	2	0	0	0	2	18	1.95	13	2	0	0	0	2	14	0.84	0.06	12	4	0.24	12	10	0.6	12	0	0	12	1	0	0	0
2013	6	2357	96	0	15	0.05	5.15	1	1	0	0	58	0	0	56	3.11	20.75	0.38	2.5	16	0	0	0	16	33	3.11	20.75	16	0	0	0	16	80	2.04	0.06	15	33	1.32	15	47	0.72	15	0	0	15	16	0	0	0
2013	6	2387	388	0	1	17.05	4.58	1	0	0	1	19	1	2.25	9	4.58	31.45	2.37	15.8	1	0	0	0	1	0	0	0	1	0	0	0	1	0	0	0	47	0	0	47	0	0	47	0	0	47	7	0	0	0
2013	6	2388	769	0	1	6.92	12.97	1	1	0	1	16	2	7.25	50	6.25	50.58	3.59	23.9	2	0	0	0	2	21	5.14	37.27	2	0	0	0	2	112	6.72	0.06	1	26	1.56	1	86	5.16	1	0	0	1	15	0	0	0
2013	6	2389	580	0	1	9.99	14.01	1	1	0	1	4	3	24.03	127	14.01	96.12	0.82	5.47	1	0	0	0	1	78	13.72	91.47	1	0	0	0	1	48	0	0	2	0	0	2	0	0	2	0	0	2	13	0	1	0
2013	6	2394	15885	0	1276	0	0	0	0	0	0	1276	0	0	0	0	0	0	0	1276	0	0	0	1276	0	0	0	1276	0	0	0	1276	0	0	0	1276	0	0	1276	0	0	1276	0	0	1276	0	0	0	0
2013	6	2407	655	0	30	3.6	0	0	0	0	0	40	0	0	0	0	0	0	0	30	0	0	0	30	0	0	0	30	0	0	0	30	0	0	0	1276	0	0	1276	0	0	1276	0	0	1276	8	0	0	0
2013	6	2409	383	0	10	0	0	1	0	0	0	1276	0	0	1	0	0	0	0	10	0	0	0	10	1	0	0	10	0	0	0	10	0	0	0	1276	0	0	1276	0	0	1276	0	0	1276	0	0	0	0
2013	6	2411	698	0	1	16.86	2.45	1	1	0	0	1276	0	0	10	0.77	5.12	0.17	1.12	1	0	0	0	1	6	0.77	5.12	1	0	0	0	1	28	1.68	0.06	1	0	0	1	28	1.68	1	0	0	1	15	0	0	0
2013	6	2421	718	0	1	32.67	3.02	1	1	0	0	1276	0	0	12	1.82	12.13	0.62	4.1	2	0	0	0	2	7	1.21	8.03	2	0	0	0	2	20	1.2	0.06	1	0	0	1	20	1.2	1	0	0	1	4	0	0	0
2013	6	2427	951	0	1	0.15	29.71	1	0	0	1	10	2	24	185	29.71	156.25	1.98	6.12	1	5	2	5.73	1	18	3.1	20.67	1	47	6.78	32.63	1	0	0	0	1276	0	0	1276	0	0	1276	0	0	1276	33	0	1	0
2013	6	2429	122	0	7	5.71	5.2	1	1	0	0	1276	0	0	26	4.36	29.03	0.81	5.42	7	0	0	0	7	16	2.59	17.28	7	0	0	0	7	14	0.84	0.06	7	0	0	7	14	0.84	7	0	0	7	3	0	0	0
2013	6	2432	988	0	1	24.64	7.56	1	0	0	0	61	0	0	43	7.56	51.23	1.42	9.48	1	0	0	0	1	24	6.91	46.07	1	0	0	0	1	0	0	0	81	0	0	81	0	0	81	0	0	81	11	0	0	0
2013	6	2436	443	0	3	2.92	5.71	1	1	0	1	25	1	4	22	5.65	41.65	2.69	17.9	3	0	0	0	3	11	5.5	36.68	3	0	0	0	3	1	0.06	0.06	7	0	0	7	1	0.06	7	0	0	7	7	0	0	0
2013	6	2443	458	0	4	3.21	4.86	1	1	0	0	55	0	0	37	4.86	33.07	0.6	4.02	4	0	0	0	4	27	4.86	32.4	4	0	0	0	4	1	0	0	10	0	0	10	0	0	10	0	0	10	3	0	0	0
2013	6	2453	1026	0	21	4.79	0	1	0	0	0	1276	0	0	4	0	0.1	0	0.07	21	0	0	0	21	0	0	0	21	0	0	0	21	0	0	0	1276	0	0	1276	0	0	1276	0	0	1276	0	0	0	0
2013	6	2459	988	0	1	0	37.65	1	0	1	1	2	4	28	139	37.55	112.27	11.24	23.12	1	0	0	0	1	66	5.63	37.55	1	0	0	0	1	0	0	0	1276	0	0	1276	0	0	1276	0	0	1276	34	0	1	0
2013	6	2461	622	0	1	0	67.65	1	1	1	1	18	1	36.03	58	14.64	86.75	3.94	15.65	1	1	0	0	1	7	2.94	19.62	1	3	0.37	3.83	1	31	1.46	0.11	1	11	0.24	1	15	0.72	1	0	0	1	23	0	1	0
2013	6	2465	1045	0	9	0	0	1	0	0	0	48	0	0	11	0	1	0	0.78	9	0	0	0	9	0	0	0	9	0	0	0	9	0	0	0	47	0	0	47	0	0	47	0	0	47	6	0	0	0
2013	6	2468	963	0	1	0.02	0	1	1	0	0	1276	0	0	20	0	0.22	0	0.22	1	0	0	0	1	1	0	0	1	0	0	0	1	1	0	0	19	0	0	19	1	0	19	0	0	19	4	0	0	0
2013	6	2495	1029	0	2	16.32	29.56	1	1	0	1	8	4	42.05	76	28.6	199.87	2.87	19.1	2	0	0	0	2	52	28.35	189.02	2	0	0	0	2	88	0.96	0.06	2	1	0.06	2	15	0.9	2	0	0	2	8	0	0	0
2013	6	2497	620	0	20	21.09	0	1	0	0	0	1276	0	0	1	0	0	0	0	20	0	0	0	20	1	0	0	20	0	0	0	20	0	0	0	1276	0	0	1276	0	0	1276	0	0	1276	0	0	0	0
2013	6	2498	341	0	1	33.3	74.44	1	1	0	1	3	5	108.1	280	55.06	399.43	4.92	32.8	2	0	0	0	2	127	51.27	342.78	2	0	0	0	2	561	19.38	1.5	1	35	0	1	248	14.88	1	0	0	1	28	1.5	0	0
2013	6	2502	941	0	1	23	27.38	1	1	0	1	1	1	20	85	19.26	139.65	3.23	21.53	1	1	0.28	0.8	1	37	15.49	103.25	1	3	0.28	0.8	1	127	8.12	0.11	1	13	0.78	1	104	6.24	1	6	0.66	1	18	0	1	0
2013	6	2508	961	0	1	4.81	0	1	0	0	1	16	1	3	23	0	0.2	0	0.17	1	0	0	0	1	0	0	0	1	0	0	0	1	0	0	0	38	0	0	38	0	0	38	0	0	38	0	0	0	0
2013	6	2513	1002	0	1	17.22	4.8	1	1	0	0	47	0	0	15	1.5	10.48	0.87	5.77	1	0	0	0	1	8	1.38	9.22	1	1	0.12	1.27	1	55	3.3	0.06	1	0	0	1	55	3.3	1	0	0	1	7	0	1	0
2013	6	2520	960	0	44	0	0	0	0	0	0	1276	0	0	0	0	0	0	0	44	0	0	0	44	0	0	0	44	0	0	0	44	0	0	0	1276	0	0	1276	0	0	1276	0	0	1276	0	0	0	0
2013	6	2524	967	0	1	28.3	3.43	1	0	0	1	275	1	24.02	26	3.43	29.67	1.14	7.57	1	0	0	0	1	14	2.45	16.33	1	0	0	0	1	0	0	0	62	0	0	62	0	0	62	0	0	62	7	0	0	0
2013	6	2525	527	0	1276	19.15	0	0	0	0	0	1276	0	0	0	0	0	0	0	1276	0	0	0	1276	0	0	0	1276	0	0	0	1276	0	0	0	1276	0	0	1276	0	0	1276	0	0	1276	0	0	0	0
2013	6	2528	788	0	1	20.49	4.14	1	1	0	1	16	1	1.5	23	0.6	6.68	0.15	1.08	1	0	0	0	1	7	0.6	4	1	0	0	0	1	59	3.54	0.06	1	4	0.24	1	55	3.3	1	0	0	1	6	0	0	0
2013	6	2529	117	0	1	11.61	16.33	1	1	0	1	1	3	24	140	3.85	27.97	0.31	2.07	1	0	0	0	1	34	3.54	23.62	1	0	0	0	1	213	12.48	0.06	1	0	0	1	209	12.3	1	0	0	1	11	0	0	0
2013	6	2535	289	0	6	3.47	0	1	0	0	0	1276	0	0	2	0	0	0	0	6	0	0	0	6	0	0	0	6	0	0	0	6	0	0	0	1276	0	0	1276	0	0	1276	0	0	1276	0	0	0	0
2013	6	2553	934	0	2	3.36	4.23	1	1	0	1	16	3	7.4	25	1.65	10.97	0.41	2.7	5	0	0	0	5	8	0.98	6.5	5	0	0	0	5	46	2.58	0.06	2	0	0	2	44	2.58	2	0	0	2	10	0	1	0
2013	6	2556	830	0	1	9.71	19.02	1	1	0	0	34	0	0	88	13.27	66.7	1.9	12.65	1	7	4.41	12.65	1	19	6.33	42.18	1	36	6.74	19.93	1	144	5.75	0.25	1	15	0	1	76	0	1	50	5.5	1	12	0	3	0
2013	6	2558	971	0	14	5.06	0.86	1	1	0	0	1276	0	0	3	0.32	2.13	0.32	2.13	14	0	0	0	14	1	0.32	2.13	14	0	0	0	14	9	0.54	0.06	19	0	0	19	9	0.54	19	0	0	19	5	0	2	0
2013	6	2559	15885	0	1276	0	0	0	0	0	0	1276	0	0	0	0	0	0	0	1276	0	0	0	1276	0	0	0	1276	0	0	0	1276	0	0	0	1276	0	0	1276	0	0	1276	0	0	1276	0	0	0	0
2013	6	2563	15885	0	1276	0	0	0	0	0	0	1276	0	0	0	0	0	0	0	1276	0	0	0	1276	0	0	0	1276	0	0	0	1276	0	0	0	1276	0	0	1276	0	0	1276	0	0	1276	0	0	0	0
2013	6	2591	498	0	1	8.52	6.29	1	1	0	1	15	2	13.5	20	1.03	11.3	0.47	3.1	7	0	0	0	7	5	1.03	6.83	7	0	0	0	7	77	5.26	1	1	8	0.42	1	68	3.84	1	0	0	1	17	2	0	0
2013	6	2592	769	0	4	10.29	4.04	1	1	0	1	26	1	12	10	4.04	27.8	2.79	18.6	4	0	0	0	4	3	3.11	20.7	4	0	0	0	4	1	0	0	26	0	0	26	0	0	26	0	0	26	4	0	0	0
2013	6	2595	917	0	3	0.55	5.31	1	1	0	0	1276	0	0	21	1.87	13.08	0.22	1.48	4	0	0	0	4	13	1.87	12.48	4	0	0	0	4	30	3.44	2	3	1	0.06	3	23	1.38	3	0	0	3	11	2	0	0
2013	6	2613	832	0	1	12.73	7.71	1	1	0	1	16	1	1.5	42	4.28	28.52	0.78	5.17	1	0	0	0	1	27	3.75	25.02	1	0	0	0	1	51	3.43	0.55	1	6	0.36	1	42	2.52	1	1	0.55	1	13	0	4	0
2013	6	2624	929	0	2	5	19.01	1	1	0	1	22	2	24	61	6.77	45.1	1.97	13.13	3	0	0	0	3	21	6.62	44.1	3	0	0	0	3	205	12.24	0.06	2	0	0	2	204	12.24	2	0	0	2	5	0	0	0
2013	6	2634	727	0	18	28.17	0.36	0	1	0	1	27	1	24.02	0	0	0	0	0	92	0	0	0	92	0	0	0	92	0	0	0	92	7	0.36	0.06	18	0	0	18	6	0.36	18	0	0	18	4	0	0	0
2013	6	2637	951	0	2	42.62	4.18	1	1	1	0	1276	0	0	13	1.5	10.45	0.6	3.98	3	0	0	0	3	8	1.5	9.98	3	0	0	0	3	13	0.78	0.06	2	0	0	2	13	0.78	2	0	0	2	3	0	0	0
2013	6	2643	696	0	2	9.76	1.85	1	1	0	0	78	0	0	15	1.27	11.03	0.43	2.85	2	0	0	0	2	0	0	0	2	3	0	0	2	11	0.58	0.11	5	6	0.36	5	0	0	5	2	0.22	5	6	0	0	0
2013	6	2647	1007	0	1	25.44	53.92	1	1	1	1	3	5	70.05	53	8.31	35.62	3.38	9.72	1	5	6.71	19.27	1	8	0.74	4.92	1	17	7.27	23.75	1	942	45.61	0.11	1	44	2.34	1	496	29.52	1	129	11.88	1	21	0	4	0
2013	6	2650	859	0	2	2.9	8.08	1	1	0	0	1276	0	0	33	7.66	51.07	1	6.65	2	0	0	0	2	23	6.91	46.07	2	0	0	0	2	8	0.42	0.06	5	0	0	5	7	0.42	5	0	0	5	5	0	0	0
2013	6	2656	958	0	5	9.09	1.26	1	0	0	1	16	1	6	29	1.26	12.27	0.19	1.95	5	0	0	0	5	11	1.05	7	5	2	0.21	2.23	5	0	0	0	1276	0	0	1276	0	0	1276	0	0	1276	3	0	3	0
2013	6	2661	474	0	3	31.44	2.83	1	1	0	1	16	1	24.02	17	2.47	18.02	0.96	6.42	3	0	0	0	3	2	0.2	1.35	3	0	0	0	3	6	0.36	0.06	4	0	0	4	6	0.36	4	0	0	4	6	0	0	0
2013	6	2668	853	0	1	5.88	10.88	1	1	0	1	1	2	7.5	72	10.64	61.17	1.5	4.85	1	1	1.5	4.3	1	24	3.91	26.07	1	11	3.31	9.48	1	4	0.24	0.06	1	1	0.06	1	3	0.18	1	0	0	1	17	0	13	0
2013	6	2687	996	0	1	6.99	3.85	1	1	0	0	59	0	0	30	3.02	19.47	0.67	4.43	1	0	0	0	1	20	1.81	12.03	1	0	0	0	1	15	0.83	0.11	3	2	0.12	3	10	0.6	3	0	0	3	15	0	0	0
2013	6	2695	194	0	81	14.7	0	0	0	0	0	1276	0	0	0	0	0	0	0	81	0	0	0	81	0	0	0	81	0	0	0	81	0	0	0	1276	0	0	1276	0	0	1276	0	0	1276	0	0	0	0
2013	6	2697	909	0	1	2.4	4.08	1	1	0	0	71	0	0	37	4.02	29.17	0.48	3.22	1	0	0	0	1	19	3.26	21.72	1	0	0	0	1	1	0.06	0.06	3	0	0	3	1	0.06	3	0	0	3	11	0	0	0
2013	6	2711	385	0	3	17.4	7.52	1	0	0	0	37	0	0	42	7.52	50.13	0.83	5.52	3	0	0	0	3	40	7.35	48.97	3	0	0	0	3	0	0	0	37	0	0	37	0	0	37	0	0	37	6	0	0	0
2013	6	2713	942	0	54	4.17	0	0	0	0	0	1276	0	0	0	0	0	0	0	54	0	0	0	54	0	0	0	54	0	0	0	54	0	0	0	54	0	0	54	0	0	54	0	0	54	3	0	0	0
2013	6	2715	1024	0	2	14.42	4.99	1	1	0	1	16	1	1.5	11	4.45	31.23	2.84	18.9	5	0	0	0	5	6	1.25	8.35	5	0	0	0	5	12	0.54	0.06	2	8	0.48	2	1	0.06	2	0	0	2	8	0	0	0
2013	6	2716	1006	0	55	7.78	0	0	0	0	0	1276	0	0	0	0	0	0	0	55	0	0	0	55	0	0	0	55	0	0	0	55	0	0	0	88	0	0	88	0	0	88	0	0	88	3	0	0	0
2013	6	2717	830	0	15	27.56	16.23	1	0	0	0	1276	0	0	12	16.23	10.38	2	1.52	15	0	0	0	15	1	0.23	1.52	15	0	0	0	15	0	0	0	44	0	0	44	0	0	44	0	0	44	6	0	0	0
2013	6	2720	764	0	3	20.84	2.27	1	1	0	0	54	0	0	12	1.97	13.5	1.43	9.55	3	0	0	0	3	2	1.58	10.55	3	0	0	0	3	5	0.3	0.06	8	0	0	8	5	0.3	8	0	0	8	4	0	1	0
2013	6	2723	300	0	1	9.96	0.69	1	1	0	0	1276	0	0	4	0.25	1	0.25	1	1	0	0	0	1	0	0	0	1	0	0	0	1	4	0.44	0.11	9	0	0	9	0	0	9	0	0	9	10	0	1	0
2013	6	2739	829	0	13	2.86	0.12	0	1	0	0	1276	0	0	0	0	0	0	0	43	0	0	0	43	0	0	0	43	0	0	0	43	2	0.12	0.06	13	0	0	13	2	0.12	13	0	0	13	5	0	2	0
2013	6	2744	542	0	1	9.66	8.7	1	1	0	1	15	2	13.5	48	8.11	56.82	1.74	11.58	1	0	0	0	1	32	6.58	43.88	1	9	1.01	6.7	1	9	0.59	0.11	12	0	0	12	8	0.48	12	1	0.11	12	13	0	6	0
2013	6	2770	1022	0	2	40.3	0.6	1	1	0	1	27	1	36.03	32	0.3	17.45	0.15	5.02	2	0	0	0	2	3	0.15	1	2	0	0	0	2	6	0.3	0.06	16	2	0.06	16	4	0.24	16	0	0	16	12	0	0	0
2013	6	2775	712	0	1	0.09	13.42	1	1	0	1	16	4	13.5	99	13	93.78	1.57	10.48	1	0	0	0	1	62	13	86.68	1	0	0	0	1	7	0.42	0.06	5	0	0	5	7	0.42	5	0	0	5	32	0	0	0
2013	6	2789	999	0	1	4.27	38.4	1	1	0	1	1	6	42	329	37.92	244.55	4	9.65	1	0	0	0	1	212	31.05	207	1	0	0	0	1	8	0.48	0.06	19	0	0	19	8	0.48	19	0	0	19	91	0	0	0
2013	6	2793	1004	0	2	22.87	5.2	1	1	0	1	11	2	14.25	22	5.09	33.9	0.93	6.22	11	0	0	0	11	19	4.24	28.23	11	0	0	0	11	14	0.11	0.11	2	0	0	2	10	0	2	0	0	2	24	0	0	0
2013	6	2796	590	0	3	37.6	29.14	1	0	0	0	50	0	0	37	29.14	100.93	14	16.02	3	0	0	0	3	19	9.62	64.13	3	0	0	0	3	0	0	0	50	0	0	50	0	0	50	0	0	50	6	0	1	0
2013	6	2801	820	0	2	9.95	3.88	1	1	0	1	17	1	6.01	24	2.8	21.48	0.5	3.32	2	0	0	0	2	13	2.36	15.75	2	0	0	0	2	54	1.08	0.06	2	0	0	2	18	1.08	2	0	0	2	6	0	0	0
2013	6	2810	877	0	3	0	0	1	0	0	0	1276	0	0	341	0	553.6	0	15.8	3	0	0	0	3	8	0	0	3	0	0	0	3	0	0	0	1276	0	0	1276	0	0	1276	0	0	1276	11	0	0	0
2013	6	2811	522	0	2	0.03	0	1	1	0	0	74	0	0	12	0	0.3	0	0.3	5	0	0	0	5	3	0	0	5	0	0	0	5	4	0	0	2	0	0	2	3	0	2	0	0	2	9	0	0	0
2013	6	2813	785	0	2	12.17	0.97	1	0	0	0	1276	0	0	11	0.97	6.83	0.22	1.48	2	0	0	0	2	7	0.97	6.48	2	0	0	0	2	0	0	0	1276	0	0	1276	0	0	1276	0	0	1276	12	0	0	0
2013	6	2818	883	0	5	1.08	1.26	1	0	0	0	1276	0	0	30	1.26	8.38	0.97	6.48	5	0	0	0	5	0	0	0	5	0	0	0	5	0	0	0	1276	0	0	1276	0	0	1276	0	0	1276	3	0	0	0
2013	6	2827	810	0	9	17.42	0.27	1	1	0	0	1276	0	0	10	0.15	1	0.15	1	9	0	0	0	9	1	0.15	1	9	0	0	0	9	2	0.12	0.06	9	0	0	9	2	0.12	9	0	0	9	3	0	0	0
2013	6	2834	901	0	78	0.07	0	0	0	0	0	1276	0	0	0	0	0	0	0	78	0	0	0	78	0	0	0	78	0	0	0	78	0	0	0	1276	0	0	1276	0	0	1276	0	0	1276	0	0	0	0
2013	6	2837	832	0	4	17.95	5.36	1	1	0	0	1276	0	0	27	4.58	45.87	1.26	10.8	4	2	1.44	4.12	4	6	1.17	7.8	4	6	1.5	4.78	4	8	0.78	0.11	18	0	0	18	2	0.12	18	6	0.66	18	8	0	4	0
2013	6	2843	858	0	1	26.75	3.31	1	1	0	1	16	2	25.52	14	1.93	15.32	0.75	4.98	24	0	0	0	24	7	1.93	12.83	24	0	0	0	24	23	1.38	0.06	1	0	0	1	23	1.38	1	0	0	1	7	0	1	0
2013	6	2859	1034	0	1	49.59	18.11	1	1	1	1	18	1	24.02	59	5.07	47.28	1.95	13.02	2	0	0	0	2	13	5.07	33.77	2	0	0	0	2	226	12.99	0.15	1	11	0	1	214	12.84	1	0	0	1	9	2	0	0
2013	6	2860	844	0	2	12.74	3.16	1	1	0	1	17	1	6	21	2.28	19.37	0.55	3.65	3	0	0	0	3	0	0	0	3	0	0	0	3	13	0.88	0.11	2	0	0	2	11	0.66	2	0	0	2	5	0	0	0
2013	6	2869	837	0	2	7.91	9.33	1	1	0	1	27	1	5	5	0.45	3	0.15	1	2	0	0	0	2	3	0.45	3	2	0	0	0	2	148	8.88	0.06	4	0	0	4	148	8.88	4	0	0	4	1	0	0	0
2013	6	2875	1016	0	1	17.46	17.92	1	1	0	1	1	2	13.5	30	4.65	29.52	0.67	4.43	3	2	0.38	1.08	3	12	2.77	18.43	3	2	0.38	1.08	3	217	13.27	0.11	1	0	0	1	211	12.66	1	5	0.55	1	8	0	4	0
2013	6	2876	961	0	23	11.89	0.25	1	0	0	0	58	0	0	1	0.25	1.63	0.25	1.63	23	0	0	0	23	1	0.25	1.63	23	0	0	0	23	0	0	0	1276	0	0	1276	0	0	1276	0	0	1276	3	0	0	0
2013	6	2881	438	0	1	9.59	2.43	1	1	0	1	26	1	12	9	0.45	3	0.15	1	1	0	0	0	1	3	0.45	3	1	0	0	0	1	34	1.98	0.06	1	0	0	1	33	1.98	1	0	0	1	2	0	0	0
2013	6	2884	15885	0	20	0	0	1	0	0	0	1276	0	0	3	0	0	0	0	20	0	0	0	20	0	0	0	20	0	0	0	20	0	0	0	1276	0	0	1276	0	0	1276	0	0	1276	0	0	0	0
2013	6	2886	843	0	5	3.19	0.3	1	1	0	0	76	0	0	4	0	0.57	0	0.57	5	0	0	0	5	0	0	0	5	0	0	0	5	5	0.3	0.06	5	0	0	5	5	0.3	5	0	0	5	0	0	0	0
2013	6	2914	1021	0	1	5.77	16.18	1	1	0	0	43	0	0	69	11.02	73.43	1.12	7.48	1	0	0	0	1	50	10.5	70	1	0	0	0	1	86	5.16	0.06	1	0	0	1	86	5.16	1	0	0	1	3	0	0	0
2013	6	2920	236	0	1	11.4	1.43	1	1	0	0	32	0	0	4	0.83	5.55	0.28	1.88	6	0	0	0	6	4	0.83	5.55	6	0	0	0	6	10	0.6	0.06	1	0	0	1	10	0.6	1	0	0	1	3	0	0	0
2013	6	2922	862	0	1	2.58	12.35	1	1	0	1	3	1	6	49	11.26	81.42	2.24	14.95	1	0	0	0	1	24	9.41	62.72	1	0	0	0	1	15	1.09	0.15	1	6	0.36	1	6	0.36	1	2	0.22	1	22	1.3	3	0
2013	6	2925	954	0	2	6.19	4.33	1	0	0	0	57	0	0	59	4.33	50.2	0.38	2.75	2	0	0	0	2	28	4.33	28.85	2	0	0	0	2	0	0	0	57	0	0	57	0	0	57	0	0	57	3	0	0	0
2013	6	2927	701	0	6	8.43	1.92	1	1	0	1	6	1	4	7	0	0.02	0	0.02	6	0	0	0	6	3	0	0	6	0	0	0	6	33	1.92	0.06	6	0	0	6	32	1.92	6	0	0	6	2	0	0	0
2013	6	2928	851	0	1	34.25	17.85	1	1	0	1	2	3	49.27	68	17.19	125.18	2.96	19.75	1	0	0	0	1	31	10.65	71.02	1	0	0	0	1	14	0.66	0.06	1	9	0.42	1	4	0.24	1	0	0	1	22	0	3	0
2013	6	2939	206	0	8	11.97	1.29	1	1	0	1	12	1	12	13	0.75	6.42	0.15	1	12	0	0	0	12	8	0.75	5	12	0	0	0	12	21	0.54	0.06	8	7	0.06	8	14	0.48	8	0	0	8	8	0	0	0
2013	6	2958	964	0	1	2.2	6.3	1	1	0	1	16	2	7.51	33	2.45	15.4	1.85	1.65	1	0	0	0	1	4	0.6	4	1	4	1.85	1	1	37	3.85	0.55	1	0	0	1	0	0	1	7	3.85	1	14	0	7	0
2013	6	2966	451	0	2	6.36	11.15	1	1	0	1	16	1	1.5	50	9.9	72.73	1.78	11.85	2	0	0	0	2	23	2.13	14.22	2	0	0	0	2	15	1.25	0.55	3	0	0	3	8	0.48	3	0	0	3	18	0.55	0	0
2013	6	2988	15885	0	87	0	0	0	0	0	0	1276	0	0	0	0	0	0	0	87	0	0	0	87	0	0	0	87	0	0	0	87	0	0	0	1276	0	0	1276	0	0	1276	0	0	1276	0	0	0	0
2013	6	3024	986	0	1	16.82	19.95	1	1	0	1	8	2	26.27	5	0	1.65	0	0.6	8	0	0	0	8	0	0	0	8	0	0	0	8	337	19.95	0.15	1	0	0	1	334	19.5	1	0	0	1	7	3.9	0	0
2013	6	3030	874	0	1	3.11	43.2	1	1	0	1	6	5	41.96	169	42.76	234.35	3.1	12.3	1	0	0	0	1	128	22.1	147.3	1	0	0	0	1	82	0.44	0.11	1	0	0	1	0	0	1	0	0	1	29	0	0	0
2013	6	3033	847	0	2	1.69	49.14	1	1	0	1	4	6	40	275	48.78	355.57	1.99	13.27	2	0	0	0	2	179	43.73	291.52	2	0	0	0	2	6	0.36	0.06	2	0	0	2	6	0.36	2	0	0	2	12	0	0	0
2013	6	3039	958	0	1	6.66	12.31	1	1	0	1	26	2	18.02	43	10.51	73.97	4.7	31.33	2	0	0	0	2	8	9.7	64.63	2	0	0	0	2	190	1.8	0.06	1	0	0	1	30	1.8	1	0	0	1	9	0	0	0
2013	6	3043	438	0	1	8.29	12.53	1	1	0	1	9	2	12	52	3.35	18.02	0.92	5	1	3	0.35	1	1	2	0.3	2	1	23	2.3	13.02	1	102	9.18	0.11	1	0	0	1	32	1.92	1	21	2.31	1	12	0	2	0
2013	6	3048	798	0	2	7.67	1.05	1	1	0	0	1276	0	0	4	0.15	1.72	0.15	1	3	0	0	0	3	2	0.15	1	3	0	0	0	3	15	0.9	0.06	2	0	0	2	15	0.9	2	0	0	2	4	0	0	0
2013	6	3049	877	0	7	26.68	0.78	1	1	0	0	58	0	0	13	0.6	6.37	0.15	1.08	7	0	0	0	7	6	0.6	4	7	0	0	0	7	3	0.18	0.06	27	2	0.12	27	1	0.06	27	0	0	27	7	0	1	0
2013	6	3050	730	0	2	8.11	0.84	1	1	0	0	1276	0	0	6	0.3	2	0.15	1	10	0	0	0	10	2	0.3	2	10	0	0	0	10	9	0.54	0.06	2	0	0	2	9	0.54	2	0	0	2	5	0	2	0
2013	6	3051	834	0	1	4.93	58.36	1	1	0	1	3	7	58	155	57.61	250.27	4.64	18.42	1	0	0	0	1	33	2.38	23.92	1	0	0	0	1	19	0.75	0.11	3	2	0.12	3	5	0.3	3	0	0	3	20	0	1	0
2013	6	3053	874	0	1	5.29	46.19	1	1	0	1	8	3	23	178	45.45	326.57	2.49	21.97	1	11	9.45	27.1	1	44	13.79	91.9	1	52	25.33	192.58	1	9	0.74	0.11	3	0	0	3	5	0.3	3	4	0.44	3	26	0	4	0
2013	6	3054	15885	0	4	0	0	1	0	0	0	1276	0	0	1	0	0	0	0	4	0	0	0	4	0	0	0	4	0	0	0	4	0	0	0	1276	0	0	1276	0	0	1276	0	0	1276	0	0	0	0
2013	6	3065	1001	0	8	0.07	0.71	1	1	0	0	81	0	0	1	0.47	3.1	0.47	3.1	16	0	0	0	16	0	0	0	16	0	0	0	16	7	0.24	0.06	8	3	0.18	8	1	0.06	8	0	0	8	10	0	0	0
2013	6	3069	15885	0	20	0	0	1	0	0	0	1276	0	0	1	0	0	0	0	20	0	0	0	20	0	0	0	20	0	0	0	20	0	0	0	1276	0	0	1276	0	0	1276	0	0	1276	0	0	0	0
2013	6	3071	820	0	7	0.05	0	1	0	0	0	1276	0	0	7	0	0	0	0	7	0	0	0	7	0	0	0	7	0	0	0	7	0	0	0	1276	0	0	1276	0	0	1276	0	0	1276	0	0	0	0
2013	6	3074	606	0	2	27.82	42.06	1	1	0	1	3	1	36.03	112	34	215.7	4	19.08	2	2	0.37	1.05	2	44	25.99	174.75	2	2	0.37	1.05	2	7	8.06	2	2	0	0	2	1	0.06	2	0	0	2	25	2	5	0
2013	6	3078	845	0	1	4.59	12.51	1	1	0	1	4	3	16.01	171	2.34	28.13	0.36	2.42	2	0	0	0	2	18	2.08	13.88	2	1	0.07	0.77	2	183	10.17	0.11	1	0	0	1	161	9.18	1	0	0	1	36	0	2	0
2013	6	3080	855	0	1	9.94	4.76	1	1	1	1	22	1	12	16	3.68	26.15	1.59	10.58	1	0	0	0	1	12	3.68	24.52	1	0	0	0	1	23	1.08	0.06	1	0	0	1	20	1.08	1	0	0	1	20	0	0	0
2013	6	3082	732	0	1	7.18	1.91	1	1	0	1	6	1	4	50	1.49	20.65	0.29	1.9	1	0	0	0	1	11	1.34	8.9	1	0	0	0	1	7	0.42	0.06	2	0	0	2	7	0.42	2	0	0	2	16	0	2	0
2013	6	3083	312	0	1276	0	0	0	0	0	0	1276	0	0	0	0	0	0	0	1276	0	0	0	1276	0	0	0	1276	0	0	0	1276	0	0	0	1276	0	0	1276	0	0	1276	0	0	1276	0	0	0	0
2013	6	3085	908	0	17	35.03	0	1	0	0	0	43	0	0	1	0	0	0	0	17	0	0	0	17	0	0	0	17	0	0	0	17	0	0	0	51	0	0	51	0	0	51	0	0	51	3	0	0	0
2013	6	3109	1042	0	1	10.07	17.88	1	1	0	1	9	1	12	77	16.5	123.68	2.08	13.83	1	0	0	0	1	22	8.11	54.07	1	0	0	0	1	23	1.38	0.06	2	0	0	2	23	1.38	2	0	0	2	14	0	1	0
2013	6	3119	916	0	1	47.12	7.09	1	1	0	1	5	1	36.03	34	6.8	39.65	1.61	4.63	1	1	1.61	4.63	1	29	5.04	33.6	1	1	1.61	4.63	1	5	0.29	0.11	2	0	0	2	3	0.18	2	1	0.11	2	17	0	3	0
2013	6	3126	908	0	9	10.95	2.41	1	0	0	1	10	1	12	19	2.41	18.1	0.54	3.6	9	0	0	0	9	14	2.13	14.17	9	0	0	0	9	0	0	0	1276	0	0	1276	0	0	1276	0	0	1276	9	0	0	0
2013	6	3127	945	0	2	13.64	7.89	1	1	0	0	69	0	0	11	2.42	16.5	1.02	6.82	4	0	0	0	4	9	2.14	14.28	4	0	0	0	4	82	5.47	0.11	2	0	0	2	71	4.26	2	0	0	2	6	0	0	0
2013	6	3128	930	0	1	8.59	14.35	1	1	0	1	3	1	12	61	13.39	90.38	2.72	18.15	1	0	0	0	1	27	6.39	42.57	1	0	0	0	1	17	0.96	0.06	2	2	0.12	2	14	0.84	2	0	0	2	3	0	0	0
2013	6	3137	909	0	2	9.54	8.29	1	1	0	1	16	2	6.5	59	7.27	40.6	0.76	3.73	2	2	0.35	1	2	14	4.04	26.93	2	25	2.93	9.98	2	12	1.02	0.11	4	0	0	4	5	0.3	4	5	0.55	4	12	0	10	0
2013	6	3139	870	0	3	7.82	2.02	1	1	0	0	80	0	0	16	1.96	14.68	0.49	3.27	3	0	0	0	3	11	1.81	12.08	3	0	0	0	3	1	0.06	0.06	18	0	0	18	1	0.06	18	0	0	18	4	0	0	0
2013	6	3158	859	0	1	9.85	0.06	1	1	0	0	1276	0	0	44	0	0	0	0	1	0	0	0	1	0	0	0	1	0	0	0	1	1	0.06	0.06	4	0	0	4	1	0.06	4	0	0	4	3	0	0	0
2013	6	3177	15885	0	78	0	0	0	0	0	0	1276	0	0	0	0	0	0	0	78	0	0	0	78	0	0	0	78	0	0	0	78	0	0	0	1276	0	0	1276	0	0	1276	0	0	1276	0	0	0	0
2013	6	3191	869	0	3	2.6	0.3	1	0	0	0	1276	0	0	5	0.3	2	0.15	1	3	0	0	0	3	2	0.3	2	3	0	0	0	3	0	0	0	1276	0	0	1276	0	0	1276	0	0	1276	3	0	0	0
2013	6	3193	900	0	2	12.82	0.55	1	1	0	0	64	0	0	1	0	0	0	0	2	0	0	0	2	1	0	0	2	0	0	0	2	1	0.55	0.55	7	0	0	7	0	0	7	1	0.55	7	2	0	2	0
2013	6	3197	664	0	4	2.02	2.01	1	1	0	1	23	1	4	8	1.53	10.17	0.5	3.3	5	0	0	0	5	8	1.53	10.17	5	0	0	0	5	9	0.48	0.06	4	0	0	4	8	0.48	4	0	0	4	4	0	0	0
2013	6	3200	649	0	1	0.09	12.08	1	1	0	1	3	2	10	50	6.37	38.63	1.19	4.92	1	0	0	0	1	26	5.18	34.53	1	0	0	0	1	102	5.71	0.25	1	0	0	1	99	5.46	1	0	0	1	16	0	0	0
2013	6	3203	726	0	42	3.02	0	0	0	0	0	1276	0	0	0	0	0	0	0	42	0	0	0	42	0	0	0	42	0	0	0	42	0	0	0	1276	0	0	1276	0	0	1276	0	0	1276	3	0	0	0
2013	6	3206	977	0	17	13.71	0.11	1	1	0	1	26	1	12	1	0	0	0	0	17	0	0	0	17	0	0	0	17	1	0	0	17	4	0.11	0.11	22	0	0	22	0	0	22	1	0.11	22	14	0	1	0
2013	6	3209	1043	0	2	6.79	2.98	1	0	0	0	1276	0	0	32	2.98	2	1.49	1	2	0	0	0	2	27	0	0	2	5	2.98	2	2	0	0	0	1276	0	0	1276	0	0	1276	0	0	1276	5	0	5	0
2013	6	3210	910	0	1	0.03	5.49	1	1	0	1	16	2	5.5	82	1.77	14.02	0.2	1.3	1	0	0	0	1	13	1.28	8.52	1	0	0	0	1	64	3.72	0.06	1	1	0.06	1	58	3.48	1	0	0	1	13	0	0	0
2013	6	3215	945	0	4	14.09	1.84	1	0	0	0	1276	0	0	18	1.84	14	0.4	2.68	4	0	0	0	4	9	1.6	10.68	4	0	0	0	4	0	0	0	1276	0	0	1276	0	0	1276	0	0	1276	4	0	0	0
2013	6	3217	963	0	2	17.78	4.09	1	1	0	0	1276	0	0	10	2.36	12.88	0.92	4.57	2	1	0.92	2.65	2	1	0.69	4.57	2	3	0.92	2.65	2	18	1.73	0.11	2	0	0	2	5	0.3	2	13	1.43	2	7	0	7	0
2013	6	3218	955	0	3	26	10.21	1	1	0	0	39	0	0	52	9.01	78.5	3.18	21.17	3	0	0	0	3	15	9.01	60.05	3	0	0	0	3	83	1.2	0.06	3	0	0	3	20	1.2	3	0	0	3	23	0	0	0
2013	6	3225	266	0	1	4.72	1.78	1	1	0	1	19	1	4	12	1.11	5.65	0.39	1.57	1	0	0	0	1	4	0.46	3.03	1	4	0	0	1	11	0.67	0.11	3	0	0	3	2	0.12	3	0	0	3	9	0	1	0
2013	6	3226	584	0	2	12.37	2.27	1	1	0	0	37	0	0	63	0.95	41.52	0.5	9.15	2	0	0	0	2	36	0.95	41.52	2	0	0	0	2	23	1.32	0.06	6	5	0.3	6	17	1.02	6	0	0	6	7	0	0	0
2013	6	3230	913	0	5	18.79	0.75	1	0	0	0	68	0	0	29	0.75	5	0.15	1	5	0	0	0	5	11	0.75	5	5	0	0	0	5	0	0	0	1276	0	0	1276	0	0	1276	0	0	1276	3	0	0	0
2013	6	3241	1038	0	1	8.62	34.93	1	1	0	1	1	5	42	81	32.41	231.37	6.24	41.58	1	0	0	0	1	43	32.26	215.08	1	0	0	0	1	46	2.52	0.06	1	0	0	1	46	2.52	1	0	0	1	1	0	0	0
2013	6	3251	896	0	78	8.31	0	1	0	0	0	1276	0	0	1	0	0	0	0	78	0	0	0	78	0	0	0	78	0	0	0	78	0	0	0	1276	0	0	1276	0	0	1276	0	0	1276	0	0	0	0
2013	6	3261	883	0	8	19.95	3.19	1	1	0	0	56	0	0	5	3.13	20.85	1.56	10.38	11	0	0	0	11	5	3.13	20.85	11	0	0	0	11	1	0.06	0.06	8	1	0.06	8	0	0	8	0	0	8	1	0	0	0
2013	6	3263	15885	0	10	0	0	1	0	0	0	1276	0	0	1	0	0	0	0	10	0	0	0	10	0	0	0	10	0	0	0	10	0	0	0	1276	0	0	1276	0	0	1276	0	0	1276	0	0	0	0
2013	6	3276	829	0	1	19.05	23.73	1	1	0	1	17	1	36.03	42	2.55	17.93	0.15	1	2	0	0	0	2	18	2.55	17	2	0	0	0	2	368	21.18	0.06	1	19	0.24	1	349	20.94	1	0	0	1	4	0	0	0
2013	6	3294	15885	0	44	0	0	0	0	0	0	1276	0	0	0	0	0	0	0	44	0	0	0	44	0	0	0	44	0	0	0	44	0	0	0	1276	0	0	1276	0	0	1276	0	0	1276	0	0	0	0
2013	6	3304	671	0	1	12.25	25.94	1	1	1	1	17	2	36.02	98	15.59	89.47	1.21	8.03	1	0	0	0	1	48	7.38	49.2	1	0	0	0	1	171	10.2	0.06	2	1	0.06	2	66	3.96	2	0	0	2	6	0	0	0
2013	6	3312	627	0	6	8.08	0.54	1	1	0	0	1276	0	0	3	0	0	0	0	17	0	0	0	17	1	0	0	17	0	0	0	17	9	0.54	0.06	6	0	0	6	9	0.54	6	0	0	6	0	0	0	0
2013	6	3323	848	0	5	29.71	10.04	1	1	0	1	9	2	18.03	42	8.39	60.35	2.16	14.42	7	0	0	0	7	29	8.39	55.9	7	0	0	0	7	38	1.65	0.55	5	0	0	5	0	0	5	3	1.65	5	11	0	3	0
2013	6	3324	926	0	2	3.04	4.21	1	1	0	0	68	0	0	22	4.09	46.08	1.05	18.42	2	0	0	0	2	16	3.62	42.98	2	0	0	0	2	2	0.12	0.06	8	0	0	8	2	0.12	8	0	0	8	3	0	0	0
2013	6	3328	103	0	3	0	0	1	0	0	0	62	0	0	20	0	9.2	0	5.4	3	0	0	0	3	3	0	0	3	0	0	0	3	0	0	0	1276	0	0	1276	0	0	1276	0	0	1276	14	0	0	0
2013	6	3333	948	0	1276	6.54	0	0	0	0	0	1276	0	0	0	0	0	0	0	1276	0	0	0	1276	0	0	0	1276	0	0	0	1276	0	0	0	1276	0	0	1276	0	0	1276	0	0	1276	0	0	0	0
2013	6	3335	237	0	2	3.9	6.42	1	1	0	1	6	1	6	13	0	6.35	0	3.63	2	0	0	0	2	4	0	0	2	0	0	0	2	107	6.42	0.06	2	11	0.66	2	96	5.76	2	0	0	2	6	0	0	0
2013	6	3342	832	0	1	13.71	12.67	1	1	1	1	17	1	20	48	10.22	70.1	3.77	25.12	1	0	0	0	1	33	9.62	66.05	1	0	0	0	1	10	0.6	0.06	2	0	0	2	10	0.6	2	0	0	2	12	0	0	0
2013	6	3352	648	0	2	0.88	1.66	1	0	0	0	1276	0	0	12	1.66	11.05	0.39	2.6	2	0	0	0	2	9	1.66	11.05	2	0	0	0	2	0	0	0	1276	0	0	1276	0	0	1276	0	0	1276	3	0	0	0
2013	6	3357	568	0	1	8.67	15.24	1	1	0	1	6	1	12	84	12.12	82.68	1.63	10.83	1	0	0	0	1	55	11.22	74.78	1	0	0	0	1	53	3.12	0.06	2	0	0	2	52	3.12	2	0	0	2	10	0	0	0
2013	6	3360	497	0	1	2.41	3.14	1	1	0	1	8	2	5.5	14	1.22	8.25	0.43	2.85	1	0	0	0	1	8	0.6	4	1	0	0	0	1	34	1.92	0.06	1	4	0.24	1	29	1.68	1	0	0	1	23	0	0	0
2013	6	3361	807	0	3	15.07	10.23	1	1	0	0	1276	0	0	12	9.21	16.55	2.01	3.72	3	0	0	0	3	4	1.16	7.7	3	0	0	0	3	17	1.02	0.06	4	0	0	4	17	1.02	4	0	0	4	4	0	0	0
2013	6	3370	636	0	1	0.68	0	1	0	0	0	36	0	0	6	0	0.35	0	0.35	1	0	0	0	1	0	0	0	1	0	0	0	1	0	0	0	33	0	0	33	0	0	33	0	0	33	3	0	0	0
2013	6	3377	644	0	6	7.75	2.25	1	1	0	1	29	1	10	5	0.54	3.58	0.39	2.58	6	0	0	0	6	1	0.15	1	6	2	0	0	6	4	1.71	0.55	20	0	0	20	1	0.06	20	3	1.65	20	14	0	3	0
2013	6	3379	684	0	4	42.57	0.78	1	0	0	0	58	0	0	11	0.78	5.18	0.18	1.18	4	0	0	0	4	10	0.63	4.18	4	0	0	0	4	0	0	0	30	0	0	30	0	0	30	0	0	30	16	0	0	0
2013	6	3380	802	0	1	3.34	13.77	1	1	0	1	1	4	16	50	7.6	45.38	1.49	6.98	1	0	0	0	1	18	5.81	38.73	1	1	0	0	1	105	6.17	0.11	1	0	0	1	104	6.06	1	1	0.11	1	14	0	1	0
2013	6	3384	722	0	4	10.56	1.65	1	1	0	0	1276	0	0	17	0.15	1.67	0.15	1	22	0	0	0	22	3	0	0	22	0	0	0	22	25	1.5	0.06	4	0	0	4	25	1.5	4	0	0	4	3	0	0	0
2013	6	3385	923	0	1	3.78	16.03	1	1	0	1	4	4	18	84	6.84	39.32	0.96	3.82	1	0	0	0	1	32	2.56	17.03	1	0	0	0	1	149	9.19	0.11	1	0	0	1	144	8.64	1	0	0	1	6	0	0	0
2013	6	3389	944	0	1	10.19	0.88	1	1	0	0	32	0	0	29	0.82	12.85	0.22	1.43	1	0	0	0	1	6	0.67	4.43	1	0	0	0	1	34	0.06	0.06	1	1	0.06	1	0	0	1	0	0	1	12	0	0	0
2013	6	3411	847	0	2	8.43	1.68	1	0	0	0	1276	0	0	19	1.68	11.22	0.29	1.93	2	0	0	0	2	5	0.7	4.63	2	0	0	0	2	0	0	0	79	0	0	79	0	0	79	0	0	79	3	0	0	0
2013	6	3412	902	0	1	6.9	4.48	1	1	0	1	25	1	11	22	2.8	18.63	0.72	4.77	1	0	0	0	1	13	1.39	9.25	1	0	0	0	1	31	1.68	0.06	1	2	0.12	1	26	1.56	1	0	0	1	12	0	0	0
2013	6	3417	976	0	1	29.76	2.1	1	1	0	0	1276	0	0	2	0	0	0	0	1	0	0	0	1	0	0	0	1	0	0	0	1	35	2.1	0.06	1	0	0	1	31	1.86	1	0	0	1	3	0	0	0
2013	6	3418	982	0	3	60.81	0.3	1	1	0	1	24	1	24.02	6	0	1.42	0	1.02	3	0	0	0	3	0	0	0	3	0	0	0	3	5	0.3	0.06	11	0	0	11	5	0.3	11	0	0	11	2	0	0	0
2013	6	3420	926	0	1	36.76	4.66	1	1	0	1	16	1	1.5	20	4.33	28.88	0.8	5.33	3	0	0	0	3	11	3.82	25.43	3	0	0	0	3	82	0.33	0.11	1	0	0	1	0	0	1	3	0.33	1	9	0	2	0
2013	6	3446	1011	0	1	8.16	7.92	1	1	0	1	27	1	12	48	6.48	45.5	1.72	11.47	1	0	0	0	1	28	6.48	43.17	1	0	0	0	1	25	1.44	0.06	3	8	0.48	3	16	0.96	3	0	0	3	15	0	1	0
2013	6	3448	744	0	24	3.69	0	1	0	0	0	60	0	0	1	0	0	0	0	24	0	0	0	24	0	0	0	24	0	0	0	24	0	0	0	43	0	0	43	0	0	43	0	0	43	0	0	0	0
2013	6	3462	862	0	1	1.54	13.27	1	1	0	1	8	3	12.25	49	3.97	19.43	2.1	7	2	0	0	0	2	12	1.87	12.43	2	0	0	0	2	155	9.3	0.06	1	1	0.06	1	154	9.24	1	0	0	1	9	0	0	0
2013	6	3463	956	0	2	1.72	36.43	1	1	0	1	16	4	35	203	35.14	164.25	12.62	8.8	2	0	0	0	2	59	4.14	27.6	2	0	0	0	2	10	1.29	0.5	18	0	0	18	7	0.18	18	1	0.11	18	34	0	2	0
2013	6	3464	775	0	1	7.27	43.53	1	1	0	1	1	4	42	198	43.13	197.85	3.83	8.57	1	2	0.31	0.88	1	113	16.04	106.92	1	2	0.31	0.88	1	6	0.4	0.11	3	0	0	3	3	0.18	3	0	0	3	8	0	2	0
2013	6	3465	1037	0	1	10.56	14.36	1	1	0	1	3	1	12	63	14.36	98.78	4.16	27.7	1	0	0	0	1	38	14.36	95.73	1	1	0	0	1	1	0	0	3	0	0	3	0	0	3	0	0	3	9	0	1	0
2013	6	3477	846	0	1	16.06	44.94	1	1	1	1	3	4	50.31	144	36.71	251.32	3.56	23.7	3	2	0.35	1	3	77	26.63	177.53	3	2	0.35	1	3	232	8.18	0.11	1	7	0	1	129	7.74	1	0	0	1	27	0	1	0
2013	6	3478	929	0	1	8.14	1.63	1	0	0	0	1276	0	0	14	1.63	11.83	0.24	1.57	1	0	0	0	1	10	1.63	10.87	1	0	0	0	1	0	0	0	1276	0	0	1276	0	0	1276	0	0	1276	4	0	0	0
2013	6	3485	237	0	1	3.92	6.49	1	1	0	1	2	1	5	54	4.04	29.85	0.3	1.97	1	2	0	0	1	29	3.4	22.63	1	7	0.08	0.88	1	41	2.45	0.11	2	0	0	2	40	2.34	2	0	0	2	23	0	9	0
2013	6	3488	15885	0	3	0	0	1	0	0	0	1276	0	0	2	0	0	0	0	3	0	0	0	3	0	0	0	3	0	0	0	3	0	0	0	1276	0	0	1276	0	0	1276	0	0	1276	0	0	0	0
2013	6	3490	29	1	5	13.59	1.42	1	1	0	1	29	1	15	26	1.12	14.03	0.21	1.4	5	0	0	0	5	12	0.82	5.43	5	0	0	0	5	5	0.3	0.06	5	3	0.18	5	2	0.12	5	0	0	5	10	0	0	0
2013	6	3494	989	0	1	2.69	8.67	1	1	0	1	16	2	7.51	36	4.61	41.95	1.07	7.13	3	0	0	0	3	12	3.97	26.43	3	0	0	0	3	118	4.06	0.11	1	18	1.08	1	46	2.76	1	0	0	1	23	0	0	0
2013	6	3507	15885	0	16	0	0	1	0	0	0	1276	0	0	2	0	0	0	0	16	0	0	0	16	0	0	0	16	0	0	0	16	0	0	0	1276	0	0	1276	0	0	1276	0	0	1276	0	0	0	0
2013	6	3514	984	0	4	0	0	1	0	0	0	1276	0	0	4	0	0	0	0	4	0	0	0	4	0	0	0	4	0	0	0	4	0	0	0	1276	0	0	1276	0	0	1276	0	0	1276	0	0	0	0
2013	6	3515	648	0	1	12.2	5.57	1	1	0	1	4	1	12.01	32	2.12	22.6	0.24	2.77	1	0	0	0	1	12	1.68	11.17	1	2	0.2	0.78	1	78	3.45	0.11	1	0	0	1	52	3.12	1	2	0.22	1	26	0	3	0
2013	6	3527	78	0	1	0.87	21.35	1	1	0	1	6	2	24	211	15.92	116.25	2.69	17.92	1	3	0.4	1.13	1	112	10.73	71.53	1	32	0.49	2.13	1	73	5.43	1.5	1	0	0	1	69	3.78	1	0	0	1	37	1.5	4	0
2013	6	3532	921	0	6	13.49	1.13	1	1	0	0	91	0	0	7	1.13	7.5	0.19	1.28	6	0	0	0	6	5	0.83	5.5	6	0	0	0	6	1	0	0	8	0	0	8	0	0	8	0	0	8	7	0	0	0
2013	6	3534	551	0	1	24.77	4.96	1	1	0	1	3	1	24.02	48	4.78	45.3	0.88	5.88	1	0	0	0	1	27	3.59	23.95	1	0	0	0	1	4	0.18	0.06	3	0	0	3	3	0.18	3	0	0	3	16	0	5	0
2013	6	3541	660	0	5	0.04	0	1	0	0	0	1276	0	0	8	0	0.58	0	0.35	5	0	0	0	5	0	0	0	5	0	0	0	5	0	0	0	1276	0	0	1276	0	0	1276	0	0	1276	6	0	0	0
2013	6	3551	902	0	1	5.27	26.58	1	1	0	1	1	4	20	177	24.78	194.88	2.23	14.83	1	0	0	0	1	71	18.05	120.3	1	0	0	0	1	30	1.8	0.06	1	0	0	1	30	1.8	1	0	0	1	20	0	0	0
2013	6	3554	963	0	2	14.94	11.28	1	1	0	0	31	0	0	38	5.05	37.43	0.81	6.68	3	0	0	0	3	18	3.45	23.02	3	14	1.6	13.97	3	63	6.23	0.11	2	0	0	2	14	0.84	2	49	5.39	2	18	0	12	0
2013	6	3559	946	0	3	9.34	5.63	1	1	0	1	16	1	2.25	10	2.21	17.52	1.12	7.47	3	0	0	0	3	4	0.94	6.27	3	0	0	0	3	57	3.42	0.06	6	2	0.12	6	55	3.3	6	0	0	6	13	0	0	0
2013	6	3566	15885	0	18	0	0	1	0	0	0	1276	0	0	1	0	0	0	0	18	0	0	0	18	0	0	0	18	0	0	0	18	0	0	0	1276	0	0	1276	0	0	1276	0	0	1276	0	0	0	0
2013	6	3578	820	0	1	10.38	5.3	1	1	0	1	17	1	12	69	4.64	27.1	2.05	2.2	1	0	0	0	1	3	0.3	2	1	25	3.04	2	1	6	0.66	0.11	4	0	0	4	0	0	4	3	0.33	4	26	0	10	0
2013	6	3580	879	0	1	37.73	8.91	1	1	0	1	13	1	36.03	40	7.47	50.33	1.37	9.1	1	0	0	0	1	25	7.22	48.15	1	0	0	0	1	27	1.44	0.06	3	3	0.06	3	23	1.38	3	0	0	3	7	0	0	0
2013	6	3589	470	0	11	7.13	0.45	1	0	0	0	1276	0	0	6	0.45	3	0.15	1	11	0	0	0	11	4	0.45	3	11	0	0	0	11	0	0	0	43	0	0	43	0	0	43	0	0	43	3	0	0	0
2013	6	3596	840	0	1	12.29	4.83	1	1	0	1	16	1	1.5	19	1.83	12.73	0.55	3.63	1	0	0	0	1	5	1.52	10.15	1	0	0	0	1	51	3	0.06	1	28	1.68	1	22	1.32	1	0	0	1	5	0	0	0
2013	6	3616	744	0	1	4.41	1.04	1	1	0	0	1276	0	0	26	0.5	4.28	0.2	1.33	1	0	0	0	1	4	0.5	3.33	1	0	0	0	1	9	0.54	0.06	1	0	0	1	9	0.54	1	0	0	1	1	0	0	0
2013	6	3625	858	0	2	4.14	1.5	1	1	0	0	1276	0	0	29	0.3	4.03	0.15	1	2	0	0	0	2	14	0.15	1	2	0	0	0	2	20	1.2	0.06	13	4	0.24	13	16	0.96	13	0	0	13	0	0	0	0
2013	6	3634	902	0	1	4.66	61.46	1	1	1	1	6	10	60	97	38.09	210.87	5.17	34.45	1	0	0	0	1	45	16.7	111.35	1	0	0	0	1	132	19.77	4	1	0	0	1	126	7.44	1	0	0	1	25	0	0	0
2013	6	3648	746	0	1	9.22	0.24	1	1	0	0	44	0	0	4	0	0.57	0	0.57	11	0	0	0	11	3	0	0	11	0	0	0	11	19	0.24	0.06	1	4	0.24	1	0	0	1	0	0	1	4	0	0	0
2013	6	3655	1002	0	2	0	5.48	1	0	0	0	1276	0	0	46	5.48	27.92	4.5	17.87	2	0	0	0	2	0	0	0	2	22	0.98	2.8	2	0	0	0	31	0	0	31	0	0	31	0	0	31	14	0	10	0
2013	6	3664	965	0	1	16.34	7.22	1	1	0	1	29	1	12	46	5.46	18.47	1.07	2.2	3	10	1.76	5.02	3	1	0.15	1	3	31	3.16	12.4	3	17	1.76	0.15	1	0	0	1	3	0.18	1	13	1.43	1	12	0	7	0
2013	6	3679	15885	0	1276	0	0	0	0	0	0	1276	0	0	0	0	0	0	0	1276	0	0	0	1276	0	0	0	1276	0	0	0	1276	0	0	0	1276	0	0	1276	0	0	1276	0	0	1276	0	0	0	0
2013	6	3680	967	0	2	7.21	0.78	1	1	0	0	1276	0	0	5	0	3.85	0	2.35	11	0	0	0	11	1	0	0	11	0	0	0	11	13	0.78	0.06	2	5	0.3	2	8	0.48	2	0	0	2	6	0	0	0
2013	6	3682	613	0	4	0.01	0	1	1	0	0	47	0	0	9	0	3.25	0	1.23	4	0	0	0	4	1	0	0	4	0	0	0	4	2	0	0	4	0	0	4	0	0	4	0	0	4	9	0	0	0
2013	6	3684	932	0	8	28.99	2.21	1	0	0	0	1276	0	0	7	2.21	12.43	0.9	6	8	0	0	0	8	5	1.35	9	8	1	0.07	0.68	8	0	0	0	42	0	0	42	0	0	42	0	0	42	6	0	3	0
2013	6	3693	502	0	2	10.79	16.38	1	1	0	1	7	3	19	123	14.56	93.1	0.84	5.6	2	2	1.05	3.02	2	77	10.76	71.7	2	20	3.09	13.23	2	25	1.82	0.11	3	0	0	3	12	0.72	3	9	0.99	3	33	0	4	0
2013	6	3695	686	0	12	5.38	0.35	1	0	0	0	1276	0	0	4	0.35	2.7	0.2	1.32	12	0	0	0	12	1	0.15	1	12	0	0	0	12	0	0	0	1276	0	0	1276	0	0	1276	0	0	1276	4	0	1	0
2013	6	3702	688	0	3	1.89	5.52	1	1	0	1	15	1	6	19	1.8	12.63	0.15	1	3	0	0	0	3	12	1.8	12	3	0	0	0	3	62	3.72	0.06	3	5	0.3	3	57	3.42	3	0	0	3	11	0	0	0
2013	6	3705	834	0	6	9.48	0.3	1	1	0	0	1276	0	0	1	0	0	0	0	6	0	0	0	6	1	0	0	6	0	0	0	6	5	0.3	0.06	6	0	0	6	5	0.3	6	0	0	6	0	0	0	0
2013	6	3712	15885	0	13	0	0	1	0	0	0	1276	0	0	3	0	0	0	0	13	0	0	0	13	0	0	0	13	0	0	0	13	0	0	0	1276	0	0	1276	0	0	1276	0	0	1276	0	0	0	0
2013	6	3713	699	0	20	1.98	0	1	0	0	0	1276	0	0	1	0	0.03	0	0.03	20	0	0	0	20	0	0	0	20	0	0	0	20	0	0	0	1276	0	0	1276	0	0	1276	0	0	1276	2	0	0	0
2013	6	3740	964	0	2	5.97	2.64	1	1	0	0	46	0	0	25	2.64	17.58	0.2	1.3	2	0	0	0	2	17	2.31	15.42	2	0	0	0	2	1	0	0	10	0	0	10	0	0	10	0	0	10	6	0	0	0
2013	6	3741	724	0	1	24.6	28.95	1	1	0	1	24	1	36.03	188	16.91	139.72	2	9.33	2	2	0.18	0.5	2	83	14.04	93.62	2	9	0.87	7.7	2	199	12.04	0.11	1	0	0	1	197	11.82	1	2	0.22	1	32	0	2	0
2013	6	3753	837	0	1	4.75	3.37	1	1	0	0	1276	0	0	44	3.31	23.5	0.53	3.53	1	0	0	0	1	17	3.31	22.08	1	0	0	0	1	1	0.06	0.06	27	0	0	27	1	0.06	27	0	0	27	26	0	0	0
2013	6	3754	1008	0	2	22.57	2.71	1	0	0	0	71	0	0	20	2.71	18.03	0.42	2.82	2	0	0	0	2	14	2.56	17.03	2	0	0	0	2	0	0	0	71	0	0	71	0	0	71	0	0	71	4	0	0	0
2013	6	3756	1034	0	2	26.13	9.73	1	1	0	1	2	1	12	53	9.73	64.83	0.81	5.37	2	0	0	0	2	45	9.43	62.83	2	0	0	0	2	95	0	0	2	0	0	2	0	0	2	0	0	2	9	0	0	0
2013	6	3762	960	0	1	7.6	8.22	1	1	0	1	12	1	12	51	0.3	3.4	0.3	2	3	0	0	0	3	3	0.3	2	3	0	0	0	3	133	7.92	0.06	1	3	0.18	1	130	7.74	1	0	0	1	11	0	0	0
2013	6	3764	1002	0	6	40.27	1.02	1	1	0	1	16	1	36.03	4	0	2.7	0	1.27	6	0	0	0	6	0	0	0	6	0	0	0	6	17	1.02	0.06	10	0	0	10	17	1.02	10	0	0	10	4	0	0	0
2013	6	3768	875	0	2	11.52	6.37	1	1	0	1	16	1	1.5	42	5.75	41.43	0.52	3.5	2	6	2.17	6.2	2	3	0.64	4.23	2	15	3.93	18.87	2	9	0.62	0.11	13	0	0	13	3	0.18	13	5	0.33	13	17	0	7	0
2013	6	3771	766	0	30	10.31	0	1	0	0	0	33	0	0	1	0	0	0	0	30	0	0	0	30	0	0	0	30	0	0	0	30	0	0	0	33	0	0	33	0	0	33	0	0	33	2	0	2	0
2013	6	3774	904	0	3	8.26	0.21	1	1	0	0	1276	0	0	13	0.15	5.57	0.15	3.98	3	0	0	0	3	7	0.15	1.38	3	0	0	0	3	1	0.06	0.06	23	1	0.06	23	0	0	23	0	0	23	0	0	0	0
2013	6	3778	884	0	1	7.32	11.27	1	1	0	1	25	1	15	44	9.65	64.57	2.27	15.15	2	0	0	0	2	33	8.43	56.22	2	0	0	0	2	27	1.62	0.06	1	6	0.36	1	21	1.26	1	0	0	1	20	0	0	0
2013	6	3779	1032	0	1	13.36	3.6	1	1	0	1	13	2	13.5	86	0.45	7.55	0.15	1.47	1	0	0	0	1	5	0.45	3	1	6	0	0	1	43	3.15	0.25	1	4	0.24	1	36	2.16	1	0	0	1	19	0	1	0
2013	6	3780	1041	0	1	0.06	11.81	1	1	0	1	12	1	12	27	1.91	20.8	0.67	4.43	1	0	0	0	1	8	1.09	7.27	1	0	0	0	1	180	9.9	0.06	1	0	0	1	180	9.9	1	0	0	1	22	6	0	0
2013	6	3786	886	0	1	0.75	20.35	1	1	0	1	13	1	12	66	17.17	127.47	2.06	13.73	1	0	0	0	1	44	17	113.32	1	0	0	0	1	53	3.18	0.06	2	11	0.66	2	42	2.52	2	0	0	2	16	0	0	0
2013	6	3790	15885	0	1276	0	0	0	0	0	0	1276	0	0	0	0	0	0	0	1276	0	0	0	1276	0	0	0	1276	0	0	0	1276	0	0	0	1276	0	0	1276	0	0	1276	0	0	1276	0	0	0	0
2013	6	3806	945	0	5	5.23	0.15	1	0	0	0	43	0	0	8	0.15	1.78	0.15	1	5	0	0	0	5	6	0.15	1	5	0	0	0	5	0	0	0	1276	0	0	1276	0	0	1276	0	0	1276	8	0	0	0
2013	6	3809	993	0	4	5.22	1.49	1	1	0	1	61	1	4	19	1.43	13.42	0.24	1.82	4	0	0	0	4	3	0.48	3.18	4	0	0	0	4	1	0.06	0.06	11	0	0	11	1	0.06	11	0	0	11	8	0	0	0
2013	6	3810	757	0	2	13.03	0.47	1	1	0	1	22	1	12	15	0.17	9.58	0.17	1.97	2	0	0	0	2	1	0.17	1.12	2	0	0	0	2	5	0.3	0.06	7	0	0	7	5	0.3	7	0	0	7	11	0	2	0
2013	6	3813	992	0	1	0.52	2.37	1	1	0	0	1276	0	0	8	0.3	1.97	0.3	1.97	3	0	0	0	3	0	0	0	3	0	0	0	3	33	2.07	0.15	1	24	1.44	1	8	0.48	1	0	0	1	9	0	0	0
2013	6	3814	954	0	1	10.14	2.73	1	1	0	1	9	1	0.01	77	2.73	28.18	1.17	7.82	1	0	0	0	1	47	0	8.82	1	0	0	0	1	2	0	0	9	0	0	9	0	0	9	0	0	9	8	0	2	0
2013	6	3820	1015	0	1	7.67	32.27	1	1	0	1	20	3	36.02	417	30.41	277.72	1.75	11.68	1	0	0	0	1	140	27.91	186.07	1	15	1.1	7.47	1	51	1.86	0.06	1	21	0.36	1	25	1.5	1	0	0	1	88	0	4	0
2013	6	3824	456	0	1	8.48	31.44	1	1	1	1	4	4	32	208	19.89	170.93	1.28	8.5	1	0	0	0	1	98	14.2	94.63	1	1	0.06	0.58	1	172	11.5	0.25	1	7	0.42	1	123	7.38	1	0	0	1	45	0	2	0
2013	6	3835	15885	0	15	0	0	1	0	0	0	1276	0	0	1	0	0	0	0	15	0	0	0	15	0	0	0	15	0	0	0	15	0	0	0	1276	0	0	1276	0	0	1276	0	0	1276	0	0	0	0
2013	6	3836	15885	0	1276	0	0	0	0	0	0	1276	0	0	0	0	0	0	0	1276	0	0	0	1276	0	0	0	1276	0	0	0	1276	0	0	0	1276	0	0	1276	0	0	1276	0	0	1276	0	0	0	0
2013	6	3844	947	0	1	29.54	14.61	1	1	0	1	3	1	24.02	46	4.65	42.55	0.55	3.65	3	0	0	0	3	30	4.65	30.98	3	0	0	0	3	166	9.96	0.06	1	0	0	1	166	9.96	1	0	0	1	7	0	0	0
2013	6	3853	15880	0	1271	0	0	0	0	0	0	1271	0	0	0	0	0	0	0	1271	0	0	0	1271	0	0	0	1271	0	0	0	1271	0	0	0	1271	0	0	1271	0	0	1271	0	0	1271	0	0	0	0
2013	6	3854	905	0	4	11.35	1.54	1	1	0	0	87	0	0	8	1.54	10.3	0.39	2.6	4	0	0	0	4	6	1.54	10.27	4	0	0	0	4	4	0	0	4	0	0	4	0	0	4	0	0	4	12	0	0	0
2013	6	3874	867	0	2	8.24	4.77	1	0	0	0	1276	0	0	38	4.77	21.17	0.55	3.67	2	0	0	0	2	6	1.03	6.88	2	8	0.92	2.62	2	0	0	0	91	0	0	91	0	0	91	0	0	91	10	0	3	0
2013	6	3885	818	0	1	5.23	19.51	1	1	0	1	3	2	18.03	96	19.29	140.47	3.29	21.95	1	0	0	0	1	78	18.62	133.78	1	0	0	0	1	37	0.22	0.11	1	0	0	1	0	0	1	0	0	1	18	0	0	0
2013	6	3887	971	0	2	1.98	0	1	0	0	0	66	0	0	5	0	0.23	0	0.18	2	0	0	0	2	0	0	0	2	0	0	0	2	0	0	0	62	0	0	62	0	0	62	0	0	62	0	0	0	0
2013	6	3889	940	0	2	23.21	9.47	1	1	0	1	24	1	24.02	38	8.04	53.6	1.46	9.73	23	0	0	0	23	33	6.18	41.2	23	0	0	0	23	23	1.43	0.11	2	0	0	2	22	1.32	2	0	0	2	12	0	1	0
2013	6	3890	386	0	24	3.53	0	1	0	0	0	1276	0	0	1	0	0	0	0	24	0	0	0	24	0	0	0	24	0	0	0	24	0	0	0	42	0	0	42	0	0	42	0	0	42	0	0	0	0
2013	6	3893	15885	0	1276	0	0	0	0	0	0	1276	0	0	0	0	0	0	0	1276	0	0	0	1276	0	0	0	1276	0	0	0	1276	0	0	0	1276	0	0	1276	0	0	1276	0	0	1276	0	0	0	0
2013	6	3897	689	0	4	9.26	0	1	0	0	0	1276	0	0	4	0	0	0	0	4	0	0	0	4	0	0	0	4	0	0	0	4	0	0	0	1276	0	0	1276	0	0	1276	0	0	1276	0	0	0	0
2013	6	3922	896	0	3	0.79	5.37	1	0	0	0	1276	0	0	38	5.37	36.08	0.39	2.58	3	0	0	0	3	19	3	19.98	3	0	0	0	3	0	0	0	1276	0	0	1276	0	0	1276	0	0	1276	5	0	0	0
2013	6	3926	949	0	4	4.34	0.3	1	0	0	0	1276	0	0	4	0.3	2	0.15	1	4	0	0	0	4	4	0.3	2	4	0	0	0	4	0	0	0	1276	0	0	1276	0	0	1276	0	0	1276	3	0	0	0
2013	6	3936	944	0	4	8.97	2.07	1	1	0	0	1276	0	0	29	1.59	10.38	0.62	4.15	4	1	0.47	1.33	4	6	1.12	7.47	4	2	0.47	1.33	4	8	0.48	0.06	6	0	0	6	8	0.48	6	0	0	6	5	0	2	0
2013	6	3937	1009	0	1	23.45	8.23	1	1	0	0	1276	0	0	8	0.64	4.28	0.18	1.18	2	0	0	0	2	7	0.64	4.28	2	0	0	0	2	125	7.59	0.15	1	0	0	1	124	7.44	1	0	0	1	7	0	0	0
2013	6	3948	1017	0	3	0	8.13	1	1	0	0	1276	0	0	16	7.14	20.73	2.25	6.47	3	11	7.11	20.4	3	0	0	0	3	16	7.14	20.73	3	10	0.99	0.11	14	0	0	14	0	0	14	10	0.99	14	9	0	9	0
2013	6	3951	694	0	4	0.6	1.23	1	1	0	0	1276	0	0	13	0.15	9.45	0.15	1.87	5	0	0	0	5	1	0.15	1	5	0	0	0	5	18	1.08	0.06	4	1	0.06	4	17	1.02	4	0	0	4	3	0	0	0
2013	6	3957	540	0	32	7.82	0	0	0	0	0	1276	0	0	0	0	0	0	0	32	0	0	0	32	0	0	0	32	0	0	0	32	0	0	0	55	0	0	55	0	0	55	0	0	55	3	0	0	0
2013	6	3963	1025	0	1	1.55	0.37	1	1	0	0	1276	0	0	8	0	0	0	0	1	0	0	0	1	2	0	0	1	0	0	0	1	3	0.37	0.25	20	0	0	20	2	0.12	20	0	0	20	3	0	0	0
2013	6	3968	1045	0	1	26.21	6.98	1	1	0	1	6	1	12	21	4.22	28.68	1.61	10.7	1	0	0	0	1	17	3.66	24.4	1	0	0	0	1	50	2.76	0.06	1	9	0.54	1	37	2.22	1	0	0	1	8	0	0	0
2013	6	3969	942	0	12	8.85	0.18	0	1	0	0	1276	0	0	0	0	0	0	0	80	0	0	0	80	0	0	0	80	0	0	0	80	3	0.18	0.06	12	0	0	12	3	0.18	12	0	0	12	12	0	0	0
2013	6	3977	936	0	3	30.88	2.19	1	0	0	1	16	2	6.5	11	2.19	8.35	1.36	3.57	3	0	0	0	3	4	0.84	5.57	3	0	0	0	3	0	0	0	1276	0	0	1276	0	0	1276	0	0	1276	12	0	0	0
2013	6	3983	680	0	2	0.03	0	1	0	0	0	1276	0	0	4	0	0	0	0	2	0	0	0	2	2	0	0	2	0	0	0	2	0	0	0	1276	0	0	1276	0	0	1276	0	0	1276	3	0	0	0
2013	6	3986	891	0	8	2.97	1.13	1	1	0	0	36	0	0	7	0.35	2.7	0.2	1.32	10	0	0	0	10	2	0.35	2.32	10	0	0	0	10	13	0.78	0.06	8	3	0.18	8	10	0.6	8	0	0	8	0	0	0	0
2013	6	3988	1000	0	2	5.75	9.56	1	1	0	1	14	3	11.5	18	4.7	14.97	1.49	2.57	3	0	0	0	3	9	1.72	11.45	3	0	0	0	3	97	4.86	0.06	2	0	0	2	97	4.86	2	0	0	2	8	0	0	0
2013	6	3997	689	0	1	6.19	30.34	1	1	0	1	3	3	34.03	82	29.93	205.4	7.87	52.45	1	1	0.99	2.83	1	29	20.56	137.05	1	6	2.46	8.28	1	58	0.41	0.11	1	2	0.12	1	3	0.18	1	1	0.11	1	31	0	1	0
2013	6	4003	906	0	11	0.11	0	1	0	0	0	1276	0	0	3	0	0.02	0	0.02	11	0	0	0	11	0	0	0	11	0	0	0	11	0	0	0	1276	0	0	1276	0	0	1276	0	0	1276	0	0	0	0
2013	6	4006	766	0	7	9.98	0.6	1	0	0	0	1276	0	0	4	0.6	4	0.15	1	7	0	0	0	7	4	0.6	4	7	0	0	0	7	0	0	0	88	0	0	88	0	0	88	0	0	88	3	0	0	0
2013	6	4010	998	0	5	0	4.81	1	1	0	0	47	0	0	15	4.23	28.45	1.79	11.95	5	0	0	0	5	10	4.23	28.22	5	0	0	0	5	12	0.58	0.11	5	0	0	5	10	0.36	5	0	0	5	16	0	0	0
2013	6	4015	459	0	3	0.02	0	1	1	0	0	1276	0	0	7	0	0	0	0	3	0	0	0	3	1	0	0	3	0	0	0	3	1	0	0	7	0	0	7	1	0	7	0	0	7	7	0	0	0
2013	6	4020	875	0	2	3.01	5.93	1	0	0	0	67	0	0	22	5.93	39.85	2.48	16.52	2	0	0	0	2	14	5.93	39.53	2	0	0	0	2	0	0	0	1276	0	0	1276	0	0	1276	0	0	1276	5	0	0	0
2013	6	4025	858	0	1	2.91	8.32	1	1	0	1	16	1	1.5	35	5.08	38.55	0.87	5.78	1	0	0	0	1	22	4.31	28.75	1	0	0	0	1	54	3.24	0.06	1	18	1.08	1	36	2.16	1	0	0	1	13	0	0	0
2013	6	4043	884	0	13	48.25	0	1	0	0	0	1276	0	0	2	0	0	0	0	13	0	0	0	13	0	0	0	13	2	0	0	13	0	0	0	71	0	0	71	0	0	71	0	0	71	0	0	0	0
2013	6	4053	925	0	21	0	0	1	0	0	0	1276	0	0	7	0	0	0	0	21	0	0	0	21	0	0	0	21	6	0	0	21	0	0	0	1276	0	0	1276	0	0	1276	0	0	1276	3	0	2	0
2013	6	4057	1037	0	1	3.92	0.72	1	1	0	0	1276	0	0	3	0.42	3.32	0.27	1.8	4	0	0	0	4	2	0.42	2.8	4	0	0	0	4	5	0.3	0.06	1	0	0	1	5	0.3	1	0	0	1	3	0	0	0
2013	6	4073	711	0	2	5.83	6.07	1	1	0	0	40	0	0	29	3.63	25.08	0.25	1.68	4	0	0	0	4	26	3.48	23.22	4	0	0	0	4	26	2.44	0.5	2	1	0.06	2	23	1.38	2	0	0	2	3	0	0	0
2013	6	4075	764	0	5	22.61	4.89	1	0	0	1	16	1	1.5	28	4.89	33.2	0.65	4.32	5	0	0	0	5	24	4.89	32.58	5	0	0	0	5	0	0	0	1276	0	0	1276	0	0	1276	0	0	1276	4	0	0	0
2013	6	4082	964	0	1	25.81	15.85	1	0	0	1	16	3	39.02	104	15.85	114.48	1.91	12.7	1	0	0	0	1	36	15.7	104.72	1	3	0.15	1.53	1	0	0	0	59	0	0	59	0	0	59	0	0	59	10	0	0	0
2013	6	4089	867	0	1	4.65	20.6	1	1	0	1	7	2	24.03	127	20.49	149.52	3.13	20.88	2	0	0	0	2	90	20.2	134.65	2	0	0	0	2	293	0.11	0.11	1	0	0	1	0	0	1	0	0	1	21	0	0	0
2013	6	4092	662	0	13	26.58	0.3	1	0	0	0	40	0	0	10	0.3	2	0.15	1	13	0	0	0	13	3	0.3	2	13	3	0	0	13	0	0	0	40	0	0	40	0	0	40	0	0	40	6	0	0	0
2013	6	4106	715	0	15	11	0.12	1	1	0	0	1276	0	0	1	0	0.47	0	0.47	15	0	0	0	15	0	0	0	15	0	0	0	15	2	0.12	0.06	27	0	0	27	2	0.12	27	0	0	27	4	0	1	0
2013	6	4107	830	0	2	1.31	3.72	1	1	0	0	75	0	0	12	0.6	4.4	0.15	1	13	0	0	0	13	4	0.6	4	13	0	0	0	13	52	3.12	0.06	2	0	0	2	52	3.12	2	0	0	2	10	0	0	0
2013	6	4110	955	0	3	6.66	2.41	1	1	0	0	48	0	0	7	0.37	2.95	0.22	1.47	3	0	0	0	3	6	0.37	2.47	3	0	0	0	3	34	2.04	0.06	3	0	0	3	34	2.04	3	0	0	3	4	0	0	0
2013	6	4114	450	0	4	3.07	1.05	1	0	0	0	1276	0	0	9	1.05	7	0.15	1	4	0	0	0	4	7	1.05	7	4	0	0	0	4	0	0	0	1276	0	0	1276	0	0	1276	0	0	1276	0	0	0	0
2013	6	4119	239	0	24	0	0	1	0	0	0	1276	0	0	2	0	0	0	0	24	0	0	0	24	0	0	0	24	0	0	0	24	0	0	0	1276	0	0	1276	0	0	1276	0	0	1276	0	0	0	0
2013	6	4129	715	0	2	28.42	1.55	1	1	0	0	1276	0	0	7	1.15	6.75	0.23	1.5	2	2	0.35	1	2	3	0.53	3.5	2	3	0.47	2.25	2	5	0.4	0.11	18	0	0	18	3	0.18	18	2	0.22	18	3	0	3	0
2013	6	4139	15885	0	1276	0	0	0	0	0	0	1276	0	0	0	0	0	0	0	1276	0	0	0	1276	0	0	0	1276	0	0	0	1276	0	0	0	1276	0	0	1276	0	0	1276	0	0	1276	0	0	0	0
2013	6	4143	836	0	4	0.42	3.6	1	1	0	1	21	1	4	37	2.64	18.95	0.45	3	4	0	0	0	4	5	0.75	5	4	0	0	0	4	25	0.96	0.06	4	0	0	4	25	0.96	4	0	0	4	6	0	0	0
2013	6	4153	321	0	5	0.46	0	1	0	0	0	1276	0	0	2	0	0	0	0	5	0	0	0	5	0	0	0	5	1	0	0	5	0	0	0	63	0	0	63	0	0	63	0	0	63	1	0	1	0
2013	6	4161	870	0	1	47.82	4.25	1	1	0	1	16	1	36.03	36	3.12	23.72	0.91	2.88	1	2	0.91	2.62	1	3	0.3	2	1	14	1.79	11.78	1	15	1.13	0.11	6	0	0	6	6	0.36	6	7	0.77	6	16	0	9	0
2013	6	4176	870	0	1	10.05	8.34	1	1	0	0	44	0	0	44	8.03	55.57	3.41	22.7	1	0	0	0	1	17	6.18	41.18	1	0	0	0	1	2	0.31	0.25	20	0	0	20	1	0.06	20	0	0	20	11	0	6	0
2013	6	4180	867	0	1	0.01	32.41	1	1	0	1	5	5	32	184	26.66	132.15	3.7	5	1	0	0	0	1	66	11.43	76.17	1	4	0.18	0.5	1	95	5.75	0.25	3	0	0	3	90	4.92	3	1	0.11	3	36	0	2	0
2013	6	4181	1033	0	1	13.03	31.87	1	1	0	1	13	2	36.02	167	12.55	118.1	2.06	13.75	1	0	0	0	1	67	10.96	73.03	1	0	0	0	1	330	19.32	0.06	1	9	0.24	1	318	19.08	1	0	0	1	59	0	0	0
2013	6	4184	15885	0	72	0	0	0	0	0	0	1276	0	0	0	0	0	0	0	72	0	0	0	72	0	0	0	72	0	0	0	72	0	0	0	1276	0	0	1276	0	0	1276	0	0	1276	0	0	0	0
2013	6	4199	962	0	4	24.15	0.15	1	0	0	0	1276	0	0	5	0.15	1.38	0.15	1	4	0	0	0	4	2	0.15	1	4	0	0	0	4	0	0	0	68	0	0	68	0	0	68	0	0	68	8	0	0	0
2013	6	4203	986	0	80	0	0	0	0	0	0	1276	0	0	0	0	0	0	0	80	0	0	0	80	0	0	0	80	0	0	0	80	0	0	0	1276	0	0	1276	0	0	1276	0	0	1276	0	0	0	0
2013	6	4204	966	0	1	51.4	2.74	1	1	0	1	7	1	36.03	48	2.44	19.1	0.42	2.8	1	0	0	0	1	16	1.72	11.48	1	3	0	0	1	5	0.3	0.06	2	0	0	2	5	0.3	2	0	0	2	10	0	3	0
2013	6	4223	827	0	1	9.43	1.53	1	1	0	0	35	0	0	18	0.65	9.03	0.2	1.32	1	0	0	0	1	5	0.5	3.32	1	1	0	0	1	38	0.88	0.11	3	0	0	3	0	0	3	8	0.88	3	14	0	10	0
2013	6	4231	920	0	1	18.21	5.07	1	0	0	1	25	1	12	41	5.07	37.58	0.75	4.98	1	0	0	0	1	32	5.07	33.8	1	0	0	0	1	0	0	0	82	0	0	82	0	0	82	0	0	82	12	0	0	0
2013	6	4233	835	0	2	17.04	7.21	1	1	0	1	16	1	1.5	14	2.65	21.48	1.28	8.53	5	0	0	0	5	4	1.58	10.53	5	2	0.06	0.67	5	79	4.56	0.06	2	5	0.3	2	71	4.26	2	0	0	2	13	0	2	0
2013	6	4234	876	0	5	27.41	0.15	1	1	0	1	16	2	25.52	5	0.15	1.45	0.15	1	5	0	0	0	5	1	0.15	1	5	0	0	0	5	5	0	0	27	0	0	27	0	0	27	0	0	27	12	0	3	0
2013	6	4245	15885	0	28	0	0	1	0	0	0	1276	0	0	1	0	0	0	0	28	0	0	0	28	0	0	0	28	0	0	0	28	0	0	0	1276	0	0	1276	0	0	1276	0	0	1276	0	0	0	0
2013	6	4248	1033	0	2	27.18	8.46	1	1	0	1	3	1	12	38	8.34	55.82	1.08	7.18	2	0	0	0	2	20	5.52	36.82	2	0	0	0	2	2	0.12	0.06	12	0	0	12	2	0.12	12	0	0	12	7	0	0	0
2013	6	4255	955	0	1276	0.01	0	0	0	0	0	1276	0	0	0	0	0	0	0	1276	0	0	0	1276	0	0	0	1276	0	0	0	1276	0	0	0	1276	0	0	1276	0	0	1276	0	0	1276	0	0	0	0
2013	6	4257	838	0	1276	0	0	0	0	0	0	1276	0	0	0	0	0	0	0	1276	0	0	0	1276	0	0	0	1276	0	0	0	1276	0	0	0	1276	0	0	1276	0	0	1276	0	0	1276	94	0	94	0
2013	6	4267	878	0	1	8.05	4.2	1	1	0	1	11	1	6	28	3.42	29.12	0.76	5.03	1	0	0	0	1	15	3.27	21.8	1	0	0	0	1	13	0.78	0.06	1	0	0	1	13	0.78	1	0	0	1	2	0	0	0
2013	6	4269	877	0	2	7.25	0.51	1	1	0	0	1276	0	0	6	0.45	3.3	0.15	1	2	0	0	0	2	5	0.45	3	2	0	0	0	2	1	0.06	0.06	5	0	0	5	1	0.06	5	0	0	5	0	0	0	0
2013	6	4272	732	0	1	10.34	3.75	1	1	0	1	27	1	5	61	3.39	51.68	0.92	11.18	1	0	0	0	1	36	3.04	46.87	1	0	0	0	1	7	0.36	0.06	1	4	0.24	1	2	0.12	1	0	0	1	16	0	0	0
2013	6	4276	603	0	6	0.5	0	1	0	0	0	1276	0	0	9	0	0	0	0	6	0	0	0	6	0	0	0	6	0	0	0	6	0	0	0	1276	0	0	1276	0	0	1276	0	0	1276	3	0	0	0
2013	6	4277	736	0	1	6.43	4.7	1	1	0	1	12	1	6	8	2.41	19.08	0.7	6.18	2	1	0.18	0.5	2	4	1.26	8.38	2	4	1.15	10.7	2	36	2.29	0.11	1	2	0.12	1	27	1.62	1	5	0.55	1	5	0	2	0
2013	6	4284	879	0	1	3.38	40.14	1	1	0	1	8	4	41	189	24.3	197.7	1.51	10.05	1	0	0	0	1	101	22.44	149.58	1	0	0	0	1	223	15.84	0.25	1	1	0.06	1	207	12.42	1	0	0	1	36	0	0	0
2013	6	4307	1004	0	1	0.06	18.16	1	1	0	1	5	5	15.9	162	16.42	127.87	1.75	11.65	1	0	0	0	1	116	14.61	97.4	1	0	0	0	1	41	1.74	0.06	1	16	0.84	1	21	0.9	1	0	0	1	53	0	0	0
2013	6	4309	894	0	2	21.84	6.45	1	1	0	1	26	1	5	29	6.27	41.82	1.06	7.03	2	0	0	0	2	19	6.27	41.82	2	0	0	0	2	3	0.18	0.06	5	0	0	5	3	0.18	5	0	0	5	2	0	0	0
2013	6	4320	44	0	3	9.26	5.44	1	0	0	0	44	0	0	13	5.44	29.33	2.67	10.58	3	0	0	0	3	6	1.93	12.87	3	0	0	0	3	0	0	0	1276	0	0	1276	0	0	1276	0	0	1276	3	0	0	0
2013	6	4328	809	0	1	3.31	18	1	1	0	1	9	2	16	53	16.1	71.17	6.4	25.42	1	0	0	0	1	4	0.67	4.43	1	0	0	0	1	35	1.9	0.11	1	1	0.06	1	3	0.18	1	0	0	1	11	0	1	0
2013	6	4329	719	0	1	13.5	7.49	1	1	0	1	16	2	14.27	33	5.93	41.63	1.06	7.07	1	0	0	0	1	20	4.97	33.15	1	0	0	0	1	68	1.56	0.06	1	0	0	1	26	1.56	1	0	0	1	10	0	1	0
2013	6	4342	944	0	1	4.31	44	1	1	0	1	4	5	46	240	43.04	307.82	3.98	26.55	1	0	0	0	1	155	42.53	283.53	1	0	0	0	1	16	0.96	0.06	3	1	0.06	3	15	0.9	3	0	0	3	1	0	0	0
2013	6	4354	1048	0	1	0	70.45	1	1	0	1	4	15	70	445	68.77	404.03	3.85	12.17	1	0	0	0	1	173	33.45	223	1	9	0.33	1.12	1	32	1.68	0.06	1	0	0	1	29	1.68	1	1	0	1	51	1.5	5	0
2013	6	4384	945	0	2	20.1	3.85	1	1	0	0	1276	0	0	15	0.9	6	0.25	1.63	3	0	0	0	3	4	0.66	4.37	3	0	0	0	3	47	2.95	0.25	2	0	0	2	45	2.7	2	0	0	2	0	0	0	0
2013	6	4414	1012	0	1	16.72	19.12	1	1	0	1	5	2	27.02	115	14.16	84.27	2.55	10.13	1	4	0.64	1.82	1	56	9.21	61.38	1	12	0.86	4.12	1	78	4.96	0.25	1	0	0	1	34	2.04	1	12	1.32	1	22	0	1	0
2013	6	4415	1029	0	4	3.48	1.46	1	1	0	0	1276	0	0	21	1.16	7.73	0.31	2.03	4	0	0	0	4	12	1.16	7.73	4	0	0	0	4	5	0.3	0.06	5	5	0.3	5	0	0	5	0	0	5	3	0	0	0
2013	6	4419	988	0	2	0	2.67	1	1	0	0	71	0	0	66	1.05	11.53	0.15	1	2	0	0	0	2	22	1.05	7	2	0	0	0	2	27	1.62	0.06	6	2	0.12	6	25	1.5	6	0	0	6	21	0	0	0
2013	6	4423	950	0	1	9.01	27.23	1	1	0	1	1	6	36	33	12.44	91.25	5.61	37.4	1	0	0	0	1	10	11.2	74.67	1	0	0	0	1	236	14.79	0.11	2	0	0	2	212	12.36	2	0	0	2	11	2	0	0
2013	6	4429	919	0	2	11.35	3.35	1	1	0	1	4	1	12	17	0	1.47	0	0.75	4	0	0	0	4	3	0	0	4	1	0	0	4	43	3.35	0.25	2	11	0.6	2	6	0.3	2	25	2.2	2	13	0	1	0
2013	6	4430	944	0	1	6.36	7.59	1	1	0	1	6	2	7.5	144	2.43	39.65	0.49	3.27	1	0	0	0	1	26	2.13	14.2	1	0	0	0	1	86	5.16	0.06	2	0	0	2	86	5.16	2	0	0	2	31	0	0	0
2013	6	4436	975	0	1	3.74	0	1	0	0	0	1276	0	0	6	0	4.23	0	1.13	1	0	0	0	1	0	0	0	1	0	0	0	1	0	0	0	1276	0	0	1276	0	0	1276	0	0	1276	6	0	2	0
2013	6	4438	1030	0	2	0.48	0	1	0	0	0	1276	0	0	5	0	0	0	0	2	0	0	0	2	0	0	0	2	0	0	0	2	0	0	0	1276	0	0	1276	0	0	1276	0	0	1276	0	0	0	0
2013	6	4440	963	0	3	1.56	10.62	1	1	0	1	19	1	6	5	0	1.52	0	0.58	3	0	0	0	3	1	0	0	3	0	0	0	3	177	10.62	0.06	3	0	0	3	177	10.62	3	0	0	3	5	0	0	0
2013	6	4446	1030	0	3	0	0	1	0	0	0	1276	0	0	3	0	0	0	0	3	0	0	0	3	0	0	0	3	0	0	0	3	0	0	0	1276	0	0	1276	0	0	1276	0	0	1276	0	0	0	0
2013	6	4447	1040	0	1	4.45	15.08	1	1	0	1	27	1	12	37	13.31	52.93	4.59	15.92	1	0	0	0	1	19	4.41	29.37	1	0	0	0	1	30	1.77	0.15	7	3	0.18	7	24	1.44	7	0	0	7	10	1.3	0	0
2013	6	4454	957	0	3	11.44	15.28	1	0	0	1	19	2	6.5	62	15.28	78.1	4	12.15	3	0	0	0	3	48	10.6	70.65	3	0	0	0	3	0	0	0	43	0	0	43	0	0	43	0	0	43	12	0	0	0
2013	6	4469	1024	0	2	11.09	7.53	1	0	0	0	30	0	0	27	7.53	50.22	1.03	6.87	2	0	0	0	2	0	0	0	2	0	0	0	2	0	0	0	1276	0	0	1276	0	0	1276	0	0	1276	3	0	0	0
2013	6	4488	1004	0	1	24.08	4.94	1	1	0	1	1	2	25.52	67	3.38	27.77	0.25	1.65	1	0	0	0	1	31	3.19	21.27	1	0	0	0	1	26	1.56	0.06	1	8	0.48	1	18	1.08	1	0	0	1	27	0	0	0
2013	6	4490	1002	0	1	1.11	28.11	1	1	0	1	13	2	24	88	15.94	66.15	1.39	7.2	2	3	0.76	2.17	2	19	4.55	30.32	2	27	6.79	9.75	2	156	12.17	0.25	1	8	0.42	1	94	5.58	1	23	2.31	1	38	0	9	0
2013	6	4491	1001	0	2	1.46	2.18	1	1	1	0	38	0	0	5	0.15	1	0.15	1	13	0	0	0	13	2	0.15	1	13	0	0	0	13	11	1.28	0.25	2	0	0	2	7	0.42	2	0	0	2	12	0	0	0
2013	6	4496	15885	0	1276	0	0	0	0	0	0	1276	0	0	0	0	0	0	0	1276	0	0	0	1276	0	0	0	1276	0	0	0	1276	0	0	0	1276	0	0	1276	0	0	1276	0	0	1276	0	0	0	0
2013	6	4497	940	0	25	8.62	0.12	0	1	0	0	1276	0	0	0	0	0	0	0	47	0	0	0	47	0	0	0	47	0	0	0	47	2	0.12	0.06	25	0	0	25	2	0.12	25	0	0	25	0	0	0	0
2013	6	4498	996	0	1	0	12.35	1	1	0	1	14	2	12	59	12.29	87.5	5.2	34.63	1	0	0	0	1	29	11.18	74.53	1	0	0	0	1	9	0.06	0.06	14	8	0	14	1	0.06	14	0	0	14	13	0	0	0
2013	6	4515	15885	0	4	0	0	1	0	0	0	1276	0	0	2	0	0	0	0	4	0	0	0	4	0	0	0	4	0	0	0	4	0	0	0	1276	0	0	1276	0	0	1276	0	0	1276	0	0	0	0
2013	6	4524	991	0	2	41.99	10.11	1	1	0	1	3	2	13.5	23	2.97	19.8	0.31	2.08	2	0	0	0	2	23	2.97	19.8	2	0	0	0	2	120	7.14	0.06	2	0	0	2	119	7.14	2	0	0	2	12	0	0	0
2013	6	4525	955	0	1	7.17	18.14	1	1	0	1	3	2	23	134	15.8	117.37	1.01	6.73	1	0	0	0	1	86	14.01	93.42	1	0	0	0	1	41	2.34	0.06	1	2	0.12	1	39	2.22	1	0	0	1	26	0	0	0
2013	6	4527	937	0	1	5.81	15.63	1	1	0	1	17	1	5	46	14.67	100.15	2.61	17.42	1	0	0	0	1	39	14.47	96.47	1	0	0	0	1	19	0.96	0.06	2	0	0	2	16	0.96	2	0	0	2	15	0	0	0
2013	6	4531	1014	0	1	0.88	11.82	1	1	0	0	1276	0	0	52	10.5	71.28	1.86	12.4	1	0	0	0	1	32	6.91	46.05	1	0	0	0	1	22	1.32	0.06	10	15	0.9	10	7	0.42	10	0	0	10	5	0	0	0
2013	6	4536	959	0	1	2.58	67.98	1	1	0	1	3	12	68	348	52.71	277.13	5.12	34.12	1	1	0	0	1	114	29.58	197.22	1	29	4.52	15.03	1	158	15.27	0.11	1	0	0	1	30	1.74	1	12	1.32	1	19	0	5	0
2013	6	4546	15885	0	49	0	0	0	0	0	0	1276	0	0	0	0	0	0	0	49	0	0	0	49	0	0	0	49	0	0	0	49	0	0	0	1276	0	0	1276	0	0	1276	0	0	1276	0	0	0	0
2013	6	4553	1027	0	1	20.71	50.45	1	1	0	1	19	1	36.03	64	49.43	98.23	31.25	31.57	1	0	0	0	1	7	1.19	7.92	1	8	2.68	7.68	1	12	1.02	0.11	3	0	0	3	6	0.36	3	2	0.22	3	23	0	5	0
2013	6	4554	15885	0	3	0	0	1	0	0	0	1276	0	0	1	0	0	0	0	3	0	0	0	3	0	0	0	3	0	0	0	3	0	0	0	1276	0	0	1276	0	0	1276	0	0	1276	0	0	0	0
2013	6	4557	15885	0	1276	0	0	0	0	0	0	1276	0	0	0	0	0	0	0	1276	0	0	0	1276	0	0	0	1276	0	0	0	1276	0	0	0	1276	0	0	1276	0	0	1276	0	0	1276	0	0	0	0
2013	6	4564	15885	0	1276	0	0	0	0	0	0	1276	0	0	0	0	0	0	0	1276	0	0	0	1276	0	0	0	1276	0	0	0	1276	0	0	0	1276	0	0	1276	0	0	1276	0	0	1276	0	0	0	0
2013	6	4567	979	0	24	9.68	0.36	1	1	0	0	1276	0	0	1	0	0	0	0	24	0	0	0	24	0	0	0	24	0	0	0	24	6	0.36	0.06	27	0	0	27	6	0.36	27	0	0	27	6	0	0	0
2013	6	4584	1019	0	1	171.34	7.67	1	1	0	1	3	3	60.06	74	7.25	59.47	1.25	8.35	1	0	0	0	1	35	4.47	29.77	1	0	0	0	1	37	0.42	0.06	1	0	0	1	7	0.42	1	0	0	1	6	0	0	0
2013	6	4590	873	0	1	9.17	1.69	1	1	0	0	1276	0	0	11	0.09	1.97	0.09	0.97	1	0	0	0	1	3	0	0	1	3	0.09	0.97	1	15	1.6	0.11	3	0	0	3	1	0.06	3	11	1.21	3	4	0	4	0
2013	6	4591	1009	0	3	7.89	12.92	1	1	0	1	4	3	15	113	12.11	75.9	1.22	8.13	3	3	0.35	1	3	35	5.5	36.67	3	33	3.63	18.4	3	7	0.81	0.25	3	0	0	3	2	0.12	3	3	0.33	3	21	0	17	0
2013	6	4592	944	0	1	1.53	15.03	1	1	0	1	28	1	15	110	13.47	91.58	1.71	11.38	1	0	0	0	1	75	12.12	80.8	1	1	0	0	1	26	1.56	0.06	3	0	0	3	26	1.56	3	0	0	3	2	0	0	0
2013	6	4604	975	0	3	0.03	0.06	1	1	0	0	1276	0	0	19	0	0	0	0	3	0	0	0	3	1	0	0	3	0	0	0	3	1	0.06	0.06	3	0	0	3	1	0.06	3	0	0	3	4	0	0	0
2013	6	4606	999	0	3	4.63	5.37	1	1	0	1	5	2	6.25	51	5.06	35.07	0.78	5.17	3	0	0	0	3	32	3.87	25.78	3	4	0	0	3	2	0.31	0.25	9	0	0	9	1	0.06	9	0	0	9	15	0	4	0
2013	6	4608	955	0	2	3.25	1.89	1	1	0	0	38	0	0	14	0.45	6.08	0.15	1	9	0	0	0	9	4	0.45	3	9	0	0	0	9	24	1.44	0.06	2	0	0	2	24	1.44	2	0	0	2	10	0	0	0
2013	6	4614	905	0	4	11.75	2.01	1	1	0	0	1276	0	0	15	1.65	11	0.74	4.93	4	0	0	0	4	10	1.65	11	4	1	0	0	4	6	0.36	0.06	15	0	0	15	6	0.36	15	0	0	15	4	0	1	0
2013	6	4658	892	0	6	0.66	0	1	0	0	0	87	0	0	2	0	0.22	0	0.22	6	0	0	0	6	0	0	0	6	0	0	0	6	0	0	0	44	0	0	44	0	0	44	0	0	44	0	0	0	0
2013	6	4662	842	0	4	8.72	6.7	1	1	0	1	6	1	12	20	3.34	11.02	2	3.58	4	0	0	0	4	10	0.6	4	4	0	0	0	4	60	3.36	0.06	4	1	0.06	4	58	3.3	4	0	0	4	3	0	0	0
2013	6	4667	857	0	1	10.24	28.91	1	1	1	1	3	3	30	149	13.36	93.48	0.91	6.03	1	0	0	0	1	95	13.21	88.05	1	0	0	0	1	92	5.28	0.06	1	0	0	1	92	5.28	1	0	0	1	6	0	0	0
2013	6	4676	790	0	1	26.6	5.69	1	1	0	0	61	0	0	49	3.78	26.2	1.01	6.7	2	0	0	0	2	32	3.78	25.22	2	9	0	0	2	31	1.91	0.11	1	0	0	1	30	1.8	1	0	0	1	10	0	2	0
2013	6	4697	969	0	2	17.32	0.48	1	1	0	0	1276	0	0	10	0	1.88	0	0.42	2	0	0	0	2	1	0	0	2	0	0	0	2	8	0.48	0.06	2	0	0	2	8	0.48	2	0	0	2	4	0	0	0
2013	6	4699	971	0	61	0.24	0	0	0	0	0	83	0	0	0	0	0	0	0	61	0	0	0	61	0	0	0	61	0	0	0	61	0	0	0	62	0	0	62	0	0	62	0	0	62	0	0	0	0
2013	6	4705	732	0	1	2.17	2.88	1	1	0	0	82	0	0	3	0	0	0	0	1	0	0	0	1	0	0	0	1	0	0	0	1	52	2.88	0.06	1	0	0	1	48	2.88	1	0	0	1	11	0	0	0
2013	6	4706	978	0	1	9.32	19.57	1	1	0	1	1	1	6	57	14.23	97.73	3.15	21.02	1	0	0	0	1	23	4.44	29.58	1	0	0	0	1	90	5.34	0.06	1	1	0.06	1	88	5.28	1	0	0	1	6	0	0	0
2013	6	4707	940	0	4	5.8	0.15	1	0	0	1	19	1	1.5	8	0.15	2.05	0.15	1.05	4	0	0	0	4	1	0.15	1	4	0	0	0	4	0	0	0	32	0	0	32	0	0	32	0	0	32	4	0	0	0
2013	6	4709	985	0	71	3.4	0	0	0	0	0	1276	0	0	0	0	0	0	0	71	0	0	0	71	0	0	0	71	0	0	0	71	0	0	0	1276	0	0	1276	0	0	1276	0	0	1276	3	0	0	0
2013	6	4734	1009	0	1	0.07	2.96	1	1	0	1	16	1	1.5	11	1.1	7.35	0.29	1.95	2	0	0	0	2	6	1.1	7.35	2	0	0	0	2	31	1.86	0.06	1	0	0	1	28	1.68	1	0	0	1	10	0	0	0
2013	6	4746	1031	0	17	7.11	0	1	0	0	0	47	0	0	5	0	6.22	0	2.38	17	0	0	0	17	0	0	0	17	0	0	0	17	0	0	0	1276	0	0	1276	0	0	1276	0	0	1276	3	0	0	0
2013	6	4747	1019	0	1	6.37	9.71	1	1	0	1	13	1	12.01	66	8.76	46.8	2.28	7.9	1	0	0	0	1	7	0.94	6.23	1	5	0.04	0.47	1	28	0.95	0.11	2	2	0.12	2	12	0.72	2	1	0.11	2	14	0	1	0
2013	6	4766	904	0	2	21.09	13.4	1	1	0	1	15	2	29.02	28	11.21	47.5	4.91	19.5	6	0	0	0	6	5	1.09	7.27	6	2	0	0	6	16	2.19	0.75	2	0	0	2	2	0.12	2	4	0.44	2	13	0.75	4	0
2013	6	4770	871	0	9	22.49	1.23	1	1	0	0	31	0	0	3	0.33	4.17	0.33	2.17	16	0	0	0	16	1	0.33	2.17	16	0	0	0	16	15	0.9	0.06	9	0	0	9	15	0.9	9	0	0	9	10	0	10	0
2013	6	4771	970	0	5	8.33	2.29	1	1	0	0	92	0	0	4	0.61	4.05	0.46	3.05	5	0	0	0	5	2	0.61	4.05	5	0	0	0	5	28	1.68	0.06	5	0	0	5	28	1.68	5	0	0	5	7	0	1	0
2013	6	4775	835	0	2	9.24	4.24	1	1	0	1	23	1	12	25	3.1	23.83	0.42	2.77	3	0	0	0	3	14	2.72	18.15	3	0	0	0	3	14	1.14	0.11	2	0	0	2	8	0.48	2	0	0	2	6	0	0	0
2013	6	4778	1006	0	36	12.82	0	0	0	0	0	1276	0	0	0	0	0	0	0	36	0	0	0	36	0	0	0	36	0	0	0	36	0	0	0	1276	0	0	1276	0	0	1276	0	0	1276	0	0	0	0
2013	6	4780	831	0	1	10.12	3	1	1	1	1	19	1	6.01	32	3	25.48	0.58	3.85	1	0	0	0	1	13	1.71	11.38	1	0	0	0	1	27	0	0	1	0	0	1	0	0	1	0	0	1	15	0	2	0
2013	6	4782	953	0	25	11.17	2.28	1	1	0	0	1276	0	0	3	2.28	6.53	1.17	3.35	25	3	2.28	6.53	25	0	0	0	25	3	2.28	6.53	25	1	0	0	25	0	0	25	0	0	25	0	0	25	7	0	1	0
2013	6	4803	1037	0	1	7.88	15.79	1	1	0	1	16	2	11.5	5	0.15	1	0.15	1	9	0	0	0	9	1	0.15	1	9	1	0	0	9	259	15.64	0.11	1	0	0	1	257	15.42	1	2	0.22	1	9	0	3	0
2013	6	4807	1040	0	1	0.01	10.56	1	1	0	1	12	1	6	16	3.3	23.98	1.36	9.08	1	0	0	0	1	6	3.3	22	1	0	0	0	1	140	7.26	0.06	1	0	0	1	140	7.26	1	0	0	1	8	0	0	0
2013	6	4808	15885	0	6	0	0	1	0	0	0	1276	0	0	7	0	0	0	0	6	0	0	0	6	0	0	0	6	0	0	0	6	0	0	0	1276	0	0	1276	0	0	1276	0	0	1276	0	0	0	0
2013	6	4811	876	0	2	2.76	6.11	1	1	0	1	7	1	5	27	4.73	31.52	0.53	3.53	2	0	0	0	2	23	4.43	29.52	2	0	0	0	2	23	1.38	0.06	2	0	0	2	23	1.38	2	0	0	2	6	0	0	0
2013	6	4854	961	0	1	11.51	22.78	1	1	1	1	20	1	24.02	123	14.61	85.62	1.49	9.17	2	7	5.33	15.28	2	35	7.77	51.82	2	30	6.54	27.9	2	164	8.17	0.11	1	0	0	1	83	4.98	1	29	3.19	1	3	1.5	2	0
2013	6	4857	729	0	1	0.75	215.38	1	1	0	1	7	21	206	276	30.31	253.07	4.73	31.52	1	0	0	0	1	97	28.09	187.25	1	0	0	0	1	1178	185.07	0.75	6	0	0	6	987	59.22	6	0	0	6	17	0	0	0
2013	6	4865	15885	0	1	0	0	1	0	0	0	32	0	0	603	0	0	0	0	1	0	0	0	1	2	0	0	1	43	0	0	1	0	0	0	1276	0	0	1276	0	0	1276	0	0	1276	7	0	1	0
2013	6	4866	956	0	2	2.84	11.42	1	1	0	1	9	2	7.5	18	11.36	104.97	6.65	44.32	2	0	0	0	2	4	9.97	66.43	2	0	0	0	2	1	0.06	0.06	2	0	0	2	1	0.06	2	0	0	2	10	0	0	0
2013	6	4877	918	0	1276	1	0	0	0	0	0	1276	0	0	0	0	0	0	0	1276	0	0	0	1276	0	0	0	1276	0	0	0	1276	0	0	0	1276	0	0	1276	0	0	1276	0	0	1276	0	0	0	0
2013	6	4885	535	0	2	5.43	2.16	1	1	0	1	4	1	6	26	1.47	7.25	0.54	2.15	2	0	0	0	2	4	0.3	2	2	5	0	0	2	13	0.69	0.11	4	0	0	4	9	0.36	4	1	0.11	4	16	0	2	0
2013	6	4891	898	0	33	8.69	0	0	0	0	0	1276	0	0	0	0	0	0	0	33	0	0	0	33	0	0	0	33	0	0	0	33	0	0	0	1276	0	0	1276	0	0	1276	0	0	1276	0	0	0	0
2013	6	4896	888	0	1	10.21	18.52	1	1	0	1	5	2	29.04	78	18.52	132.17	2	12.3	1	0	0	0	1	56	11.56	95.93	1	0	0	0	1	42	0	0	1	0	0	1	0	0	1	0	0	1	19	0	1	0
2013	6	4897	969	0	6	1.02	4.19	1	0	0	0	36	0	0	70	4.19	32.53	1.23	8.18	6	0	0	0	6	14	3.07	20.48	6	10	0.01	0.15	6	0	0	0	38	0	0	38	0	0	38	0	0	38	10	0	3	0
2013	6	4910	866	0	1	2.6	24.85	1	1	1	1	10	2	18.03	81	7.84	72.17	3	19.98	1	0	0	0	1	18	6.05	40.35	1	0	0	0	1	486	9.96	0.06	1	0	0	1	166	9.96	1	0	0	1	12	0	0	0
2013	6	4923	697	0	1	10.41	15.4	1	1	0	1	1	2	12	79	10.54	72.02	1.2	8.02	1	0	0	0	1	55	9.73	64.83	1	3	0.03	0.3	1	49	4.86	0.55	1	0	0	1	37	2.22	1	11	2.53	1	10	0	2	0
2013	6	4929	850	0	1	13.61	21.51	1	1	0	1	2	2	24	38	1.35	14.02	0.15	1.3	1	0	0	0	1	9	1.2	8	1	0	0	0	1	336	20.16	0.06	1	11	0.66	1	325	19.5	1	0	0	1	1	0	0	0
2013	6	4943	846	0	2	0.04	0	1	0	0	0	82	0	0	20	0	12.07	0	2.38	2	0	0	0	2	0	0	0	2	0	0	0	2	0	0	0	36	0	0	36	0	0	36	0	0	36	14	0	1	0
2013	6	4957	208	0	1	9.55	26.35	1	1	0	1	4	4	34	34	0.3	2.02	0.15	1	1	0	0	0	1	4	0.3	2	1	4	0	0	1	404	26.05	0.15	1	24	1.38	1	327	19.38	1	44	4.84	1	10	2.6	1	0
2013	6	4977	982	0	17	0	0	1	0	0	0	1276	0	0	9	0	0	0	0	17	0	0	0	17	0	0	0	17	0	0	0	17	0	0	0	1276	0	0	1276	0	0	1276	0	0	1276	0	0	0	0
2013	6	4996	819	0	2	1.16	3.75	1	1	0	0	68	0	0	22	1.05	7	0.15	1	2	0	0	0	2	8	1.05	7	2	0	0	0	2	46	2.7	0.06	3	0	0	3	41	2.46	3	0	0	3	5	0	0	0
2013	6	5010	258	0	1	0.01	7.31	1	1	0	0	1276	0	0	56	5.51	37.63	0.46	3.07	1	0	0	0	1	42	5.21	34.72	1	0	0	0	1	35	1.8	0.06	1	1	0.06	1	33	1.68	1	0	0	1	16	0	0	0
2013	6	5016	971	0	2	18.63	1.91	1	1	0	1	23	1	15	20	1.67	13.1	0.47	3.15	2	0	0	0	2	8	1.52	10.1	2	0	0	0	2	4	0.24	0.06	8	0	0	8	4	0.24	8	0	0	8	16	0	1	0
2013	6	5018	906	0	1	39.71	0.6	1	1	0	0	1276	0	0	7	0.3	2.22	0.15	1	1	0	0	0	1	2	0.3	2	1	0	0	0	1	5	0.3	0.06	7	0	0	7	5	0.3	7	0	0	7	3	0	0	0
2013	6	5022	939	0	6	6	0	1	0	0	0	1276	0	0	35	0	13.92	0	0.78	6	0	0	0	6	0	0	0	6	0	0	0	6	0	0	0	1276	0	0	1276	0	0	1276	0	0	1276	3	0	0	0
2013	6	5027	995	0	2	12	0.39	1	1	0	0	1276	0	0	19	0.15	1.1	0.15	1	2	0	0	0	2	1	0.15	1	2	0	0	0	2	4	0.24	0.06	3	0	0	3	4	0.24	3	0	0	3	0	0	0	0
2013	6	5028	922	0	1	9.59	13.83	1	1	0	1	4	2	16	58	5.31	40.77	0.73	4.88	1	0	0	0	1	21	4.56	30.42	1	0	0	0	1	145	8.52	0.06	1	55	3.24	1	88	5.28	1	0	0	1	11	0	0	0
2013	6	5048	989	0	1	16.01	7.41	1	1	0	1	17	1	6.01	40	7.41	52.22	1.28	8.55	2	0	0	0	2	27	5.56	37.05	2	0	0	0	2	47	0	0	1	0	0	1	0	0	1	0	0	1	10	0	0	0
2013	6	5051	865	0	1	10.94	20.28	1	1	0	1	4	2	27	74	9.72	67.38	0.49	3.27	1	0	0	0	1	54	9.72	64.8	1	0	0	0	1	177	10.56	0.06	1	0	0	1	177	10.56	1	0	0	1	12	0	0	0
2013	6	5068	675	0	6	3.1	1.21	1	1	0	0	56	0	0	19	0.73	11.08	0.24	3.15	6	0	0	0	6	7	0.73	4.87	6	0	0	0	6	8	0.48	0.06	6	6	0.36	6	2	0.12	6	0	0	6	8	0	0	0
2013	6	5084	809	0	1	10.24	1.21	1	1	0	1	275	1	6	5	0.61	4.12	0.31	2.05	3	0	0	0	3	3	0.61	4.05	3	0	0	0	3	11	0.6	0.06	1	0	0	1	10	0.6	1	0	0	1	7	0	0	0
2013	6	5086	867	0	1	0.1	15.01	1	1	0	1	16	2	14.25	119	12.91	87.4	0.57	3.82	1	0	0	0	1	83	12.67	84.47	1	0	0	0	1	35	2.1	0.06	3	8	0.48	3	27	1.62	3	0	0	3	12	0	0	0
2013	6	5088	970	0	2	10.11	3.63	1	1	0	1	8	1	6.01	77	1.67	40.32	0.17	3.03	2	0	0	0	2	10	1.05	7	2	1	0	0	2	39	1.96	0.11	2	0	0	2	29	1.74	2	0	0	2	20	0	1	0
2013	6	5090	289	0	3	8.17	6.29	1	1	0	1	23	1	12	26	1.79	12.27	0.73	4.83	3	0	0	0	3	10	1.79	11.92	3	0	0	0	3	79	4.5	0.06	3	0	0	3	79	4.5	3	0	0	3	10	0	1	0
2013	6	5093	1021	0	1	27.11	6.26	1	1	0	0	50	0	0	30	4.05	28.1	0.65	4.35	3	0	0	0	3	9	1.34	8.92	3	3	0.23	1.08	3	36	2.21	0.11	1	0	0	1	35	2.1	1	1	0.11	1	9	0	3	0
2013	6	5110	947	0	1	6.99	17.04	1	1	0	1	14	1	12.02	17	2.58	17.55	0.77	5.13	2	0	0	0	2	15	2.58	17.18	2	0	0	0	2	546	14.46	0.06	1	34	2.04	1	194	11.16	1	0	0	1	1	0	0	0
2013	6	5114	963	0	9	0.95	0.48	1	1	0	1	16	1	1.5	1	0	0	0	0	23	0	0	0	23	0	0	0	23	0	0	0	23	8	0.48	0.06	9	0	0	9	8	0.48	9	0	0	9	4	0	0	0
2013	6	5121	15885	0	67	0	0	0	0	0	0	1276	0	0	0	0	0	0	0	67	0	0	0	67	0	0	0	67	0	0	0	67	0	0	0	1276	0	0	1276	0	0	1276	0	0	1276	0	0	0	0
2013	6	5124	664	0	1	0.05	37.54	1	1	0	1	12	2	24	344	29.5	201.8	1.39	9.23	1	0	0	0	1	204	28.14	187.62	1	0	0	0	1	150	8.04	0.06	5	7	0.42	5	143	7.62	5	0	0	5	42	0	0	0
2013	6	5131	909	0	2	3.67	4.55	1	1	0	0	55	0	0	13	3.64	11.8	1.85	3	6	1	0.66	1.88	6	2	0.6	4	6	7	2.59	4.8	6	11	0.91	0.11	2	2	0.12	2	4	0.24	2	5	0.55	2	6	0	6	0
2013	6	5139	991	0	21	23.04	1.88	1	0	0	0	79	0	0	9	1.88	12.5	1.73	11.5	21	0	0	0	21	3	1.88	12.5	21	0	0	0	21	0	0	0	1276	0	0	1276	0	0	1276	0	0	1276	3	0	0	0
2013	6	5153	592	0	2	2.98	4.75	1	1	0	1	23	1	4	11	1.45	9.67	0.7	4.63	2	0	0	0	2	7	1.45	9.67	2	0	0	0	2	55	3.3	0.06	2	3	0.18	2	52	3.12	2	0	0	2	12	0	0	0
2013	6	5154	15885	0	32	0	0	0	0	0	0	1276	0	0	0	0	0	0	0	32	0	0	0	32	0	0	0	32	0	0	0	32	0	0	0	1276	0	0	1276	0	0	1276	0	0	1276	0	0	0	0
2013	6	5160	886	0	2	32.98	6.35	1	0	0	1	8	2	36.02	23	6.35	39.07	2.9	19.33	2	0	0	0	2	7	3.78	25.22	2	0	0	0	2	0	0	0	51	0	0	51	0	0	51	0	0	51	6	0	0	0
2013	6	5163	351	0	1	62.02	11.54	1	1	0	1	16	2	11.5	77	11.48	93.67	5.56	37.05	1	0	0	0	1	26	11.18	74.53	1	0	0	0	1	1	0.06	0.06	25	0	0	25	1	0.06	25	0	0	25	18	0	0	0
2013	6	5173	636	0	1	3.5	14.48	1	1	0	1	4	3	18	108	8	73.68	0.33	2.48	1	0	0	0	1	59	8	53.35	1	0	0	0	1	108	6.48	0.06	1	0	0	1	108	6.48	1	0	0	1	12	0	0	0
2013	6	5174	850	0	1	6.11	5.22	1	1	0	1	13	1	4	22	0.45	11.23	0.3	1.97	3	0	0	0	3	4	0.45	2.97	3	0	0	0	3	77	4.77	0.11	1	72	4.32	1	2	0.12	1	0	0	1	8	0	0	0
2013	6	5178	883	0	8	9.73	0.33	1	0	0	0	1276	0	0	1	0.33	2.18	0.33	2.18	8	0	0	0	8	1	0.33	2.18	8	0	0	0	8	0	0	0	1276	0	0	1276	0	0	1276	0	0	1276	3	0	0	0
2013	6	5188	652	0	1	0.03	11.52	1	1	1	1	23	1	12.02	17	0	9.7	0	1.68	12	0	0	0	12	1	0	0	12	0	0	0	12	402	11.52	0.06	1	0	0	1	196	11.52	1	0	0	1	7	0	0	0
2013	6	5189	264	0	1	6.83	3.77	1	1	0	0	80	0	0	45	3.02	20.15	0.53	3.5	4	0	0	0	4	13	2.72	18.15	4	2	0	0	4	10	0.75	0.11	1	3	0.18	1	2	0.12	1	3	0.33	1	13	0	4	0
2013	6	5194	426	0	3	14.19	5.72	1	1	0	1	16	1	1.5	36	5.66	55.4	1.17	7.78	3	0	0	0	3	10	3.23	21.55	3	0	0	0	3	1	0.06	0.06	15	0	0	15	1	0.06	15	0	0	15	5	0	0	0
2013	6	5197	637	0	3	10.41	2.6	1	1	0	0	88	0	0	15	1.35	10.9	0.48	3.2	11	0	0	0	11	4	1.19	7.93	11	1	0.16	1.62	11	15	1.25	0.11	3	0	0	3	8	0.48	3	7	0.77	3	4	0	2	0
2013	6	5201	912	0	4	0.06	0	1	0	0	0	1276	0	0	6	0	0.22	0	0.15	4	0	0	0	4	0	0	0	4	0	0	0	4	0	0	0	1276	0	0	1276	0	0	1276	0	0	1276	0	0	0	0
2013	6	5203	15885	0	1276	0	0	0	0	0	0	1276	0	0	0	0	0	0	0	1276	0	0	0	1276	0	0	0	1276	0	0	0	1276	0	0	0	1276	0	0	1276	0	0	1276	0	0	1276	0	0	0	0
2013	6	5207	916	0	1	3.07	1.12	1	1	0	0	1276	0	0	33	0.88	12.97	0.33	2.17	1	0	0	0	1	8	0.88	5.88	1	0	0	0	1	4	0.24	0.06	1	0	0	1	4	0.24	1	0	0	1	8	0	0	0
2013	6	5213	852	0	2	3.18	0.06	1	1	0	0	78	0	0	35	0	19.78	0	1.88	2	0	0	0	2	0	0	0	2	0	0	0	2	1	0.06	0.06	13	0	0	13	1	0.06	13	0	0	13	10	0	0	0
2013	6	5214	667	0	1	6.58	13.41	1	0	0	1	16	2	15	80	13.41	91.43	2.45	16.33	1	0	0	0	1	17	8.12	54.13	1	0	0	0	1	0	0	0	46	0	0	46	0	0	46	0	0	46	12	0	0	0
2013	6	5216	904	0	15	22.74	0.3	1	0	0	0	64	0	0	3	0.3	2	0.15	1	15	0	0	0	15	2	0.3	2	15	0	0	0	15	0	0	0	1276	0	0	1276	0	0	1276	0	0	1276	3	0	0	0
2013	6	5220	946	0	22	0.43	0.3	1	0	0	0	42	0	0	3	0.3	2	0.15	1	22	0	0	0	22	3	0.3	2	22	0	0	0	22	0	0	0	40	0	0	40	0	0	40	0	0	40	37	0	0	0
2013	6	5230	848	0	1	10.37	0.16	1	1	1	0	1276	0	0	4	0	0.38	0	0.38	23	0	0	0	23	0	0	0	23	0	0	0	23	1	0.06	0.06	275	0	0	275	1	0.06	275	0	0	275	9	0	0	0
2013	6	5231	492	0	1	14.92	2.55	1	0	0	0	1276	0	0	24	2.55	17.72	1.88	12.52	1	0	0	0	1	15	0.37	2.47	1	0	0	0	1	0	0	0	1276	0	0	1276	0	0	1276	0	0	1276	6	0	0	0
2013	6	5234	550	0	1276	0.85	0	0	0	0	0	1276	0	0	0	0	0	0	0	1276	0	0	0	1276	0	0	0	1276	0	0	0	1276	0	0	0	1276	0	0	1276	0	0	1276	0	0	1276	0	0	0	0
2013	6	5263	869	0	4	6.78	0	1	0	0	1	9	1	4	2	0	0.97	0	0.97	4	0	0	0	4	0	0	0	4	0	0	0	4	0	0	0	1276	0	0	1276	0	0	1276	0	0	1276	3	0	0	0
2013	6	5269	15885	0	1276	0	0	0	0	0	0	1276	0	0	0	0	0	0	0	1276	0	0	0	1276	0	0	0	1276	0	0	0	1276	0	0	0	1276	0	0	1276	0	0	1276	0	0	1276	0	0	0	0
2013	6	5290	857	0	5	14.36	1.45	1	1	0	0	1276	0	0	7	0.91	6.43	0.46	3.03	5	0	0	0	5	6	0.91	6.03	5	0	0	0	5	9	0.54	0.06	5	0	0	5	9	0.54	5	0	0	5	3	0	0	0
2013	6	5294	853	0	1	8.56	13.38	1	1	0	1	5	1	10	43	5.1	40.87	0.75	4.98	2	0	0	0	2	20	4.74	31.58	2	0	0	0	2	138	8.28	0.06	1	10	0.6	1	128	7.68	1	0	0	1	22	0	0	0
2013	6	5295	953	0	1	21.15	13.53	1	1	0	1	16	2	26.5	30	8.46	42.38	3.88	11.18	1	5	5.39	15.47	1	9	1.22	8.15	1	12	7.09	33.15	1	52	5.07	0.11	2	7	0.42	2	6	0.36	2	39	4.29	2	22	0	9	0
2013	6	5298	893	0	5	5.75	0.6	1	1	0	0	59	0	0	7	0.6	5.77	0.15	1.42	5	0	0	0	5	1	0.15	1	5	0	0	0	5	1	0	0	10	0	0	10	0	0	10	0	0	10	3	0	0	0
2013	6	5304	999	0	1	32.81	7.9	1	1	0	1	12	1	36.03	31	5.04	28.45	0.95	6.37	6	9	3.1	8.87	6	7	1.05	6.98	6	12	3.99	18.17	6	27	2.86	0.55	1	0	0	1	11	0.66	1	15	1.65	1	22	0.55	2	0
2013	6	5315	1035	0	2	2.17	6.54	1	1	0	0	40	0	0	42	6.26	38.15	0.91	6.05	2	4	1.52	4.37	2	5	0.38	2.52	2	13	2.11	10.47	2	3	0.28	0.11	9	0	0	9	1	0.06	9	2	0.22	9	22	0	16	0
2013	6	5325	878	0	1276	0	0	0	0	0	0	1276	0	0	0	0	0	0	0	1276	0	0	0	1276	0	0	0	1276	0	0	0	1276	0	0	0	1276	0	0	1276	0	0	1276	0	0	1276	0	0	0	0
2013	6	5328	1030	0	1	3.02	3.06	1	1	0	0	1276	0	0	2	0	0	0	0	4	0	0	0	4	1	0	0	4	0	0	0	4	46	3.06	0.11	1	0	0	1	40	2.4	1	6	0.66	1	7	0	3	0
2013	6	5344	988	0	1	1.43	2.26	1	1	0	0	1276	0	0	14	1.36	9.07	0.27	1.8	1	0	0	0	1	8	1.21	8.07	1	0	0	0	1	15	0.9	0.06	2	2	0.12	2	13	0.78	2	0	0	2	3	0	0	0
2013	6	5366	855	0	1	42.58	3.72	1	1	0	0	80	0	0	14	0.3	7.77	0.15	2.43	2	0	0	0	2	5	0.15	6.77	2	0	0	0	2	57	3.42	0.06	1	1	0.06	1	54	3.24	1	0	0	1	7	0	0	0
2013	6	5379	776	0	1	33.9	6.59	1	1	0	1	19	2	37.53	56	2.15	27.4	1.84	12.23	1	0	0	0	1	3	2.15	14.3	1	0	0	0	1	74	4.44	0.06	1	0	0	1	74	4.44	1	0	0	1	21	0	0	0
2013	6	5382	916	0	1	5.64	51.12	1	1	0	1	1	9	52.04	292	51.12	659.07	1.13	37	1	0	0	0	1	143	29.09	343	1	0	0	0	1	33	0	0	1	0	0	1	0	0	1	0	0	1	28	0	2	0
2013	6	5383	948	0	1	31.44	9.91	1	1	0	1	16	1	38.28	37	7.57	23.72	1.71	4.08	1	0	0	0	1	3	1.02	6.78	1	1	0.49	1.42	1	58	2.34	0.11	1	28	0.18	1	14	0.84	1	1	0.11	1	13	0	0	0
2013	6	5386	1003	0	1	17.71	12.96	1	1	0	0	1276	0	0	62	10.3	74.67	2.72	18.15	1	2	0.18	0.5	1	24	3.76	25.05	1	15	1.05	5.27	1	31	2.66	0.11	1	4	0.24	1	11	0.66	1	16	1.76	1	7	0	6	0
2013	6	5397	994	0	1	2.89	9.95	1	1	0	1	1	5	12.8	83	5.15	40.2	0.56	3.75	1	0	0	0	1	23	4.14	27.57	1	0	0	0	1	95	4.8	0.06	1	0	0	1	91	4.8	1	0	0	1	16	0	0	0
2013	6	5409	1002	0	2	18.76	3.51	1	1	0	0	51	0	0	26	1.05	7.25	0.15	1	2	0	0	0	2	8	1.05	7	2	0	0	0	2	42	2.46	0.06	8	0	0	8	41	2.46	8	0	0	8	19	0	0	0
2013	6	5415	864	0	2	0	19.04	1	1	0	1	8	2	18	117	15.86	106.7	1.12	7.43	2	0	0	0	2	80	15.56	103.72	2	0	0	0	2	101	3.18	0.06	2	0	0	2	89	3.18	2	0	0	2	43	0	0	0
2013	6	5419	668	0	19	22.26	1.92	1	0	0	0	1276	0	0	12	1.92	13.13	0.57	3.77	19	0	0	0	19	9	1.92	12.78	19	0	0	0	19	0	0	0	1276	0	0	1276	0	0	1276	0	0	1276	3	0	0	0
2013	6	5424	1024	0	39	3.55	0	0	0	0	0	1276	0	0	0	0	0	0	0	39	0	0	0	39	0	0	0	39	0	0	0	39	0	0	0	1276	0	0	1276	0	0	1276	0	0	1276	0	0	0	0
2013	6	5439	1020	0	2	13.7	11.08	1	1	0	0	54	0	0	50	11.02	45.9	1.02	4.05	2	0	0	0	2	2	0.3	2	2	0	0	0	2	1	0.06	0.06	24	0	0	24	1	0.06	24	0	0	24	3	0	0	0
2013	6	5448	15885	0	86	0	0	0	0	0	0	1276	0	0	0	0	0	0	0	86	0	0	0	86	0	0	0	86	0	0	0	86	0	0	0	1276	0	0	1276	0	0	1276	0	0	1276	0	0	0	0
2013	6	5453	941	0	1	3.2	41.06	1	1	0	1	1	10	44	277	40.56	98.53	3.65	6.8	1	0	0	0	1	4	0.68	4.52	1	0	0	0	1	87	0.5	0.25	1	2	0	1	24	0	1	0	0	1	135	0	0	0
2013	6	5455	902	0	5	0.05	5.9	1	1	0	1	14	1	5.9	24	2.97	16.75	2.25	8.92	5	0	0	0	5	0	0	0	5	0	0	0	5	33	2.93	0.11	9	0	0	9	2	0.12	9	0	0	9	48	0	0	0
2013	6	5458	810	0	6	0.1	0	1	0	0	0	1276	0	0	1	0	0	0	0	6	0	0	0	6	0	0	0	6	0	0	0	6	0	0	0	1276	0	0	1276	0	0	1276	0	0	1276	0	0	0	0
2013	6	5464	964	0	1	9.22	5.74	1	1	0	1	11	2	7.51	23	1.6	9.68	0.34	2.27	4	0	0	0	4	11	1.09	7.27	4	0	0	0	4	130	4.14	0.06	1	0	0	1	69	4.14	1	0	0	1	19	0	2	0
2013	6	5468	538	0	1	35.93	15.62	1	1	0	0	55	0	0	17	11.16	12.07	5.62	1.92	1	5	10.38	4.23	1	2	0.15	1	1	7	10.57	6.15	1	22	4.46	0.55	1	6	0.36	1	6	0.36	1	9	3.63	1	18	0	9	0
2013	6	5475	986	0	2	0.75	0.75	1	1	0	0	1276	0	0	7	0.15	1.02	0.15	1	2	0	0	0	2	2	0.15	1	2	0	0	0	2	10	0.6	0.06	14	0	0	14	10	0.6	14	0	0	14	4	0	0	0
2013	6	5483	682	0	2	0.03	10.09	1	1	0	1	16	2	8	95	9.55	72.62	1.23	8.22	2	0	0	0	2	32	3.12	20.8	2	0	0	0	2	9	0.54	0.06	18	0	0	18	9	0.54	18	0	0	18	22	0	0	0
2013	6	5488	955	0	1	2.03	0.77	1	1	0	0	70	0	0	10	0.59	3.95	0.29	1.95	1	0	0	0	1	4	0.59	3.95	1	0	0	0	1	3	0.18	0.06	4	1	0.06	4	2	0.12	4	0	0	4	7	0	0	0
2013	6	5496	841	0	1	16.84	22.25	1	1	0	1	26	1	5	79	21.89	128.5	3.9	13	1	5	2.26	6.48	1	42	11.43	76.2	1	15	3.28	17.17	1	6	0.36	0.06	21	0	0	21	6	0.36	21	0	0	21	6	0	2	0
2013	6	5497	891	0	1	12.2	4.88	1	1	0	1	13	1	12	17	1.88	12.55	0.33	2.2	2	0	0	0	2	13	1.4	9.32	2	0	0	0	2	53	3	0.06	1	0	0	1	50	3	1	0	0	1	7	0	0	0
2013	6	5503	907	0	3	0.04	0.6	1	0	0	0	1276	0	0	7	0.6	4	0.45	3	3	0	0	0	3	2	0.6	4	3	0	0	0	3	0	0	0	74	0	0	74	0	0	74	0	0	74	5	0	0	0
2013	6	5506	837	0	1	3.34	16.96	1	1	1	1	14	2	12.01	55	15.77	110.02	2.37	15.8	1	0	0	0	1	48	15.62	104.15	1	0	0	0	1	107	0.99	0.11	1	0	0	1	0	0	1	0	0	1	21	0	2	0
2013	6	5507	632	0	1	30.36	21.81	1	1	0	1	2	3	38.29	161	21.63	142.37	2.17	14.45	1	0	0	0	1	77	15.15	101.02	1	0	0	0	1	152	0.18	0.06	1	1	0	1	3	0.18	1	0	0	1	10	2	0	0
2013	6	5522	626	0	1	5.67	6.97	1	1	0	0	52	0	0	35	4.92	29.9	0.98	6.52	1	3	0.94	2.7	1	23	3.53	23.52	1	4	0.94	2.7	1	31	2.05	0.25	1	7	0.42	1	23	1.38	1	0	0	1	10	0	1	0
2013	6	5527	879	0	1	0.74	6.43	1	1	0	1	28	1	6.01	118	6.13	68.55	0.66	4.42	2	0	0	0	2	85	5.98	60.58	2	1	0	0	2	56	0.3	0.06	1	2	0.12	1	3	0.18	1	0	0	1	17	0	6	0
2013	6	5536	1012	0	2	22.23	2.8	1	1	0	1	26	1	24.02	27	0.46	3.95	0.31	2.03	2	0	0	0	2	3	0.46	3.03	2	0	0	0	2	39	2.34	0.06	2	0	0	2	39	2.34	2	0	0	2	6	0	0	0
2013	6	5541	957	0	1	3.9	11.72	1	1	0	1	25	2	18	14	1.67	12.27	0.92	6.15	1	0	0	0	1	7	1.52	10.15	1	2	0	0	1	75	10.05	1.5	4	0	0	4	52	3.12	4	13	1.43	4	16	1.5	2	0
2013	6	5545	994	0	2	11.65	6.21	1	1	0	0	58	0	0	30	4.93	33.23	0.69	4.58	2	0	0	0	2	28	4.78	31.85	2	0	0	0	2	19	1.28	0.11	4	0	0	4	14	0.84	4	4	0.44	4	11	0	1	0
2013	6	5554	753	0	2	5.73	6.3	1	1	0	1	22	1	12	21	1	7.6	0.25	2.6	5	1	0	0	5	6	0.75	5	5	4	0.25	2.6	5	86	5.3	0.11	2	0	0	2	70	4.2	2	11	1.1	2	29	0	7	0
2013	6	5555	15885	0	1276	0	0	0	0	0	0	1276	0	0	0	0	0	0	0	1276	0	0	0	1276	0	0	0	1276	0	0	0	1276	0	0	0	1276	0	0	1276	0	0	1276	0	0	1276	0	0	0	0
2013	6	5559	223	0	3	20.17	0.3	1	0	0	1	16	1	1.5	11	0.3	2	0.15	1	3	0	0	0	3	11	0.3	2	3	0	0	0	3	0	0	0	45	0	0	45	0	0	45	0	0	45	5	0	0	0
2013	6	5560	870	0	1	5.24	3.84	1	1	0	1	3	2	7.5	8	2.04	14	0.92	6.15	2	0	0	0	2	4	1.46	9.75	2	0	0	0	2	34	1.8	0.06	1	0	0	1	30	1.8	1	0	0	1	16	0	0	0
2013	6	5561	1019	0	2	13.82	22.46	1	1	0	1	6	2	36.02	34	21.25	86.68	2.39	9.48	3	0	0	0	3	1	0.15	1	3	0	0	0	3	17	1.21	0.11	2	0	0	2	0	0	2	0	0	2	13	0	2	0
2013	6	5581	946	0	1	17.79	11.13	1	1	0	1	16	1	3	16	3.54	37.2	1.39	14.43	9	0	0	0	9	0	0	0	9	11	3.54	36.87	9	71	7.59	0.11	1	0	0	1	0	0	1	71	7.59	1	12	0	12	0
2013	6	5588	431	0	1	1.48	1.22	1	1	0	0	1276	0	0	17	0.92	6.25	0.32	2.1	1	0	0	0	1	8	0.92	6.1	1	0	0	0	1	5	0.3	0.06	8	0	0	8	5	0.3	8	0	0	8	8	0	0	0
2013	6	5592	839	0	1	11.41	1.59	1	0	0	1	26	1	12	13	1.59	10.15	0.31	2.07	1	1	0.3	0.85	1	9	1.29	8.62	1	3	0.3	0.85	1	0	0	0	1276	0	0	1276	0	0	1276	0	0	1276	7	0	4	0
2013	6	5596	989	0	1	2.57	7.14	1	1	0	1	16	1	1.5	46	5.1	36.37	0.44	2.9	1	0	0	0	1	35	4.76	31.72	1	0	0	0	1	99	2.04	0.06	1	7	0.42	1	27	1.62	1	0	0	1	10	0	0	0
2013	6	5598	617	0	5	0.04	10.5	1	1	0	0	36	0	0	35	1.5	14.48	0.15	1.05	5	0	0	0	5	13	1.5	10	5	0	0	0	5	152	9	0.06	10	3	0.18	10	149	8.82	10	0	0	10	7	0	0	0
2013	6	5607	928	0	1	2.39	5.84	1	1	0	1	5	1	4	99	5.17	32.57	0.99	2.3	1	0	0	0	1	63	3.03	20.17	1	1	0.16	1.68	1	8	0.67	0.25	4	3	0.18	4	4	0.24	4	0	0	4	11	0	1	0
2013	6	5611	330	0	78	0.01	0	0	0	0	0	1276	0	0	0	0	0	0	0	78	0	0	0	78	0	0	0	78	0	0	0	78	0	0	0	1276	0	0	1276	0	0	1276	0	0	1276	0	0	0	0
2013	6	5613	450	0	1	48.83	9.2	1	1	0	1	16	2	25.52	3	7.96	6.62	7.58	4.1	22	1	7.58	4.1	22	2	0.38	2.52	22	1	7.58	4.1	22	20	1.24	0.11	1	0	0	1	17	1.02	1	2	0.22	1	10	0	3	0
2013	6	5619	793	0	2	0.82	6.37	1	1	0	1	4	3	9.5	19	1.39	9.52	0.19	1.27	3	0	0	0	3	9	1.09	7.27	3	0	0	0	3	103	4.98	0.06	2	14	0.84	2	69	4.14	2	0	0	2	30	8	0	0
2013	6	5626	621	0	1	3.89	4.1	1	1	0	1	27	1	5	7	0.75	5.78	0.15	1	25	0	0	0	25	6	0.75	5	25	0	0	0	25	57	3.35	0.11	1	0	0	1	54	3.24	1	1	0.11	1	8	0	2	0
2013	6	5627	937	0	1	7.93	5.17	1	1	0	1	19	1	12	5	0.49	3.28	0.19	1.28	1	0	0	0	1	4	0.49	3.28	1	0	0	0	1	79	4.68	0.06	1	0	0	1	78	4.68	1	0	0	1	9	0	0	0
2013	6	5631	722	0	1	22.71	12.97	1	1	0	1	15	1	24.02	42	6.55	51.07	0.79	5.27	5	0	0	0	5	18	6.55	43.67	5	0	0	0	5	108	6.42	0.06	1	0	0	1	107	6.42	1	0	0	1	3	0	2	0
2013	6	5635	895	0	1	6	2.39	1	0	0	0	1276	0	0	472	2.39	23.98	0.61	4.03	1	0	0	0	1	455	2.39	15.95	1	0	0	0	1	0	0	0	1276	0	0	1276	0	0	1276	0	0	1276	3	0	0	0
2013	6	5642	927	0	2	20.07	5.52	1	1	0	1	16	1	2.25	21	3.96	26.85	1.06	7.08	3	0	0	0	3	13	3.96	26.4	3	0	0	0	3	26	1.56	0.06	2	0	0	2	26	1.56	2	0	0	2	5	0	1	0
2013	6	5648	989	0	2	7.07	8.1	1	1	0	1	5	1	12	59	7.8	52	1.44	9.6	2	0	0	0	2	16	4.2	27.97	2	0	0	0	2	11	0.3	0.06	5	2	0.12	5	7	0.18	5	0	0	5	12	0	0	0
2013	6	5653	835	0	6	0.01	1.06	1	1	0	0	47	0	0	29	1.06	1.07	1.06	1.07	6	2	0	0	6	0	0	0	6	27	1.06	1.07	6	1	0	0	29	0	0	29	0	0	29	1	0	29	15	0	15	0
2013	6	5664	695	0	3	15.73	2.8	1	1	0	1	9	1	12.02	24	2.32	19.2	0.47	3.12	3	0	0	0	3	13	2.17	14.47	3	0	0	0	3	17	0.48	0.06	3	4	0.24	3	4	0.24	3	0	0	3	5	0	0	0
2013	6	5666	864	0	5	0	8.29	1	1	0	0	76	0	0	29	7.02	48.42	2.54	14.12	5	7	3.69	10.6	5	2	0.3	2	5	23	6.72	42.15	5	17	1.27	0.11	7	0	0	7	1	0.06	7	16	1.21	7	7	0	3	0
2013	6	5672	1034	0	5	0.16	15.88	1	1	0	1	11	2	12.01	29	15	65.17	3.15	12.5	5	1	2.38	6.83	5	6	2.68	17.83	5	1	2.38	6.83	5	88	0.88	0.11	5	0	0	5	0	0	5	2	0.22	5	20	0	2	0
2013	6	5677	1013	0	3	22.41	2.78	1	0	0	0	87	0	0	25	2.78	19.42	0.6	4	3	0	0	0	3	12	1.58	10.55	3	0	0	0	3	0	0	0	87	0	0	87	0	0	87	0	0	87	3	0	0	0
2013	6	5688	1026	0	2	0.51	7.63	1	1	0	0	1276	0	0	38	4.87	32.47	1.16	7.73	2	0	0	0	2	26	4.87	32.43	2	1	0	0	2	46	2.76	0.06	2	0	0	2	46	2.76	2	0	0	2	22	0	4	0
2013	6	5692	975	0	3	8.34	2.02	1	1	0	0	59	0	0	9	1.48	9.88	0.28	1.88	3	0	0	0	3	8	1.33	8.88	3	0	0	0	3	9	0.54	0.06	13	0	0	13	9	0.54	13	0	0	13	4	0	0	0
2013	6	5696	855	0	1	0.86	8.28	1	1	0	0	37	0	0	88	8.04	53.6	0.82	5.48	1	0	0	0	1	74	7.76	51.75	1	0	0	0	1	5	0.24	0.06	2	4	0.24	2	0	0	2	0	0	2	6	0	0	0
2013	6	5706	977	0	1	5.09	0.76	1	0	0	0	31	0	0	31	0.76	9.18	0.33	2.8	1	0	0	0	1	6	0.76	5.08	1	0	0	0	1	0	0	0	31	0	0	31	0	0	31	0	0	31	11	0	0	0
2013	6	5708	799	0	1	4.15	34.41	1	1	0	1	23	1	36.03	20	0	0	0	0	1	0	0	0	1	1	0	0	1	5	0	0	1	206	34.41	0.55	1	0	0	1	161	9.66	1	45	24.75	1	6	0	4	0
2013	6	5728	947	0	1	6.39	15.07	1	1	0	0	33	0	0	71	9.84	70.75	0.88	4.77	1	0	0	0	1	35	7.14	47.57	1	0	0	0	1	68	5.23	0.11	1	30	1.8	1	15	0.9	1	3	0.33	1	15	0	1	0
2013	6	5729	293	0	9	0	0	1	0	0	0	1276	0	0	1	0	0	0	0	9	0	0	0	9	1	0	0	9	0	0	0	9	0	0	0	1276	0	0	1276	0	0	1276	0	0	1276	0	0	0	0
2013	6	5740	15885	0	1276	0	0	0	0	0	0	1276	0	0	0	0	0	0	0	1276	0	0	0	1276	0	0	0	1276	0	0	0	1276	0	0	0	1276	0	0	1276	0	0	1276	0	0	1276	0	0	0	0
2013	6	5741	1029	0	2	30.47	17.63	1	1	0	1	28	1	12	48	10.35	69.13	0.94	6.28	8	0	0	0	8	31	6.49	43.27	8	0	0	0	8	94	7.28	0.11	2	8	0.48	2	51	3.06	2	14	1.54	2	15	0	4	0
2013	6	5743	961	0	1	11.54	6.44	1	1	0	1	3	1	12	53	6.32	41.42	0.85	5.65	1	2	0.35	1	1	32	4	26.67	1	2	0.35	1	1	2	0.12	0.06	10	2	0.12	10	0	0	10	0	0	10	11	0	1	0
2013	6	5753	1025	0	1	4.62	16.01	1	1	0	1	11	3	20.25	328	15.47	164.37	2	5.5	1	0	0	0	1	88	12.32	82.1	1	0	0	0	1	10	0.54	0.06	23	0	0	23	10	0.54	23	0	0	23	47	0	0	0
2013	6	5755	1029	0	68	11.41	0	0	0	0	0	1276	0	0	0	0	0	0	0	68	0	0	0	68	0	0	0	68	0	0	0	68	0	0	0	1276	0	0	1276	0	0	1276	0	0	1276	0	0	0	0
2013	6	5768	802	0	1	5.87	7.81	1	1	0	1	16	2	13.5	61	7.7	42.27	0.7	2.77	1	0	0	0	1	12	2	13.35	1	0	0	0	1	1	0.11	0.11	27	0	0	27	0	0	27	0	0	27	8	0	0	0
2013	6	5780	742	0	1276	11.71	0	0	0	0	0	1276	0	0	0	0	0	0	0	1276	0	0	0	1276	0	0	0	1276	0	0	0	1276	0	0	0	1276	0	0	1276	0	0	1276	0	0	1276	0	0	0	0
2013	6	5798	991	0	2	11.19	2.69	1	1	0	1	16	1	1.5	17	2.52	17.45	0.2	1.32	2	0	0	0	2	1	0.15	1	2	0	0	0	2	2	0.17	0.11	15	1	0.06	15	0	0	15	0	0	15	8	0	1	0
2013	6	5802	953	0	29	16.48	0	1	0	0	0	1276	0	0	1	0	0	0	0	29	0	0	0	29	0	0	0	29	0	0	0	29	0	0	0	36	0	0	36	0	0	36	0	0	36	3	0	0	0
2013	6	5804	968	0	1	0.96	15.77	1	1	0	0	49	0	0	51	7.61	51.88	0.84	5.57	2	0	0	0	2	33	6.66	44.42	2	0	0	0	2	196	8.16	0.06	1	45	2.7	1	91	5.46	1	0	0	1	7	0	0	0
2013	6	5811	933	0	1	14.83	1.33	1	1	0	0	1276	0	0	16	1.09	7.23	0.18	1.2	1	0	0	0	1	3	0.3	2	1	0	0	0	1	4	0.24	0.06	5	0	0	5	4	0.24	5	0	0	5	9	0	3	0
2013	6	5821	767	0	1	37.78	6.01	1	1	0	0	37	0	0	53	5.41	37.08	1.05	7	2	0	0	0	2	4	0.67	4.47	2	0	0	0	2	10	0.6	0.06	1	0	0	1	10	0.6	1	0	0	1	0	0	0	0
2013	6	5825	812	0	1	4.98	4.09	1	1	0	1	16	1	1.5	20	3.25	21.68	0.6	4.02	1	0	0	0	1	15	2.95	19.68	1	0	0	0	1	14	0.84	0.06	2	1	0.06	2	13	0.78	2	0	0	2	16	0	2	0
2013	6	5828	15885	0	16	0	0	1	0	0	0	1276	0	0	4	0	0	0	0	16	0	0	0	16	0	0	0	16	0	0	0	16	0	0	0	1276	0	0	1276	0	0	1276	0	0	1276	0	0	0	0
2013	6	5836	836	0	1	2.36	2.39	1	0	0	0	41	0	0	18	2.39	15.9	0.32	2.15	1	0	0	0	1	18	2.39	15.9	1	0	0	0	1	0	0	0	1276	0	0	1276	0	0	1276	0	0	1276	5	0	0	0
2013	6	5837	432	0	1	11.7	6.17	1	1	1	1	16	2	-1.5	44	3.02	19.43	0.35	2.32	1	0	0	0	1	10	1.11	7.37	1	0	0	0	1	48	3.15	0.11	1	1	0.06	1	35	2.1	1	0	0	1	23	0	0	0
2013	6	5842	15885	0	1276	0	0	0	0	0	0	1276	0	0	0	0	0	0	0	1276	0	0	0	1276	0	0	0	1276	0	0	0	1276	0	0	0	1276	0	0	1276	0	0	1276	0	0	1276	0	0	0	0
2013	6	5852	727	0	1	0.32	22.5	1	1	0	1	15	1	12.02	43	3.96	30.03	0.68	4.53	1	0	0	0	1	26	3.96	26.4	1	0	0	0	1	542	18.54	0.06	1	3	0.18	1	304	17.82	1	0	0	1	13	0	0	0
2013	6	5854	984	0	1	4.96	3.33	1	1	0	0	81	0	0	23	1.65	13.9	0.15	1.08	4	1	0	0	4	13	1.5	10	4	3	0	0	4	23	1.68	0.11	1	5	0.3	1	12	0.72	1	6	0.66	1	2	0	2	0
2013	6	5870	806	0	1	0	37.27	1	1	0	0	34	0	0	90	31.29	173.7	3.94	18.93	1	0	0	0	1	52	14.96	99.72	1	0	0	0	1	73	5.98	0.11	2	0	0	2	34	1.8	2	0	0	2	13	0	0	0
2013	6	5873	496	0	1	6.58	3.26	1	1	0	0	83	0	0	59	2.76	12.63	0.3	1.08	1	3	0.18	0.5	1	21	1.06	7.08	1	9	0.53	1.5	1	5	0.5	0.11	18	1	0.06	18	0	0	18	0	0	18	9	0	1	0
2013	6	5874	263	0	19	0.01	0	1	0	0	0	1276	0	0	1	0	0	0	0	19	0	0	0	19	0	0	0	19	0	0	0	19	0	0	0	1276	0	0	1276	0	0	1276	0	0	1276	0	0	0	0
2013	6	5877	547	0	1	2.05	6.17	1	1	0	1	16	1	1.5	6	0.41	2.7	0.26	1.7	5	0	0	0	5	3	0.41	2.7	5	0	0	0	5	97	5.76	0.06	1	0	0	1	96	5.76	1	0	0	1	6	0	0	0
2013	6	5881	805	0	1276	0.34	0	0	0	0	0	1276	0	0	0	0	0	0	0	1276	0	0	0	1276	0	0	0	1276	0	0	0	1276	0	0	0	1276	0	0	1276	0	0	1276	0	0	1276	0	0	0	0
2013	6	5882	886	0	2	0.01	102.89	1	1	1	1	4	14	88	399	68.59	479.73	4.66	31.03	3	0	0	0	3	51	17.79	118.58	3	0	0	0	3	82	4.5	0.06	3	62	3.48	3	20	1.02	3	0	0	3	30	0	0	0
2013	6	5883	874	0	17	11	0	1	0	0	0	1276	0	0	1	0	0	0	0	17	0	0	0	17	0	0	0	17	0	0	0	17	0	0	0	1276	0	0	1276	0	0	1276	0	0	1276	3	0	0	0
2013	6	5885	993	0	11	14.08	1.62	0	1	0	0	50	0	0	0	0	0	0	0	47	0	0	0	47	0	0	0	47	0	0	0	47	29	1.62	0.06	11	0	0	11	27	1.62	11	0	0	11	2	0	0	0
2013	6	5886	996	0	1	14.96	2.18	1	1	0	1	27	1	5	13	1.52	10.92	0.81	5.38	1	0	0	0	1	6	1.52	10.1	1	0	0	0	1	11	0.66	0.06	1	0	0	1	11	0.66	1	0	0	1	5	0	0	0
2013	6	5892	881	0	5	0.11	0	1	0	0	0	1276	0	0	4	0	0.4	0	0.4	5	0	0	0	5	0	0	0	5	0	0	0	5	0	0	0	1276	0	0	1276	0	0	1276	0	0	1276	0	0	0	0
2013	6	5894	860	0	1	3.67	1.08	1	1	0	0	1276	0	0	9	0	0.25	0	0.25	1	0	0	0	1	2	0	0	1	0	0	0	1	18	1.08	0.06	1	0	0	1	18	1.08	1	0	0	1	3	0	0	0
2013	6	5895	960	0	1	0.04	5.47	1	1	0	1	9	2	5.5	66	4.15	30.88	0.48	3.22	2	0	0	0	2	23	3.23	21.55	2	0	0	0	2	31	1.32	0.06	1	0	0	1	30	1.32	1	0	0	1	19	0	0	0
2013	6	5897	933	0	1	3.56	1.46	1	0	0	0	1276	0	0	21	1.46	10.35	0.83	5.55	1	0	0	0	1	3	0	0.48	1	2	0.18	0.5	1	0	0	0	31	0	0	31	0	0	31	0	0	31	14	0	2	0
2013	6	5899	854	0	10	7.61	0.42	1	1	0	0	1276	0	0	8	0.3	3.07	0.15	1	10	0	0	0	10	1	0.15	1	10	0	0	0	10	2	0.12	0.06	10	0	0	10	2	0.12	10	0	0	10	3	0	0	0
2013	6	5901	646	0	1	5	16.62	1	1	0	1	26	2	10	121	15.96	141.43	2.13	10.23	1	9	1.99	5.68	1	72	6.83	94.68	1	27	2.58	10.48	1	5	0.66	0.15	11	0	0	11	1	0.06	11	0	0	11	28	0.6	14	0
2013	6	5903	978	0	1	6.99	45.36	1	1	0	1	2	6	52.8	159	11.95	85.42	0.94	6.25	1	1	0	0	1	44	9.68	64.52	1	56	0.14	1.45	1	510	33.41	0.11	1	1	0.06	1	434	25.98	1	70	7.26	1	39	0	15	0
2013	6	5904	413	0	1	6.4	2.17	1	1	0	1	23	1	6.01	12	0.29	5.18	0.29	1.57	20	0	0	0	20	0	0	0	20	0	0	0	20	71	1.88	0.11	1	0	0	1	13	0.78	1	3	0.33	1	16	0	4	0
2013	6	5912	905	0	1	9.53	11.42	1	1	0	1	5	2	18	39	4.76	47.35	0.74	7.67	1	0	0	0	1	12	1.45	9.63	1	8	2.6	27.12	1	93	6.66	0.11	1	0	0	1	69	4.02	1	24	2.64	1	11	0	2	0
2013	6	5914	817	0	1	28.51	3.65	1	1	1	1	25	1	20	102	2.87	66.17	0.71	4.72	1	0	0	0	1	5	1.66	11.08	1	0	0	0	1	14	0.78	0.06	3	0	0	3	13	0.78	3	0	0	3	49	0	0	0
2013	6	5915	1039	0	1	4.69	6.2	1	1	0	0	43	0	0	33	5.14	29.22	0.96	3.88	1	5	1.79	5.13	1	13	2.56	17.07	1	12	2.24	9.77	1	11	1.06	0.11	1	0	0	1	3	0.18	1	5	0.55	1	12	0	7	0
2013	6	5917	622	0	1	14.9	2.39	1	0	0	0	69	0	0	28	2.39	15.92	0.23	1.5	1	0	0	0	1	10	1.35	9	1	0	0	0	1	0	0	0	69	0	0	69	0	0	69	0	0	69	5	0	2	0
2013	6	5919	422	0	1	3.57	1.02	1	1	0	0	83	0	0	3	0	0	0	0	18	0	0	0	18	1	0	0	18	0	0	0	18	17	1.02	0.06	1	0	0	1	17	1.02	1	0	0	1	3	0	0	0
2013	6	5929	793	0	1	0.05	3.58	1	1	0	0	31	0	0	120	3.19	15.87	0.29	1.43	1	0	0	0	1	13	0.84	5.62	1	9	0	0	1	12	0.39	0.11	2	1	0.06	2	4	0	2	0	0	2	27	0	0	0
2013	6	5932	970	0	2	22.01	0.42	1	1	0	0	1276	0	0	13	0	0	0	0	7	0	0	0	7	2	0	0	7	0	0	0	7	8	0.42	0.06	2	0	0	2	7	0.42	2	0	0	2	6	0	0	0
2013	6	5933	15885	0	75	0	0	0	0	0	0	1276	0	0	0	0	0	0	0	75	0	0	0	75	0	0	0	75	0	0	0	75	0	0	0	1276	0	0	1276	0	0	1276	0	0	1276	0	0	0	0
2013	6	5942	995	0	5	7.05	0	1	0	0	0	1276	0	0	6	0	0	0	0	5	0	0	0	5	0	0	0	5	0	0	0	5	0	0	0	1276	0	0	1276	0	0	1276	0	0	1276	0	0	0	0
2013	6	5946	819	0	27	4.72	0	1	0	0	0	1276	0	0	2	0	0.33	0	0.33	27	0	0	0	27	0	0	0	27	0	0	0	27	0	0	0	1276	0	0	1276	0	0	1276	0	0	1276	3	0	0	0
2013	6	5953	919	0	1276	1.41	0	0	0	0	0	1276	0	0	0	0	0	0	0	1276	0	0	0	1276	0	0	0	1276	0	0	0	1276	0	0	0	1276	0	0	1276	0	0	1276	0	0	1276	0	0	0	0
2013	6	5956	15885	0	8	0	0	1	0	0	0	1276	0	0	1	0	0	0	0	8	0	0	0	8	0	0	0	8	0	0	0	8	0	0	0	1276	0	0	1276	0	0	1276	0	0	1276	0	0	0	0
2013	6	5971	850	0	2	18.74	2.78	1	1	0	0	44	0	0	11	2.78	19.17	0.9	5.97	2	0	0	0	2	1	0	0	2	0	0	0	2	1	0	0	11	0	0	11	0	0	11	0	0	11	12	0	0	0
2013	6	5979	892	0	2	9.9	2.04	1	1	0	1	16	1	6.01	7	0.48	3.2	0.18	1.17	11	0	0	0	11	3	0.48	3.2	11	0	0	0	11	73	1.56	0.06	2	2	0.12	2	24	1.44	2	0	0	2	6	0	0	0
2013	6	5980	75	0	39	11.44	0	0	0	0	0	75	0	0	0	0	0	0	0	39	0	0	0	39	0	0	0	39	0	0	0	39	0	0	0	75	0	0	75	0	0	75	0	0	75	7	0	0	0
2013	6	5991	743	0	1	15.39	7.56	1	1	0	1	16	2	13.5	62	4.61	30.72	0.46	3.07	2	0	0	0	2	25	4.16	27.72	2	1	0	0	2	48	2.95	0.25	1	32	1.92	1	13	0.78	1	0	0	1	12	0	1	0
2013	6	6003	71	0	1	2.75	60.04	1	1	0	1	1	7	62	201	48.31	251.42	9.09	36.08	1	0	0	0	1	95	22.1	147.35	1	0	0	0	1	155	11.73	0.11	1	1	0.06	1	103	6.06	1	0	0	1	24	0	0	0
2013	6	6004	274	0	1	1.12	5.78	1	1	0	1	4	1	6.9	61	5	44.25	0.36	3	1	0	0	0	1	31	4.44	29.62	1	0	0	0	1	13	0.78	0.06	1	2	0.12	1	11	0.66	1	0	0	1	14	0	0	0
2013	6	6008	576	0	5	5.99	5.92	1	1	0	0	46	0	0	31	2.92	22.57	0.93	6.18	5	0	0	0	5	17	2.73	18.18	5	1	0.03	0.35	5	51	3	0.06	5	0	0	5	50	3	5	0	0	5	12	0	2	0
2013	6	6016	441	0	4	4.61	0.85	1	0	0	0	78	0	0	5	0.85	5.68	0.25	1.68	4	0	0	0	4	1	0.25	1.68	4	0	0	0	4	0	0	0	78	0	0	78	0	0	78	0	0	78	0	0	0	0
2013	6	6020	1033	0	1	22.76	11.48	1	1	0	1	28	2	24	80	9.32	62.1	1.36	9.08	1	0	0	0	1	52	7.9	52.65	1	0	0	0	1	40	2.16	0.06	15	0	0	15	36	2.16	15	0	0	15	7	0	0	0
2013	6	6021	845	0	1	20.57	24.45	1	1	0	1	10	1	24.02	125	17.55	117.25	2.3	15.32	1	0	0	0	1	100	17.55	117.02	1	0	0	0	1	123	6.9	0.06	1	21	0.9	1	100	6	1	0	0	1	11	0	0	0
2013	6	6031	710	0	2	6.28	4.75	1	1	0	1	27	1	12	43	2.51	21.55	0.99	6.58	6	0	0	0	6	26	0.72	4.82	6	0	0	0	6	6	2.24	1	2	4	0.24	2	0	0	2	0	0	2	15	2	0	0
2013	6	6047	541	0	2	34.2	0.78	1	1	0	0	1276	0	0	3	0	0.98	0	0.6	3	0	0	0	3	0	0	0	3	0	0	0	3	13	0.78	0.06	2	5	0.3	2	8	0.48	2	0	0	2	13	0	5	0
2013	6	6053	337	0	2	41.21	6.35	1	0	0	1	26	1	5	38	6.35	42.3	2.22	14.8	2	0	0	0	2	19	5.8	38.63	2	0	0	0	2	0	0	0	60	0	0	60	0	0	60	0	0	60	6	0	0	0
2013	6	6058	712	0	8	38.48	0.66	0	1	0	0	48	0	0	0	0	0	0	0	45	0	0	0	45	0	0	0	45	0	0	0	45	6	0.66	0.11	8	0	0	8	0	0	8	6	0.66	8	1	0	1	0
2013	6	6062	876	0	1	8.01	3.83	1	1	0	0	38	0	0	12	1.07	12.68	0.73	4.88	4	0	0	0	4	2	1.07	7.15	4	0	0	0	4	146	2.76	0.06	1	4	0.24	1	42	2.52	1	0	0	1	6	0	0	0
2013	6	6067	667	0	2	17.23	4.45	1	1	0	1	16	2	15	38	4.03	48.35	0.91	10.2	2	0	0	0	2	3	0.63	4.2	2	0	0	0	2	8	0.42	0.06	13	1	0.06	13	6	0.36	13	0	0	13	8	0	0	0
2013	6	6068	283	0	1276	0	0	0	0	0	0	1276	0	0	0	0	0	0	0	1276	0	0	0	1276	0	0	0	1276	0	0	0	1276	0	0	0	1276	0	0	1276	0	0	1276	0	0	1276	0	0	0	0
2013	6	6076	15885	0	1276	0	0	0	0	0	0	1276	0	0	0	0	0	0	0	1276	0	0	0	1276	0	0	0	1276	0	0	0	1276	0	0	0	1276	0	0	1276	0	0	1276	0	0	1276	0	0	0	0
2013	6	6077	901	0	1	9.08	10.34	1	1	0	1	16	1	1.5	89	8.65	60.87	0.49	3.25	2	0	0	0	2	49	7.37	49.15	2	0	0	0	2	25	1.69	0.25	1	1	0.06	1	23	1.38	1	0	0	1	18	0	0	0
2013	6	6079	901	0	41	3.06	0	0	0	0	0	1276	0	0	0	0	0	0	0	41	0	0	0	41	0	0	0	41	0	0	0	41	0	0	0	1276	0	0	1276	0	0	1276	0	0	1276	0	0	0	0
2013	6	6084	776	0	1	13.1	6.91	1	1	0	1	8	3	18.01	40	3.67	31.58	0.96	6.38	1	0	0	0	1	14	3.67	24.43	1	0	0	0	1	141	3.24	0.06	1	0	0	1	54	3.24	1	0	0	1	9	0	0	0
2013	6	6090	878	0	1	6.29	4.8	1	1	0	1	20	1	4	31	4.02	28.3	0.89	5.93	1	0	0	0	1	17	3.87	25.77	1	0	0	0	1	14	0.78	0.06	2	0	0	2	13	0.78	2	0	0	2	9	0	2	0
2013	6	6102	851	0	1	23.13	4.93	1	1	0	1	20	1	24.02	43	3.37	24.38	0.8	5.35	1	0	0	0	1	20	3.37	22.47	1	0	0	0	1	26	1.56	0.06	3	0	0	3	24	1.44	3	0	0	3	5	0	0	0
2013	6	6110	835	0	1	17.58	41.39	1	1	0	1	4	4	48	95	36.83	253.42	3.39	22.57	2	0	0	0	2	40	15.64	104.23	2	0	0	0	2	38	4.56	1	1	0	0	1	26	1.56	1	0	0	1	29	3	0	0
2013	6	6112	953	0	1	2.77	15.18	1	1	0	1	13	2	12.01	3	0	0	0	0	2	0	0	0	2	0	0	0	2	0	0	0	2	396	15.18	0.06	1	0	0	1	253	15.18	1	0	0	1	27	0	0	0
2013	6	6113	704	0	1	1.5	22.36	1	1	0	0	31	0	0	81	18.34	123.02	1.31	8.73	1	0	0	0	1	64	18.19	121.23	1	1	0	0	1	258	4.02	0.06	3	2	0.12	3	65	3.9	3	0	0	3	3	0	2	0
2013	6	6124	15885	0	26	0	0	1	0	0	0	1276	0	0	3	0	0	0	0	26	0	0	0	26	0	0	0	26	0	0	0	26	0	0	0	1276	0	0	1276	0	0	1276	0	0	1276	0	0	0	0
2013	6	6126	116	0	2	13.99	0.15	1	0	0	0	1276	0	0	1	0.15	1	0.15	1	2	0	0	0	2	1	0.15	1	2	0	0	0	2	0	0	0	1276	0	0	1276	0	0	1276	0	0	1276	0	0	0	0
2013	6	6127	864	0	25	2.87	0.16	1	0	0	0	1276	0	0	1	0.16	1.08	0.16	1.08	25	0	0	0	25	1	0.16	1.08	25	0	0	0	25	0	0	0	1276	0	0	1276	0	0	1276	0	0	1276	0	0	0	0
2013	6	6134	779	0	1	36.44	12.64	1	1	0	1	4	1	36.03	79	12.4	95.43	0.63	4.2	4	0	0	0	4	50	11.01	73.38	4	0	0	0	4	4	0.24	0.06	1	0	0	1	4	0.24	1	0	0	1	14	0	2	0
2013	6	6135	968	0	1	0.01	13.71	1	1	0	0	40	0	0	143	13.65	102.35	0.86	5.72	1	0	0	0	1	66	12.58	83.87	1	0	0	0	1	54	0.06	0.06	1	0	0	1	4	0.06	1	0	0	1	20	0	2	0
2013	6	6139	890	0	1	17.17	7.76	1	1	0	1	27	1	5	51	5.07	47.38	1.1	7.35	1	0	0	0	1	8	0	0	1	2	0	0	1	44	2.69	0.11	1	0	0	1	43	2.58	1	0	0	1	14	0	1	0
2013	6	6148	633	0	1	21.67	4.39	1	1	0	1	7	1	12	5	0.35	2.35	0.35	2.35	2	0	0	0	2	0	0	0	2	1	0	0	2	44	4.04	0.11	1	2	0.12	1	14	0.84	1	1	0.11	1	14	0	9	0
2013	6	6151	990	0	2	20.45	39.87	1	1	0	1	5	2	43	118	36.68	179.42	2.75	25.78	2	28	12.52	35.9	2	2	0.97	6.48	2	102	34.6	161.3	2	32	3.19	0.11	3	0	0	3	0	0	3	31	3.08	3	32	0	30	0
2013	6	6152	612	0	4	11.88	10.56	1	1	0	1	16	1	1.5	24	7.76	36.53	1.32	5.23	5	0	0	0	5	7	1.66	11.03	5	6	0.64	3.7	5	36	2.8	0.11	4	0	0	4	21	1.26	4	11	1.21	4	21	0	15	0
2013	6	6156	1017	0	2	7.8	11.68	1	1	0	1	7	1	12	30	1.72	13.53	0.18	1.2	2	0	0	0	2	10	1.23	8.2	2	0	0	0	2	168	9.96	0.06	2	0	0	2	168	9.96	2	0	0	2	5	0	0	0
2013	6	6157	619	0	1	9.15	12.17	1	1	0	1	16	1	2.25	72	7.67	52.95	2.59	17.23	2	0	0	0	2	47	1.89	12.62	2	0	0	0	2	76	4.5	0.06	1	60	3.6	1	15	0.9	1	0	0	1	7	0	0	0
2013	6	6159	986	0	1	0.59	15.21	1	1	0	0	50	0	0	74	6.09	59.53	1.25	12.98	1	0	0	0	1	21	2.13	14.18	1	25	3.71	38.63	1	117	9.12	0.11	1	28	1.68	1	47	2.82	1	24	2.64	1	14	0	2	0
2013	6	6161	795	0	2	4.42	2.91	1	1	0	1	22	1	4	7	0.15	3.22	0.15	1.02	10	0	0	0	10	2	0.15	1	10	0	0	0	10	46	2.76	0.06	2	46	2.76	2	0	0	2	0	0	2	9	0	0	0
2013	6	6169	873	0	2	4.03	5.87	1	1	0	1	2	1	6	18	2.7	18	0.15	1	2	0	0	0	2	16	2.4	16	2	0	0	0	2	17	3.17	0.55	2	0	0	2	8	0.42	2	5	2.75	2	19	0	2	0
2013	6	6172	618	0	2	10.23	4.01	1	1	0	1	10	1	12	66	2.62	15.62	0.69	2.93	2	0	0	0	2	59	1.93	12.88	2	0	0	0	2	22	1.39	0.11	7	2	0.12	7	12	0.72	7	0	0	7	16	0	0	0
2013	6	6176	98	0	1	0.44	13.78	1	1	0	1	7	3	14	155	9.98	71.63	0.99	4.23	1	0	0	0	1	70	5.6	37.32	1	0	0	0	1	57	3.8	0.25	1	0	0	1	55	3.3	1	0	0	1	14	0	0	0
2013	6	6177	705	0	2	20.67	1.14	1	1	0	1	16	1	1.5	2	0	0	0	0	2	0	0	0	2	2	0	0	2	0	0	0	2	149	1.14	0.06	2	19	1.14	2	0	0	2	0	0	2	7	0	0	0
2013	6	6184	971	0	1	0.04	62.87	1	1	0	1	1	13	62.47	96	0.76	34.35	0.16	2.07	1	0	0	0	1	17	0.76	5.07	1	0	0	0	1	1730	62.11	0.11	1	6	0.36	1	1043	61.2	1	0	0	1	61	0	0	0
2013	6	6186	905	0	1	3.7	17.65	1	1	0	1	4	3	11.91	145	5.77	51.27	0.8	5.3	1	0	0	0	1	36	5.77	38.47	1	0	0	0	1	332	11.88	0.06	1	13	0.78	1	185	11.1	1	0	0	1	11	0	0	0
2013	6	6189	958	0	1	15.97	1.86	1	1	0	1	16	1	1.5	17	1.8	12.6	0.15	1	1	0	0	0	1	16	1.8	12.1	1	0	0	0	1	1	0.06	0.06	3	0	0	3	1	0.06	3	0	0	3	10	0	0	0
2013	6	6192	568	0	2	3.68	10.77	1	1	0	0	33	0	0	62	8.67	57.78	2.61	17.38	2	0	0	0	2	54	7.91	52.75	2	0	0	0	2	35	2.1	0.06	5	0	0	5	35	2.1	5	0	0	5	5	0	0	0
2013	6	6194	998	0	1	2.66	5.23	1	1	0	1	10	1	6	37	2.83	26.53	0.66	4.42	2	0	0	0	2	11	2.68	17.88	2	0	0	0	2	44	2.4	0.06	1	0	0	1	43	2.4	1	0	0	1	13	0	0	0
2013	6	6200	964	0	3	24.01	5.23	1	1	0	1	18	1	24.02	60	2.62	18.92	0.32	2.15	3	0	0	0	3	34	2.62	17.43	3	0	0	0	3	38	2.61	0.11	6	7	0.3	6	22	1.32	6	1	0.11	6	17	0	1	0
2013	6	6218	740	0	4	0	0	1	0	0	0	1276	0	0	2	0	0	0	0	4	0	0	0	4	0	0	0	4	0	0	0	4	0	0	0	1276	0	0	1276	0	0	1276	0	0	1276	0	0	0	0
2013	6	6219	1000	0	5	6.18	1.4	1	1	0	1	27	1	5	2	0.32	2.1	0.17	1.1	6	0	0	0	6	2	0.32	2.1	6	0	0	0	6	18	1.08	0.06	5	0	0	5	18	1.08	5	0	0	5	1	0	0	0
2013	6	6227	952	0	2	56.68	4.36	1	1	0	0	1276	0	0	31	2.56	58.68	0.7	14	3	0	0	0	3	10	2.41	16.07	3	0	0	0	3	31	1.8	0.06	2	0	0	2	30	1.8	2	0	0	2	8	0	0	0
2013	6	6244	963	0	5	3.52	1.03	1	1	0	0	1276	0	0	7	0.67	5.32	0.46	3.03	5	0	0	0	5	2	0.61	4.03	5	2	0.06	0.63	5	6	0.36	0.06	7	0	0	7	6	0.36	7	0	0	7	14	0	3	0
2013	6	6246	728	0	1	21.95	12.67	1	1	0	0	35	0	0	19	10.57	79.27	3.45	23.02	1	0	0	0	1	7	4.38	29.2	1	0	0	0	1	35	2.1	0.06	7	0	0	7	35	2.1	7	0	0	7	6	0	0	0
2013	6	6261	1038	0	2	56.24	15.69	1	1	0	1	38	1	36.03	103	14.61	125.45	2.11	14.05	2	0	0	0	2	38	10.68	71.58	2	0	0	0	2	19	1.08	0.06	2	1	0.06	2	17	1.02	2	0	0	2	15	0	0	0
2013	6	6264	268	0	39	0	0	0	0	0	0	1276	0	0	0	0	0	0	0	39	0	0	0	39	0	0	0	39	0	0	0	39	0	0	0	1276	0	0	1276	0	0	1276	0	0	1276	0	0	0	0
2013	6	6270	835	0	4	1.15	3.62	1	1	0	0	1276	0	0	36	3.56	27.22	0.9	9.35	4	0	0	0	4	8	0.77	5.13	4	4	0.93	9.65	4	1	0.06	0.06	27	0	0	27	1	0.06	27	0	0	27	10	0	0	0
2013	6	6274	219	0	10	12.06	0.06	1	1	0	0	1276	0	0	1	0	0	0	0	10	0	0	0	10	0	0	0	10	0	0	0	10	1	0.06	0.06	10	0	0	10	1	0.06	10	0	0	10	3	0	0	0
2013	6	6277	895	0	1	0	0	1	0	0	0	84	0	0	22	0	0.43	0	0.4	1	0	0	0	1	4	0	0	1	0	0	0	1	0	0	0	78	0	0	78	0	0	78	0	0	78	12	0	0	0
2013	6	6278	429	0	3	23.47	5.81	1	1	0	1	16	2	25.52	10	0.77	5.58	0.17	1.13	19	0	0	0	19	6	0.77	5.13	19	0	0	0	19	87	5.04	0.15	3	1	0	3	79	4.74	3	0	0	3	9	0	0	0
2013	6	6293	454	0	2	13.25	1.99	1	0	0	1	23	1	12	20	1.99	17.92	0.78	5.17	2	0	0	0	2	0	0	0	2	0	0	0	2	0	0	0	1276	0	0	1276	0	0	1276	0	0	1276	8	0	0	0
2013	6	6300	1000	0	2	0.01	4.16	1	1	0	1	24	1	4	118	3.68	18.93	0.99	2.22	2	0	0	0	2	35	1.36	9.07	2	1	0	0	2	8	0.48	0.06	23	0	0	23	8	0.48	23	0	0	23	32	0	4	0
2013	6	6311	15885	0	1276	15	0	0	0	0	0	1276	0	0	0	0	0	0	0	1276	0	0	0	1276	0	0	0	1276	0	0	0	1276	0	0	0	1276	0	0	1276	0	0	1276	0	0	1276	0	0	0	0
2013	6	6313	728	0	2	0.03	9.21	1	1	0	1	7	1	4	100	5.85	43.77	0.39	2.62	2	0	0	0	2	53	5.85	38.98	2	0	0	0	2	95	3.36	0.06	4	25	1.38	4	39	1.98	4	0	0	4	29	0	0	0
2013	6	6318	739	0	1	3.6	10.55	1	1	0	1	18	1	10	83	3.89	25.92	0.68	4.55	1	0	0	0	1	24	3.44	22.92	1	2	0	0	1	97	6.66	0.11	6	0	0	6	71	4.02	6	0	0	6	18	0	2	0
2013	6	6323	851	0	10	1.11	0.81	1	1	0	0	1276	0	0	2	0.15	1.67	0.15	1	14	0	0	0	14	1	0.15	1	14	0	0	0	14	6	0.66	0.11	10	0	0	10	0	0	10	0	0	10	11	0	2	0
2013	6	6326	831	0	2	15.28	17.4	1	1	0	1	2	1	12.02	46	17.4	122.53	1.79	11.95	2	0	0	0	2	33	17.4	115.97	2	0	0	0	2	33	0	0	3	0	0	3	0	0	3	0	0	3	8	0	2	0
2013	6	6333	15885	0	16	0	0	1	0	0	0	1276	0	0	1	0	0	0	0	16	0	0	0	16	0	0	0	16	0	0	0	16	0	0	0	1276	0	0	1276	0	0	1276	0	0	1276	0	0	0	0
2013	6	6342	833	0	1	9.47	8.88	1	1	0	0	1276	0	0	69	8.16	49.82	0.87	5.78	1	7	0.99	2.83	1	20	4.39	29.23	1	21	1.18	4.8	1	9	0.72	0.11	1	0	0	1	1	0.06	1	7	0.66	1	16	0	6	0
2013	6	6353	733	0	1	27.13	3.54	1	1	0	1	13	1	12	15	2.28	16.08	0.68	4.5	6	0	0	0	6	1	0.37	2.47	6	0	0	0	6	25	1.26	0.06	1	0	0	1	21	1.26	1	0	0	1	19	0	1	0
2013	6	6354	789	0	2	0.05	22.65	1	1	0	1	24	1	24.02	63	0	2.02	0	0.82	2	0	0	0	2	0	0	0	2	0	0	0	2	381	22.65	0.15	8	0	0	8	379	22.5	8	0	0	8	3	1.3	0	0
2013	6	6358	808	0	2	0	0	1	1	0	0	89	0	0	4	0	0	0	0	2	0	0	0	2	0	0	0	2	0	0	0	2	1	0	0	3	0	0	3	0	0	3	0	0	3	7	0	0	0
2013	6	6360	15885	0	3	0	0	1	0	0	0	1276	0	0	1	0	0	0	0	3	0	0	0	3	0	0	0	3	0	0	0	3	0	0	0	1276	0	0	1276	0	0	1276	0	0	1276	0	0	0	0
2013	6	6370	882	0	8	4.44	2.9	1	0	0	0	44	0	0	6	2.9	9.92	2.49	7.15	8	1	2.49	7.15	8	1	0.15	1	8	1	2.49	7.15	8	0	0	0	81	0	0	81	0	0	81	0	0	81	5	0	2	0
2013	6	6377	1019	0	1	0.21	23.79	1	1	0	1	17	2	24.03	110	22.29	155.58	2.99	19.92	1	0	0	0	1	70	20.85	139.02	1	0	0	0	1	327	1.5	0.5	1	0	0	1	0	0	1	0	0	1	22	0	2	0
2013	6	6383	958	0	2	6.03	1.92	1	1	0	1	14	1	4	7	0.6	4	0.15	1	5	0	0	0	5	4	0.6	4	5	0	0	0	5	23	1.32	0.06	2	0	0	2	22	1.32	2	0	0	2	5	0	0	0
2013	6	6385	15885	0	1276	0	0	0	0	0	0	1276	0	0	0	0	0	0	0	1276	0	0	0	1276	0	0	0	1276	0	0	0	1276	0	0	0	1276	0	0	1276	0	0	1276	0	0	1276	0	0	0	0
2013	6	6392	988	0	1	26.67	1.54	1	0	0	0	1276	0	0	13	1.54	10.25	0.56	3.75	1	0	0	0	1	3	0.3	2	1	0	0	0	1	0	0	0	1276	0	0	1276	0	0	1276	0	0	1276	2	0	0	0
2013	6	6396	983	0	2	6.53	3.3	1	1	0	0	1276	0	0	7	0	3.07	0	1.12	4	0	0	0	4	1	0	0	4	0	0	0	4	55	3.3	0.06	2	0	0	2	55	3.3	2	0	0	2	4	0	0	0
2013	6	6405	315	0	2	13.62	4.33	1	1	0	1	20	1	12	16	3.55	23.63	1.7	11.3	2	0	0	0	2	6	3.05	20.3	2	0	0	0	2	14	0.78	0.06	3	0	0	3	13	0.78	3	0	0	3	4	0	0	0
2013	6	6408	927	0	1	0.12	25.82	1	1	0	1	2	5	18.83	112	18.29	124.38	1.1	7.32	2	0	0	0	2	41	9.29	61.95	2	0	0	0	2	338	7.53	1	1	0	0	1	23	0.66	1	0	0	1	43	1.3	0	0
2013	6	6418	836	0	1	0.09	10.97	1	1	0	0	35	0	0	38	10.91	72.73	2.18	14.53	1	0	0	0	1	29	10.65	70.98	1	0	0	0	1	1	0.06	0.06	23	0	0	23	1	0.06	23	0	0	23	13	0	1	0
2013	6	6420	878	0	1	8.79	19.71	1	1	0	1	6	3	27.04	52	18.24	125.5	2.41	16.07	1	0	0	0	1	38	17.32	115.48	1	0	0	0	1	79	1.47	0.15	1	0	0	1	19	1.02	1	0	0	1	59	2.6	1	0
2013	6	6422	375	0	1	6.79	0.3	1	0	0	0	1276	0	0	31	0.3	2	0.15	1	1	0	0	0	1	30	0.3	2	1	0	0	0	1	0	0	0	1276	0	0	1276	0	0	1276	0	0	1276	3	0	0	0
2013	6	6423	887	0	25	10.32	0	1	0	0	0	66	0	0	2	0	0.48	0	0.48	25	0	0	0	25	0	0	0	25	0	0	0	25	0	0	0	45	0	0	45	0	0	45	0	0	45	6	0	2	0
2013	6	6425	1044	0	7	6.03	0.55	1	1	0	0	1276	0	0	1	0	0	0	0	21	0	0	0	21	0	0	0	21	0	0	0	21	5	0.55	0.11	7	0	0	7	0	0	7	0	0	7	0	0	0	0
2013	6	6431	1009	0	2	21.44	0	1	0	0	0	1276	0	0	66	0	56.43	0	3.05	2	0	0	0	2	0	0	0	2	0	0	0	2	0	0	0	1276	0	0	1276	0	0	1276	0	0	1276	23	0	0	0
2013	6	6432	916	0	1	15.7	3.5	1	1	0	0	68	0	0	21	0.88	7.15	0.24	1.57	1	0	0	0	1	5	0.69	4.57	1	2	0.04	0.45	1	42	2.62	0.11	1	0	0	1	40	2.4	1	2	0.22	1	5	0	1	0
2013	6	6433	605	0	1	8.67	29.78	1	1	0	1	2	4	27.62	39	28.18	103.85	9.57	19.68	1	1	0.74	2.12	1	27	8.51	56.7	1	3	1.61	5.62	1	22	1.6	0.11	2	1	0.06	2	11	0.66	2	5	0.55	2	16	0	1	0
2013	6	6434	970	0	1	2.75	8.7	1	1	0	1	9	2	7.5	30	1.32	12.67	0.32	2.12	2	0	0	0	2	10	1.32	8.77	2	0	0	0	2	125	7.38	0.06	1	3	0.18	1	120	7.2	1	0	0	1	20	0	1	0
2013	6	6441	670	0	1	15.63	21.06	1	1	0	1	4	1	17.02	115	15.22	132.72	1.61	10.72	1	0	0	0	1	51	13.52	90.1	1	0	0	0	1	117	5.84	0.11	2	22	1.32	2	68	4.08	2	0	0	2	32	0	0	0
2013	6	6443	809	0	1	2.34	5.23	1	1	0	0	70	0	0	83	5.17	19.53	2.28	3.23	1	0	0	0	1	12	2.4	15.97	1	3	2.28	2.57	1	1	0.06	0.06	3	1	0.06	3	0	0	3	0	0	3	9	0	1	0
2013	6	6452	635	0	1	5.51	19.34	1	1	0	1	15	1	24.02	111	19.04	130.97	9	60	1	0	0	0	1	59	19.04	127.03	1	0	0	0	1	5	0.3	0.06	4	0	0	4	5	0.3	4	0	0	4	22	0	0	0
2013	6	6455	656	0	2	11.25	11.49	1	1	0	1	3	2	18	78	10.31	62.8	1.56	8.45	2	3	2.96	8.5	2	26	3.76	25.03	2	21	4.67	26.25	2	13	1.18	0.11	3	0	0	3	5	0.3	3	8	0.88	3	13	0	8	0
2013	6	6461	942	0	1	16.22	5.42	1	1	1	1	18	1	6	63	1.8	12	0.15	1	1	0	0	0	1	21	1.8	12	1	1	0	0	1	17	1.17	0.11	3	5	0.3	3	9	0.54	3	1	0.11	3	0	0	0	0
2013	6	6470	1025	0	2	17.95	0.3	1	1	0	0	1276	0	0	7	0	2.73	0	1.63	2	0	0	0	2	4	0	0	2	0	0	0	2	5	0.3	0.06	2	0	0	2	5	0.3	2	0	0	2	3	0	0	0
2013	6	6473	767	0	1	7.97	9.52	1	1	0	1	16	1	12	38	6.23	22.37	1.62	5.88	3	0	0	0	3	12	1.52	10.13	3	0	0	0	3	36	3.29	0.11	1	3	0.18	1	6	0.36	1	1	0.11	1	20	0	3	0
2013	6	6477	962	0	15	25.64	5.6	1	0	0	1	19	1	12	45	5.6	43.63	0.72	4.82	15	0	0	0	15	29	5.6	37.33	15	0	0	0	15	0	0	0	1276	0	0	1276	0	0	1276	0	0	1276	7	0	0	0
2013	6	6479	845	0	1	6.45	26.7	1	1	0	1	16	1	20	121	23.46	143.8	2.43	11.77	1	0	0	0	1	65	14.05	93.68	1	0	0	0	1	40	3.24	0.11	2	0	0	2	21	1.26	2	0	0	2	14	0	0	0
2013	6	6494	1011	0	1	3.08	12.7	1	1	0	1	2	3	12	40	2.92	21.5	0.22	1.48	1	0	0	0	1	23	2.92	19.48	1	0	0	0	1	165	9.78	0.06	1	0	0	1	165	9.78	1	0	0	1	8	0	0	0
2013	6	6498	827	0	1	5.96	6.48	1	1	0	1	25	1	12	23	0	0.35	0	0.15	1	1	0	0	1	2	0	0	1	10	0	0.03	1	117	6.48	0.25	1	16	0.96	1	89	4.5	1	7	0.77	1	17	0	9	0
2013	6	6501	937	0	2	1.43	0.66	1	1	0	0	1276	0	0	2	0.15	1	0.15	1	4	0	0	0	4	1	0.15	1	4	0	0	0	4	6	0.51	0.11	2	0	0	2	3	0.18	2	0	0	2	4	0	4	0
2013	6	6507	622	0	3	10.2	1.83	1	1	0	1	17	1	12	19	1.59	11.6	0.34	2.23	3	0	0	0	3	12	1.59	10.62	3	0	0	0	3	16	0.24	0.06	3	0	0	3	16	0.24	3	0	0	3	4	0	1	0
2013	6	6522	907	0	2	0.63	1.54	1	1	0	0	1276	0	0	19	0.58	11.38	0.28	1.83	2	0	0	0	2	1	0	0	2	0	0	0	2	16	0.96	0.06	2	3	0.18	2	13	0.78	2	0	0	2	8	0	0	0
2013	6	6533	15885	0	1276	0	0	0	0	0	0	1276	0	0	0	0	0	0	0	1276	0	0	0	1276	0	0	0	1276	0	0	0	1276	0	0	0	1276	0	0	1276	0	0	1276	0	0	1276	0	0	0	0
2013	6	6538	816	0	4	19.02	1.27	1	1	0	0	1276	0	0	29	1.03	6.87	1.03	6.87	4	0	0	0	4	1	1.03	6.87	4	0	0	0	4	4	0.24	0.06	19	0	0	19	4	0.24	19	0	0	19	4	0	0	0
2013	6	6540	1018	0	1	21.56	27.9	1	1	0	1	6	4	49.02	167	24.38	169.77	1.1	7.33	2	0	0	0	2	97	23.53	156.88	2	0	0	0	2	128	3.52	0.25	1	0	0	1	50	2.52	1	0	0	1	17	0	0	0
2013	6	6541	919	0	1	26.19	80.21	1	1	0	1	2	5	88.25	173	78.44	340.67	4.07	17.77	1	66	50.58	145.12	1	17	8.29	55.25	1	137	62.4	239.52	1	17	1.77	0.11	2	0	0	2	2	0.12	2	15	1.65	2	45	0	40	0
2013	6	6560	911	0	5	9.54	9.01	1	1	0	1	29	1	12	22	8.95	60.6	1.63	10.87	5	0	0	0	5	20	8.92	59.45	5	1	0.04	0.37	5	1	0.06	0.06	14	1	0.06	14	0	0	14	0	0	14	7	0	1	0
2013	6	6564	354	0	10	0	3.24	1	0	0	0	1276	0	0	20	3.24	21.6	1.24	8.23	10	0	0	0	10	11	1.84	12.23	10	0	0	0	10	0	0	0	1276	0	0	1276	0	0	1276	0	0	1276	14	0	2	0
2013	6	6567	1026	0	1	0.01	9.81	1	1	0	1	25	1	6	14	3.55	22.03	1.38	9.2	3	0	0	0	3	6	2.17	14.48	3	0	0	0	3	99	6.26	0.5	1	0	0	1	97	5.76	1	0	0	1	11	0	0	0
2013	6	6568	206	0	1	5.18	2.67	1	1	0	0	67	0	0	5	0.45	3	0.15	1	11	0	0	0	11	2	0.3	2	11	0	0	0	11	39	2.22	0.06	1	0	0	1	37	2.22	1	0	0	1	5	0	0	0
2013	6	6574	15885	0	24	0	0	1	0	0	0	1276	0	0	10	0	0	0	0	24	0	0	0	24	0	0	0	24	0	0	0	24	0	0	0	1276	0	0	1276	0	0	1276	0	0	1276	0	0	0	0
2013	6	6575	417	0	2	22.63	3.77	1	1	0	0	1276	0	0	16	1.43	10.62	0.34	2.25	2	0	0	0	2	11	1.43	9.5	2	0	0	0	2	39	2.34	0.06	2	15	0.9	2	24	1.44	2	0	0	2	3	0	1	0
2013	6	6590	1040	0	4	21.09	0	1	0	0	0	50	0	0	2	0	0.28	0	0.2	4	0	0	0	4	0	0	0	4	0	0	0	4	0	0	0	1276	0	0	1276	0	0	1276	0	0	1276	0	0	0	0
2013	6	6595	15885	0	11	0	0	1	0	0	0	1276	0	0	3	0	0	0	0	11	0	0	0	11	0	0	0	11	0	0	0	11	0	0	0	1276	0	0	1276	0	0	1276	0	0	1276	0	0	0	0
2013	6	6596	725	0	36	0.2	0	0	0	0	0	1276	0	0	0	0	0	0	0	36	0	0	0	36	0	0	0	36	0	0	0	36	0	0	0	1276	0	0	1276	0	0	1276	0	0	1276	0	0	0	0
2013	6	6597	993	0	1	9.89	2.13	1	1	0	1	2	1	12	8	0.15	1.3	0.15	1	2	0	0	0	2	1	0.15	1	2	0	0	0	2	33	1.98	0.06	1	0	0	1	33	1.98	1	0	0	1	8	0	0	0
2013	6	6604	1023	0	1	1.83	10.62	1	1	0	1	2	3	12	78	9	67.78	0.85	5.68	1	0	0	0	1	60	9	60.02	1	0	0	0	1	31	1.62	0.06	2	9	0.54	2	22	1.08	2	0	0	2	14	0	0	0
2013	6	6610	15885	0	5	0	0	1	0	0	0	1276	0	0	2	0	0	0	0	5	0	0	0	5	0	0	0	5	0	0	0	5	0	0	0	1276	0	0	1276	0	0	1276	0	0	1276	0	0	0	0
2013	6	6614	953	0	2	2.12	8.58	1	1	0	0	44	0	0	14	4.26	19.82	1.8	6	9	0	0	0	9	8	1.26	8.4	9	0	0	0	9	72	4.32	0.06	2	0	0	2	72	4.32	2	0	0	2	7	0	3	0
2013	6	6616	998	0	2	12.35	4.2	1	1	0	0	1276	0	0	15	3.2	13.02	1.49	2.68	8	0	0	0	8	10	1.41	9.42	8	0	0	0	8	4	1	0.25	2	0	0	2	0	0	2	0	0	2	5	0	2	0
2013	6	6625	991	0	1	11.57	15.06	1	1	0	1	1	2	24	45	4.32	32.67	1.68	11.2	2	0	0	0	2	17	3.93	26.2	2	0	0	0	2	188	10.74	0.06	1	8	0.48	1	177	10.26	1	0	0	1	28	0	0	0
2013	6	6631	15885	0	7	0	0	1	0	0	0	1276	0	0	5	0	0	0	0	7	0	0	0	7	0	0	0	7	0	0	0	7	0	0	0	1276	0	0	1276	0	0	1276	0	0	1276	0	0	0	0
2013	6	6632	936	0	5	11.67	0.57	1	1	0	1	6	1	12	10	0.51	6.37	0.27	1.78	5	0	0	0	5	2	0.51	3.4	5	0	0	0	5	2	0.06	0.06	6	0	0	6	2	0.06	6	0	0	6	9	0	0	0
2013	6	6635	15885	0	1276	0	0	0	0	0	0	1276	0	0	0	0	0	0	0	1276	0	0	0	1276	0	0	0	1276	0	0	0	1276	0	0	0	1276	0	0	1276	0	0	1276	0	0	1276	0	0	0	0
2013	6	6636	950	0	58	0.5	0.06	0	1	0	0	1276	0	0	0	0	0	0	0	58	0	0	0	58	0	0	0	58	0	0	0	58	1	0.06	0.06	58	0	0	58	1	0.06	58	0	0	58	3	0	0	0
2013	6	6647	838	0	2	5.17	1.11	1	1	0	0	1276	0	0	11	0.93	8.03	0.28	1.87	2	0	0	0	2	6	0.93	6.2	2	0	0	0	2	3	0.18	0.06	15	0	0	15	3	0.18	15	0	0	15	7	0	0	0
2013	6	6652	911	0	2	14.95	0	1	0	0	0	1276	0	0	1	0	0	0	0	2	0	0	0	2	0	0	0	2	0	0	0	2	0	0	0	31	0	0	31	0	0	31	0	0	31	6	0	3	0
2013	6	6658	788	0	2	4	6.06	1	1	0	1	37	1	4	22	1.68	11.93	0.18	1	2	1	0.18	0.5	2	10	1.05	7	2	1	0.18	0.5	2	104	4.38	0.06	2	7	0.42	2	66	3.96	2	0	0	2	8	0	2	0
2013	6	6663	935	0	1	38.88	6.12	1	1	0	1	1	1	24	34	4.5	32.07	0.4	2.68	1	0	0	0	1	28	4.35	28.98	1	0	0	0	1	28	1.62	0.06	1	0	0	1	27	1.62	1	0	0	1	7	0	2	0
2013	6	6669	610	0	2	3.08	4.25	1	0	0	1	15	2	5.5	60	4.25	29.45	0.69	4.57	2	0	0	0	2	27	4.25	28.3	2	0	0	0	2	0	0	0	1276	0	0	1276	0	0	1276	0	0	1276	10	0	0	0
2013	6	6702	15885	0	1276	0	0	0	0	0	0	1276	0	0	0	0	0	0	0	1276	0	0	0	1276	0	0	0	1276	0	0	0	1276	0	0	0	1276	0	0	1276	0	0	1276	0	0	1276	0	0	0	0
2013	6	6703	15885	0	41	0	0	0	0	0	0	1276	0	0	0	0	0	0	0	41	0	0	0	41	0	0	0	41	0	0	0	41	0	0	0	1276	0	0	1276	0	0	1276	0	0	1276	0	0	0	0
2013	6	6705	15885	0	1276	0	0	0	0	0	0	1276	0	0	0	0	0	0	0	1276	0	0	0	1276	0	0	0	1276	0	0	0	1276	0	0	0	1276	0	0	1276	0	0	1276	0	0	1276	0	0	0	0
2013	6	6708	733	0	1276	0	0	0	0	0	0	1276	0	0	0	0	0	0	0	1276	0	0	0	1276	0	0	0	1276	0	0	0	1276	0	0	0	1276	0	0	1276	0	0	1276	0	0	1276	0	0	0	0
2013	6	6711	1015	0	1	2.38	5.61	1	1	0	1	16	2	7.5	12	0.45	3.08	0.15	1	1	0	0	0	1	5	0.45	3	1	0	0	0	1	91	5.16	0.06	2	14	0.84	2	72	4.32	2	0	0	2	12	0	0	0
2013	6	6714	383	0	1	1.46	6.52	1	1	0	1	16	1	1.5	36	3.76	30.63	0.97	6.48	2	0	0	0	2	17	3.61	24.05	2	0	0	0	2	46	2.76	0.06	1	5	0.3	1	41	2.46	1	0	0	1	7	0	0	0
2013	6	6726	808	0	21	3.31	0.41	1	1	0	0	1276	0	0	1	0.35	2.3	0.35	2.3	21	0	0	0	21	1	0.35	2.3	21	0	0	0	21	1	0.06	0.06	24	0	0	24	1	0.06	24	0	0	24	3	0	0	0
2013	6	6728	499	0	1	19.79	11.79	1	1	0	1	9	2	24.04	146	11.55	85.33	0.73	4.83	1	0	0	0	1	82	11.24	74.92	1	0	0	0	1	204	0.24	0.06	1	0	0	1	4	0.24	1	0	0	1	39	0	0	0
2013	6	6750	996	0	3	22.82	3.96	1	1	0	1	16	2	25.52	24	1.35	15.7	0.55	3.67	6	2	0	0	6	2	0.15	1	6	12	0.31	3.27	6	41	2.61	0.11	3	0	0	3	38	2.28	3	3	0.33	3	15	0	10	0
2013	6	6751	991	0	2	0	0	1	1	0	0	89	0	0	14	0	0.88	0	0.67	2	0	0	0	2	2	0	0	2	0	0	0	2	4	0	0	24	0	0	24	4	0	24	0	0	24	21	0	0	0
2013	6	6755	952	0	1	2.42	1.61	1	1	0	1	8	1	4	22	1.55	11.08	0.18	1.22	1	0	0	0	1	12	1.55	10.35	1	0	0	0	1	6	0.06	0.06	4	1	0.06	4	5	0	4	0	0	4	5	0	0	0
2013	6	6756	1016	0	1	15.1	26.68	1	1	1	1	17	3	40.02	130	23.51	157.27	2.82	18.77	1	0	0	0	1	84	18.62	124.1	1	0	0	0	1	52	2.22	0.06	1	0	0	1	52	2.22	1	0	0	1	12	0	0	0
2013	6	6765	979	0	1	8.7	18.6	1	1	0	1	5	3	24.03	101	16.29	105.1	1.64	5.15	2	5	3.72	10.68	2	57	10.85	72.35	2	11	3.72	10.68	2	139	2.31	0.11	1	0	0	1	0	0	1	21	2.31	1	17	0	3	0
2013	6	6778	1000	0	1	12.97	6.65	1	1	0	1	10	1	12	5	2.4	7.75	2.25	4.62	10	0	0	0	10	0	0	0	10	0	0	0	10	71	4.25	0.11	1	0	0	1	69	4.14	1	0	0	1	7	0	0	0
2013	6	6804	15885	0	1276	0	0	0	0	0	0	1276	0	0	0	0	0	0	0	1276	0	0	0	1276	0	0	0	1276	0	0	0	1276	0	0	0	1276	0	0	1276	0	0	1276	0	0	1276	0	0	0	0
2013	6	6845	1045	0	24	7.64	0	1	0	0	0	87	0	0	2	0	0	0	0	24	0	0	0	24	0	0	0	24	0	0	0	24	0	0	0	44	0	0	44	0	0	44	0	0	44	0	0	0	0
2013	6	6849	449	0	58	1.22	0	0	0	0	0	1276	0	0	0	0	0	0	0	58	0	0	0	58	0	0	0	58	0	0	0	58	0	0	0	1276	0	0	1276	0	0	1276	0	0	1276	0	0	0	0
2013	6	6854	767	0	1	8.36	4.31	1	1	0	0	1276	0	0	40	4.25	33.73	0.49	3.25	1	0	0	0	1	23	4.25	28.35	1	0	0	0	1	1	0.06	0.06	18	0	0	18	1	0.06	18	0	0	18	15	0	0	0
2013	6	6857	253	0	1	2.78	9.24	1	1	0	1	21	1	12	65	3.18	22.6	0.33	2.18	3	0	0	0	3	32	1.8	12	3	0	0	0	3	101	6.06	0.06	1	8	0.48	1	93	5.58	1	0	0	1	8	0	0	0
2013	6	6860	51	0	1	9.98	6.39	1	0	0	1	18	1	4	52	6.39	45.63	0.5	3.3	1	0	0	0	1	41	6.39	42.62	1	0	0	0	1	0	0	0	1276	0	0	1276	0	0	1276	0	0	1276	4	0	0	0
2013	6	6866	868	0	1	3.09	9.45	1	1	0	0	33	0	0	40	7.18	47.83	0.65	4.33	1	0	0	0	1	39	7.03	46.83	1	0	0	0	1	34	2.27	0.11	1	13	0.78	1	12	0.72	1	7	0.77	1	11	0	3	0
2013	6	6870	911	0	5	1.98	1.65	1	1	0	0	78	0	0	12	1.65	11	0.15	1	5	0	0	0	5	11	1.65	11	5	0	0	0	5	2	0	0	12	0	0	12	0	0	12	0	0	12	7	0	0	0
2013	6	6878	940	0	3	3.96	5.2	1	1	0	1	20	1	4	58	4.9	44.65	0.59	4.75	3	0	0	0	3	23	1.06	7.07	3	0	0	0	3	6	0.3	0.06	6	1	0.06	6	4	0.24	6	0	0	6	6	0	0	0
2013	6	6880	874	0	5	0.84	0.69	1	1	0	0	76	0	0	18	0.3	2	0.15	1	5	0	0	0	5	4	0.3	2	5	3	0	0	5	4	0.39	0.11	8	1	0.06	8	0	0	8	1	0.11	8	9	0	3	0
2013	6	6887	832	0	1	0.08	5.92	1	1	0	1	18	1	6	45	5.68	39.93	0.74	4.92	1	0	0	0	1	20	3.71	24.72	1	0	0	0	1	5	0.24	0.06	8	0	0	8	4	0.24	8	0	0	8	25	0	0	0
2013	6	6889	401	0	1	7.56	2.77	1	1	0	1	3	1	6	21	1.21	13.63	0.57	3.82	3	0	0	0	3	5	1.21	8.07	3	0	0	0	3	27	1.56	0.06	1	14	0.84	1	12	0.72	1	0	0	1	14	0	0	0
2013	6	6890	974	0	20	0.03	0	1	0	0	0	1276	0	0	2	0	0	0	0	20	0	0	0	20	0	0	0	20	0	0	0	20	0	0	0	1276	0	0	1276	0	0	1276	0	0	1276	0	0	0	0
2013	6	6891	402	0	2	0.13	1.25	1	0	0	0	1276	0	0	11	1.25	8.35	0.2	1.35	2	0	0	0	2	11	1.25	8.35	2	0	0	0	2	0	0	0	1276	0	0	1276	0	0	1276	0	0	1276	7	0	0	0
2013	6	6894	982	0	1	0.95	62.49	1	1	1	1	2	3	14	46	7.21	52.92	1.72	11.47	1	0	0	0	1	27	6.05	40.3	1	0	0	0	1	11	1.03	0.55	2	2	0.12	2	6	0.36	2	0	0	2	11	0	0	0
2013	6	6895	669	0	10	0	0	1	0	0	0	1276	0	0	11	0	0.83	0	0.78	10	0	0	0	10	0	0	0	10	0	0	0	10	0	0	0	1276	0	0	1276	0	0	1276	0	0	1276	0	0	0	0
2013	6	6899	354	0	1	6.04	57.17	1	1	0	1	27	1	5	86	55.84	229.4	7.33	30.1	1	22	28.62	82.15	1	30	3.57	36.03	1	56	52.27	193.37	1	13	1.33	0.11	12	0	0	12	2	0.12	12	11	1.21	12	19	0	14	0
2013	6	6901	1027	0	3	1.88	0	1	0	0	0	37	0	0	19	0	0	0	0	3	0	0	0	3	0	0	0	3	8	0	0	3	0	0	0	37	0	0	37	0	0	37	0	0	37	5	0	5	0
2013	6	6903	603	0	1	13.86	0	1	1	0	0	1276	0	0	6	0	1.35	0	0.73	1	0	0	0	1	0	0	0	1	0	0	0	1	1	0	0	29	0	0	29	1	0	29	0	0	29	4	0	0	0
2013	6	6904	889	0	1	0.02	11.16	1	1	0	1	16	1	1.5	132	10.26	56.72	2.33	2.7	1	4	0.35	1	1	33	4.49	29.95	1	34	4.24	4.2	1	15	0.9	0.06	5	0	0	5	15	0.9	5	0	0	5	15	0	5	0
2013	6	6906	977	0	4	7.08	4.23	1	1	0	1	16	2	7.5	25	1.48	15.42	0.28	1.88	4	0	0	0	4	7	0.88	5.88	4	0	0	0	4	12	2.75	0.25	5	0	0	5	0	0	5	0	0	5	12	0	0	0
2013	6	6911	837	0	1	5.54	38.65	1	1	0	1	5	3	36	200	38.29	257.18	2.21	14.73	1	0	0	0	1	110	17.26	115.03	1	0	0	0	1	8	0.36	0.06	2	0	0	2	6	0.36	2	0	0	2	10	0	0	0
2013	6	6912	828	0	1	36.32	2.83	1	1	0	1	16	2	25.52	42	2.52	15.85	0.55	3.68	4	4	0.73	2.08	4	9	1.3	8.68	4	12	1.22	7.17	4	5	0.31	0.25	1	2	0	1	1	0.06	1	0	0	1	10	0	3	0
2013	6	6917	1012	0	46	5.38	0	0	0	0	0	1276	0	0	0	0	0	0	0	46	0	0	0	46	0	0	0	46	0	0	0	46	0	0	0	1276	0	0	1276	0	0	1276	0	0	1276	0	0	0	0
2013	6	6921	890	0	2	26.11	7.03	1	1	0	1	27	1	5	49	6.91	49.3	0.98	6.53	2	0	0	0	2	30	6.19	41.28	2	0	0	0	2	2	0.12	0.06	20	1	0.06	20	1	0.06	20	0	0	20	9	0	2	0
2013	6	6922	965	0	1	18.36	1.77	1	1	0	0	1276	0	0	21	1.65	11	0.15	1	1	0	0	0	1	17	1.5	10	1	0	0	0	1	2	0.12	0.06	2	0	0	2	2	0.12	2	0	0	2	4	0	0	0
2013	6	6923	503	0	4	0.02	0	1	1	0	0	55	0	0	10	0	0	0	0	4	0	0	0	4	8	0	0	4	0	0	0	4	6	0	0	7	0	0	7	3	0	7	0	0	7	24	0	0	0
2013	6	6924	837	0	9	0.8	42.7	1	1	0	1	27	1	41	139	14.16	84.83	1.78	6.17	9	0	0	0	9	84	11.54	76.95	9	1	0	0	9	198	28.54	0.25	9	0	0	9	109	6.54	9	0	0	9	29	0	5	0
2013	6	6929	1019	0	1	2.54	16.82	1	1	0	1	2	4	16	180	16.52	123.92	0.78	5.18	1	0	0	0	1	100	14.13	94.17	1	0	0	0	1	5	0.3	0.06	11	0	0	11	5	0.3	11	0	0	11	39	0	2	0
2013	6	6931	993	0	4	1.69	1.32	1	1	0	0	1276	0	0	5	0	0	0	0	4	0	0	0	4	1	0	0	4	0	0	0	4	22	1.32	0.06	21	0	0	21	22	1.32	21	0	0	21	3	0	0	0
2013	6	6932	1024	0	3	21.96	0.15	1	0	0	0	1276	0	0	4	0.15	1	0.15	1	3	0	0	0	3	0	0	0	3	0	0	0	3	0	0	0	1276	0	0	1276	0	0	1276	0	0	1276	0	0	0	0
2013	6	6942	993	0	1	1.7	12.9	1	1	0	1	6	2	9	38	7.48	50.7	1.17	7.78	2	0	0	0	2	18	3.61	24.08	2	0	0	0	2	94	5.42	0.11	1	0	0	1	89	4.98	1	0	0	1	15	0	1	0
2013	6	6949	853	0	1	11.84	5.37	1	1	0	1	16	2	7.5	19	5.31	37.05	1.79	11.93	1	0	0	0	1	6	3.6	23.98	1	0	0	0	1	1	0.06	0.06	22	0	0	22	1	0.06	22	0	0	22	7	0	0	0
2013	6	6954	517	0	1	21.73	2.38	1	1	0	0	1276	0	0	10	1.3	8.73	0.62	4.1	3	0	0	0	3	3	0.92	6.1	3	0	0	0	3	18	1.08	0.06	1	3	0.18	1	15	0.9	1	0	0	1	10	0	0	0
2013	6	6958	992	0	2	2.88	6.5	1	1	0	1	11	1	4	82	4.28	39.88	0.58	3.83	2	0	0	0	2	35	0.6	4	2	0	0	0	2	38	2.22	0.06	3	12	0.72	3	25	1.5	3	0	0	3	22	0	0	0
2013	6	6966	880	0	1	14.38	1.4	1	1	0	0	1276	0	0	1	0.15	1	0.15	1	1	0	0	0	1	0	0	0	1	0	0	0	1	22	1.25	0.11	3	0	0	3	19	1.14	3	1	0.11	3	3	0	1	0
2013	6	6969	795	0	79	0	0	0	0	0	0	1276	0	0	0	0	0	0	0	79	0	0	0	79	0	0	0	79	0	0	0	79	0	0	0	1276	0	0	1276	0	0	1276	0	0	1276	0	0	0	0
2013	6	6973	940	0	3	6.16	4.47	1	1	0	0	69	0	0	11	1.47	9.82	0.51	3.4	3	0	0	0	3	8	1.47	9.82	3	0	0	0	3	51	3	0.06	3	0	0	3	50	3	3	0	0	3	10	0	0	0
2013	6	6974	813	0	1	18.16	10.56	1	1	0	0	53	0	0	116	9.06	79.48	0.78	5.18	1	0	0	0	1	56	9.06	60.4	1	0	0	0	1	25	1.5	0.06	3	0	0	3	25	1.5	3	0	0	3	5	0	0	0
2013	6	6979	842	0	2	20.36	0.39	1	1	0	0	1276	0	0	6	0.15	1	0.15	1	2	0	0	0	2	1	0.15	1	2	0	0	0	2	4	0.24	0.06	25	4	0.24	25	0	0	25	0	0	25	5	0	2	0
2013	6	6988	1020	0	1	2.35	0.95	1	1	0	0	1276	0	0	12	0.89	5.92	0.44	2.92	1	0	0	0	1	9	0.45	3	1	0	0	0	1	1	0.06	0.06	5	1	0.06	5	0	0	5	0	0	5	7	0	0	0
2013	6	6989	799	0	1	6	17.82	1	1	0	1	1	2	12	38	16.44	112.1	2.28	15.2	1	0	0	0	1	25	12.26	81.72	1	0	0	0	1	25	1.38	0.06	1	0	0	1	25	1.38	1	0	0	1	6	0	0	0
2013	6	7003	789	0	1	7.21	23.71	1	1	0	1	25	1	24.02	98	4.27	36.55	1.38	9.17	1	0	0	0	1	26	4.27	28.47	1	0	0	0	1	347	19.44	0.06	1	31	0.48	1	316	18.96	1	0	0	1	5	0	0	0
2013	6	7004	878	0	1	4.56	18.22	1	1	0	1	3	3	18.02	261	15.49	111.77	1.72	11.43	1	0	0	0	1	182	15.24	101.58	1	0	0	0	1	128	2.73	0.25	1	6	0.18	1	5	0.3	1	0	0	1	24	0	2	0
2013	6	7007	986	0	1	73.83	2.14	1	0	0	0	1276	0	0	15	2.14	14.78	0.69	4.58	1	0	0	0	1	9	1.63	10.88	1	0	0	0	1	0	0	0	83	0	0	83	0	0	83	0	0	83	3	0	0	0
2013	6	7017	15885	0	30	0	0	0	0	0	0	1276	0	0	0	0	0	0	0	30	0	0	0	30	0	0	0	30	0	0	0	30	0	0	0	1276	0	0	1276	0	0	1276	0	0	1276	0	0	0	0
2013	6	7024	15885	0	22	0	0	1	0	0	0	1276	0	0	3	0	0	0	0	22	0	0	0	22	0	0	0	22	0	0	0	22	0	0	0	1276	0	0	1276	0	0	1276	0	0	1276	0	0	0	0
2013	6	7025	75	0	1	8.32	10.4	1	1	0	1	9	2	13.5	55	3.18	21.22	1.03	6.88	1	0	0	0	1	18	3.18	21.22	1	0	0	0	1	119	7.22	0.5	1	0	0	1	117	6.72	1	0	0	1	10	0	0	0
2013	6	7026	950	0	1	6.85	1.97	1	1	0	1	1	1	5	5	1.07	7.15	0.36	2.4	10	0	0	0	10	1	0.15	1	10	0	0	0	10	25	0.9	0.06	1	1	0.06	1	14	0.84	1	0	0	1	17	0	0	0
2013	6	7032	696	0	2	0.02	0	1	0	0	0	1276	0	0	9	0	1.25	0	0.45	2	0	0	0	2	0	0	0	2	0	0	0	2	0	0	0	79	0	0	79	0	0	79	0	0	79	0	0	0	0
2013	6	7037	378	0	9	13.65	0.45	1	0	0	0	1276	0	0	56	0.45	3	0.15	1	9	0	0	0	9	1	0.15	1	9	11	0	0	9	0	0	0	1276	0	0	1276	0	0	1276	0	0	1276	1	0	1	0
2013	6	7042	930	0	1	4.59	10.82	1	1	0	1	6	2	12	45	4.52	34.05	0.61	4.03	1	0	0	0	1	18	3.91	26.08	1	0	0	0	1	105	6.3	0.06	1	0	0	1	105	6.3	1	0	0	1	0	0	0	0
2013	6	7046	913	0	3	0	4.88	1	1	0	0	36	0	0	68	3.58	27.35	1.03	6.87	3	0	0	0	3	27	3.58	23.87	3	0	0	0	3	9	1.3	1	5	0	0	5	8	0.3	5	0	0	5	24	1	0	0
2013	6	7053	848	0	2	15.45	1.68	1	1	0	1	25	1	6.01	19	0	7.18	0	0.72	2	0	0	0	2	0	0	0	2	0	0	0	2	80	1.68	0.06	2	0	0	2	28	1.68	2	0	0	2	7	0	0	0
2013	6	7056	780	0	1	8.56	14.43	1	1	0	1	16	3	19.25	69	7.47	53.28	2.06	13.7	1	0	0	0	1	39	7.32	48.82	1	1	0	0	1	116	6.96	0.06	1	74	4.44	1	42	2.52	1	0	0	1	13	0	2	0
2013	6	7065	946	0	6	0.58	2.56	1	1	0	1	16	1	2.25	20	2.44	17.2	1.26	8.37	6	0	0	0	6	4	0.3	2	6	0	0	0	6	3	0.12	0.06	15	0	0	15	2	0.12	15	0	0	15	11	0	0	0
2013	6	7071	15885	0	1276	0	0	0	0	0	0	1276	0	0	0	0	0	0	0	1276	0	0	0	1276	0	0	0	1276	0	0	0	1276	0	0	0	1276	0	0	1276	0	0	1276	0	0	1276	0	0	0	0
2013	6	7084	990	0	1	0.62	15.45	1	1	0	1	19	1	12	80	12.39	83.75	1.26	8.37	1	0	0	0	1	78	12.39	82.58	1	0	0	0	1	51	3.06	0.06	1	0	0	1	51	3.06	1	0	0	1	15	0	0	0
2013	6	7086	993	0	1	5.74	5.02	1	1	0	1	16	1	1.5	54	3.7	42.07	0.1	1.17	1	0	0	0	1	3	0.1	1	1	0	0	0	1	22	1.32	0.06	3	19	1.14	3	3	0.18	3	0	0	3	12	0	0	0
2013	6	7089	256	0	64	0.03	0	0	0	0	0	1276	0	0	0	0	0	0	0	64	0	0	0	64	0	0	0	64	0	0	0	64	0	0	0	1276	0	0	1276	0	0	1276	0	0	1276	0	0	0	0
2013	6	7093	1009	0	8	17.16	6.44	1	1	0	0	1276	0	0	14	4.94	33.22	1.35	8.98	8	0	0	0	8	10	4.94	32.9	8	0	0	0	8	6	1.5	0.25	21	0	0	21	0	0	21	0	0	21	6	0	0	0
2013	6	7096	735	0	3	16.75	4.61	1	1	0	1	5	1	12	23	4.19	29.65	1.24	8.27	3	0	0	0	3	16	3.69	24.62	3	0	0	0	3	7	0.42	0.06	7	0	0	7	7	0.42	7	0	0	7	0	0	0	0
2013	6	7100	930	0	5	10.76	1.95	1	1	0	0	1276	0	0	25	1.35	9	0.15	1	5	0	0	0	5	14	1.35	9	5	0	0	0	5	10	0.6	0.06	5	0	0	5	10	0.6	5	0	0	5	3	0	0	0
2013	6	7105	997	0	1	4.51	13.67	1	1	0	0	43	0	0	19	0	0	0	0	4	0	0	0	4	4	0	0	4	0	0	0	4	232	13.67	0.11	1	6	0.36	1	220	13.2	1	1	0.11	1	17	0	4	0
2013	6	7110	1013	0	1	12.29	10.83	1	1	0	1	15	1	12.02	33	10.83	72.82	3.82	25.47	1	0	0	0	1	30	10.68	71.17	1	0	0	0	1	5	0	0	23	0	0	23	0	0	23	0	0	23	4	0	0	0
2013	6	7118	989	0	1	3.26	2.74	1	0	0	1	5	1	6	57	2.74	28.65	0.57	3.77	1	0	0	0	1	18	2.16	14.4	1	0	0	0	1	0	0	0	58	0	0	58	0	0	58	0	0	58	46	0	0	0
2013	6	7126	341	0	1	9.59	23.57	1	1	1	1	18	2	11	95	8.36	97.2	1.48	9.88	1	0	0	0	1	24	4.58	30.53	1	0	0	0	1	7	0.36	0.06	4	0	0	4	6	0.36	4	0	0	4	10	0	0	0
2013	6	7130	926	0	2	28.82	6.73	1	1	0	1	27	1	17	35	4.99	33.28	1.08	7.2	3	0	0	0	3	22	4.99	33.28	3	0	0	0	3	30	1.74	0.06	2	1	0.06	2	28	1.68	2	0	0	2	8	0	0	0
2013	6	7146	995	0	2	0.28	15.94	1	1	0	1	26	1	12	22	1.68	11.67	0.32	2.1	4	0	0	0	4	11	1.68	11.17	4	0	0	0	4	251	14.26	0.11	2	0	0	2	227	13.38	2	10	0.77	2	25	0	4	0
2013	6	7150	1014	0	1	0.02	28.02	1	1	0	1	6	7	28	192	15.36	119.52	1.64	10.92	1	0	0	0	1	77	11.62	77.43	1	0	0	0	1	244	12.66	0.06	1	0	0	1	243	12.6	1	0	0	1	21	0	0	0
2013	6	7152	983	0	1	9.66	6.45	1	1	0	1	26	1	5	46	6.21	44.25	0.58	3.88	1	0	0	0	1	34	6.06	40.37	1	0	0	0	1	4	0.24	0.06	10	0	0	10	4	0.24	10	0	0	10	7	0	0	0
2013	6	7154	1024	0	2	0.05	0	1	0	0	0	1276	0	0	21	0	0.63	0	0.32	2	0	0	0	2	0	0	0	2	0	0	0	2	0	0	0	1276	0	0	1276	0	0	1276	0	0	1276	5	0	0	0
2013	6	7159	928	0	2	17	4.43	1	1	0	0	46	0	0	15	2.75	18.32	0.53	3.53	2	0	0	0	2	15	2.75	18.32	2	0	0	0	2	28	1.68	0.06	2	0	0	2	28	1.68	2	0	0	2	4	0	0	0
2013	6	7161	935	0	3	10.84	3.33	1	0	0	0	1276	0	0	17	3.33	22.48	0.39	2.6	3	0	0	0	3	3	0.52	3.43	3	0	0	0	3	0	0	0	1276	0	0	1276	0	0	1276	0	0	1276	0	0	0	0
2013	6	7171	810	0	1	1.45	6.27	1	1	0	0	48	0	0	23	2.01	13.42	0.37	2.48	2	0	0	0	2	17	2.01	13.42	2	0	0	0	2	73	4.26	0.06	1	0	0	1	71	4.26	1	0	0	1	6	0	0	0
2013	6	7179	988	0	1	18.79	5.75	1	1	0	1	5	1	12	14	0.48	8.03	0.48	3.2	5	0	0	0	5	2	0	0	5	0	0	0	5	87	5.27	0.11	1	27	1.62	1	59	3.54	1	1	0.11	1	5	0	2	0
2013	6	7180	991	0	13	28.62	0.63	1	0	0	0	1276	0	0	2	0.63	4.18	0.63	4.18	13	0	0	0	13	1	0.63	4.18	13	0	0	0	13	0	0	0	79	0	0	79	0	0	79	0	0	79	3	0	0	0
2013	6	7185	1015	0	82	5.94	0	0	0	0	0	1276	0	0	0	0	0	0	0	82	0	0	0	82	0	0	0	82	0	0	0	82	0	0	0	1276	0	0	1276	0	0	1276	0	0	1276	0	0	0	0
2013	6	7187	971	0	4	0.54	2.71	1	1	0	0	1276	0	0	11	1.33	8.88	0.28	1.88	4	0	0	0	4	9	1.05	7	4	0	0	0	4	23	1.38	0.06	4	0	0	4	23	1.38	4	0	0	4	4	0	0	0
2013	6	7189	971	0	2	2.31	0.81	1	1	0	0	1276	0	0	9	0.75	5.9	0.15	1	2	0	0	0	2	5	0.75	5	2	0	0	0	2	1	0.06	0.06	23	0	0	23	1	0.06	23	0	0	23	3	0	0	0
2013	6	7193	967	0	4	26.71	0.3	1	0	0	0	1276	0	0	6	0.3	2	0.15	1	4	0	0	0	4	4	0.3	2	4	0	0	0	4	0	0	0	1276	0	0	1276	0	0	1276	0	0	1276	0	0	0	0
2013	6	7195	860	0	5	4.93	0.88	1	1	0	1	19	1	5	3	0.3	2	0.15	1	8	0	0	0	8	3	0.3	2	8	0	0	0	8	10	0.58	0.11	5	1	0.06	5	5	0.3	5	2	0.22	5	15	0	0	0
2013	6	7197	970	0	1	0.03	9.49	1	1	0	0	48	0	0	54	5.89	39.25	0.32	2.12	2	0	0	0	2	40	5.01	33.4	2	0	0	0	2	63	3.6	0.06	1	5	0.3	1	58	3.3	1	0	0	1	8	0	0	0
2013	6	7202	793	0	1	2.29	9.41	1	1	0	0	30	0	0	37	6.59	34.85	2.16	8.58	1	0	0	0	1	14	2.36	15.72	1	2	0.36	3.73	1	34	2.82	0.11	1	0	0	1	14	0.84	1	0	0	1	12	0	4	0
2013	6	7210	762	0	1	15.88	13.92	1	1	0	1	6	1	18.01	219	10.34	64.23	2	13.33	1	0	0	0	1	66	2.55	16.97	1	0	0	0	1	32	3.58	0.25	1	3	0.18	1	15	0.9	1	0	0	1	9	0	0	0
2013	6	7215	842	0	1	17.72	5.55	1	1	0	1	2	1	12	43	5.07	38.3	1.59	10.57	1	0	0	0	1	12	5.07	33.8	1	0	0	0	1	8	0.48	0.06	1	0	0	1	8	0.48	1	0	0	1	3	0	0	0
2013	6	7239	961	0	1	8.88	3.11	1	0	0	0	54	0	0	21	3.11	21.17	0.82	5.43	1	0	0	0	1	17	2.96	19.73	1	0	0	0	1	0	0	0	54	0	0	54	0	0	54	0	0	54	0	0	0	0
2013	6	7242	944	0	1	11.43	3.27	1	1	0	1	25	1	12	11	2.79	18.6	1.78	11.83	1	0	0	0	1	8	2.23	14.83	1	0	0	0	1	9	0.48	0.06	6	0	0	6	8	0.48	6	0	0	6	11	0	0	0
2013	6	7246	946	0	1	8.21	7.93	1	1	0	1	16	2	13.5	45	7.87	54.17	1.26	8.38	1	0	0	0	1	29	7.42	49.48	1	3	0	0	1	1	0.06	0.06	7	0	0	7	1	0.06	7	0	0	7	14	0	8	0
2013	6	7250	935	0	1	36.05	0.36	1	1	0	1	16	2	36.43	11	0	7.27	0	1.72	1	0	0	0	1	0	0	0	1	0	0	0	1	6	0.36	0.06	4	0	0	4	6	0.36	4	0	0	4	10	0	0	0
2013	6	7251	928	0	2	5.62	1.8	1	0	0	0	1276	0	0	57	1.8	14.53	1.2	2.47	2	0	0	0	2	25	0.6	4	2	0	0	0	2	0	0	0	1276	0	0	1276	0	0	1276	0	0	1276	5	0	0	0
2013	6	7253	935	0	8	0.05	0	1	0	0	0	1276	0	0	1	0	0	0	0	8	0	0	0	8	0	0	0	8	0	0	0	8	0	0	0	1276	0	0	1276	0	0	1276	0	0	1276	0	0	0	0
2013	6	7257	939	0	1	25.74	4.22	1	1	0	1	17	1	12	20	2.14	20.72	0.51	5.32	1	1	0.18	0.5	1	4	1.07	10.95	1	10	0.87	7.77	1	19	2.08	0.25	3	0	0	3	3	0.18	3	15	1.65	3	7	0	4	0
2013	6	7261	922	0	1	22.32	5.15	1	1	0	1	16	2	25.52	25	0.71	4.72	0.26	1.72	3	0	0	0	3	6	0.71	4.72	3	0	0	0	3	74	4.44	0.06	1	0	0	1	74	4.44	1	0	0	1	6	0	0	0
2013	6	7265	937	0	1	12.25	5.19	1	1	0	0	57	0	0	9	0.15	4.65	0.15	1.53	4	0	0	0	4	1	0.15	1	4	0	0	0	4	84	5.04	0.06	1	0	0	1	84	5.04	1	0	0	1	5	0	0	0
2013	6	7277	939	0	2	14.26	7.17	1	1	0	0	1276	0	0	48	6.75	45.83	0.55	3.63	2	2	0	0	2	43	6.75	44.97	2	2	0	0	2	7	0.42	0.06	20	0	0	20	7	0.42	20	0	0	20	10	0	2	0
2013	6	7282	940	0	36	12.33	0	0	0	0	0	1276	0	0	0	0	0	0	0	36	0	0	0	36	0	0	0	36	0	0	0	36	0	0	0	1276	0	0	1276	0	0	1276	0	0	1276	0	0	0	0
2013	6	7284	938	0	1	9.02	10.98	1	1	0	1	275	1	12	28	10.98	82.48	2.62	17.47	1	0	0	0	1	15	10.98	73.18	1	0	0	0	1	1	0	0	275	0	0	275	0	0	275	0	0	275	16	0	1	0
2013	6	7285	936	0	1	11.74	38.54	1	1	0	1	15	2	36.02	172	31.04	221.7	3.65	24.35	1	0	0	0	1	75	27.83	186.38	1	0	0	0	1	149	7.5	0.06	5	7	0.12	5	134	7.38	5	0	0	5	12	0	0	0
2013	6	7286	942	0	2	8.36	28.63	1	1	0	1	13	2	23.92	82	24.86	123.42	5.63	14.77	3	0	0	0	3	53	13.78	91.88	3	0	0	0	3	142	3.77	0.11	2	16	0	2	61	3.66	2	0	0	2	14	0	0	0
2013	6	7293	946	0	1	35.13	14.47	1	0	0	1	16	2	27	55	14.47	99.43	2.23	14.87	1	0	0	0	1	32	10.54	70.28	1	0	0	0	1	0	0	0	46	0	0	46	0	0	46	0	0	46	6	0	2	0
2013	6	7294	941	0	2	8.7	9.03	1	1	0	1	9	1	5	59	7.3	55.13	0.61	4.03	2	0	0	0	2	28	5.81	38.7	2	3	0	0	2	21	1.73	0.11	9	0	0	9	5	0.3	9	3	0.33	9	22	0	4	0
2013	6	7295	153	0	25	0	0	1	0	0	0	1276	0	0	2	0	0	0	0	25	0	0	0	25	0	0	0	25	0	0	0	25	0	0	0	1276	0	0	1276	0	0	1276	0	0	1276	0	0	0	0
2013	6	7298	942	0	4	44.53	0.54	1	1	0	0	1276	0	0	2	0.24	1.6	0.24	1.6	4	0	0	0	4	2	0.24	1.6	4	0	0	0	4	5	0.3	0.06	23	0	0	23	5	0.3	23	0	0	23	6	0	0	0
2013	6	7299	937	0	1	35.11	2.62	1	1	0	0	1276	0	0	5	0.15	1.33	0.15	1	4	0	0	0	4	2	0.15	1	4	1	0	0	4	32	2.47	0.11	1	0	0	1	21	1.26	1	9	0.99	1	8	0	5	0
2013	6	7311	934	0	1	8.11	2.8	1	1	0	0	1276	0	0	12	1.37	9.53	0.17	1.15	1	0	0	0	1	9	1.05	7	1	0	0	0	1	23	1.43	0.11	4	0	0	4	22	1.32	4	0	0	4	0	0	0	0
2013	6	7312	932	0	21	0.04	0	1	0	0	0	1276	0	0	5	0	0.15	0	0.08	21	0	0	0	21	0	0	0	21	0	0	0	21	0	0	0	1276	0	0	1276	0	0	1276	0	0	1276	1	0	0	0
2013	6	7322	934	0	17	4.02	0	1	0	0	1	1276	1	4	3	0	0.67	0	0.67	17	0	0	0	17	0	0	0	17	0	0	0	17	0	0	0	1276	0	0	1276	0	0	1276	0	0	1276	5	0	2	0
2013	6	7326	937	0	9	6.19	0	1	0	0	0	41	0	0	1	0	0	0	0	9	0	0	0	9	0	0	0	9	0	0	0	9	0	0	0	41	0	0	41	0	0	41	0	0	41	4	0	0	0
2013	6	7332	942	0	1	6.47	28.63	1	1	0	1	27	1	5	143	25.15	172.43	1.59	10.6	1	0	0	0	1	96	24.42	162.78	1	0	0	0	1	58	3.48	0.06	1	0	0	1	58	3.48	1	0	0	1	12	0	0	0
2013	6	7333	933	0	1	4.44	14.9	1	1	0	1	16	2	12.26	69	7.94	87.9	1.26	8.42	1	0	0	0	1	23	7.49	49.95	1	0	0	0	1	166	6.96	0.06	1	14	0.84	1	102	6.12	1	0	0	1	28	0	0	0
2013	6	7337	927	0	3	4.16	2.55	1	1	0	0	76	0	0	9	0.15	2.88	0.15	1.17	4	0	0	0	4	1	0.15	1	4	0	0	0	4	40	2.4	0.06	3	5	0.3	3	35	2.1	3	0	0	3	14	0	0	0
2013	6	7340	940	0	3	17.32	6.78	1	1	0	1	7	1	12	50	6.53	54.03	0.62	4.1	3	0	0	0	3	21	3.59	23.95	3	0	0	0	3	1	0.25	0.25	8	0	0	8	0	0	8	0	0	8	7	0	0	0
2013	6	7343	937	0	3	4.76	4.48	1	1	0	1	22	1	6.01	21	1.78	14.92	0.47	3.15	3	0	0	0	3	9	1.78	11.85	3	0	0	0	3	95	2.7	0.06	3	0	0	3	45	2.7	3	0	0	3	7	0	0	0
2013	6	7357	940	0	3	5.15	4.27	1	1	0	1	16	1	3	13	3.55	23.67	2.04	13.62	3	0	0	0	3	10	3.55	23.67	3	0	0	0	3	12	0.72	0.06	4	0	0	4	12	0.72	4	0	0	4	9	0	2	0
2013	6	7360	946	0	1	12.93	12.86	1	1	0	1	16	2	18	54	10.68	86.23	1.16	7.7	1	0	0	0	1	23	8.84	58.95	1	6	0.82	8.58	1	31	2.18	0.11	2	2	0.12	2	16	0.96	2	10	1.1	2	25	0	9	0
2013	6	7369	817	0	1	3.05	5.82	1	1	0	0	41	0	0	13	2.16	14.4	1.18	7.83	2	0	0	0	2	7	1.63	10.83	2	0	0	0	2	61	3.66	0.06	1	8	0.48	1	53	3.18	1	0	0	1	6	0	0	0
2013	6	7374	948	0	1	0.44	98.2	1	1	1	1	2	9	65.6	183	24.81	155.4	2.33	15.52	1	0	0	0	1	64	13.16	87.75	1	23	2.82	14.12	1	145	7.29	0.11	1	40	0.24	1	25	0.78	1	37	4.07	1	60	0	11	0
2013	6	7375	923	0	1	14	1.17	1	1	0	1	16	1	1.5	8	0.45	3.3	0.15	1	4	0	0	0	4	4	0.45	3	4	0	0	0	4	13	0.72	0.06	1	0	0	1	12	0.72	1	0	0	1	16	0	4	0
2013	6	7382	946	0	1	14.98	11.21	1	1	0	1	5	2	16.5	19	2.67	18.1	0.6	4	8	0	0	0	8	9	2.45	16.3	8	3	0.08	0.8	8	59	8.54	0.55	1	0	0	1	47	2.82	1	12	5.72	1	13	0	6	0
2013	6	7386	948	0	3	46.48	0.88	1	1	0	0	1276	0	0	3	0.76	5.03	0.44	2.9	3	0	0	0	3	0	0	0	3	0	0	0	3	2	0.12	0.06	5	0	0	5	2	0.12	5	0	0	5	3	0	0	0
2013	6	7388	943	0	1	5.36	3.57	1	1	0	1	54	1	5	56	1.53	10.77	0.99	2.8	2	0	0	0	2	24	0.54	3.58	2	0	0	0	2	45	2.04	0.06	1	1	0.06	1	33	1.98	1	0	0	1	10	0	0	0
2013	6	7392	937	0	3	0.64	0	1	0	0	0	79	0	0	1	0	0	0	0	3	0	0	0	3	0	0	0	3	0	0	0	3	0	0	0	73	0	0	73	0	0	73	0	0	73	3	0	0	0
2013	6	7402	943	0	2	17.81	14.79	1	1	0	1	15	2	21.5	52	14.1	85.83	3.8	10.92	2	4	5.47	15.72	2	24	5.26	35.05	2	19	8.69	49.2	2	9	0.69	0.11	2	1	0.06	2	5	0.3	2	3	0.33	2	17	0	14	0
2013	6	7405	944	0	1	13.54	0.88	1	1	0	0	1276	0	0	9	0.76	5.8	0.46	3.03	1	0	0	0	1	3	0.76	5.07	1	0	0	0	1	2	0.12	0.06	2	0	0	2	2	0.12	2	0	0	2	4	0	1	0
2013	6	7406	943	0	1	0.44	1.74	1	1	0	0	1276	0	0	14	0.9	8.08	0.15	1.15	1	0	0	0	1	3	0.45	3	1	0	0	0	1	14	0.84	0.06	1	1	0.06	1	13	0.78	1	0	0	1	10	0	0	0
2013	6	7409	940	0	3	13.57	6.27	1	1	0	1	15	1	11	53	5.12	37.67	0.76	5.05	5	2	0.52	1.48	5	16	2.43	16.22	5	4	0.52	1.48	5	20	1.15	0.11	3	1	0.06	3	9	0.54	3	8	0.55	3	21	0	12	0
2013	6	7411	942	0	2	21.89	0	1	0	0	0	1276	0	0	5	0	0.65	0	0.65	2	1	0	0	2	0	0	0	2	3	0	0	2	0	0	0	1276	0	0	1276	0	0	1276	0	0	1276	8	0	8	0
2013	6	7413	944	0	1	2.12	10.26	1	1	0	1	22	1	5	44	7.49	53.7	1.79	11.93	2	0	0	0	2	17	4.36	29.03	2	0	0	0	2	51	2.77	0.25	1	0	0	1	40	2.4	1	0	0	1	8	0	0	0
2013	6	7414	944	0	1	38.86	8.04	1	1	0	0	49	0	0	54	2.76	30.48	0.3	2.02	2	0	0	0	2	28	2.41	16.08	2	0	0	0	2	88	5.28	0.06	1	31	1.86	1	57	3.42	1	0	0	1	16	0	0	0
2013	6	7417	947	0	1	4.15	1.06	1	1	0	0	1276	0	0	29	0.52	9.23	0.15	1.75	1	0	0	0	1	17	0.52	9.23	1	2	0	0	1	9	0.54	0.06	5	7	0.42	5	2	0.12	5	0	0	5	4	0	1	0
2013	6	7419	942	0	1	31.09	13.94	1	1	0	1	6	3	20	158	13.34	157.43	2.84	18.92	1	0	0	0	1	33	1.85	36.38	1	0	0	0	1	10	0.6	0.06	9	0	0	9	10	0.6	9	0	0	9	33	0	0	0
2013	6	7422	936	0	1	2.04	4.45	1	1	0	1	16	1	1.5	29	2.34	18.17	0.15	1	1	0	0	0	1	17	2.25	15	1	1	0.09	0.92	1	41	2.11	1	3	0	0	3	0	0	3	1	0.11	3	17	6	2	0
2013	6	7428	948	0	1	10.87	4.92	1	1	0	0	1276	0	0	65	3.24	22.98	0.21	1.42	1	0	0	0	1	62	3.24	21.58	1	0	0	0	1	28	1.68	0.06	1	0	0	1	28	1.68	1	0	0	1	0	0	0	0
2013	6	7430	943	0	1	29.02	6.6	1	1	0	1	1	1	12.01	47	6.6	48.62	1	6.67	1	0	0	0	1	40	6.6	44	1	0	0	0	1	4	0	0	10	0	0	10	0	0	10	0	0	10	8	0	0	0
2013	6	7432	932	0	14	21.01	1.98	1	1	0	0	57	0	0	12	1.8	18.08	0.83	5.52	14	0	0	0	14	4	0.97	6.48	14	0	0	0	14	3	0.18	0.06	14	0	0	14	3	0.18	14	0	0	14	5	0	0	0
2013	6	7443	573	0	1276	1.03	0	0	0	0	0	1276	0	0	0	0	0	0	0	1276	0	0	0	1276	0	0	0	1276	0	0	0	1276	0	0	0	1276	0	0	1276	0	0	1276	0	0	1276	0	0	0	0
2013	6	7446	763	0	1	10.08	2.53	1	1	0	1	27	1	12	11	1.17	8.4	0.74	4.93	5	0	0	0	5	1	0	0	5	1	0.04	0.42	5	22	1.36	0.11	1	2	0.12	1	17	1.02	1	2	0.22	1	7	0	4	0
2013	6	7453	838	0	1	3.71	13.03	1	1	0	1	16	2	15.02	158	13.03	133.52	0.96	12.35	1	0	0	0	1	81	4.19	64.52	1	0	0	0	1	83	0	0	2	0	0	2	0	0	2	0	0	2	7	0	0	0
2013	6	7468	560	0	1	12.09	2.54	1	1	0	0	92	0	0	62	2.18	26.97	0.5	3.35	1	0	0	0	1	16	2.18	14.53	1	0	0	0	1	6	0.36	0.06	14	0	0	14	6	0.36	14	0	0	14	14	0	0	0
2013	6	7481	973	0	1	12.15	14.6	1	0	0	1	7	1	12	72	14.6	86.33	2	5.42	1	0	0	0	1	49	10.7	71.35	1	0	0	0	1	0	0	0	1276	0	0	1276	0	0	1276	0	0	1276	5	0	0	0
2013	6	7484	439	0	2	0.02	9.11	1	1	0	1	16	1	1.5	30	8.27	60.78	2.83	18.87	4	0	0	0	4	10	8.09	53.9	4	0	0	0	4	18	0.84	0.06	2	0	0	2	18	0.84	2	0	0	2	6	0	0	0
2013	6	7489	1004	0	1	34.33	1.9	1	1	0	0	1276	0	0	11	0.91	9.6	0.76	5.05	2	0	0	0	2	4	0.91	7.77	2	0	0	0	2	12	0.99	0.15	1	1	0.06	1	8	0.48	1	0	0	1	7	1.3	0	0
2013	6	7491	766	0	1	22.71	5.17	1	1	0	1	1	3	18.01	24	2.96	21.28	1.26	8.37	5	5	0.18	0.5	5	9	2.78	18.53	5	5	0.18	0.5	5	36	2.21	0.11	4	7	0.42	4	28	1.68	4	1	0.11	4	13	0	4	0
2013	6	7496	108	0	3	24.46	8.63	1	1	0	1	3	1	24.02	50	8.63	60.88	1.02	6.78	3	0	0	0	3	26	7.84	52.27	3	0	0	0	3	1	0	0	3	0	0	3	0	0	3	0	0	3	11	0	0	0
2013	6	7504	486	0	1	23.39	5.75	1	1	0	1	25	1	24.02	79	5.22	32.87	1.02	6.78	1	1	0.51	1.47	1	29	4.54	30.28	1	4	0.51	1.47	1	9	0.53	0.11	10	0	0	10	7	0.42	10	0	0	10	18	0	0	0
2013	6	7507	663	0	1	10.56	3.89	1	0	0	1	16	1	1.5	31	3.89	26.83	0.5	3.32	1	0	0	0	1	11	1.71	11.4	1	0	0	0	1	0	0	0	54	0	0	54	0	0	54	0	0	54	7	0	0	0
2013	6	7517	659	0	2	5	2.1	1	0	0	1	19	1	1.5	19	2.1	14.85	0.15	1	2	0	0	0	2	14	2.1	14	2	0	0	0	2	0	0	0	32	0	0	32	0	0	32	0	0	32	8	0	0	0
2013	6	7518	822	0	1	10.14	3.29	1	1	0	1	24	1	12	31	3.07	21.78	0.7	4.63	1	0	0	0	1	14	3.07	20.47	1	4	0	0	1	2	0.22	0.11	9	0	0	9	0	0	9	0	0	9	11	0	5	0
2013	6	7526	786	0	28	10.9	0	1	0	0	0	1276	0	0	1	0	0	0	0	28	0	0	0	28	0	0	0	28	0	0	0	28	0	0	0	71	0	0	71	0	0	71	0	0	71	3	0	0	0
2013	6	7536	944	0	1	47.02	3.79	1	1	0	1	26	1	5	42	2.11	15.72	0.52	3.48	1	0	0	0	1	27	1.12	7.48	1	0	0	0	1	23	1.68	0.15	1	3	0.18	1	15	0.9	1	0	0	1	15	1.6	2	0
2013	6	7547	230	0	28	15.58	0	1	0	0	0	1276	0	0	3	0	0	0	0	28	0	0	0	28	0	0	0	28	0	0	0	28	0	0	0	1276	0	0	1276	0	0	1276	0	0	1276	0	0	0	0
2013	6	7556	15885	0	4	0	0	1	0	0	0	1276	0	0	3	0	0	0	0	4	0	0	0	4	0	0	0	4	0	0	0	4	0	0	0	1276	0	0	1276	0	0	1276	0	0	1276	0	0	0	0
2013	6	7566	469	0	1	11.59	1.87	1	1	0	0	1276	0	0	15	1.75	11.68	0.71	4.73	1	0	0	0	1	4	1.17	7.77	1	0	0	0	1	2	0.12	0.06	21	0	0	21	2	0.12	21	0	0	21	4	0	0	0
2013	6	7576	466	0	1	6.78	8.28	1	1	0	1	16	2	13.5	40	3.72	28.75	0.57	3.82	2	0	0	0	2	20	3.72	24.77	2	0	0	0	2	76	4.56	0.06	1	18	1.08	1	58	3.48	1	0	0	1	9	0	0	0
2013	6	7577	793	0	2	8.44	3.51	1	1	0	1	15	1	10	25	0.51	13.08	0.15	3.63	3	0	0	0	3	6	0.51	5.53	3	0	0	0	3	50	3	0.06	2	13	0.78	2	37	2.22	2	0	0	2	9	0	0	0
2013	6	7584	970	0	1	16.27	32.52	1	1	1	1	18	1	25	23	6.49	42.53	1.98	13.2	1	3	0.47	1.33	1	12	4.98	33.17	1	9	0.74	4.22	1	58	3.78	0.11	2	2	0.12	2	50	3	2	6	0.66	2	7	0	2	0
2013	6	7586	938	0	2	3.46	2.44	1	1	0	0	36	0	0	13	0.76	7.15	0.16	1.07	3	0	0	0	3	7	0.76	5.07	3	0	0	0	3	28	1.68	0.06	2	1	0.06	2	27	1.62	2	0	0	2	4	0	0	0
2013	6	7597	565	0	1	3.33	36.78	1	1	0	1	7	3	25.52	58	3.36	30.73	0.6	4	1	0	0	0	1	23	3.36	22.38	1	0	0	0	1	758	33.42	0.06	1	0	0	1	556	33.36	1	0	0	1	12	0	0	0
2013	6	7609	763	0	4	5.79	0.75	1	0	0	0	1276	0	0	3	0.75	5.57	0.6	3.98	4	0	0	0	4	1	0.15	1	4	0	0	0	4	0	0	0	42	0	0	42	0	0	42	0	0	42	6	0	0	0
2013	6	7610	853	0	5	10.03	2.04	1	1	0	1	16	1	1.5	18	0.97	10.07	0.5	5.23	5	0	0	0	5	1	0	0	5	9	0.97	10.07	5	12	1.07	0.11	9	0	0	9	5	0.3	9	6	0.66	9	11	0	11	0
2013	6	7623	379	0	7	5.48	1.32	1	1	0	0	69	0	0	1	0	0	0	0	18	0	0	0	18	0	0	0	18	0	0	0	18	22	1.32	0.06	7	0	0	7	22	1.32	7	0	0	7	0	0	0	0
2013	6	7644	878	0	2	38.23	4.94	1	1	0	1	3	1	6.01	59	4.79	42.97	0.66	4.42	2	0	0	0	2	26	4.03	26.88	2	0	0	0	2	32	0.15	0.15	2	0	0	2	0	0	2	0	0	2	69	0	0	0
2013	6	7647	933	0	1	24	0.97	1	1	0	1	2	1	24.02	9	0.97	6.48	0.82	5.48	4	0	0	0	4	9	0.97	6.48	4	0	0	0	4	3	0	0	1	0	0	1	0	0	1	0	0	1	35	4	2	0
2013	6	7648	938	0	2	7.35	8.32	1	1	0	0	36	0	0	5	2.98	19.88	1.51	10.05	5	0	0	0	5	4	2.98	19.88	5	0	0	0	5	90	5.34	0.06	2	0	0	2	89	5.34	2	0	0	2	13	0	0	0
2013	6	7659	916	0	2	0.28	29.38	1	1	0	1	8	2	18	45	5.74	37.52	0.91	6.07	2	0	0	0	2	17	3.84	25.62	2	3	0.64	6.7	2	336	23.64	0.11	2	0	0	2	218	13.08	2	14	1.21	2	28	0	5	0
2013	6	7664	871	0	19	0.06	0	1	0	0	0	1276	0	0	1	0	0.33	0	0.33	19	0	0	0	19	0	0	0	19	0	0	0	19	0	0	0	1276	0	0	1276	0	0	1276	0	0	1276	0	0	0	0
2013	6	7667	1021	0	7	5.95	0.34	1	0	0	0	30	0	0	16	0.34	2.28	0.34	2.28	7	0	0	0	7	4	0.34	2.28	7	0	0	0	7	0	0	0	30	0	0	30	0	0	30	0	0	30	2	0	2	0
2013	6	7680	15885	0	17	0	0	1	0	0	0	1276	0	0	1	0	0	0	0	17	0	0	0	17	0	0	0	17	0	0	0	17	0	0	0	1276	0	0	1276	0	0	1276	0	0	1276	0	0	0	0
2013	6	7709	982	0	1	0.34	10.72	1	1	0	1	27	1	5	45	3.8	24.52	0.49	3.23	1	1	0	0	1	12	2.1	13.97	1	17	1.56	6.23	1	83	6.92	0.25	1	0	0	1	47	2.82	1	30	3.3	1	16	0	12	0
2013	6	7720	996	0	4	4.1	2.68	1	1	0	1	22	1	6	27	2.62	28.43	0.7	4.63	5	0	0	0	5	7	2.47	16.47	5	0	0	0	5	1	0.06	0.06	4	0	0	4	1	0.06	4	0	0	4	15	0	0	0
2013	6	7751	976	0	6	0.01	0.64	1	1	0	0	46	0	0	31	0.64	6.97	0.18	1.88	6	0	0	0	6	8	0.64	4.23	6	11	0	0	6	1	0	0	18	0	0	18	1	0	18	0	0	18	10	0	2	0
2013	6	7754	952	0	1	28.12	17.83	1	1	0	1	15	1	24.02	67	13.07	59.37	4	8.02	2	0	0	0	2	15	2.5	16.65	2	2	0.19	1.93	2	73	4.76	0.5	1	0	0	1	71	4.26	1	0	0	1	16	0	0	0
2013	6	7757	993	0	1	0.08	6.8	1	1	0	0	51	0	0	81	4.64	30.9	0.26	1.72	1	0	0	0	1	40	4.64	30.9	1	0	0	0	1	36	2.16	0.06	5	0	0	5	36	2.16	5	0	0	5	6	0	0	0
2013	6	7764	853	0	1	8.55	0	1	0	0	0	82	0	0	1	0	0	0	0	1	0	0	0	1	0	0	0	1	0	0	0	1	0	0	0	82	0	0	82	0	0	82	0	0	82	3	0	0	0
2013	6	7771	824	0	1	5.12	18.46	1	1	0	1	10	2	18	89	18.4	111.53	2.28	15.17	1	0	0	0	1	63	14.97	99.8	1	0	0	0	1	3	0.06	0.06	10	0	0	10	1	0.06	10	0	0	10	14	0	0	0
2013	6	7813	942	0	1	18.11	1.32	1	1	0	1	275	1	12	7	0	2.02	0	1.15	1	0	0	0	1	0	0	0	1	0	0	0	1	13	1.32	0.11	1	0	0	1	0	0	1	12	1.32	1	6	0	2	0
2013	6	7822	979	0	10	1.66	0	1	0	0	0	1276	0	0	1	0	0	0	0	10	0	0	0	10	0	0	0	10	0	0	0	10	0	0	0	1276	0	0	1276	0	0	1276	0	0	1276	0	0	0	0
2013	6	7824	322	0	1	3.01	3.6	1	1	0	1	19	1	6	38	2.88	22.92	0.4	2.67	1	0	0	0	1	9	0.46	3.08	1	0	0	0	1	13	0.72	0.06	1	11	0.6	1	2	0.12	1	0	0	1	9	0	0	0
2013	6	7827	922	0	1	3.71	10.36	1	1	0	1	4	3	14	43	8.31	56.58	1.7	11.33	1	0	0	0	1	38	6.51	43.42	1	3	0.32	3.32	1	37	2.05	0.15	1	8	0.48	1	16	0.96	1	2	0.22	1	22	0	2	0
2013	6	7830	978	0	2	3.75	0.15	1	0	0	0	1276	0	0	4	0.15	1	0.15	1	2	0	0	0	2	3	0.15	1	2	0	0	0	2	0	0	0	1276	0	0	1276	0	0	1276	0	0	1276	3	0	0	0
2013	6	7849	557	0	1	3.84	5.63	1	1	0	1	5	2	7.5	20	1.73	16.73	0.34	2.23	1	0	0	0	1	10	1.58	10.55	1	0	0	0	1	114	3.9	0.06	1	10	0.6	1	103	3.3	1	0	0	1	8	0	0	0
2013	6	7852	983	0	1	26.21	2.13	1	1	0	1	275	1	24	18	1.55	11.85	0.17	1.15	1	0	0	0	1	14	1.55	10.32	1	0	0	0	1	8	0.58	0.11	1	0	0	1	6	0.36	1	1	0.11	1	12	0	1	0
2013	6	7856	880	0	1	8.98	0.6	1	0	0	0	1276	0	0	21	0.6	4	0.15	1	1	0	0	0	1	10	0.6	4	1	0	0	0	1	0	0	0	35	0	0	35	0	0	35	0	0	35	3	0	0	0
2013	6	7857	925	0	1	24.99	9.87	1	1	0	1	2	2	30.02	34	2.76	22.65	0.69	4.6	2	0	0	0	2	12	2.61	17.37	2	0	0	0	2	101	7.11	0.11	1	0	0	1	80	4.8	1	21	2.31	1	17	0	4	0
2013	6	7864	981	0	1	3.98	23.53	1	1	1	1	1	2	12	7	0.84	5.57	0.51	3.38	1	0	0	0	1	3	0.84	5.57	1	0	0	0	1	10	0.42	0.06	1	0	0	1	7	0.42	1	0	0	1	13	0	0	0
2013	6	7869	1020	0	3	24.68	7.93	1	1	0	0	36	0	0	36	7.82	38.78	1.82	5.23	3	3	0.78	2.22	3	4	0.74	4.95	3	20	6.48	28.45	3	1	0.11	0.11	19	0	0	19	0	0	19	1	0.11	19	20	0	8	0
2013	6	7870	973	0	1	0.92	3.52	1	1	0	1	1	1	1	55	2.2	14.63	0.58	3.88	1	0	0	0	1	43	2.2	14.63	1	0	0	0	1	26	1.32	0.06	1	0	0	1	24	1.32	1	0	0	1	11	0	0	0
2013	6	7871	1011	0	1	5.29	5.92	1	1	0	0	36	0	0	27	5.81	28.2	2.08	10.78	1	6	3.22	9.23	1	2	0.43	2.85	1	12	3.32	10.22	1	1	0.11	0.11	26	0	0	26	0	0	26	1	0.11	26	14	0	8	0
2013	6	7876	873	0	1	15.67	45.97	1	1	0	1	10	2	48.03	81	38.4	239.9	5.74	27.13	1	8	7.08	20.32	1	36	11.41	76.08	1	34	20.63	134.52	1	82	7.57	0.11	1	9	0.54	1	20	1.2	1	47	5.17	1	6	0	1	0
2013	6	7881	1002	0	1	2.52	0.3	1	0	0	0	75	0	0	6	0.3	1.93	0.3	1.22	1	0	0	0	1	0	0	0	1	3	0	0	1	0	0	0	62	0	0	62	0	0	62	0	0	62	11	0	11	0
2013	6	7882	1005	0	1276	1.74	0	0	0	0	0	1276	0	0	0	0	0	0	0	1276	0	0	0	1276	0	0	0	1276	0	0	0	1276	0	0	0	1276	0	0	1276	0	0	1276	0	0	1276	0	0	0	0
2013	6	7887	15885	0	71	0	0	0	0	0	0	1276	0	0	0	0	0	0	0	71	0	0	0	71	0	0	0	71	0	0	0	71	0	0	0	1276	0	0	1276	0	0	1276	0	0	1276	0	0	0	0
2013	6	7895	943	0	82	18.22	0	0	0	0	0	1276	0	0	0	0	0	0	0	82	0	0	0	82	0	0	0	82	0	0	0	82	0	0	0	82	0	0	82	0	0	82	0	0	82	0	0	0	0
2013	6	7896	897	0	2	5.95	11.03	1	0	0	1	2	3	14	69	11.03	84.65	1.16	7.7	2	0	0	0	2	34	11.03	73.5	2	0	0	0	2	0	0	0	1276	0	0	1276	0	0	1276	0	0	1276	5	0	0	0
2013	6	7903	592	0	1	1.97	10.31	1	1	0	1	20	1	12	42	3.55	25.07	0.29	1.72	1	0	0	0	1	26	3.11	20.72	1	0	0	0	1	115	6.76	0.11	1	0	0	1	113	6.54	1	0	0	1	5	0	0	0
2013	6	7905	599	0	1	4.09	8.14	1	0	0	0	53	0	0	38	8.14	52.23	2.15	14.32	1	0	0	0	1	3	0.47	3.1	1	0	0	0	1	0	0	0	1276	0	0	1276	0	0	1276	0	0	1276	13	0	0	0
2013	6	7906	821	0	29	1.94	0	1	0	0	0	1276	0	0	1	0	0.53	0	0.53	29	0	0	0	29	0	0	0	29	0	0	0	29	0	0	0	1276	0	0	1276	0	0	1276	0	0	1276	0	0	0	0
2013	6	7917	979	0	1	9.4	0.42	1	1	0	0	1276	0	0	7	0.24	2	0.24	1.57	2	0	0	0	2	2	0.24	1.57	2	0	0	0	2	4	0.18	0.06	1	0	0	1	3	0.18	1	0	0	1	5	0	0	0
2013	6	7922	975	0	10	3.47	0	1	0	0	0	1276	0	0	4	0	0	0	0	10	0	0	0	10	0	0	0	10	0	0	0	10	0	0	0	1276	0	0	1276	0	0	1276	0	0	1276	0	0	0	0
2013	6	7926	940	0	1	2	16.7	1	1	0	1	27	1	15	91	16.58	117.4	1.81	12.05	1	0	0	0	1	40	10.62	70.82	1	0	0	0	1	2	0.12	0.06	21	0	0	21	2	0.12	21	0	0	21	12	0	0	0
2013	6	7933	798	0	3	16.69	1.29	1	1	0	0	1276	0	0	12	0.45	3.92	0.15	1	3	0	0	0	3	2	0.3	2	3	0	0	0	3	14	0.84	0.06	5	0	0	5	14	0.84	5	0	0	5	2	0	0	0
2013	6	7943	668	0	1	17.54	8	1	1	0	0	32	0	0	96	7.19	49.02	0.24	1.58	1	0	0	0	1	59	7.19	47.95	1	0	0	0	1	11	0.81	0.11	5	8	0.48	5	0	0	5	0	0	5	9	0	1	0
2013	6	7945	706	0	1	8.5	6.11	1	1	0	1	26	1	12	26	5.88	38.53	0.9	5.98	1	0	0	0	1	23	4.67	31.12	1	0	0	0	1	4	0.23	0.11	17	1	0.06	17	1	0.06	17	0	0	17	16	0	11	0
2013	6	7957	741	0	2	5.59	6.33	1	1	0	0	34	0	0	45	5.98	30.42	2.05	5.88	4	3	2.49	7.13	4	21	3.34	22.28	4	4	2.49	7.13	4	5	0.35	0.11	2	0	0	2	4	0.24	2	1	0.11	2	8	0	3	0
2013	6	7977	689	0	8	8.54	4.12	1	1	0	1	18	1	12	37	4.12	27.47	0.59	3.95	8	0	0	0	8	19	2.96	19.72	8	0	0	0	8	2	0	0	18	0	0	18	0	0	18	0	0	18	34	0	3	0
2013	6	7985	664	0	1	3.38	24.07	1	1	1	1	3	3	22	69	19.74	77.85	3.08	9.9	2	1	0.18	0.5	2	22	4.44	29.6	2	27	12.28	35.53	2	39	2.68	0.11	2	0	0	2	19	1.14	2	10	0.99	2	27	0	3	0
2013	6	7987	691	0	1	1.29	2.76	1	1	0	1	24	1	4	32	0.82	9.97	0.21	1.42	3	0	0	0	3	7	0.67	4.47	3	0	0	0	3	30	1.94	0.11	1	0	0	1	25	1.5	1	0	0	1	19	0	0	0
2013	6	8018	960	0	1	36	0	1	0	0	0	1276	0	0	18	0	0	0	0	1	0	0	0	1	0	0	0	1	0	0	0	1	0	0	0	1276	0	0	1276	0	0	1276	0	0	1276	3	0	0	0
2013	6	8022	653	0	11	0.09	0	1	0	0	0	1276	0	0	9	0	3.68	0	0.77	11	0	0	0	11	0	0	0	11	0	0	0	11	0	0	0	61	0	0	61	0	0	61	0	0	61	0	0	0	0
2013	6	8032	690	0	18	0	0	1	0	0	0	1276	0	0	1	0	0	0	0	18	0	0	0	18	0	0	0	18	0	0	0	18	0	0	0	1276	0	0	1276	0	0	1276	0	0	1276	0	0	0	0
2013	6	8033	908	0	5	13.95	1.09	1	1	0	0	1276	0	0	11	0.91	6.42	0.22	1.47	5	0	0	0	5	5	0.91	6.03	5	0	0	0	5	3	0.18	0.06	5	0	0	5	3	0.18	5	0	0	5	5	0	1	0
2013	6	8036	905	0	1	13.4	11.69	1	1	0	1	25	1	24.02	106	7.73	51.48	0.92	6.15	1	0	0	0	1	33	6.05	40.35	1	0	0	0	1	70	3.96	0.06	1	4	0	1	66	3.96	1	0	0	1	17	0	0	0
2013	6	8044	986	0	1	5.94	26.26	1	1	0	1	2	3	23.9	150	14.02	94.9	0.61	4.08	1	0	0	0	1	103	13.84	92.25	1	0	0	0	1	210	12.24	0.06	1	17	1.02	1	192	11.22	1	0	0	1	12	0	0	0
2013	6	8045	736	0	1	3.99	8.01	1	1	0	1	28	1	12	10	0.45	4.15	0.15	1.15	2	0	0	0	2	9	0.45	3	2	0	0	0	2	127	7.56	0.06	1	0	0	1	127	7.56	1	0	0	1	7	0	2	0
2013	6	8053	833	0	1	12.04	10.76	1	1	0	1	27	1	5	20	10.16	69.1	2.91	19.4	1	0	0	0	1	15	9.5	63.33	1	0	0	0	1	10	0.6	0.06	11	9	0.54	11	1	0.06	11	0	0	11	13	0	0	0
2013	6	8058	705	0	48	0.12	0	0	0	0	0	88	0	0	0	0	0	0	0	48	0	0	0	48	0	0	0	48	0	0	0	48	0	0	0	83	0	0	83	0	0	83	0	0	83	0	0	0	0
2013	6	8060	1013	0	3	16.65	7.14	1	1	0	1	16	3	18.5	36	4.98	39.78	0.72	4.78	3	0	0	0	3	24	4.98	34.38	3	0	0	0	3	36	2.16	0.06	5	2	0.12	5	34	2.04	5	0	0	5	10	0	0	0
2013	6	8061	918	0	2	3.65	2.1	1	1	0	1	12	1	4	3	0	0	0	0	4	0	0	0	4	0	0	0	4	0	0	0	4	40	2.1	0.06	2	0	0	2	37	2.1	2	0	0	2	5	0	0	0
2013	6	8074	786	0	1	14.27	7.5	1	1	0	1	3	1	12	49	3.87	27.17	0.57	3.77	1	0	0	0	1	42	2.85	19	1	0	0	0	1	59	3.63	0.15	1	12	0.72	1	46	2.76	1	0	0	1	6	1.3	0	0
2013	6	8078	930	0	1	12.06	3.06	1	1	0	0	1276	0	0	12	1.08	7.22	0.18	1.22	1	0	0	0	1	8	1.08	7.22	1	0	0	0	1	15	1.98	0.5	1	0	0	1	9	0.54	1	4	0.44	1	1	0	1	0
2013	6	8079	789	0	2	7.07	6.8	1	1	0	1	25	1	12.02	46	6.8	47.47	0.46	3.05	4	0	0	0	4	33	6.8	45.35	4	0	0	0	4	25	0	0	2	0	0	2	8	0	2	0	0	2	11	0	2	0
2013	6	8081	363	0	1	0.53	10.57	1	1	0	1	11	2	10	44	5.05	50.13	0.4	4.1	1	0	0	0	1	39	4.27	42.17	1	0	0	0	1	104	5.52	0.06	1	45	2.46	1	59	3.06	1	0	0	1	19	0	0	0
2013	6	8087	944	0	5	8.96	0.9	1	1	0	0	1276	0	0	26	0.84	13.3	0.46	3.08	5	0	0	0	5	11	0.84	6.35	5	0	0	0	5	1	0.06	0.06	21	0	0	21	1	0.06	21	0	0	21	11	0	0	0
2013	6	8093	668	0	2	0	0	1	0	0	0	1276	0	0	6	0	1.58	0	1.48	2	0	0	0	2	1	0	0	2	0	0	0	2	0	0	0	1276	0	0	1276	0	0	1276	0	0	1276	3	0	0	0
2013	6	8094	564	0	1	3.76	8.47	1	1	0	0	38	0	0	42	6.67	44.43	1.82	12.12	1	0	0	0	1	30	5.97	39.77	1	0	0	0	1	117	1.8	0.06	1	0	0	1	30	1.8	1	0	0	1	3	0	0	0
2013	6	8106	543	0	9	11.59	3.52	1	0	0	0	52	0	0	34	3.52	26.73	1.69	11.25	9	0	0	0	9	6	0.92	6.15	9	0	0	0	9	0	0	0	52	0	0	52	0	0	52	0	0	52	3	0	0	0
2013	6	8122	1011	0	1	1.48	4.75	1	1	0	1	27	1	6.01	94	4.75	52.18	0.38	6.25	1	0	0	0	1	53	4.11	47.25	1	0	0	0	1	14	0	0	3	0	0	3	0	0	3	0	0	3	1	0	0	0
2013	6	8124	720	0	1	32.94	13.54	1	1	0	1	17	2	41.03	59	10.11	67.33	4.12	27.45	1	5	0.35	1	1	22	7.35	49	1	7	0.53	1.5	1	106	3.43	0.11	3	58	0	3	37	2.22	3	10	1.1	3	24	0	4	0
2013	6	8131	605	0	4	6.2	0.87	1	1	0	0	1276	0	0	11	0.45	5.28	0.15	1.18	4	0	0	0	4	4	0.45	3	4	0	0	0	4	7	0.42	0.06	4	2	0.12	4	5	0.3	4	0	0	4	1	0	0	0
2013	6	8147	939	0	1	4.57	61.4	1	1	0	1	3	5	53	277	61.34	323.08	8	16.9	1	0	0	0	1	172	36.55	243.68	1	0	0	0	1	1	0.06	0.06	16	0	0	16	1	0.06	16	0	0	16	8	1	0	0
2013	6	8148	380	0	1	11.21	4.57	1	1	0	1	16	2	15.02	147	3.97	31.07	0.5	3.32	1	0	0	0	1	47	2.43	16.22	1	0	0	0	1	117	0.6	0.06	1	0	0	1	12	0.6	1	0	0	1	14	0	0	0
2013	6	8152	915	0	1	6.91	18.2	1	1	1	1	14	3	14.02	89	18.2	202.42	0.83	22	1	0	0	0	1	45	12.75	150	1	0	0	0	1	183	0	0	1	0	0	1	0	0	1	0	0	1	17	0	1	0
2013	6	8153	932	0	4	6.76	1.65	1	0	0	0	76	0	0	23	1.65	23.78	0.45	5.73	4	0	0	0	4	16	1.35	21.33	4	0	0	0	4	0	0	0	1276	0	0	1276	0	0	1276	0	0	1276	12	0	0	0
2013	6	8156	927	0	1	2.04	9.36	1	0	0	0	53	0	0	17	9.36	22.1	4.35	8.93	1	0	0	0	1	4	0.15	1	1	0	0	0	1	0	0	0	1276	0	0	1276	0	0	1276	0	0	1276	5	0	0	0
2013	6	8162	938	0	1	4.56	8.75	1	1	0	1	4	2	10	28	2.03	21.23	0.51	6	1	0	0	0	1	8	1.88	16	1	0	0	0	1	113	6.72	0.06	1	3	0.18	1	109	6.54	1	0	0	1	9	0	0	0
2013	6	8168	912	0	1	8.26	86.26	1	1	0	1	5	6	88.1	252	82.76	704.95	7.48	29	1	0	0	0	1	144	41.62	586	1	0	0	0	1	53	3.5	0.25	2	0	0	2	2	0	2	0	0	2	62	0	0	0
2013	6	8173	906	0	1	17.56	3.58	1	1	0	0	59	0	0	9	1.92	22.32	0.55	8	1	0	0	0	1	2	0.62	5	1	0	0	0	1	21	1.66	0.11	1	0	0	1	13	0.78	1	0	0	1	16	0	0	0
2013	6	8179	931	0	7	0.01	0	1	1	0	0	52	0	0	6	0	0	0	0	7	0	0	0	7	6	0	0	7	0	0	0	7	8	0	0	13	1	0	13	6	0	13	0	0	13	14	0	0	0
2013	6	8181	889	0	8	25.5	0.66	1	1	0	0	1276	0	0	6	0.6	4	0.15	1	8	0	0	0	8	4	0.6	4	8	0	0	0	8	1	0.06	0.06	8	0	0	8	1	0.06	8	0	0	8	3	0	0	0
2013	6	8183	922	0	2	82.87	10.88	1	1	0	1	8	1	15	58	10.88	147.1	0.95	28	2	0	0	0	2	16	5.14	101	2	0	0	0	2	6	0	0	9	0	0	9	1	0	9	0	0	9	4	0	0	0
2013	6	8188	779	0	1	0	0	1	0	0	0	1276	0	0	12	0	1.68	0	0.42	1	0	0	0	1	0	0	0	1	0	0	0	1	0	0	0	1276	0	0	1276	0	0	1276	0	0	1276	0	0	0	0
2013	6	8196	993	0	3	10.06	5.68	1	1	0	1	9	2	13.5	43	4	32.78	1.4	9.35	3	0	0	0	3	21	4	26.67	3	0	0	0	3	29	1.68	0.06	3	0	0	3	29	1.68	3	0	0	3	18	0	0	0
2013	6	8198	1011	0	1	1.9	6.28	1	1	1	1	18	1	6.01	71	4.73	40.23	0.62	4.12	1	0	0	0	1	34	3.82	33.08	1	0	0	0	1	75	1.5	0.06	1	2	0.12	1	23	1.38	1	0	0	1	8	0	0	0
2013	6	8207	837	0	2	11.32	0.15	1	0	0	0	1276	0	0	3	0.15	14.5	0.15	13.4	2	0	0	0	2	1	0.15	1	2	0	0	0	2	0	0	0	32	0	0	32	0	0	32	0	0	32	3	0	0	0
2013	6	8209	935	0	2	22.27	14.84	1	1	0	1	3	4	35.04	79	13.16	212.92	0.87	24	2	2	0.83	2.37	2	34	11.88	193	2	5	0.83	2.37	2	46	1.68	0.11	3	11	0.66	3	6	0.36	3	6	0.66	3	14	0	3	0
2013	6	8221	920	0	1	3.89	4.54	1	1	0	1	16	1	1.5	12	3.16	23.18	2.83	18.85	8	0	0	0	8	4	3.16	21.05	8	0	0	0	8	23	1.38	0.06	1	11	0.66	1	12	0.72	1	0	0	1	8	0	0	0
2013	6	8222	1014	0	1	18.32	11.22	1	1	0	1	13	1	12	37	10.86	72.45	1.38	9.17	1	0	0	0	1	4	2.09	13.93	1	0	0	0	1	9	0.36	0.06	4	0	0	4	6	0.36	4	0	0	4	16	0	0	0
2013	6	8226	971	0	1	10.31	3.68	1	1	0	1	16	2	13.5	34	3.5	23.32	0.37	2.45	1	0	0	0	1	30	2.54	16.93	1	0	0	0	1	3	0.18	0.06	15	0	0	15	3	0.18	15	0	0	15	19	0	0	0
2013	6	8230	676	0	4	1.49	0.6	1	1	0	1	16	1	1.5	13	0	0.63	0	0.63	4	0	0	0	4	0	0	0	4	0	0	0	4	10	0.6	0.06	11	0	0	11	10	0.6	11	0	0	11	10	0	0	0
2013	6	8238	1010	0	1	7.29	1.37	1	1	0	1	29	1	6	11	0	1.02	0	0.68	2	0	0	0	2	1	0	0	2	2	0	0	2	22	1.37	0.11	1	0	0	1	21	1.26	1	1	0.11	1	5	0	1	0
2013	6	8240	878	0	34	0.05	0	0	0	0	0	1276	0	0	0	0	0	0	0	34	0	0	0	34	0	0	0	34	0	0	0	34	0	0	0	1276	0	0	1276	0	0	1276	0	0	1276	0	0	0	0
2013	6	8247	1007	0	1	32.3	0.84	1	1	0	0	1276	0	0	11	0.66	13.27	0.27	6.07	7	0	0	0	7	7	0.51	11.13	7	0	0	0	7	3	0.18	0.06	1	0	0	1	3	0.18	1	0	0	1	7	0	0	0
2013	6	8248	886	0	1	29.54	2.12	1	1	0	1	87	1	24.02	32	2.12	14.98	0.3	1.97	1	0	0	0	1	18	2.12	14.15	1	0	0	0	1	12	0	0	2	3	0	2	6	0	2	0	0	2	8	0	0	0
2013	6	8250	706	0	8	15.37	1.28	1	1	0	0	1276	0	0	11	1.22	9.6	0.77	5.13	8	0	0	0	8	4	1.22	8.13	8	0	0	0	8	1	0.06	0.06	26	0	0	26	1	0.06	26	0	0	26	3	0	0	0
2013	6	8253	440	0	1	5.88	5.37	1	1	0	1	6	1	6.01	28	0.3	2.88	0.15	1	2	0	0	0	2	9	0.3	2	2	0	0	0	2	194	5.07	0.15	1	12	0.72	1	70	4.2	1	0	0	1	37	1.3	0	0
2013	6	8266	908	0	1	4.76	11.49	1	1	0	1	5	2	12.01	46	11.43	253	1.53	57	1	0	0	0	1	41	11.43	253	1	0	0	0	1	19	0.06	0.06	2	1	0.06	2	0	0	2	0	0	2	11	0	0	0
2013	6	8271	958	0	1	24.02	8.11	1	1	0	1	7	1	24.02	28	5.34	42.08	1.22	8.15	5	0	0	0	5	19	3.26	28.23	5	0	0	0	5	46	2.77	0.11	1	8	0.24	1	33	1.98	1	5	0.55	1	18	0	13	0
2013	6	8272	669	0	1	2.32	18.94	1	1	0	1	7	3	16.01	156	14.33	89.63	1.2	4.75	2	0	0	0	2	41	3.02	24.77	2	0	0	0	2	141	4.61	2	1	6	0.3	1	0	0	1	0	0	1	36	0	0	0
2013	6	8278	940	0	1	3.47	2.82	1	1	0	1	5	1	4	1	0	0	0	0	27	0	0	0	27	0	0	0	27	0	0	0	27	50	2.82	0.06	1	0	0	1	49	2.82	1	0	0	1	5	0	0	0
2013	6	8280	958	0	1	14.74	44.55	1	1	0	1	3	2	48.03	206	40.51	311.75	3.78	25.2	1	0	0	0	1	81	33.08	220.53	1	0	0	0	1	64	4.04	0.11	3	0	0	3	60	3.6	3	0	0	3	39	0	0	0
2013	6	8282	746	0	2	7.09	1.74	1	1	0	0	67	0	0	7	0.6	4.15	0.15	1	2	0	0	0	2	5	0.6	4	2	0	0	0	2	24	1.14	0.06	3	2	0.12	3	17	1.02	3	0	0	3	14	0	0	0
2013	6	8284	907	0	2	17.65	0.84	1	1	0	0	1276	0	0	6	0	1.82	0	1.58	2	0	0	0	2	4	0	1.58	2	0	0	0	2	14	0.84	0.06	2	2	0.12	2	12	0.72	2	0	0	2	3	0	0	0
2013	6	8286	827	0	16	17.42	0	1	0	0	0	1276	0	0	1	0	0	0	0	16	0	0	0	16	0	0	0	16	0	0	0	16	0	0	0	1276	0	0	1276	0	0	1276	0	0	1276	0	0	0	0
2013	6	8299	824	0	1	7.7	13.31	1	1	0	1	4	1	12	71	6.84	50.17	0.71	4.72	1	1	0.19	0.55	1	31	5.49	36.57	1	4	0.54	4.22	1	78	6.47	0.25	1	24	1.2	1	19	1.14	1	22	2.42	1	15	0	6	0
2013	6	8303	311	0	59	0.06	0	0	0	0	0	1276	0	0	0	0	0	0	0	59	0	0	0	59	0	0	0	59	0	0	0	59	0	0	0	1276	0	0	1276	0	0	1276	0	0	1276	0	0	0	0
2013	6	8317	602	0	2	0.04	6.11	1	1	0	1	12	1	4	44	6.11	43.2	0.99	6.62	2	0	0	0	2	31	5.85	38.98	2	0	0	0	2	13	0	0	16	0	0	16	13	0	16	0	0	16	13	0	0	0
2013	6	8322	613	0	1	4.18	20.4	1	1	0	1	17	1	12.02	38	3.48	28.15	0.54	3.58	1	0	0	0	1	19	3.03	20.2	1	0	0	0	1	535	16.92	0.06	1	37	2.22	1	247	14.7	1	0	0	1	2	0	0	0
2013	6	8323	934	0	1	0.96	8.4	1	1	0	1	25	1	6	26	5.76	67.87	0.61	11	1	0	0	0	1	20	5.23	60	1	0	0	0	1	46	2.64	0.06	3	11	0.66	3	33	1.98	3	0	0	3	11	0	0	0
2013	6	8325	821	0	1	18.95	3.79	1	1	0	1	10	1	12	28	3.1	20.67	0.41	2.72	1	0	0	0	1	6	0.69	4.57	1	2	0	0	1	10	0.69	0.11	10	0	0	10	6	0.36	10	3	0.33	10	8	0	4	0
2013	6	8326	969	0	1	13.38	10.9	1	1	1	1	16	1	2.25	14	1.51	11.82	0.16	1.03	1	0	0	0	1	10	1.51	10.03	1	0	0	0	1	154	9.39	0.11	1	0	0	1	151	9.06	1	3	0.33	1	5	0	1	0
2013	6	8342	991	0	2	0	6.01	1	1	0	0	43	0	0	16	5.9	24.48	3.49	13.85	2	0	0	0	2	0	0	0	2	0	0	0	2	1	0.11	0.11	27	0	0	27	0	0	27	0	0	27	14	0	0	0
2013	6	8350	934	0	1	25.28	17.83	1	1	0	1	11	3	30.05	79	16.29	132.4	1.78	24	1	3	1.95	5.6	1	28	8.45	91	1	22	4.1	12.68	1	25	1.54	0.11	2	0	0	2	0	0	2	14	1.54	2	15	0	10	0
2013	6	8354	642	0	1	9.1	6.54	1	1	0	1	1	2	7.5	26	6.54	43.6	0.94	6.27	1	0	0	0	1	26	6.54	43.6	1	0	0	0	1	6	0	0	1	0	0	1	0	0	1	0	0	1	17	0	0	0
2013	6	8355	864	0	23	2.03	0.97	1	0	0	0	1276	0	0	5	0.97	6.48	0.52	3.48	23	0	0	0	23	3	0.3	2	23	0	0	0	23	0	0	0	1276	0	0	1276	0	0	1276	0	0	1276	3	0	0	0
2013	6	8363	1005	0	1	0.52	7.87	1	1	0	1	13	1	6	123	5.6	39.35	1.13	4.48	2	0	0	0	2	48	3.39	22.57	2	0	0	0	2	21	2.27	0.25	1	1	0.06	1	11	0.66	1	2	0.22	1	15	0	5	0
2013	6	8366	707	0	1	11.14	7.69	1	1	0	1	10	1	12	56	7.15	56.2	0.57	3.8	1	0	0	0	1	35	7	46.65	1	0	0	0	1	11	0.54	0.06	10	0	0	10	9	0.54	10	0	0	10	15	0	2	0
2013	6	8375	318	0	14	6.61	0	1	0	0	0	1276	0	0	19	0	0	0	0	14	0	0	0	14	0	0	0	14	0	0	0	14	0	0	0	1276	0	0	1276	0	0	1276	0	0	1276	0	0	0	0
2013	6	8384	874	0	13	11.54	5.98	1	1	0	1	16	2	15	59	5.86	41.77	2.36	15.75	13	0	0	0	13	21	1.91	12.7	13	0	0	0	13	3	0.12	0.06	16	0	0	16	2	0.12	16	0	0	16	22	0	5	0
2013	6	8385	921	0	1	17.25	6.38	1	1	0	1	29	1	15	27	2.66	37.4	0.71	16	2	0	0	0	2	12	2.21	26	2	0	0	0	2	62	3.72	0.06	1	18	1.08	1	44	2.64	1	0	0	1	12	0	0	0
2013	6	8392	944	0	2	22.74	27.88	1	1	0	1	19	1	35	16	27.22	181.45	6.71	44.72	2	0	0	0	2	14	27.22	181.45	2	0	0	0	2	11	0.66	0.06	3	0	0	3	11	0.66	3	0	0	3	7	0	0	0
2013	6	8404	948	0	50	8.34	0	0	0	0	0	1276	0	0	0	0	0	0	0	50	0	0	0	50	0	0	0	50	0	0	0	50	0	0	0	58	0	0	58	0	0	58	0	0	58	7	0	0	0
2013	6	8417	719	0	1	4.37	1.86	1	1	0	0	43	0	0	16	0.3	4.47	0.15	1	2	0	0	0	2	6	0.3	2	2	0	0	0	2	29	1.56	0.06	1	0	0	1	26	1.56	1	0	0	1	5	0	0	0
2013	6	8428	450	0	25	10.81	0.53	1	0	0	0	1276	0	0	2	0.53	3.52	0.38	2.52	25	0	0	0	25	1	0.38	2.52	25	0	0	0	25	0	0	0	37	0	0	37	0	0	37	0	0	37	3	0	3	0
2013	6	8429	883	0	1	21.13	10.53	1	1	0	1	4	1	12	47	10.47	42.97	1.24	8.67	1	3	0.84	2.4	1	19	2.3	15.32	1	10	2.27	12.78	1	1	0.06	0.06	21	0	0	21	1	0.06	21	0	0	21	9	0	1	0
2013	6	8437	920	0	2	25.17	6.19	1	1	0	1	16	2	25.52	67	5.17	64.57	0.71	16	3	0	0	0	3	19	4.72	54	3	0	0	0	3	22	1.02	0.06	2	1	0	2	17	1.02	2	0	0	2	10	0	2	0
2013	6	8442	897	0	1	11.31	4.56	1	1	0	1	29	1	12	29	4.56	33	0.49	5	1	0	0	0	1	22	4.56	33	1	2	0	0	1	1	0	0	29	0	0	29	0	0	29	0	0	29	11	0	0	0
2013	6	8448	740	0	1	11.03	9.7	1	1	0	1	4	1	12	59	4.15	41.67	0.89	5.93	1	0	0	0	1	27	3.55	23.68	1	0	0	0	1	94	5.55	0.15	1	0	0	1	90	5.4	1	0	0	1	24	0	0	0
2013	6	8449	739	0	1	24.12	1.5	1	1	0	1	275	1	22	15	0	2.63	0	0.7	1	0	0	0	1	3	0	0	1	0	0	0	1	25	1.5	0.06	2	0	0	2	25	1.5	2	0	0	2	9	0	0	0
2013	6	8453	15885	0	1276	0	0	0	0	0	0	1276	0	0	0	0	0	0	0	1276	0	0	0	1276	0	0	0	1276	0	0	0	1276	0	0	0	1276	0	0	1276	0	0	1276	0	0	1276	0	0	0	0
2013	6	8454	900	0	1	0.19	56.55	1	1	1	1	20	1	36.03	89	18.99	95.02	5.11	20.27	1	0	0	0	1	0	0	0	1	0	0	0	1	594	37.56	0.25	1	35	0.96	1	535	32.1	1	0	0	1	29	0	0	0
2013	6	8460	305	0	1276	14.32	0	0	0	0	0	1276	0	0	0	0	0	0	0	1276	0	0	0	1276	0	0	0	1276	0	0	0	1276	0	0	0	1276	0	0	1276	0	0	1276	0	0	1276	0	0	0	0
2013	6	8461	760	0	3	24	5.74	1	1	0	1	13	1	24.02	45	5.68	39.18	0.76	5.05	3	0	0	0	3	21	4.38	29.2	3	0	0	0	3	2	0.06	0.06	13	0	0	13	1	0.06	13	0	0	13	11	0	0	0
2013	6	8462	904	0	1	14.71	13.11	1	1	0	1	5	1	6.01	47	12.89	157	0.67	14	1	0	0	0	1	36	10.61	134	1	0	0	0	1	80	0.22	0.11	1	0	0	1	0	0	1	2	0.22	1	5	0	2	0
2013	6	8477	734	0	25	12.98	0.51	1	1	0	0	1276	0	0	3	0.45	3	0.15	1	28	0	0	0	28	3	0.45	3	28	0	0	0	28	1	0.06	0.06	25	0	0	25	1	0.06	25	0	0	25	0	0	0	0
2013	6	8493	910	0	1	18.52	16.57	1	1	0	0	81	0	0	19	11.65	84.3	9	60	1	0	0	0	1	7	11.5	76.63	1	0	0	0	1	82	4.92	0.06	1	0	0	1	82	4.92	1	0	0	1	7	0	0	0
2013	6	8497	910	0	6	34.46	4.7	1	1	0	0	1276	0	0	25	3.52	107.33	1.55	58	6	0	0	0	6	5	2.86	91	6	0	0	0	6	7	1.18	0.25	10	0	0	10	3	0.18	10	0	0	10	7	0	0	0
2013	6	8501	15885	0	1276	0	0	0	0	0	0	1276	0	0	0	0	0	0	0	1276	0	0	0	1276	0	0	0	1276	0	0	0	1276	0	0	0	1276	0	0	1276	0	0	1276	0	0	1276	0	0	0	0
2013	6	8503	930	0	1	55.81	0.72	1	1	1	1	8	2	18.02	2	0.15	1	0.15	1	10	0	0	0	10	2	0.15	1	10	0	0	0	10	9	0.57	0.11	1	2	0.12	1	2	0.12	1	3	0.33	1	18	0	1	0
2013	6	8513	34	0	1	39.56	5.32	1	1	0	0	34	0	0	20	2.14	15.73	0.4	4.13	1	0	0	0	1	8	1.74	11.6	1	3	0.4	4.13	1	53	3.18	0.06	3	0	0	3	53	3.18	3	0	0	3	13	0	1	0
2013	6	8519	654	0	1	21.27	5.91	1	1	0	1	22	1	24.02	14	1.95	13.02	0.87	5.8	19	0	0	0	19	9	1.8	12.02	19	0	0	0	19	66	3.96	0.06	1	0	0	1	66	3.96	1	0	0	1	5	0	0	0
2013	6	8526	300	0	2	1.03	3.32	1	1	0	0	1276	0	0	76	2.3	42.28	0.51	3.42	2	0	0	0	2	21	1.22	8.1	2	0	0	0	2	17	1.02	0.06	3	0	0	3	16	0.96	3	0	0	3	20	0	0	0
2013	6	8533	734	0	5	3.35	3.45	1	0	0	1	21	1	4	39	3.45	23.77	1.16	7.75	5	0	0	0	5	25	3.45	23	5	0	0	0	5	0	0	0	35	0	0	35	0	0	35	0	0	35	5	0	0	0
2013	6	8552	205	0	3	5.89	2.02	1	1	0	0	49	0	0	11	1.72	11.55	0.68	4.52	3	0	0	0	3	9	1.72	11.43	3	0	0	0	3	5	0.3	0.06	3	0	0	3	5	0.3	3	0	0	3	5	0	0	0
2013	6	8555	702	0	17	12.99	0	1	0	0	0	1276	0	0	1	0	0	0	0	17	0	0	0	17	0	0	0	17	0	0	0	17	0	0	0	1276	0	0	1276	0	0	1276	0	0	1276	0	0	0	0
2013	6	8574	896	0	3	37.83	11.04	1	1	0	1	18	2	30.02	40	10.81	73.83	3.27	21.78	3	0	0	0	3	22	9.5	63.3	3	0	0	0	3	6	0.23	0.11	10	0	0	10	2	0.12	10	0	0	10	13	0	0	0
2013	6	8575	859	0	2	5.76	12.45	1	1	0	1	16	2	12	31	7.99	59.42	2.01	13.37	2	0	0	0	2	14	7.99	53.27	2	0	0	0	2	42	4.46	2	2	0	0	2	41	2.46	2	0	0	2	13	-1.85	0	0
2013	6	8579	944	0	2	25.16	0.32	1	1	0	1	26	1	24.02	5	0.08	1.28	0.08	1.28	4	0	0	0	4	4	0.08	1.28	4	0	0	0	4	8	0.24	0.06	2	2	0	2	4	0.24	2	0	0	2	2	0	0	0
2013	6	8591	1009	0	40	0.24	0	0	0	0	0	1276	0	0	0	0	0	0	0	40	0	0	0	40	0	0	0	40	0	0	0	40	0	0	0	1276	0	0	1276	0	0	1276	0	0	1276	2	0	0	0
2013	6	8594	788	0	40	9.88	0	0	0	0	0	1276	0	0	0	0	0	0	0	58	0	0	0	58	0	0	0	58	0	0	0	58	0	0	0	40	0	0	40	0	0	40	0	0	40	3	0	0	0
2013	6	8619	1011	0	3	3.24	0	1	0	0	0	1276	0	0	11	0	2.17	0	0.78	3	0	0	0	3	0	0	0	3	0	0	0	3	0	0	0	1276	0	0	1276	0	0	1276	0	0	1276	0	0	0	0
2013	6	8626	433	0	1	0.85	1.53	1	1	0	0	45	0	0	52	0.45	3.6	0.15	1	1	0	0	0	1	5	0.45	3	1	0	0	0	1	18	1.08	0.06	1	0	0	1	18	1.08	1	0	0	1	8	0	0	0
2013	6	8639	1023	0	1	11.83	82.49	1	1	0	1	1	7	84.14	297	70.72	403.22	3.71	10.67	1	31	18.39	52.72	1	215	52.11	347.38	1	39	18.47	53.55	1	324	11.77	0.11	1	0	0	1	0	0	1	106	11.66	1	20	0	7	0
2013	6	8642	820	0	23	19.5	1.37	1	0	0	0	1276	0	0	5	1.37	3.92	0.98	2.82	23	2	1.37	3.92	23	0	0	0	23	4	1.37	3.92	23	0	0	0	1276	0	0	1276	0	0	1276	0	0	1276	1	0	1	0
2013	6	8645	1025	0	9	3.83	0	1	0	0	0	1276	0	0	1	0	0	0	0	9	0	0	0	9	0	0	0	9	0	0	0	9	0	0	0	46	0	0	46	0	0	46	0	0	46	0	0	0	0
2013	6	8647	828	0	1	1.85	19	1	1	0	1	1	4	18	110	12.89	98.33	1.22	8.12	1	0	0	0	1	68	12.89	85.95	1	0	0	0	1	90	6.11	0.11	1	0	0	1	69	4.02	1	0	0	1	19	0	0	0
2013	6	8662	15885	0	15	0	0	1	0	0	0	1276	0	0	1	0	0	0	0	15	0	0	0	15	0	0	0	15	0	0	0	15	0	0	0	1276	0	0	1276	0	0	1276	0	0	1276	0	0	0	0
2013	6	8667	1023	0	10	18.62	0	1	0	0	0	1276	0	0	1	0	0	0	0	10	0	0	0	10	0	0	0	10	0	0	0	10	0	0	0	1276	0	0	1276	0	0	1276	0	0	1276	0	0	0	0
2013	6	8672	904	0	1	28.66	13.27	1	1	0	1	3	2	15	86	13.27	100.08	1.74	18	1	6	3.22	9.25	1	28	6.86	70	1	29	4.36	19.52	1	1	0	0	3	0	0	3	0	0	3	0	0	3	23	0	19	0
2013	6	8676	913	0	1	44.47	50.62	1	1	0	1	18	2	48.03	47	44.61	90.5	8.62	17.73	7	1	0	0	7	4	0.45	3	7	17	4.45	5.88	7	40	6.01	0.25	1	0	0	1	11	0.66	1	8	0.88	1	9	0	4	0
2013	6	8683	976	0	1	0.69	22.65	1	1	0	1	4	5	24.01	92	17.15	121.68	1.3	8.68	1	0	0	0	1	81	17.15	114.35	1	0	0	0	1	163	5.5	1	1	0	0	1	76	4.5	1	0	0	1	20	1	0	0
2013	6	8685	1010	0	1	6.27	5.85	1	0	0	1	7	1	4	23	5.85	36.95	1.89	12.57	1	0	0	0	1	18	4.95	33	1	0	0	0	1	0	0	0	1276	0	0	1276	0	0	1276	0	0	1276	7	0	0	0
2013	6	8686	254	0	6	7.17	4.74	1	0	0	0	48	0	0	7	4.74	15.65	2.64	9.17	6	0	0	0	6	0	0	0	6	5	2.1	6.03	6	0	0	0	48	0	0	48	0	0	48	0	0	48	10	0	10	0
2013	6	8692	1028	0	1	2.61	1.02	1	0	0	0	77	0	0	166	1.02	11.07	0.15	1	1	0	0	0	1	130	1.02	11	1	0	0	0	1	0	0	0	30	0	0	30	0	0	30	0	0	30	4	0	0	0
2013	6	8701	745	0	2	2.32	1.71	1	1	0	1	24	1	4	32	1.23	14.4	0.18	4	2	0	0	0	2	13	1.08	7.2	2	0	0	0	2	28	0.48	0.06	3	0	0	3	27	0.48	3	0	0	3	15	0	2	0
2013	6	8703	1019	0	1	0.03	0.21	1	1	0	0	72	0	0	118	0.21	7.7	0.15	1	1	0	0	0	1	69	0.19	5	1	2	0.02	0.22	1	1	0	0	1	0	0	1	1	0	1	0	0	1	28	0	4	0
2013	6	8708	900	0	1	28.06	23.84	1	1	0	1	1	2	36.04	85	23.84	385.42	1.45	53	1	0	0	0	1	51	18.53	335	1	0	0	0	1	36	0	0	1	0	0	1	14	0	1	0	0	1	9	0	0	0
2013	6	8725	892	0	5	15.61	1.15	1	1	0	1	12	1	12	16	1.09	11.22	0.49	5	5	0	0	0	5	4	1.09	9	5	0	0	0	5	1	0.06	0.06	29	0	0	29	1	0.06	29	0	0	29	11	0	3	0
2013	6	8726	847	0	1	25.16	2.62	1	0	0	0	1276	0	0	167	2.62	17.48	0.65	4.3	1	0	0	0	1	26	2.62	17.48	1	0	0	0	1	0	0	0	1276	0	0	1276	0	0	1276	0	0	1276	3	0	0	0
2013	6	8740	15885	0	35	0	0	0	0	0	0	1276	0	0	0	0	0	0	0	35	0	0	0	35	0	0	0	35	0	0	0	35	0	0	0	1276	0	0	1276	0	0	1276	0	0	1276	0	0	0	0
2013	6	8743	649	0	1	7.75	4.42	1	1	0	1	16	1	1.5	21	1.06	7.37	0.16	1.03	1	0	0	0	1	16	1.06	7.03	1	0	0	0	1	80	3.36	0.06	1	8	0.48	1	48	2.88	1	0	0	1	5	0	0	0
2013	6	8745	551	0	1	6.42	24.6	1	1	0	1	2	4	20.25	164	19.8	132	1.29	8.62	1	0	0	0	1	91	15.62	104.12	1	0	0	0	1	87	4.8	0.06	1	3	0.18	1	77	4.62	1	0	0	1	22	0	1	0
2013	6	8748	941	0	1	12.86	29.17	1	1	1	1	3	2	24	121	21.43	108.25	1.33	6.13	1	0	0	0	1	53	7.52	50.15	1	0	0	0	1	29	2.39	0.11	3	0	0	3	5	0.3	3	0	0	3	15	0	0	0
2013	6	8754	715	0	33	7.5	0	0	0	0	0	1276	0	0	0	0	0	0	0	33	0	0	0	33	0	0	0	33	0	0	0	33	0	0	0	1276	0	0	1276	0	0	1276	0	0	1276	3	0	0	0
2013	6	8756	920	0	1	14.68	5.38	1	1	0	1	13	1	11	25	4.42	25.88	0.96	5	1	5	1.93	5.53	1	12	1.84	14	1	10	2.58	10.75	1	11	0.96	0.11	1	1	0.06	1	4	0.24	1	5	0.55	1	13	0	3	0
2013	6	8774	481	0	48	5.53	0	0	0	0	0	1276	0	0	0	0	0	0	0	48	0	0	0	48	0	0	0	48	0	0	0	48	0	0	0	1276	0	0	1276	0	0	1276	0	0	1276	0	0	0	0
2013	6	8777	1001	0	2	17.67	4.95	1	1	0	1	13	1	17	29	3.87	32.22	0.99	6.6	3	1	0	0	3	11	3.72	24.8	3	0	0	0	3	20	1.08	0.06	2	0	0	2	18	1.08	2	0	0	2	7	0	0	0
2013	6	8778	935	0	5	6.73	0.72	1	1	0	0	1276	0	0	13	0.6	4.88	0.15	1	5	0	0	0	5	9	0.6	4	5	0	0	0	5	2	0.12	0.06	6	0	0	6	2	0.12	6	0	0	6	1	0	0	0
2013	6	8786	740	0	3	35.66	2.03	1	1	0	1	27	1	36.03	32	1.61	16	0.5	3.3	3	0	0	0	3	8	1.61	10.75	3	0	0	0	3	8	0.42	0.06	3	0	0	3	7	0.42	3	0	0	3	10	0	0	0
2013	6	8795	942	0	1	7.48	16.07	1	1	1	1	6	2	16	95	15.59	95.6	2.37	7.63	2	0	0	0	2	75	12.37	82.43	2	0	0	0	2	8	0.48	0.06	1	7	0.42	1	1	0.06	1	0	0	1	17	0	0	0
2013	6	8802	627	0	1	30.36	2.13	1	1	0	1	19	1	24.02	26	1.41	23.43	0.66	6.6	1	0	0	0	1	7	0.75	5	1	0	0	0	1	12	0.72	0.06	4	2	0.12	4	10	0.6	4	0	0	4	3	0	0	0
2013	6	8808	745	0	2	4.6	8.4	1	1	0	1	3	1	6	34	2.83	18.88	1.04	6.95	2	0	0	0	2	20	2.68	17.88	2	0	0	0	2	103	5.57	0.11	3	9	0.54	3	87	4.92	3	0	0	3	34	0	0	0
2013	6	8815	1002	0	1	2.98	9.17	1	1	0	1	16	2	7.51	43	7.85	53.72	0.97	6.43	1	0	0	0	1	30	7.7	51.35	1	0	0	0	1	58	1.32	0.11	2	4	0.24	2	7	0.42	2	0	0	2	20	0	0	0
2013	6	8819	913	0	1	7.1	5.62	1	1	0	1	1	1	6	30	0.46	9.83	0.15	1.22	1	0	0	0	1	3	0.16	2	1	0	0	0	1	86	5.16	0.06	2	0	0	2	86	5.16	2	0	0	2	9	0	0	0
2013	6	8831	809	0	1	0.74	6.84	1	1	0	1	25	1	6	130	6.84	42.25	0.49	1.22	1	0	0	0	1	86	5.86	39.03	1	0	0	0	1	2	0	0	6	0	0	6	2	0	6	0	0	6	6	0	0	0
2013	6	8837	913	0	1	3.21	20.57	1	1	0	0	30	0	0	85	15.65	114.55	1.44	9.58	2	0	0	0	2	57	13.9	95.1	2	0	0	0	2	85	4.92	0.06	1	0	0	1	82	4.92	1	0	0	1	7	0	2	0
2013	6	8838	956	0	1	7.85	4.28	1	1	0	0	32	0	0	15	3.5	13.95	1.27	5.03	5	1	0.62	1.78	5	1	0.15	1	5	3	0.62	1.78	5	8	0.78	0.11	1	2	0.12	1	0	0	1	4	0.44	1	4	0	4	0
2013	6	8840	793	0	1	6.59	11.97	1	1	1	1	16	2	15	21	0	6.88	0	0.68	1	0	0	0	1	1	0	0	1	0	0	0	1	198	11.82	0.06	1	30	1.8	1	167	10.02	1	0	0	1	9	0	0	0
2013	6	8858	864	0	5	0.04	0.12	1	1	0	0	81	0	0	11	0	0.22	0	0.2	5	0	0	0	5	1	0	0	5	0	0	0	5	18	0.12	0.06	26	1	0.06	26	17	0.06	26	0	0	26	8	0	0	0
2013	6	8859	15874	1	1	8.34	32.55	1	1	0	1	2	4	41.89	54	32.55	147.85	7.88	27.37	1	0	0	0	1	1	0.15	1	1	0	0	0	1	2	0	0	5	0	0	5	0	0	5	0	0	5	13	0	0	0
2013	6	8860	259	0	3	8.87	3.28	1	0	0	0	38	0	0	16	3.28	21.85	1.01	6.72	3	0	0	0	3	14	3.28	21.85	3	0	0	0	3	0	0	0	38	0	0	38	0	0	38	0	0	38	3	0	0	0
2013	6	8861	817	0	2	2.04	4.41	1	1	0	1	28	1	6	17	2.13	15.35	0.45	2.98	2	0	0	0	2	11	1.75	11.65	2	0	0	0	2	38	2.28	0.06	2	3	0.18	2	35	2.1	2	0	0	2	11	0	0	0
2013	6	8862	886	0	6	14.95	1.54	1	1	0	0	1276	0	0	10	1.48	6.87	0.78	2.62	6	0	0	0	6	2	0.3	2	6	5	0.78	2.25	6	1	0.06	0.06	26	1	0.06	26	0	0	26	0	0	26	4	0	1	0
2013	6	8877	897	0	1	28.78	10.42	1	1	0	1	12	1	12	44	4.55	37.82	1.35	9.02	1	0	0	0	1	15	3.93	26.2	1	0	0	0	1	27	5.87	0.55	1	0	0	1	8	0.48	1	4	2.2	1	20	0	3	0
2013	6	8878	709	0	1276	11.49	0	0	0	0	0	1276	0	0	0	0	0	0	0	1276	0	0	0	1276	0	0	0	1276	0	0	0	1276	0	0	0	1276	0	0	1276	0	0	1276	0	0	1276	1	0	1	0
2013	6	8883	1014	0	1	2.9	18.73	1	1	0	1	2	4	20	140	16.81	142.3	1.71	11.4	1	0	0	0	1	51	12.54	83.57	1	0	0	0	1	32	1.92	0.06	4	0	0	4	32	1.92	4	0	0	4	2	0	0	0
2013	6	8887	890	0	1	8.66	16.29	1	1	0	0	36	0	0	107	10.89	104.4	0.63	12	1	0	0	0	1	47	9.38	79	1	0	0	0	1	100	5.4	0.06	1	0	0	1	90	5.4	1	0	0	1	6	0	0	0
2013	6	8893	72	0	1	19.9	26.27	1	1	0	1	14	2	41.03	29	3.24	21.92	0.99	6.6	9	0	0	0	9	14	3.24	21.57	9	0	0	0	9	387	23.03	0.11	1	2	0.12	1	375	22.5	1	0	0	1	9	0	0	0
2013	6	8897	903	0	1	7.86	9.97	1	1	0	0	1276	0	0	64	9.37	230.35	1.11	36	1	0	0	0	1	13	5.05	103	1	0	0	0	1	10	0.6	0.06	6	0	0	6	10	0.6	6	0	0	6	4	0	0	0
2013	6	8907	1012	0	6	11.79	2.13	1	0	0	1	12	1	8	16	2.13	20.13	0.49	3.25	6	0	0	0	6	9	2.13	14.22	6	0	0	0	6	0	0	0	1276	0	0	1276	0	0	1276	0	0	1276	7	0	0	0
2013	6	8909	667	0	2	8.49	13.07	1	1	0	1	10	1	12	59	12.71	85.53	1.48	9.88	2	0	0	0	2	36	12.71	84.75	2	0	0	0	2	8	0.36	0.06	2	0	0	2	6	0.36	2	0	0	2	9	0	0	0
2013	6	8910	261	0	1	3.87	8.13	1	1	0	1	8	1	12	83	5.71	44.25	0.32	2.63	1	0	0	0	1	31	4.59	30.58	1	0	0	0	1	38	2.42	0.11	1	0	0	1	33	1.98	1	0	0	1	18	0	1	0
2013	6	8917	809	0	92	0	0	1	0	0	0	1276	0	0	1	0	0	0	0	92	0	0	0	92	0	0	0	92	0	0	0	92	0	0	0	1276	0	0	1276	0	0	1276	0	0	1276	0	0	0	0
2013	6	8927	909	0	5	4.75	1.8	1	1	0	0	1276	0	0	11	1.8	12.17	0.45	3	5	0	0	0	5	3	0.75	5	5	0	0	0	5	5	0	0	6	1	0	6	4	0	6	0	0	6	3	0	0	0
2013	6	8930	15885	0	1276	0	0	0	0	0	0	1276	0	0	0	0	0	0	0	1276	0	0	0	1276	0	0	0	1276	0	0	0	1276	0	0	0	1276	0	0	1276	0	0	1276	0	0	1276	0	0	0	0
2013	6	8931	904	0	1	5.28	6.16	1	1	0	1	17	1	6.01	42	4.9	67.8	0.89	25	1	0	0	0	1	24	4.9	63	1	0	0	0	1	90	1.26	0.06	2	0	0	2	21	1.26	2	0	0	2	5	0	0	0
2013	6	8942	845	0	1276	14.61	0	0	0	0	0	1276	0	0	0	0	0	0	0	1276	0	0	0	1276	0	0	0	1276	0	0	0	1276	0	0	0	1276	0	0	1276	0	0	1276	0	0	1276	0	0	0	0
2013	6	8947	958	0	1	28.49	6.43	1	1	0	1	21	2	29.02	30	1.39	10.55	0.38	2.53	1	0	0	0	1	5	1	6.65	1	0	0	0	1	74	5.04	0.11	1	5	0	1	51	3.06	1	18	1.98	1	24	0	19	0
2013	6	8948	645	0	3	0.85	0	1	0	0	0	1276	0	0	4	0	0	0	0	3	0	0	0	3	0	0	0	3	0	0	0	3	0	0	0	1276	0	0	1276	0	0	1276	0	0	1276	0	0	0	0
2013	6	8967	811	0	4	0.03	0	1	0	0	0	1276	0	0	25	0	7.03	0	2.43	4	0	0	0	4	1	0	0	4	0	0	0	4	0	0	0	33	0	0	33	0	0	33	0	0	33	6	0	0	0
2013	6	8976	690	0	3	3.68	1.76	1	0	0	0	43	0	0	20	1.76	13.47	0.98	6.53	3	0	0	0	3	7	0.78	5.2	3	0	0	0	3	0	0	0	1276	0	0	1276	0	0	1276	0	0	1276	0	0	0	0
2013	6	8979	272	0	2	11.44	0.57	1	1	0	1	2	1	12	31	0.45	5.5	0.15	1.17	2	0	0	0	2	17	0.45	3	2	0	0	0	2	6	0.12	0.06	2	0	0	2	2	0.12	2	0	0	2	38	0	0	0
2013	6	8980	15885	0	1276	0	0	0	0	0	0	1276	0	0	0	0	0	0	0	1276	0	0	0	1276	0	0	0	1276	0	0	0	1276	0	0	0	1276	0	0	1276	0	0	1276	0	0	1276	0	0	0	0
2013	6	8990	799	0	3	1.56	3.04	1	1	0	0	68	0	0	39	3.04	27.7	0.89	5.93	3	0	0	0	3	10	0.32	2.12	3	0	0	0	3	2	0	0	20	0	0	20	0	0	20	0	0	20	14	0	0	0
2013	6	8994	1013	0	1	18.66	2.37	1	1	0	0	80	0	0	20	2.19	23	0.51	8.47	1	0	0	0	1	13	2.19	21.02	1	0	0	0	1	3	0.18	0.06	10	0	0	10	3	0.18	10	0	0	10	4	0	0	0
2013	6	9005	866	0	90	0	0	0	0	0	0	1276	0	0	0	0	0	0	0	90	0	0	0	90	0	0	0	90	0	0	0	90	0	0	0	1276	0	0	1276	0	0	1276	0	0	1276	0	0	0	0
2013	6	9029	1005	0	1	22.67	3.26	1	1	0	0	1276	0	0	17	2.12	14.62	0.42	2.77	1	0	0	0	1	11	2.12	14.12	1	0	0	0	1	19	1.14	0.06	1	0	0	1	19	1.14	1	0	0	1	4	0	0	0
2013	6	9035	769	0	31	16.87	0	0	0	0	0	66	0	0	0	0	0	0	0	31	0	0	0	31	0	0	0	31	0	0	0	31	0	0	0	35	0	0	35	0	0	35	0	0	35	3	0	0	0
2013	6	9036	908	0	5	6.15	0.56	1	1	0	1	6	1	6	6	0.45	4.22	0.15	1	5	0	0	0	5	4	0.45	3	5	0	0	0	5	10	0.11	0.11	5	0	0	5	8	0	5	1	0.11	5	6	0	2	0
2013	6	9046	963	0	1	13.31	1.36	1	1	0	1	14	1	12	22	1	13.9	0.42	2.82	1	0	0	0	1	6	0.4	2.65	1	4	0.18	0.5	1	7	0.36	0.06	2	1	0.06	2	5	0.3	2	0	0	2	14	0	3	0
2013	6	9057	585	0	23	36	7.8	1	1	0	1	23	1	36.03	9	7.8	52.02	4.52	30.12	24	0	0	0	24	9	7.8	52.02	24	0	0	0	24	1	0	0	23	0	0	23	0	0	23	0	0	23	16	0	0	0
2013	6	9066	1006	0	2	0.04	4.71	1	1	0	0	1276	0	0	10	0.75	5	0.15	1	6	0	0	0	6	8	0.6	4	6	0	0	0	6	73	3.96	0.06	2	0	0	2	72	3.96	2	0	0	2	11	0	0	0
2013	6	9078	1044	0	2	0	14.55	1	1	0	1	4	3	18	61	10.56	70.95	1.34	8.95	2	0	0	0	2	43	7.41	49.42	2	0	0	0	2	67	3.99	0.15	2	0	0	2	62	3.48	2	0	0	2	31	3.9	0	0
2013	6	9080	711	0	14	0	0	1	0	0	0	1276	0	0	3	0	0.07	0	0.05	14	0	0	0	14	0	0	0	14	0	0	0	14	0	0	0	81	0	0	81	0	0	81	0	0	81	3	0	0	0
2013	6	9081	1019	0	1	4.87	3.25	1	1	0	1	5	1	6	21	0.91	13.6	0.55	3.68	4	0	0	0	4	7	0.36	7.52	4	0	0	0	4	47	2.34	0.06	1	2	0.12	1	45	2.22	1	0	0	1	12	0	0	0
2013	6	9087	923	0	1	5.66	8.4	1	1	0	1	16	1	1.5	21	4.92	32.8	2.83	18.88	2	0	0	0	2	17	2.09	13.92	2	0	0	0	2	58	3.48	0.06	1	5	0.3	1	53	3.18	1	0	0	1	13	0	0	0
2013	6	9109	1031	0	1	10.68	9.05	1	1	0	1	16	1	3	61	8.81	59.68	3.33	22.2	1	0	0	0	1	48	8.81	58.72	1	0	0	0	1	4	0.24	0.06	2	0	0	2	4	0.24	2	0	0	2	12	0	2	0
2013	6	9119	839	0	2	5.62	0.85	1	1	0	0	79	0	0	11	0.85	5.68	0.25	1.68	2	0	0	0	2	8	0.7	4.68	2	0	0	0	2	6	0	0	21	1	0	21	5	0	21	0	0	21	4	0	0	0
2013	6	9135	1004	0	13	3.65	0.17	1	0	0	0	1276	0	0	1	0.17	1.12	0.17	1.12	13	0	0	0	13	1	0.17	1.12	13	0	0	0	13	0	0	0	84	0	0	84	0	0	84	0	0	84	0	0	0	0
2013	6	9144	449	0	1	0.32	12.68	1	1	0	1	12	3	13.51	25	0.3	14.88	0.15	3.28	5	0	0	0	5	5	0.3	2	5	0	0	0	5	274	12.38	2	1	62	3.72	1	111	6.66	1	0	0	1	7	2	0	0
2013	6	9150	878	0	2	5.31	2.18	1	0	0	1	16	1	4	47	2.18	24.58	0.59	3.92	2	0	0	0	2	14	2.18	14.53	2	0	0	0	2	0	0	0	1276	0	0	1276	0	0	1276	0	0	1276	4	0	0	0
2013	6	9156	949	0	2	4.12	10.26	1	1	0	1	14	2	12.01	16	0	3.98	0	1.02	5	0	0	0	5	2	0	0	5	0	0	0	5	229	10.26	0.06	2	2	0.12	2	173	10.14	2	0	0	2	11	0	0	0
2013	6	9161	923	0	6	4.78	0	1	1	0	0	1276	0	0	2	0	0	0	0	6	0	0	0	6	2	0	0	6	0	0	0	6	1	0	0	23	0	0	23	0	0	23	0	0	23	4	0	0	0
2013	6	9164	886	0	10	5.38	0.06	0	1	0	0	1276	0	0	0	0	0	0	0	53	0	0	0	53	0	0	0	53	0	0	0	53	1	0.06	0.06	10	0	0	10	1	0.06	10	0	0	10	3	0	0	0
2013	6	9179	427	0	1	5.91	6.63	1	1	0	1	1	2	12	29	0.8	9.52	0.19	1.25	1	0	0	0	1	6	0.8	5.33	1	0	0	0	1	90	5.83	0.11	4	0	0	4	79	4.62	4	0	0	4	13	0	0	0
2013	6	9181	612	0	1	0.01	31.56	1	1	0	1	6	4	28	241	29.73	186.1	3.77	25.12	1	8	0.82	2.35	1	107	7.93	52.87	1	15	1.41	8.42	1	31	1.83	0.11	3	0	0	3	26	1.5	3	1	0.11	3	27	0	2	0
2013	6	9190	867	0	3	1.01	2.38	1	1	0	0	1276	0	0	13	2.02	13.67	0.3	1.98	3	0	0	0	3	8	1.53	10.18	3	0	0	0	3	6	0.36	0.06	12	0	0	12	6	0.36	12	0	0	12	5	0	1	0
2013	6	9193	621	0	1	0.94	1.26	1	1	0	0	1276	0	0	23	1.2	11.07	0.15	1	4	0	0	0	4	8	1.2	8	4	0	0	0	4	1	0.06	0.06	1	0	0	1	1	0.06	1	0	0	1	6	0	0	0
2013	6	9195	1004	0	1	0.62	25.69	1	1	0	1	10	1	12	164	25.22	160.55	1	5.13	1	1	0.38	1.1	1	107	20.42	136.1	1	4	0.75	4.87	1	7	0.47	0.11	4	0	0	4	6	0.36	4	0	0	4	17	0	1	0
2013	6	9199	745	0	1	19.54	5.64	1	1	0	1	9	1	24.02	6	0	0	0	0	3	0	0	0	3	0	0	0	3	0	0	0	3	106	5.64	0.06	1	0	0	1	103	5.64	1	0	0	1	8	0	0	0
2013	6	9205	1039	0	2	12.01	1.92	1	1	0	1	92	1	12.02	7	0	2.7	0	1.18	2	0	0	0	2	1	0	0	2	0	0	0	2	56	1.92	0.06	3	0	0	3	33	1.92	3	0	0	3	9	0	1	0
2013	6	9206	656	0	1	3.81	4.22	1	1	0	1	2	1	4	46	3.44	29.7	0.61	4.03	1	0	0	0	1	13	2.71	18.03	1	0	0	0	1	22	0.78	0.06	1	0	0	1	21	0.78	1	0	0	1	5	0	0	0
2013	6	9207	902	0	1	4.79	4.08	1	1	0	1	3	1	6	11	0.84	7.52	0.24	1.58	1	0	0	0	1	6	0.84	5.58	1	0	0	0	1	57	3.24	0.06	1	26	1.56	1	28	1.68	1	0	0	1	8	0	0	0
2013	6	9212	422	0	4	1.41	4.04	1	1	0	0	1276	0	0	19	3.8	25.18	0.62	4.15	5	0	0	0	5	11	3.55	23.63	5	0	0	0	5	4	0.24	0.06	4	0	0	4	4	0.24	4	0	0	4	8	0	0	0
2013	6	9217	921	0	2	31.93	4.64	1	1	0	1	26	1	12	10	4.4	30.1	2.02	13.43	2	0	0	0	2	4	0.6	4	2	0	0	0	2	4	0.24	0.06	2	0	0	2	4	0.24	2	0	0	2	3	0	0	0
2013	6	9220	916	0	1	5.16	1.96	1	1	0	1	23	1	4	164	1.29	8.58	0.54	3.58	1	0	0	0	1	31	1.29	8.58	1	0	0	0	1	15	0.67	0.11	3	2	0.12	3	0	0	3	0	0	3	15	0	0	0
2013	6	9226	269	0	2	39.76	11.2	1	1	1	1	11	1	36.03	51	8.68	80.17	2.27	15.13	3	0	0	0	3	22	8.68	57.83	3	0	0	0	3	42	2.52	0.06	2	0	0	2	42	2.52	2	0	0	2	10	0	0	0
2013	6	9229	839	0	2	32.41	6.38	1	1	0	0	31	0	0	17	5.57	37.15	1.55	10.35	2	0	0	0	2	13	5.42	36.15	2	0	0	0	2	11	0.81	0.11	5	0	0	5	8	0.48	5	3	0.33	5	7	0	2	0
2013	6	9231	532	0	1	5.87	9.42	1	1	0	1	10	2	13.5	19	1.5	10	0.15	1	4	0	0	0	4	14	1.5	10	4	0	0	0	4	197	7.92	0.06	1	7	0.42	1	125	7.5	1	0	0	1	96	0	0	0
2013	6	9242	969	0	1	7.4	8.06	1	1	0	1	16	2	13.5	66	2.12	25.28	0.27	1.77	1	0	0	0	1	28	1.97	13.13	1	0	0	0	1	96	5.94	0.25	1	10	0.6	1	83	4.98	1	0	0	1	24	0	0	0
2013	6	9253	956	0	2	1.8	8.29	1	1	0	1	27	1	10	61	8.05	56.08	0.89	5.93	2	0	0	0	2	30	4.14	27.58	2	0	0	0	2	8	0.24	0.06	2	0	0	2	8	0.24	2	0	0	2	10	0	0	0
2013	6	9257	956	0	1	5.01	7.52	1	1	0	0	1276	0	0	27	3.8	28.1	0.64	4.28	1	0	0	0	1	10	2.95	19.68	1	0	0	0	1	62	3.72	0.06	2	0	0	2	62	3.72	2	0	0	2	12	0	0	0
2013	6	9265	1032	0	5	3.23	1.78	1	1	0	0	75	0	0	17	1.72	11.43	0.2	1.32	5	0	0	0	5	17	1.72	11.43	5	0	0	0	5	1	0.06	0.06	28	0	0	28	1	0.06	28	0	0	28	3	0	0	0
2013	6	9269	965	0	2	2.69	3.27	1	1	0	0	32	0	0	25	3.21	22.13	0.37	2.48	2	0	0	0	2	22	3.21	21.38	2	0	0	0	2	1	0.06	0.06	26	1	0.06	26	0	0	26	0	0	26	0	0	0	0
2013	6	9278	445	0	1	0.44	6.93	1	1	0	1	16	2	7	30	5.67	41.65	1.89	12.6	1	0	0	0	1	18	5.67	37.78	1	0	0	0	1	22	1.26	0.06	10	0	0	10	21	1.26	10	0	0	10	13	0	0	0
2013	6	9279	509	0	55	0.16	0	0	0	0	0	1276	0	0	0	0	0	0	0	55	0	0	0	55	0	0	0	55	0	0	0	55	0	0	0	1276	0	0	1276	0	0	1276	0	0	1276	0	0	0	0
2013	6	9282	905	0	3	0	0	1	0	0	0	88	0	0	9	0	1.08	0	0.33	3	0	0	0	3	0	0	0	3	0	0	0	3	0	0	0	49	0	0	49	0	0	49	0	0	49	7	0	0	0
2013	6	9285	912	0	1	73.46	21.74	1	1	0	0	44	0	0	120	20.28	118.37	1.03	6.88	1	13	3.96	11.33	1	69	13.27	88.47	1	36	5.83	22.92	1	16	1.46	0.11	2	0	0	2	6	0.36	2	10	1.1	2	14	0	3	0
2013	6	9288	791	0	1	15.98	4.22	1	1	0	1	1	1	12	38	3.7	32.53	0.57	3.8	1	0	0	0	1	14	2.92	19.48	1	0	0	0	1	7	0.52	0.11	2	0	0	2	5	0.3	2	0	0	2	18	0	0	0
2013	6	9289	901	0	3	6.87	0	1	1	0	0	1276	0	0	3	0	3.32	0	1.93	3	0	0	0	3	0	0	0	3	0	0	0	3	1	0	0	5	0	0	5	0	0	5	0	0	5	1	0	0	0
2013	6	9290	822	0	1	0.88	19.8	1	1	0	1	18	3	18	436	19.38	259.98	1.06	15.4	1	0	0	0	1	224	17.33	115.55	1	0	0	0	1	7	0.42	0.06	9	0	0	9	7	0.42	9	0	0	9	18	0	0	0
2013	6	9295	117	0	2	15	0	1	0	0	0	1276	0	0	5	0	0	0	0	2	0	0	0	2	0	0	0	2	0	0	0	2	0	0	0	1276	0	0	1276	0	0	1276	0	0	1276	0	0	0	0
2013	6	9302	957	0	1276	11.43	0	0	0	0	0	1276	0	0	0	0	0	0	0	1276	0	0	0	1276	0	0	0	1276	0	0	0	1276	0	0	0	1276	0	0	1276	0	0	1276	0	0	1276	0	0	0	0
2013	6	9306	724	0	1	8.75	12.07	1	1	0	1	4	2	16	159	9.13	68.38	0.3	2	1	0	0	0	1	121	6.65	44.3	1	0	0	0	1	49	2.94	0.06	1	0	0	1	49	2.94	1	0	0	1	44	0	0	0
2013	6	9314	969	0	3	7.51	4.12	1	1	0	0	33	0	0	42	3.64	34.72	0.29	2.8	3	0	0	0	3	11	1.86	12.4	3	0	0	0	3	8	0.48	0.06	10	0	0	10	8	0.48	10	0	0	10	3	0	0	0
2013	6	9316	932	0	2	0.02	14.05	1	1	0	1	21	1	12	42	13.65	92.1	3.91	26.07	7	1	0	0	7	11	9.84	65.6	7	2	0	0	7	5	0.4	0.11	2	0	0	2	3	0.18	2	1	0.11	2	21	0	0	0
2013	6	9323	1008	0	2	6.35	3.08	1	1	0	0	1276	0	0	16	0.9	9.15	0.15	1	4	0	0	0	4	6	0.45	3	4	0	0	0	4	23	2.18	0.25	2	2	0.12	2	4	0.24	2	4	0.44	2	15	0	4	0
2013	6	9336	821	0	1	5.52	48.49	1	1	0	1	2	5	60	177	21.16	138.98	1.83	12.22	1	0	0	0	1	80	12.4	82.67	1	0	0	0	1	184	27.33	1	1	0	0	1	128	7.14	1	0	0	1	33	11	0	0
2013	6	9338	814	0	1	23.47	3.05	1	1	0	1	2	1	24.02	55	1.85	15.13	1.32	5.25	1	0	0	0	1	6	0.3	2	1	7	0	0	1	21	1.2	0.11	1	0	0	1	12	0.54	1	0	0	1	16	0	1	0
2013	6	9339	1032	0	2	18.09	4.02	1	1	0	0	1276	0	0	23	2.58	18.33	0.49	3.23	2	0	0	0	2	11	1.93	12.88	2	0	0	0	2	24	1.44	0.06	2	5	0.3	2	19	1.14	2	0	0	2	9	0	1	0
2013	6	9347	1042	0	1	10.3	5.04	1	1	0	1	16	1	2.25	40	4.56	30.42	0.71	4.7	1	0	0	0	1	32	4.41	29.42	1	0	0	0	1	143	0.48	0.06	1	3	0.18	1	5	0.3	1	0	0	1	7	0	0	0
2013	6	9348	902	0	25	9.24	0	1	0	0	0	1276	0	0	6	0	0.87	0	0.4	25	0	0	0	25	0	0	0	25	0	0	0	25	0	0	0	69	0	0	69	0	0	69	0	0	69	0	0	0	0
2013	6	9351	862	0	1	18.46	6.3	1	1	0	1	23	1	24.02	42	1.02	5.45	0.25	1.45	1	0	0	0	1	5	0.52	3.45	1	0	0	0	1	94	5.28	0.06	1	6	0.12	1	88	5.16	1	0	0	1	6	0	0	0
2013	6	9365	873	0	2	0.04	7.33	1	1	0	1	27	1	5	12	2.05	14.25	0.56	3.7	2	2	0	0	2	1	0.56	3.7	2	7	0.16	1.62	2	57	5.28	0.11	8	0	0	8	0	0	8	21	1.32	8	57	0	51	0
2013	6	9375	510	0	6	2.36	0.75	1	0	0	0	1276	0	0	5	0.75	5	0.15	1	6	0	0	0	6	5	0.75	5	6	0	0	0	6	0	0	0	1276	0	0	1276	0	0	1276	0	0	1276	0	0	0	0
2013	6	9386	991	0	1	1.4	0	1	0	0	0	36	0	0	34	0	0.87	0	0.38	1	0	0	0	1	0	0	0	1	0	0	0	1	0	0	0	36	0	0	36	0	0	36	0	0	36	5	0	0	0
2013	6	9392	761	0	1	42.04	5.34	1	1	1	0	32	0	0	16	2.19	14.6	0.61	4.08	1	1	0	0	1	14	2.19	14.6	1	1	0	0	1	46	3.15	0.11	1	2	0.12	1	34	2.04	1	9	0.99	1	8	0	2	0
2013	6	9394	838	0	1	10.91	4.71	1	1	0	0	65	0	0	55	2.8	19.05	0.27	1.78	1	0	0	0	1	16	1.9	12.68	1	3	0	0	1	31	1.91	0.11	2	8	0.48	2	22	1.32	2	1	0.11	2	4	0	1	0
2013	6	9401	1037	0	16	1.71	0	1	0	0	0	82	0	0	1	0	0	0	0	16	0	0	0	16	0	0	0	16	0	0	0	16	0	0	0	81	0	0	81	0	0	81	0	0	81	0	0	0	0
2013	6	9406	821	0	2	26.61	20.07	1	1	0	1	10	1	24.02	15	18.36	124.48	9	60	3	0	0	0	3	5	16.29	108.57	3	0	0	0	3	26	1.71	0.11	2	0	0	2	23	1.38	2	0	0	2	0	0	0	0
2013	6	9426	924	0	1	0.38	8.9	1	1	0	0	48	0	0	49	6.98	49.88	1.79	11.95	1	0	0	0	1	30	4.62	30.78	1	0	0	0	1	32	1.92	0.06	2	0	0	2	32	1.92	2	0	0	2	5	0	0	0
2013	6	9429	868	0	3	9.89	10.43	1	1	0	1	15	1	12	25	6.6	66.48	1.57	16.35	5	0	0	0	5	5	0.61	4.08	5	10	5.99	62.4	5	50	3.83	0.11	3	29	1.74	3	0	0	3	19	2.09	3	18	0	14	0
2013	6	9433	902	0	15	24.71	0.07	1	0	0	1	27	1	12	3	0.07	2.2	0.07	1.1	15	0	0	0	15	0	0	0	15	1	0.07	0.72	15	0	0	0	1276	0	0	1276	0	0	1276	0	0	1276	4	0	4	0
2013	6	9436	880	0	1	23.93	6.44	1	1	0	1	16	2	13.52	87	5.83	82.68	0.48	10.77	1	0	0	0	1	69	4.91	77.73	1	0	0	0	1	38	0.61	0.5	1	2	0	1	5	0	1	0	0	1	12	0	1	0
2013	6	9453	1013	0	17	4.08	1.2	1	1	0	1	70	1	4	5	0.36	2.4	0.36	2.4	17	0	0	0	17	5	0.36	2.4	17	0	0	0	17	15	0.84	0.06	23	0	0	23	14	0.84	23	0	0	23	5	0	0	0
2013	6	9462	951	0	1	6.83	6.04	1	1	1	1	2	4	11.4	70	2.22	29.72	0.27	2.08	2	0	0	0	2	23	1.77	11.82	2	0	0	0	2	67	3.72	0.06	1	1	0.06	1	61	3.66	1	0	0	1	31	0	0	0
2013	6	9482	835	0	1	6.92	43.98	1	1	0	1	2	7	52	398	41.4	296.47	1.1	7.32	1	0	0	0	1	209	39.49	263.27	1	1	0	0	1	58	2.58	0.06	2	0	0	2	56	2.58	2	0	0	2	25	0	0	0
2013	6	9484	840	0	2	5.84	8.18	1	1	0	1	16	1	12	17	1.17	9.38	0.42	2.82	2	0	0	0	2	6	1.17	7.82	2	0	0	0	2	116	7.01	0.11	2	4	0.24	2	111	6.66	2	1	0.11	2	7	0	2	0
2013	6	9496	976	0	7	0.01	0	1	0	0	0	1276	0	0	14	0	5.57	0	2.3	7	0	0	0	7	0	0	0	7	0	0	0	7	0	0	0	1276	0	0	1276	0	0	1276	0	0	1276	2	0	0	0
2013	6	9498	789	0	8	4.45	0.78	1	1	0	0	34	0	0	1	0	0.23	0	0.23	8	0	0	0	8	0	0	0	8	0	0	0	8	13	0.78	0.06	11	1	0.06	11	12	0.72	11	0	0	11	7	0	0	0
2013	6	9499	953	0	1	13.27	1.23	1	1	0	1	1	1	12	16	0.45	4.98	0.15	1	1	0	0	0	1	9	0.3	2	1	0	0	0	1	13	0.78	0.06	2	0	0	2	13	0.78	2	0	0	2	3	0	0	0
2013	6	9508	876	0	1276	0.04	0	0	0	0	0	1276	0	0	0	0	0	0	0	1276	0	0	0	1276	0	0	0	1276	0	0	0	1276	0	0	0	1276	0	0	1276	0	0	1276	0	0	1276	0	0	0	0
2013	6	9518	964	0	1	6.53	1.8	1	0	0	1	14	1	4	17	1.8	13.53	0.3	1.98	1	0	0	0	1	11	1.8	11.98	1	0	0	0	1	0	0	0	33	0	0	33	0	0	33	0	0	33	3	0	0	0
2013	6	9524	951	0	2	2.12	1.39	1	1	0	0	1276	0	0	34	0.15	1.35	0.15	1	2	0	0	0	2	22	0.15	1	2	1	0	0	2	19	1.24	0.11	2	0	0	2	17	1.02	2	2	0.22	2	2	0	2	0
2013	6	9528	953	0	5	24.13	4.95	1	1	0	1	85	1	24.02	26	4.53	31.42	0.52	3.45	5	0	0	0	5	16	3.37	22.48	5	0	0	0	5	7	0.42	0.06	17	0	0	17	7	0.42	17	0	0	17	7	0	0	0
2013	6	9535	860	0	1	3.17	32.68	1	1	0	1	3	8	32	406	12.89	101.67	1.48	9.87	1	1	0.18	0.5	1	96	10.61	70.75	1	16	0.18	0.5	1	337	19.79	0.11	1	51	3.06	1	285	16.62	1	1	0.11	1	14	0	1	0
2013	6	9585	898	0	1	7.64	29.45	1	1	0	1	10	2	24	112	24.29	164.72	2.63	17.55	1	0	0	0	1	76	13.56	90.4	1	0	0	0	1	88	5.16	0.06	1	0	0	1	86	5.16	1	0	0	1	7	0	0	0
2013	6	9587	943	0	1	12.53	2.09	1	0	0	1	15	1	12	36	2.09	17.57	0.33	2.18	1	0	0	0	1	26	1.94	12.95	1	0	0	0	1	0	0	0	1276	0	0	1276	0	0	1276	0	0	1276	1	0	0	0
2013	6	9588	448	0	1	35.15	3.5	1	1	0	1	2	1	24.02	53	1.34	11.63	0.42	2.77	2	0	0	0	2	10	1.34	8.92	2	0	0	0	2	36	2.16	0.06	1	0	0	1	36	2.16	1	0	0	1	3	0	0	0
2013	6	9594	1042	0	1	6.25	6.04	1	1	1	1	16	1	3	30	2.17	18.33	0.53	3.53	1	0	0	0	1	12	1.87	12.48	1	0	0	0	1	60	1.92	0.06	3	32	1.92	3	0	0	3	0	0	3	5	0	0	0
2013	6	9596	858	0	31	28.9	0	0	0	0	0	1276	0	0	0	0	0	0	0	31	0	0	0	31	0	0	0	31	0	0	0	31	0	0	0	76	0	0	76	0	0	76	0	0	76	3	0	0	0
2013	6	9604	15885	0	1276	0	0	0	0	0	0	1276	0	0	0	0	0	0	0	1276	0	0	0	1276	0	0	0	1276	0	0	0	1276	0	0	0	1276	0	0	1276	0	0	1276	0	0	1276	0	0	0	0
2013	6	9607	558	0	1	3.29	2.24	1	1	0	1	3	2	7.5	3	0	0	0	0	7	0	0	0	7	1	0	0	7	0	0	0	7	19	2.24	2	1	2	0.12	1	14	0.12	1	0	0	1	36	2	0	0
2013	6	9613	876	0	1	10.48	18.69	1	1	0	1	5	2	24.04	98	8.13	55.25	0.62	4.1	1	0	0	0	1	37	5.51	36.73	1	0	0	0	1	487	10.56	0.06	1	0	0	1	185	10.56	1	0	0	1	10	0	0	0
2013	6	9615	982	0	4	0.11	0	1	1	0	0	53	0	0	9	0	0	0	0	5	0	0	0	5	2	0	0	5	0	0	0	5	1	0	0	4	0	0	4	0	0	4	0	0	4	8	0	0	0
2013	6	9628	1024	0	1	9	4.02	1	1	0	0	50	0	0	55	2.84	33.9	0.89	5.93	1	0	0	0	1	11	2.84	18.92	1	0	0	0	1	18	1.18	0.11	5	0	0	5	16	0.96	5	0	0	5	18	0	0	0
2013	6	9631	970	0	1	24.25	23.11	1	1	0	1	9	2	36.02	107	22.03	147.02	1.59	10.62	1	0	0	0	1	84	22.03	146.88	1	0	0	0	1	26	1.08	0.06	1	6	0.18	1	15	0.9	1	0	0	1	8	0	0	0
2013	6	9633	835	0	1	31.97	50.43	1	1	0	1	6	5	78.12	212	43.99	279.32	4.41	29.42	1	0	0	0	1	98	30.49	203.28	1	14	5.5	3.53	1	433	6.44	0.55	3	10	0.6	3	24	1.44	3	35	4.4	3	20	0	7	0
2013	6	9641	404	0	2	15.1	18.58	1	1	0	0	39	0	0	85	16.99	109.32	3.37	22.45	2	2	0.18	0.5	2	48	14.47	96.48	2	9	1.35	5.08	2	19	1.59	0.11	2	2	0.12	2	8	0.48	2	8	0.88	2	9	0	3	0
2013	6	9648	346	0	6	12.17	0.12	0	1	0	0	1276	0	0	0	0	0	0	0	1276	0	0	0	1276	0	0	0	1276	0	0	0	1276	2	0.12	0.06	6	0	0	6	2	0.12	6	0	0	6	3	0	0	0
2013	6	9651	1041	0	1	18.68	20.43	1	1	0	1	10	1	24.02	12	2.49	17.65	0.93	6.22	10	0	0	0	10	9	2.25	14.98	10	0	0	0	10	300	17.94	0.06	1	9	0.48	1	291	17.46	1	0	0	1	5	0	0	0
2013	6	9654	886	0	1	20.89	10.79	1	1	0	1	11	2	29.02	18	1.43	15.82	1.43	9.52	1	0	0	0	1	3	1.43	9.52	1	0	0	0	1	156	9.36	0.06	1	0	0	1	156	9.36	1	0	0	1	4	0	0	0
2013	6	9670	759	0	3	1.4	1.39	1	0	0	0	1276	0	0	8	1.39	9.25	0.64	4.25	3	0	0	0	3	7	1.24	8.25	3	0	0	0	3	0	0	0	1276	0	0	1276	0	0	1276	0	0	1276	3	0	0	0
2013	6	9671	851	0	1	2.54	15.46	1	0	0	1	14	3	18	60	15.46	96.28	2.7	16.12	1	0	0	0	1	30	9.59	63.9	1	0	0	0	1	0	0	0	42	0	0	42	0	0	42	0	0	42	9	0	0	0
2013	6	9682	840	0	20	1.84	0	1	0	0	0	58	0	0	1	0	0.12	0	0.12	20	0	0	0	20	0	0	0	20	0	0	0	20	0	0	0	54	0	0	54	0	0	54	0	0	54	5	0	2	0
2013	6	9684	877	0	2	0.03	0	1	0	0	0	1276	0	0	2	0	0	0	0	2	0	0	0	2	0	0	0	2	0	0	0	2	0	0	0	1276	0	0	1276	0	0	1276	0	0	1276	3	0	0	0
2013	6	9688	755	0	1	24.29	3.71	1	1	0	0	1276	0	0	27	3.71	29.28	1.67	11.13	1	0	0	0	1	11	3.41	22.7	1	0	0	0	1	1	0	0	25	0	0	25	1	0	25	0	0	25	6	0	0	0
2013	6	9690	705	0	12	5.07	0.63	1	0	0	1	12	1	4	9	0.63	7.43	0.27	2.55	12	0	0	0	12	3	0.63	4.17	12	0	0	0	12	0	0	0	53	0	0	53	0	0	53	0	0	53	3	0	0	0
2013	6	9691	978	0	9	0	0.3	1	0	0	0	1276	0	0	17	0.3	2	0.15	1	9	0	0	0	9	14	0.3	2	9	0	0	0	9	0	0	0	82	0	0	82	0	0	82	0	0	82	12	0	0	0
2013	6	9700	788	0	6	11.94	0.06	1	0	0	0	54	0	0	8	0.06	0.93	0.06	0.63	6	0	0	0	6	5	0	0	6	1	0.06	0.63	6	0	0	0	1276	0	0	1276	0	0	1276	0	0	1276	11	0	11	0
2013	6	9702	966	0	1	22.51	25.9	1	1	0	1	1	3	36	155	25.78	176.4	1.1	7.32	1	0	0	0	1	134	24.6	164.02	1	0	0	0	1	2	0.12	0.06	27	0	0	27	2	0.12	27	0	0	27	0	0	0	0
2013	6	9719	834	0	1	0.2	10.92	1	1	0	0	31	0	0	52	6.99	47.97	1.15	7.63	1	0	0	0	1	31	6.4	42.67	1	0	0	0	1	64	3.93	0.15	1	0	0	1	63	3.78	1	0	0	1	9	0	0	0
2013	6	9733	865	0	2	7.99	5.44	1	1	0	1	10	1	11	7	1	7.3	0.4	2.65	2	0	0	0	2	5	1	6.65	2	0	0	0	2	78	4.44	0.06	2	0	0	2	78	4.44	2	0	0	2	4	0	0	0
2013	6	9741	68	0	2	7.13	30.83	1	1	1	1	2	5	30	30	3.05	19.67	0.57	3.8	2	1	0.18	0.5	2	14	2.14	14.23	2	4	0.36	2.43	2	139	13.93	0.11	2	0	0	2	3	0.18	2	13	1.32	2	23	0	4	0
2013	6	9750	63	0	1	1.02	24.95	1	1	0	1	2	6	22.25	163	23.96	117.63	1.37	5.43	1	0	0	0	1	45	5.58	37.2	1	0	0	0	1	9	0.99	0.11	11	0	0	11	0	0	11	0	0	11	12	0	0	0
2013	6	9752	222	0	10	11.99	0.15	1	0	0	0	1276	0	0	1	0.15	1	0.15	1	10	0	0	0	10	0	0	0	10	0	0	0	10	0	0	0	1276	0	0	1276	0	0	1276	0	0	1276	0	0	0	0
2013	6	9755	764	0	9	5.06	7.03	1	1	0	0	1276	0	0	15	4.53	7.4	2.65	4.97	9	2	4.38	6.4	9	0	0	0	9	4	4.38	6.4	9	9	2.5	0.55	10	0	0	10	5	0.3	10	4	2.2	10	10	0	7	0
2013	6	9756	961	0	3	36.93	0.99	1	1	0	1	16	1	1.5	6	0.15	1	0.15	1	3	0	0	0	3	1	0.15	1	3	0	0	0	3	14	0.84	0.06	8	0	0	8	14	0.84	8	0	0	8	7	0	0	0
2013	6	9769	1029	0	2	0.01	1.49	1	1	0	1	16	1	1.5	51	0.89	7.22	0.27	1.77	2	0	0	0	2	11	0.89	5.95	2	0	0	0	2	50	0.6	0.06	3	3	0.18	3	16	0.42	3	0	0	3	12	0	0	0
2013	6	9781	891	0	3	10.45	0	1	0	0	0	1276	0	0	10	0	0	0	0	3	0	0	0	3	0	0	0	3	0	0	0	3	0	0	0	1276	0	0	1276	0	0	1276	0	0	1276	0	0	0	0
2013	6	9794	888	0	5	0.05	0	1	0	0	0	1276	0	0	5	0	0	0	0	5	0	0	0	5	0	0	0	5	0	0	0	5	0	0	0	1276	0	0	1276	0	0	1276	0	0	1276	0	0	0	0
2013	6	9805	15885	0	44	0	0	0	0	0	0	1276	0	0	0	0	0	0	0	44	0	0	0	44	0	0	0	44	0	0	0	44	0	0	0	1276	0	0	1276	0	0	1276	0	0	1276	0	0	0	0
2013	6	9806	15885	0	12	0	0	1	0	0	0	1276	0	0	3	0	0	0	0	12	0	0	0	12	0	0	0	12	0	0	0	12	0	0	0	1276	0	0	1276	0	0	1276	0	0	1276	0	0	0	0
2013	6	9818	897	0	2	8.33	1.35	1	1	0	0	1276	0	0	25	1.29	8.58	0.2	1.3	2	0	0	0	2	12	1.29	8.58	2	0	0	0	2	1	0.06	0.06	5	1	0.06	5	0	0	5	0	0	5	4	0	0	0
2013	6	9827	1021	0	34	13.86	0	0	0	0	0	1276	0	0	0	0	0	0	0	34	0	0	0	34	0	0	0	34	0	0	0	34	0	0	0	42	0	0	42	0	0	42	0	0	42	3	0	0	0
2013	6	9828	783	0	14	6.38	0.06	1	1	0	0	1276	0	0	2	0	1.27	0	1.27	17	0	0	0	17	0	0	0	17	0	0	0	17	1	0.06	0.06	14	0	0	14	1	0.06	14	0	0	14	5	0	0	0
2013	6	9829	1030	0	3	15.94	3.89	1	1	0	0	44	0	0	19	2.15	12.05	0.49	1.05	3	0	0	0	3	17	1.51	10.05	3	0	0	0	3	24	1.74	0.11	7	0	0	7	18	1.08	7	0	0	7	10	0	2	0
2013	6	9842	647	0	18	0.02	0	1	0	0	0	1276	0	0	2	0	0.82	0	0.82	18	0	0	0	18	1	0	0	18	0	0	0	18	0	0	0	30	0	0	30	0	0	30	0	0	30	4	0	0	0
2013	6	9845	968	0	1	6.54	3.07	1	1	0	1	2	1	6	35	2.41	19.03	0.23	1.5	1	0	0	0	1	14	1.64	10.9	1	0	0	0	1	11	0.66	0.06	7	1	0.06	7	10	0.6	7	0	0	7	2	0	0	0
2013	6	9849	1022	0	7	0.02	2.85	1	1	0	0	60	0	0	17	0.15	1	0.15	1	7	0	0	0	7	2	0.15	1	7	0	0	0	7	54	2.7	0.06	16	0	0	16	54	2.7	16	0	0	16	5	0	0	0
2013	6	9852	509	0	2	14.81	5	1	0	0	0	1276	0	0	25	5	33.35	0.63	4.17	2	0	0	0	2	25	5	33.35	2	0	0	0	2	0	0	0	1276	0	0	1276	0	0	1276	0	0	1276	3	0	0	0
2013	6	9860	351	0	2	8.72	2.25	1	1	0	0	37	0	0	43	1.8	13.07	0.34	2.23	2	0	0	0	2	15	1.38	9.17	2	9	0.12	1.28	2	5	0.45	0.11	7	0	0	7	2	0.12	7	1	0.11	7	10	0	10	0
2013	6	9871	782	0	2	9.34	16.46	1	1	0	1	5	3	24	118	15.74	95.25	2.18	8.67	2	1	0.18	0.5	2	6	0.78	5.17	2	4	0.46	2.13	2	7	0.72	0.11	6	0	0	6	1	0.06	6	0	0	6	30	0	2	0
2013	6	9888	942	0	6	19.08	3.49	1	1	0	0	89	0	0	22	2.73	19	0.5	3.35	6	0	0	0	6	10	1.79	11.92	6	0	0	0	6	12	0.76	0.11	6	0	0	6	9	0.54	6	0	0	6	9	0	1	0
2013	6	9892	952	0	3	11.52	2.44	1	1	0	0	1276	0	0	4	0.72	5.57	0.72	4.82	13	0	0	0	13	1	0	0	13	0	0	0	13	4	1.72	0.8	3	2	0.12	3	0	0	3	0	0	3	5	1.6	0	0
2013	6	9898	831	0	1	7.37	2.63	1	1	0	0	34	0	0	19	1.67	18.22	0.65	6.72	2	0	0	0	2	11	1.67	17.02	2	0	0	0	2	16	0.96	0.06	1	4	0.24	1	12	0.72	1	0	0	1	7	0	0	0
2013	6	9913	1042	0	16	0.25	0.06	1	1	0	0	59	0	0	11	0	4.08	0	1.3	16	0	0	0	16	0	0	0	16	0	0	0	16	1	0.06	0.06	18	0	0	18	1	0.06	18	0	0	18	3	0	0	0
2013	6	9918	879	0	1	1.67	11.8	1	1	0	1	7	2	13.5	72	5.38	36.03	0.27	1.8	2	0	0	0	2	37	5.38	35.88	2	0	0	0	2	107	6.42	0.06	1	0	0	1	107	6.42	1	0	0	1	10	0	0	0
2013	6	9920	830	0	24	9.97	0	1	0	0	0	1276	0	0	1	0	0	0	0	24	0	0	0	24	0	0	0	24	0	0	0	24	0	0	0	82	0	0	82	0	0	82	0	0	82	0	0	0	0
2013	6	9922	833	0	12	0	0	1	0	0	0	1276	0	0	4	0	0	0	0	12	0	0	0	12	0	0	0	12	0	0	0	12	0	0	0	1276	0	0	1276	0	0	1276	0	0	1276	0	0	0	0
2013	6	9924	1029	0	2	0.04	0	0	1	0	0	1276	0	0	0	0	0	0	0	1276	0	0	0	1276	0	0	0	1276	0	0	0	1276	3	0	0	2	0	0	2	3	0	2	0	0	2	0	0	0	0
2013	6	9926	1034	0	1	4.78	2.34	1	1	0	0	1276	0	0	6	0.3	2	0.15	1	2	0	0	0	2	2	0.15	1	2	0	0	0	2	34	2.04	0.06	1	0	0	1	34	2.04	1	0	0	1	3	0	0	0
2013	6	9927	349	0	3	4.11	11.93	1	1	0	1	8	2	12	58	8.15	38.37	1.27	5.18	3	2	0.42	1.2	3	17	2.83	18.87	3	5	0.42	1.2	3	41	3.78	0.25	3	2	0.12	3	25	1.5	3	4	0.22	3	12	0	4	0
2013	6	9933	857	0	4	11.92	0.4	1	0	0	0	30	0	0	13	0.4	3.45	0.23	1.5	4	0	0	0	4	2	0.4	2.67	4	0	0	0	4	0	0	0	32	0	0	32	0	0	32	0	0	32	5	0	0	0
2013	6	9934	982	0	1	11.67	6.15	1	1	0	1	3	2	12	3	0	3.43	0	2.3	3	0	0	0	3	0	0	0	3	0	0	0	3	100	6.15	0.11	1	0	0	1	97	5.82	1	3	0.33	1	5	0	2	0
2013	6	9944	509	0	1	3.03	2.46	1	1	0	0	45	0	0	21	0.9	6.5	0.15	1	1	0	0	0	1	9	0.9	6	1	0	0	0	1	116	1.56	0.06	2	0	0	2	26	1.56	2	0	0	2	4	0	0	0
2013	6	9952	972	0	1	17.29	5.85	1	1	0	0	31	0	0	18	0.45	3	0.15	1	1	0	0	0	1	5	0.45	3	1	0	0	0	1	90	5.4	0.06	3	3	0.18	3	87	5.22	3	0	0	3	3	0	0	0
2013	6	9957	1039	0	4	8.86	10.98	1	1	0	1	4	2	12.01	52	0	11.55	0	2.45	4	0	0	0	4	20	0	0	4	0	0	0	4	256	10.98	0.06	4	0	0	4	182	10.92	4	0	0	4	10	0	0	0
2013	6	9958	865	0	2	10.02	3.94	1	1	1	0	1276	0	0	20	2.56	17.08	0.77	5.1	2	0	0	0	2	18	1.65	10.98	2	0	0	0	2	23	1.38	0.06	7	4	0.24	7	19	1.14	7	0	0	7	7	0	1	0
2013	6	9960	915	0	12	13.07	0.3	1	0	0	0	1276	0	0	5	0.3	2	0.15	1	12	0	0	0	12	4	0.3	2	12	0	0	0	12	0	0	0	47	0	0	47	0	0	47	0	0	47	3	0	0	0
2013	6	9966	473	0	1	11.22	18.56	1	1	1	1	3	4	23.5	22	14.24	23.75	8	4	1	0	0	0	1	5	0.98	6.53	1	0	0	0	1	12	0.72	0.06	1	0	0	1	12	0.72	1	0	0	1	9	0	0	0
2013	6	9967	940	0	1	5.87	5.8	1	1	0	1	16	2	6.5	41	5.14	36.6	1.02	6.8	1	0	0	0	1	21	4.49	29.95	1	0	0	0	1	12	0.66	0.06	1	0	0	1	11	0.66	1	0	0	1	12	4	0	0
2013	6	9970	932	0	1	35.15	2.52	1	1	0	0	1276	0	0	14	0.3	5.55	0.15	1	12	0	0	0	12	3	0.15	1	12	0	0	0	12	37	2.22	0.06	1	15	0.9	1	22	1.32	1	0	0	1	3	0	0	0
2013	6	9976	894	0	1	36.49	23.99	1	1	1	1	16	3	61.52	25	16.29	92.43	4.44	26.42	1	5	8.96	25.72	1	3	2.59	17.25	1	22	13.7	75.18	1	103	8.05	0.11	1	0	0	1	17	0.9	1	67	7.15	1	18	0	11	0
2013	6	9981	936	0	1	9.29	5.52	1	1	0	1	8	2	13.5	22	1.5	11.88	0.15	1	2	0	0	0	2	14	1.5	10	2	0	0	0	2	68	4.02	0.06	1	0	0	1	67	4.02	1	0	0	1	10	0	0	0
2013	6	9982	762	0	18	1.82	2	1	1	0	0	65	0	0	1	2	1	2	1	18	0	0	0	18	0	0	0	18	0	0	0	18	1	0	0	18	0	0	18	0	0	18	0	0	18	4	0	0	0
2013	6	9984	875	0	1	5.67	7.17	1	1	0	1	9	1	6.01	110	4.09	48.2	0.86	5.75	1	0	0	0	1	71	2.81	27.75	1	1	0	0	1	75	3.08	0.11	1	5	0.3	1	39	2.34	1	4	0.44	1	24	0	7	0
2013	6	9989	500	0	1	19.15	39.11	1	1	1	1	26	1	51.03	146	37.84	84.38	6.93	13.28	2	0	0	0	2	11	0.95	6.35	2	3	6.93	4.98	2	19	0.9	0.25	2	2	0	2	10	0.54	2	1	0.11	2	22	0	2	0
2013	6	9995	732	0	2	0.23	1.25	1	1	0	0	1276	0	0	13	1.13	7.53	0.19	1.28	2	0	0	0	2	8	1.13	7.53	2	0	0	0	2	8	0.12	0.06	4	0	0	4	2	0.12	4	0	0	4	10	0	0	0
2013	6	10002	15885	0	1276	0	0	0	0	0	0	1276	0	0	0	0	0	0	0	1276	0	0	0	1276	0	0	0	1276	0	0	0	1276	0	0	0	1276	0	0	1276	0	0	1276	0	0	1276	0	0	0	0
2013	6	10004	429	0	2	0.03	0	1	0	0	0	1276	0	0	3	0	0	0	0	2	0	0	0	2	0	0	0	2	0	0	0	2	0	0	0	1276	0	0	1276	0	0	1276	0	0	1276	0	0	0	0
2013	6	10013	955	0	1	36.07	3.82	1	1	0	0	37	0	0	17	0.28	1.38	0.28	0.8	18	0	0	0	18	0	0	0	18	12	0.28	0.8	18	34	3.54	0.11	1	0	0	1	4	0.24	1	30	3.3	1	12	0	11	0
2013	6	10021	958	0	23	0.36	0.48	1	1	0	0	1276	0	0	1	0	0	0	0	24	0	0	0	24	0	0	0	24	0	0	0	24	8	0.48	0.06	23	0	0	23	8	0.48	23	0	0	23	3	0	0	0
2013	6	10025	1026	0	2	9.69	2.34	1	1	0	1	18	1	12	14	0	3.18	0	0.95	3	0	0	0	3	4	0	0	3	0	0	0	3	41	2.34	0.06	2	17	1.02	2	23	1.32	2	0	0	2	3	0	0	0
2013	6	10029	819	0	35	4.12	0	0	0	0	0	1276	0	0	0	0	0	0	0	35	0	0	0	35	0	0	0	35	0	0	0	35	0	0	0	1276	0	0	1276	0	0	1276	0	0	1276	3	0	0	0
2013	6	10034	998	0	4	0	22.5	1	1	0	1	12	2	12	116	19.67	103.78	1.36	7.03	4	1	0	0	4	36	7.88	52.55	4	10	2.16	5.27	4	47	2.83	0.11	6	2	0.12	6	36	2.16	6	3	0	6	15	0	3	0
2013	6	10042	985	0	15	37.21	6.53	1	1	0	1	16	2	37.53	9	6.06	40.37	3.05	20.32	20	0	0	0	20	8	5.64	37.62	20	0	0	0	20	8	0.47	0.11	15	0	0	15	6	0.36	15	1	0.11	15	8	0	1	0
2013	6	10047	932	0	14	3.08	1.71	1	0	0	0	92	0	0	9	1.71	11.38	0.42	2.82	14	0	0	0	14	9	1.71	11.38	14	0	0	0	14	0	0	0	1276	0	0	1276	0	0	1276	0	0	1276	1	0	0	0
2013	6	10052	948	0	1	9.79	15.17	1	1	0	0	1276	0	0	46	9.08	52.87	3.76	10.8	1	4	5.73	16.45	1	8	0.93	6.2	1	17	8	40.07	1	74	6.09	0.11	1	15	0.9	1	15	0.9	1	40	4.29	1	20	0	7	0
2013	6	10055	828	0	5	12.51	1.36	1	1	0	0	1276	0	0	1	1.18	7.83	1.18	7.83	46	0	0	0	46	0	0	0	46	0	0	0	46	3	0.18	0.06	5	1	0.06	5	2	0.12	5	0	0	5	3	0	0	0
2013	6	10057	922	0	1	4.89	15.36	1	1	0	1	7	2	12.01	50	15.36	111.47	1.72	11.45	1	0	0	0	1	8	2.56	17.08	1	0	0	0	1	29	0	0	1	0	0	1	0	0	1	0	0	1	14	0	0	0
2013	6	10059	396	0	3	19.02	0.06	1	1	0	0	1276	0	0	6	0	3.98	0	1	3	0	0	0	3	0	0	0	3	0	0	0	3	1	0.06	0.06	9	0	0	9	1	0.06	9	0	0	9	1	0	0	0
2013	6	10067	804	0	1	20.69	1.2	1	1	0	1	17	1	12	9	0.6	4.02	0.15	1.02	1	0	0	0	1	6	0.6	4.02	1	0	0	0	1	10	0.6	0.06	3	0	0	3	10	0.6	3	0	0	3	1	0	0	0
2013	6	10075	1022	0	3	7.96	1.09	1	1	0	0	1276	0	0	7	0.73	4.85	0.28	1.85	4	0	0	0	4	3	0.58	3.85	4	0	0	0	4	6	0.36	0.06	3	0	0	3	6	0.36	3	0	0	3	0	0	0	0
2013	6	10079	15885	0	66	0	0	0	0	0	0	1276	0	0	0	0	0	0	0	66	0	0	0	66	0	0	0	66	0	0	0	66	0	0	0	1276	0	0	1276	0	0	1276	0	0	1276	0	0	0	0
2013	6	10081	792	0	2	4.6	1.8	1	1	0	0	57	0	0	4	0.36	2.42	0.21	1.42	3	0	0	0	3	1	0.21	1.42	3	0	0	0	3	25	1.44	0.06	2	0	0	2	24	1.44	2	0	0	2	1	0	0	0
2013	6	10092	919	0	1	3.7	1.3	1	1	0	0	1276	0	0	47	0.82	8.48	0.22	1.47	1	0	0	0	1	24	0.3	2	1	0	0	0	1	8	0.48	0.06	6	0	0	6	8	0.48	6	0	0	6	4	0	0	0
2013	6	10095	862	0	2	6.87	0.84	1	1	0	0	1276	0	0	14	0.6	4	0.15	1	2	0	0	0	2	7	0.6	4	2	0	0	0	2	6	0.24	0.06	3	0	0	3	4	0.24	3	0	0	3	20	0	0	0
2013	6	10101	975	0	1	11.94	62.88	1	1	0	1	1	6	74.92	161	53.05	192.42	7.97	16.4	1	2	1.88	5.38	1	5	1.21	8.07	1	20	1.92	5.82	1	54	9.83	0.25	1	0	0	1	18	1.08	1	0	0	1	23	0	9	0
2013	6	10105	821	0	15	0.02	0	1	0	0	0	1276	0	0	7	0	0	0	0	15	0	0	0	15	0	0	0	15	0	0	0	15	0	0	0	88	0	0	88	0	0	88	0	0	88	0	0	0	0
2013	6	10108	699	0	3	6.54	1.1	1	1	0	0	1276	0	0	6	0.98	6.5	0.23	1.5	3	0	0	0	3	6	0.98	6.5	3	0	0	0	3	2	0.12	0.06	24	0	0	24	2	0.12	24	0	0	24	0	0	0	0
2013	6	10110	931	0	1	27.02	7.53	1	0	0	1	24	1	24.02	112	7.53	50.88	0.55	3.63	1	4	0.82	2.33	1	32	6.15	41.02	1	15	1.05	4.78	1	0	0	0	78	0	0	78	0	0	78	0	0	78	4	0	1	0
2013	6	10115	986	0	3	43.56	4.52	1	1	0	1	16	2	37.53	28	4.34	29.67	1.55	10.35	3	2	0.39	1.12	3	2	1.67	11.15	3	5	0.43	1.48	3	3	0.18	0.06	11	0	0	11	3	0.18	11	0	0	11	6	0	2	0
2013	6	10119	641	0	1	0	6.44	1	1	1	1	27	1	6	31	5.51	36.75	1.47	9.77	1	0	0	0	1	14	5.12	34.1	1	0	0	0	1	9	0.18	0.06	6	0	0	6	7	0.18	6	0	0	6	18	0	0	0
2013	6	10128	582	0	3	8.64	4.02	1	1	0	1	26	1	12	43	3.3	23.2	0.26	1.75	3	0	0	0	3	23	2.85	18.98	3	0	0	0	3	17	0.72	0.06	3	0	0	3	16	0.72	3	0	0	3	13	0	0	0
2013	6	10131	39	0	2	10.43	2.74	1	1	0	0	39	0	0	9	0.46	5.73	0.16	1.05	3	0	0	0	3	2	0.3	2	3	0	0	0	3	38	2.28	0.06	2	0	0	2	38	2.28	2	0	0	2	0	0	0	0
2013	6	10139	534	0	4	0.02	0	1	1	0	0	1276	0	0	7	0	2.95	0	0.9	4	0	0	0	4	0	0	0	4	0	0	0	4	8	0	0	8	0	0	8	8	0	8	0	0	8	3	0	0	0
2013	6	10140	884	0	1276	54.32	0	0	0	0	0	1276	0	0	0	0	0	0	0	1276	0	0	0	1276	0	0	0	1276	0	0	0	1276	0	0	0	1276	0	0	1276	0	0	1276	0	0	1276	0	0	0	0
2013	6	10158	15885	0	13	0	0	1	0	0	0	1276	0	0	2	0	0	0	0	13	0	0	0	13	0	0	0	13	0	0	0	13	0	0	0	1276	0	0	1276	0	0	1276	0	0	1276	0	0	0	0
2013	6	10163	373	0	1	27.29	51.67	1	1	1	1	4	5	39.03	81	8.68	40.3	2.41	9.58	3	9	1.72	4.92	3	0	0	0	3	27	3.91	12.15	3	146	12.69	1.5	1	9	0.06	1	119	7.14	1	9	0.55	1	35	0	7	0
2013	6	10169	810	0	1	13.34	0	1	0	0	0	1276	0	0	147	0	0	0	0	1	0	0	0	1	0	0	0	1	0	0	0	1	0	0	0	1276	0	0	1276	0	0	1276	0	0	1276	0	0	0	0
2013	6	10172	1040	0	1	6.09	0.12	0	1	0	0	1276	0	0	0	0	0	0	0	56	0	0	0	56	0	0	0	56	0	0	0	56	2	0.12	0.06	1	2	0.12	1	0	0	1	0	0	1	4	0	1	0
2013	6	10181	912	0	1276	14.43	0	0	0	0	0	1276	0	0	0	0	0	0	0	1276	0	0	0	1276	0	0	0	1276	0	0	0	1276	0	0	0	1276	0	0	1276	0	0	1276	0	0	1276	0	0	0	0
2013	6	10184	988	0	2	6.59	3.59	1	0	0	0	69	0	0	20	3.59	17.6	1.49	1.93	2	0	0	0	2	17	2.1	14	2	0	0	0	2	0	0	0	69	0	0	69	0	0	69	0	0	69	4	0	0	0
2013	6	10185	907	0	1	11.59	16.26	1	1	0	1	4	2	18	81	14.64	92.17	1.6	10.63	1	0	0	0	1	52	10.65	70.98	1	0	0	0	1	27	1.62	0.06	1	0	0	1	27	1.62	1	0	0	1	1	0	0	0
2013	6	10187	648	0	25	4.3	0.18	1	0	0	0	1276	0	0	7	0.18	0.5	0.18	0.5	25	1	0.18	0.5	25	0	0	0	25	3	0.18	0.5	25	0	0	0	30	0	0	30	0	0	30	0	0	30	4	0	4	0
2013	6	10191	938	0	1	12.49	14.85	1	1	0	1	16	1	23.92	61	13.23	75.43	3.34	13.27	1	5	0.2	0.57	1	3	1.47	9.78	1	12	0.38	1.08	1	66	1.62	0.11	2	16	0	2	16	0.96	2	0	0	2	19	0	1	0
2013	6	10198	813	0	1	2.02	14.06	1	1	0	1	21	1	12.02	47	4.02	28	1.23	8.22	1	0	0	0	1	20	4.02	26.77	1	0	0	0	1	369	10.04	0.5	1	2	0.12	1	162	7.92	1	0	0	1	33	0	0	0
2013	6	10217	1024	0	2	3.58	2.54	1	1	0	0	33	0	0	27	2.18	14.98	0.22	1.47	2	0	0	0	2	22	2.18	14.5	2	0	0	0	2	6	0.36	0.06	13	0	0	13	6	0.36	13	0	0	13	9	0	0	0
2013	6	10221	450	0	2	20.59	3.64	1	1	0	1	20	1	12	37	3.64	24.65	0.46	3.07	2	0	0	0	2	31	3.64	24.23	2	0	0	0	2	2	0	0	20	0	0	20	0	0	20	0	0	20	5	0	0	0
2013	6	10223	944	0	1	2.14	18.78	1	1	0	1	12	2	18	103	17.16	120.15	1.34	8.95	1	0	0	0	1	75	15.61	104.08	1	0	0	0	1	28	1.62	0.06	5	0	0	5	28	1.62	5	0	0	5	11	0	0	0
2013	6	10224	864	0	1	4.44	14.35	1	1	0	1	16	1	11.6	24	13.69	33.73	5.15	5.2	2	0	0	0	2	9	1.57	10.47	2	0	0	0	2	11	0.66	0.06	1	2	0.12	1	9	0.54	1	0	0	1	11	0	0	0
2013	6	10231	913	0	2	0.88	7.11	1	1	1	1	23	1	5	56	7.01	60.32	1.37	9.13	2	0	0	0	2	24	5.3	35.33	2	0	0	0	2	1	0	0	23	0	0	23	0	0	23	0	0	23	4	0	0	0
2013	6	10234	985	0	8	20.02	1.04	1	1	0	0	1276	0	0	15	0.62	4.1	0.32	2.1	8	0	0	0	8	5	0.62	4.1	8	0	0	0	8	7	0.42	0.06	8	4	0.24	8	3	0.18	8	0	0	8	4	0	0	0
2013	6	10238	874	0	1	4.26	9.8	1	1	0	1	4	1	6	31	5.04	34.85	0.86	5.73	4	0	0	0	4	14	2.97	19.77	4	0	0	0	4	77	4.76	0.11	1	21	1.26	1	51	3.06	1	4	0.44	1	17	0	1	0
2013	6	10239	553	0	4	2.25	0.69	1	1	0	0	1276	0	0	2	0.15	1	0.15	1	4	0	0	0	4	1	0.15	1	4	0	0	0	4	9	0.54	0.06	5	0	0	5	9	0.54	5	0	0	5	3	0	0	0
2013	6	10240	563	0	1	0.62	5.37	1	1	0	0	32	0	0	55	4.11	33.62	0.58	3.85	1	0	0	0	1	15	2.39	15.93	1	0	0	0	1	21	1.26	0.06	1	3	0.18	1	18	1.08	1	0	0	1	10	0	0	0
2013	6	10241	903	0	2	10.44	1.25	1	1	0	1	4	1	10	4	0	0	0	0	11	0	0	0	11	0	0	0	11	0	0	0	11	20	1.25	0.11	2	0	0	2	13	0.78	2	1	0.11	2	8	0	1	0
2013	6	10243	750	0	3	4.16	1.41	1	0	0	0	1276	0	0	10	1.41	9.38	0.33	2.22	3	0	0	0	3	8	1.41	9.38	3	0	0	0	3	0	0	0	1276	0	0	1276	0	0	1276	0	0	1276	3	0	0	0
2013	6	10258	961	0	4	80.01	0.64	1	0	0	0	1276	0	0	8	0.64	7.08	0.31	2	4	1	0.31	0.9	4	1	0.15	1	4	2	0.34	1.15	4	0	0	0	50	0	0	50	0	0	50	0	0	50	9	0	2	0
2013	6	10261	488	0	1	0.61	18.25	1	1	0	1	20	1	12	194	14.71	102.6	0.86	5.7	1	0	0	0	1	108	13.92	92.8	1	0	0	0	1	59	3.54	0.06	1	0	0	1	55	3.3	1	0	0	1	3	0	1	0
2013	6	10276	997	0	1	10.06	3.42	1	1	0	1	22	1	12	24	3.3	22.02	1.24	8.23	1	0	0	0	1	9	1.05	7.02	1	0	0	0	1	3	0.12	0.06	2	0	0	2	2	0.12	2	0	0	2	6	0	0	0
2013	6	10282	753	0	2	0.01	0	1	1	0	0	1276	0	0	41	0	4.95	0	1.62	2	0	0	0	2	0	0	0	2	0	0	0	2	2	0	0	20	0	0	20	0	0	20	0	0	20	8	0	0	0
2013	6	10283	1033	0	1	10.2	14.34	1	1	0	1	2	2	24	111	12.94	87.75	1.4	9.33	1	9	0.18	0.5	1	44	12.07	80.47	1	22	0.24	1.2	1	23	1.4	0.11	4	0	0	4	19	0.96	4	4	0.44	4	34	0	4	0
2013	6	10291	996	0	1	23.92	55.56	1	0	0	1	2	4	72.03	132	55.56	230.07	3.38	10.82	1	43	45.99	132.02	1	0	0	0	1	107	55.31	229.07	1	0	0	0	67	0	0	67	0	0	67	0	0	67	7	0	7	0
2013	6	10294	982	0	2	21.65	0.18	1	1	0	0	32	0	0	21	0	8	0	0.67	2	0	0	0	2	0	0	0	2	0	0	0	2	47	0.18	0.06	2	0	0	2	3	0.18	2	0	0	2	4	0	0	0
2013	6	10308	950	0	3	30.48	0.66	1	1	0	1	24	1	24.02	14	0	3.77	0	1.15	12	0	0	0	12	2	0	0	12	0	0	0	12	12	0.66	0.06	3	1	0	3	11	0.66	3	0	0	3	4	0	0	0
2013	6	10309	15885	0	1276	0	0	0	0	0	0	1276	0	0	0	0	0	0	0	1276	0	0	0	1276	0	0	0	1276	0	0	0	1276	0	0	0	1276	0	0	1276	0	0	1276	0	0	1276	0	0	0	0
2013	6	10312	912	0	1	7.33	6.75	1	0	0	1	25	1	12	47	6.75	46.25	0.88	5.83	1	0	0	0	1	19	3.49	23.28	1	0	0	0	1	0	0	0	78	0	0	78	0	0	78	0	0	78	5	0	0	0
2013	6	10313	960	0	1	2.28	2.75	1	1	0	1	27	1	4	9	0.65	4.35	0.35	2.35	10	0	0	0	10	3	0.5	3.35	10	0	0	0	10	36	2.1	0.06	1	5	0.3	1	30	1.8	1	0	0	1	3	0	0	0
2013	6	10328	15885	0	1	0	0	1	0	0	0	1276	0	0	29	0	0	0	0	1	0	0	0	1	0	0	0	1	0	0	0	1	0	0	0	1276	0	0	1276	0	0	1276	0	0	1276	0	0	0	0
2013	6	10333	961	0	22	10.67	0.15	1	0	0	0	1276	0	0	2	0.15	1.83	0.15	1	22	0	0	0	22	1	0.15	1	22	0	0	0	22	0	0	0	87	0	0	87	0	0	87	0	0	87	6	0	0	0
2013	6	10342	551	0	5	36.44	1.48	1	1	0	0	1276	0	0	4	0.15	4.03	0.15	2.22	5	0	0	0	5	1	0.15	1	5	1	0	0	5	13	1.33	0.11	12	0	0	12	2	0.12	12	11	1.21	12	24	0	10	0
2013	6	10348	883	0	25	0.04	0	1	0	0	0	1276	0	0	1	0	0	0	0	25	0	0	0	25	0	0	0	25	0	0	0	25	0	0	0	1276	0	0	1276	0	0	1276	0	0	1276	0	0	0	0
2013	6	10350	961	0	2	1.35	9.28	1	1	0	1	16	2	7.5	38	4.78	35.03	0.46	3.03	2	0	0	0	2	7	1.36	9.03	2	0	0	0	2	3	4.5	1.5	2	0	0	2	0	0	2	0	0	2	11	4.5	0	0
2013	6	10352	15860	1	16	9.46	5.55	1	1	0	1	24	1	15	7	0.57	7.3	0.27	3.15	16	0	0	0	16	3	0.57	3.77	16	0	0	0	16	84	4.98	0.06	19	0	0	19	84	4.98	19	0	0	19	16	0	0	0
2013	6	10354	470	0	1	20.81	2.84	1	1	0	0	36	0	0	15	0.68	4.53	0.33	2.2	1	0	0	0	1	5	0.68	4.53	1	0	0	0	1	144	2.16	0.06	1	13	0.78	1	23	1.38	1	0	0	1	9	0	0	0
2013	6	10366	751	0	1	8.96	8.92	1	1	0	0	1276	0	0	69	8.86	59.48	0.72	4.8	1	0	0	0	1	38	6.61	44.08	1	0	0	0	1	1	0.06	0.06	27	1	0.06	27	0	0	27	0	0	27	3	0	0	0
2013	6	10367	785	0	1	2.7	0.75	1	0	0	0	1276	0	0	12	0.75	5	0.15	1	1	0	0	0	1	6	0.75	5	1	0	0	0	1	0	0	0	55	0	0	55	0	0	55	0	0	55	3	0	0	0
2013	6	10380	465	0	13	6.41	0.6	1	1	0	0	1276	0	0	2	0	0.43	0	0.35	25	0	0	0	25	0	0	0	25	0	0	0	25	10	0.6	0.06	13	0	0	13	10	0.6	13	0	0	13	0	0	0	0
2013	6	10387	989	0	6	16.9	2.31	1	1	0	1	6	1	12	8	1.23	11.43	1.23	8.18	6	0	0	0	6	4	1.23	8.18	6	0	0	0	6	18	1.08	0.06	6	0	0	6	18	1.08	6	0	0	6	9	0	0	0
2013	6	10388	634	0	1	12.33	12.32	1	1	0	1	19	1	12	33	5.47	37.05	2.27	15.15	1	3	0.73	2.08	1	8	1.2	8	1	12	1.62	11.42	1	86	6.85	0.11	2	0	0	2	50	3	2	35	3.85	2	12	0	10	0
2013	6	10391	832	0	27	9.95	0.06	0	1	0	1	27	1	10	0	0	0	0	0	1276	0	0	0	1276	0	0	0	1276	0	0	0	1276	3	0.06	0.06	27	0	0	27	2	0.06	27	1	0	27	3	0	1	0
2013	6	10402	1033	0	2	5.61	6.15	1	1	0	0	51	0	0	42	6	40.25	0.46	3.07	2	0	0	0	2	30	5.24	34.93	2	0	0	0	2	1	0.15	0.15	16	0	0	16	0	0	16	0	0	16	5	0.15	0	0
2013	6	10414	15885	0	1276	0	0	0	0	0	0	1276	0	0	0	0	0	0	0	1276	0	0	0	1276	0	0	0	1276	0	0	0	1276	0	0	0	1276	0	0	1276	0	0	1276	0	0	1276	0	0	0	0
2013	6	10417	860	0	3	8.14	4.24	1	1	0	1	16	1	6.01	14	4.06	28.55	0.81	5.42	3	0	0	0	3	2	1.16	7.75	3	0	0	0	3	37	0.18	0.06	3	0	0	3	3	0.18	3	0	0	3	10	0	0	0
2013	6	10419	838	0	65	11.7	0	0	0	0	0	1276	0	0	0	0	0	0	0	65	0	0	0	65	0	0	0	65	0	0	0	65	0	0	0	65	0	0	65	0	0	65	0	0	65	3	0	0	0
2013	6	10420	721	0	18	10.25	0.15	1	0	0	0	1276	0	0	2	0.15	1	0.15	1	18	0	0	0	18	0	0	0	18	0	0	0	18	0	0	0	1276	0	0	1276	0	0	1276	0	0	1276	3	0	0	0
2013	6	10424	722	0	63	0.02	0	0	0	0	0	1276	0	0	0	0	0	0	0	63	0	0	0	63	0	0	0	63	0	0	0	63	0	0	0	1276	0	0	1276	0	0	1276	0	0	1276	0	0	0	0
2013	6	10430	964	0	1	1.5	9.08	1	1	0	1	10	2	8	11	0.15	2.63	0.15	1	1	0	0	0	1	0	0	0	1	0	0	0	1	155	8.93	0.11	1	20	1.2	1	49	2.94	1	0	0	1	53	0	1	0
2013	6	10441	761	0	1	11.18	3.1	1	1	0	1	9	1	6	37	2.66	23.82	0.38	2.55	1	0	0	0	1	16	2.21	14.75	1	0	0	0	1	4	0.44	0.11	2	0	0	2	0	0	2	0	0	2	9	0	0	0
2013	6	10449	1000	0	3	0.43	9.97	1	1	0	0	46	0	0	45	8.9	46.58	2.18	8.65	3	5	1.65	4.72	3	18	4.55	30.32	3	9	1.88	5.37	3	17	1.07	0.11	5	2	0.12	5	14	0.84	5	0	0	5	13	0	1	0
2013	6	10468	663	0	1	0.51	35.1	1	1	1	1	4	8	36.97	186	34.68	118.07	6.13	6.8	1	0	0	0	1	116	15.01	100.07	1	0	0	0	1	69	2.22	0.15	1	0	0	1	21	1.26	1	0	0	1	64	2.6	0	0
2013	6	10471	1027	0	2	9.14	8.91	1	1	0	1	30	1	6	32	7.41	51.23	2.37	15.77	4	0	0	0	4	19	6.96	46.37	4	0	0	0	4	25	1.5	0.06	2	0	0	2	25	1.5	2	0	0	2	3	0	0	0
2013	6	10472	222	0	1276	0.72	0	0	0	0	0	1276	0	0	0	0	0	0	0	1276	0	0	0	1276	0	0	0	1276	0	0	0	1276	0	0	0	1276	0	0	1276	0	0	1276	0	0	1276	0	0	0	0
2013	6	10476	776	0	1	8.62	40.82	1	1	0	1	3	4	48	158	27.8	195.25	1.46	9.73	2	0	0	0	2	108	27.14	180.9	2	10	0.66	6.88	2	217	13.02	0.06	1	0	0	1	217	13.02	1	0	0	1	1	0	0	0
2013	6	10478	859	0	1	35.22	13.43	1	1	0	1	15	1	24.02	63	7.07	54.23	0.78	5.18	9	0	0	0	9	35	6.08	40.5	9	0	0	0	9	106	6.36	0.06	1	0	0	1	106	6.36	1	0	0	1	3	0	0	0
2013	6	10484	687	0	5	29.02	1.54	1	1	0	1	5	1	12	4	0.34	2.27	0.19	1.27	5	0	0	0	5	3	0.34	2.27	5	0	0	0	5	21	1.2	0.06	5	0	0	5	20	1.2	5	0	0	5	10	0	0	0
2013	6	10492	382	0	31	10.58	0	0	0	0	0	1276	0	0	0	0	0	0	0	31	0	0	0	31	0	0	0	31	0	0	0	31	0	0	0	1276	0	0	1276	0	0	1276	0	0	1276	0	0	0	0
2013	6	10493	995	0	1	9.79	4.31	1	1	0	1	14	2	16.5	34	4.19	36.73	0.52	7	1	0	0	0	1	9	1.69	11.23	1	0	0	0	1	12	0.12	0.06	4	2	0.12	4	0	0	4	0	0	4	14	22	0	0
2013	6	10495	613	0	1	3.46	14.02	1	1	0	1	10	2	8	138	12.91	68.4	1.14	4.53	1	0	0	0	1	55	5.27	35.15	1	0	0	0	1	15	1.11	0.11	2	0	0	2	2	0.12	2	0	0	2	10	0	0	0
2013	6	10509	908	0	2	1.14	0.42	0	1	0	0	1276	0	0	0	0	0	0	0	1276	0	0	0	1276	0	0	0	1276	0	0	0	1276	7	0.42	0.06	2	0	0	2	7	0.42	2	0	0	2	3	0	0	0
2013	6	10526	723	0	13	5.74	14.83	1	1	0	1	14	2	18	28	14.83	59.3	4.38	17.38	13	0	0	0	13	0	0	0	13	0	0	0	13	2	0	0	14	0	0	14	0	0	14	0	0	14	7	0	0	0
2013	6	10533	884	0	1	66.69	11.27	1	1	0	1	16	1	3	39	9.74	75.1	1.25	10.2	2	0	0	0	2	15	3.91	26.07	2	2	0.08	0.82	2	23	1.53	0.11	1	16	0.96	1	4	0.24	1	3	0.33	1	8	0	4	0
2013	6	10536	415	0	1	9.54	1.68	1	1	0	0	44	0	0	5	0.15	1	0.15	1	1	0	0	0	1	2	0.15	1	1	1	0	0	1	23	1.53	0.11	1	2	0.12	1	18	1.08	1	3	0.33	1	3	0	2	0
2013	6	10537	966	0	1	8.57	4.26	1	1	0	1	16	1	1.5	33	3.06	22.62	0.2	1.3	3	0	0	0	3	21	2.91	19.4	3	0	0	0	3	20	1.2	0.06	1	1	0.06	1	19	1.14	1	0	0	1	6	0	0	0
2013	6	10538	878	0	3	7.99	2.04	1	1	0	0	43	0	0	5	0	0	0	0	3	0	0	0	3	0	0	0	3	0	0	0	3	41	2.04	0.06	3	6	0.36	3	28	1.68	3	0	0	3	8	0	0	0
2013	6	10563	992	0	7	0.02	0	1	0	0	0	1276	0	0	9	0	0.23	0	0.23	7	0	0	0	7	0	0	0	7	0	0	0	7	0	0	0	50	0	0	50	0	0	50	0	0	50	0	0	0	0
2013	6	10568	946	0	1	1.08	9.98	1	1	0	1	16	1	1.5	19	1.4	10.73	0.35	2.33	1	0	0	0	1	10	1.4	9.33	1	0	0	0	1	143	8.58	0.06	1	0	0	1	143	8.58	1	0	0	1	4	0	0	0
2013	6	10583	866	0	2	1.4	1.31	1	0	0	0	1276	0	0	27	1.31	18.42	0.8	5.35	2	0	0	0	2	0	0	0	2	0	0	0	2	0	0	0	1276	0	0	1276	0	0	1276	0	0	1276	0	0	0	0
2013	6	10584	985	0	1	2.63	10.23	1	1	0	1	16	1	1.5	13	0.75	5.08	0.15	1	2	0	0	0	2	11	0.75	5	2	0	0	0	2	159	9.48	0.06	1	2	0.12	1	156	9.36	1	0	0	1	10	0	0	0
2013	6	10586	739	0	1	44.74	3.64	1	1	0	1	22	1	36.02	15	3.34	26.53	2.18	14.55	20	0	0	0	20	6	3.19	21.25	20	0	0	0	20	5	0.3	0.06	1	0	0	1	5	0.3	1	0	0	1	7	0	0	0
2013	6	10592	790	0	23	0.43	0	1	0	0	0	1276	0	0	7	0	0	0	0	23	0	0	0	23	0	0	0	23	0	0	0	23	0	0	0	1276	0	0	1276	0	0	1276	0	0	1276	0	0	0	0
2013	6	10596	904	0	10	7.25	1.82	1	0	0	0	87	0	0	7	1.82	12.13	0.87	5.77	10	0	0	0	10	7	1.82	12.13	10	0	0	0	10	0	0	0	1276	0	0	1276	0	0	1276	0	0	1276	7	0	0	0
2013	6	10598	673	0	4	2.33	0.45	1	0	0	0	1276	0	0	5	0.45	3	0.15	1	4	0	0	0	4	3	0.45	3	4	0	0	0	4	0	0	0	1276	0	0	1276	0	0	1276	0	0	1276	3	0	0	0
2013	6	10618	1036	0	1	4.18	2.12	1	1	0	1	18	1	6	16	1.7	12.1	0.2	1.35	2	0	0	0	2	14	1.7	11.35	2	0	0	0	2	16	0.42	0.06	1	0	0	1	15	0.42	1	0	0	1	12	0	0	0
2013	6	10636	878	0	1	3.12	6.49	1	1	1	0	52	0	0	45	3.81	26.82	0.61	4.08	2	0	0	0	2	29	2.89	19.28	2	0	0	0	2	44	2.58	0.06	2	6	0.36	2	37	2.22	2	0	0	2	7	0	2	0
2013	6	10637	15885	0	1276	0	0	0	0	0	0	1276	0	0	0	0	0	0	0	1276	0	0	0	1276	0	0	0	1276	0	0	0	1276	0	0	0	1276	0	0	1276	0	0	1276	0	0	1276	0	0	0	0
2013	6	10644	1028	0	11	24.3	0.3	1	0	0	0	74	0	0	12	0.3	3.82	0.15	1.15	11	0	0	0	11	3	0.3	2	11	0	0	0	11	0	0	0	1276	0	0	1276	0	0	1276	0	0	1276	3	0	0	0
2013	6	10649	1013	0	1	5.94	1.26	1	1	0	0	31	0	0	29	0	3.1	0	0.57	1	0	0	0	1	0	0	0	1	0	0	0	1	61	1.26	0.06	24	0	0	24	21	1.26	24	0	0	24	11	0	0	0
2013	6	10657	800	0	1	11.54	8.2	1	1	0	1	6	3	13.41	36	4.96	35.15	0.5	3.35	1	0	0	0	1	16	2.62	17.45	1	0	0	0	1	74	3.24	0.06	1	41	2.22	1	17	1.02	1	0	0	1	15	0	1	0
2013	6	10658	764	0	2	5.7	4.82	1	1	0	0	36	0	0	14	0.5	21.03	0.2	6.37	7	0	0	0	7	2	0.35	2.32	7	0	0	0	7	72	4.32	0.06	2	0	0	2	72	4.32	2	0	0	2	9	0	1	0
2013	6	10663	900	0	1	10.99	1.17	1	1	0	1	22	1	12	33	1.05	7	0.15	1	1	0	0	0	1	7	1.05	7	1	14	0	0	1	2	0.12	0.06	6	0	0	6	2	0.12	6	0	0	6	4	0	0	0
2013	6	10666	800	0	1	38.03	13.48	1	1	0	1	1	1	36.03	54	8.5	59.4	2.82	18.8	1	0	0	0	1	29	7.08	47.22	1	0	0	0	1	83	4.98	0.06	1	3	0.18	1	80	4.8	1	0	0	1	7	0	0	0
2013	6	10671	837	0	1	3.14	3.08	1	1	0	0	49	0	0	23	2.09	13.3	0.52	3.43	1	0	0	0	1	3	0.98	6.53	1	1	0.02	0.18	1	15	0.99	0.15	1	0	0	1	14	0.84	1	0	0	1	7	2	2	0
2013	6	10673	690	0	2	9.7	6.22	1	0	0	1	11	1	12	41	6.22	43.15	1.44	9.58	2	0	0	0	2	16	4.37	29.1	2	0	0	0	2	0	0	0	90	0	0	90	0	0	90	0	0	90	3	0	0	0
2013	6	10684	984	0	2	65.8	0.61	1	0	0	0	1276	0	0	6	0.61	4.77	0.46	3.05	2	0	0	0	2	1	0.15	1	2	0	0	0	2	0	0	0	1276	0	0	1276	0	0	1276	0	0	1276	3	0	0	0
2013	6	10692	109	0	1	4.1	16.66	1	1	0	1	3	3	18	122	13	86.67	0.96	6.37	1	0	0	0	1	62	12.85	85.67	1	0	0	0	1	75	3.66	0.06	1	37	2.22	1	32	1.44	1	0	0	1	39	0	0	0
2013	6	10693	808	0	1	13.11	10.84	1	1	1	1	12	1	12	47	7.67	60.87	4.05	27	1	0	0	0	1	17	6.91	46.07	1	0	0	0	1	52	3.12	0.06	1	24	1.44	1	28	1.68	1	0	0	1	10	0	0	0
2013	6	10696	917	0	1	7.71	24.79	1	1	0	1	6	2	24	186	15.53	107.15	1.59	10.58	1	0	0	0	1	84	10.33	68.85	1	1	0.03	0.32	1	151	9.26	0.11	1	40	2.4	1	97	5.82	1	4	0.44	1	4	0	2	0
2013	6	10699	360	0	11	15.84	0	1	0	0	0	1276	0	0	3	0	1.6	0	0.78	11	0	0	0	11	0	0	0	11	0	0	0	11	0	0	0	59	0	0	59	0	0	59	0	0	59	0	0	0	0
2013	6	10703	1007	0	1	4.12	0.9	1	1	0	0	45	0	0	5	0.6	4.62	0.15	1	18	0	0	0	18	4	0.6	4	18	0	0	0	18	5	0.3	0.06	1	2	0.12	1	3	0.18	1	0	0	1	2	0	0	0
2013	6	10711	810	0	6	10.55	0.96	1	1	0	0	34	0	0	6	0	0.02	0	0.02	6	0	0	0	6	2	0	0	6	0	0	0	6	16	0.96	0.06	6	0	0	6	16	0.96	6	0	0	6	6	0	0	0
2013	6	10730	805	0	1	0.17	31.86	1	1	0	1	6	7	32	212	25.78	173.05	3.5	23.3	1	3	0.74	2.12	1	113	8.33	55.52	1	13	1.1	5.82	1	94	6.08	0.11	1	0	0	1	78	4.32	1	4	0.44	1	22	0	4	0
2013	6	10732	1042	0	1	3.9	9.72	1	1	0	1	22	1	12	33	9.72	32.75	8.86	8.95	1	0	0	0	1	5	0.58	3.87	1	0	0	0	1	1	0	0	22	0	0	22	0	0	22	0	0	22	16	0	0	0
2013	6	10736	792	0	3	10	3.34	1	0	0	1	3	1	10	3	3.34	24.03	3.34	22.23	3	0	0	0	3	1	3.34	22.23	3	0	0	0	3	0	0	0	64	0	0	64	0	0	64	0	0	64	1	0	0	0
2013	6	10745	963	0	2	4.31	4.79	1	1	0	0	57	0	0	61	4.67	31.23	0.29	1.9	2	0	0	0	2	43	4.67	31.15	2	0	0	0	2	2	0.12	0.06	15	0	0	15	2	0.12	15	0	0	15	1	0	0	0
2013	6	10747	550	0	1	2.46	5.8	1	1	0	1	5	1	4	11	1.78	11.83	0.91	6.07	1	0	0	0	1	5	0.87	5.77	1	0	0	0	1	76	4.02	0.06	1	3	0.18	1	71	3.84	1	0	0	1	18	0	0	0
2013	6	10770	984	0	1	2.94	6.79	1	1	0	1	22	1	6	21	5.54	38.27	2.62	17.47	1	0	0	0	1	18	5.54	36.92	1	0	0	0	1	24	1.25	0.11	2	0	0	2	19	1.14	2	0	0	2	16	0	2	0
2013	6	10776	383	0	9	8.03	1.92	1	1	0	0	92	0	0	1	0	0	0	0	9	0	0	0	9	1	0	0	9	0	0	0	9	32	1.92	0.06	9	0	0	9	32	1.92	9	0	0	9	5	0	0	0
2013	6	10777	932	0	2	34.53	2.39	1	1	1	0	1276	0	0	18	1.56	11.17	0.66	4.38	2	0	0	0	2	9	1.56	10.38	2	0	0	0	2	13	0.78	0.06	2	0	0	2	13	0.78	2	0	0	2	28	0	0	0
2013	6	10779	985	0	1	5.66	37	1	1	0	1	5	4	42.05	249	36	249.75	2.92	19.43	1	0	0	0	1	118	24.42	181.2	1	0	0	0	1	53	1	0.25	1	0	0	1	0	0	1	0	0	1	18	0	0	0
2013	6	10788	782	0	2	35.08	1.62	1	1	0	1	16	1	2.25	8	1.2	7.97	0.25	1.63	2	0	0	0	2	5	0.8	5.33	2	0	0	0	2	7	0.42	0.06	5	0	0	5	7	0.42	5	0	0	5	4	0	0	0
2013	6	10806	884	0	1	41.09	53.76	1	1	1	1	25	1	24.02	20	0.21	8.93	0.21	1.38	3	0	0	0	3	1	0	0	3	0	0	0	3	17	0	0	1	1	0	1	0	0	1	0	0	1	622	0	0	0
2013	6	10826	884	0	9	7.84	0.12	0	1	0	0	1276	0	0	0	0	0	0	0	44	0	0	0	44	0	0	0	44	0	0	0	44	2	0.12	0.06	9	0	0	9	2	0.12	9	0	0	9	3	0	0	0
2013	6	10833	819	0	1	3.5	9.13	1	1	0	1	2	3	12	117	9.07	72.17	1.16	7.73	1	0	0	0	1	57	8.32	55.47	1	0	0	0	1	5	0.06	0.06	3	4	0	3	1	0.06	3	0	0	3	32	0	0	0
2013	6	10837	880	0	2	15.24	29.7	1	1	0	1	15	1	24.02	58	24.62	93.82	6.81	27.03	2	2	1.48	4.25	2	0	0	0	2	38	16.13	50.87	2	63	5.08	0.11	2	7	0	2	4	0.24	2	40	4.4	2	14	0	8	0
2013	6	10840	655	0	1	39.18	0.3	1	0	0	1	16	1	1.5	2	0.3	2	0.15	1	1	0	0	0	1	0	0	0	1	0	0	0	1	0	0	0	1276	0	0	1276	0	0	1276	0	0	1276	9	0	2	0
2013	6	10844	988	0	1	5.4	7.66	1	1	0	1	29	1	12.01	45	7.66	51.8	0.53	3.5	1	0	0	0	1	31	6.35	42.32	1	0	0	0	1	35	0	0	1	0	0	1	0	0	1	0	0	1	10	0	2	0
2013	6	10863	1021	0	1	2.56	4	1	1	0	1	16	1	2.25	12	1.72	11.48	0.26	1.75	1	0	0	0	1	4	0.6	4	1	0	0	0	1	38	2.28	0.06	1	2	0.12	1	36	2.16	1	0	0	1	7	0	0	0
2013	6	10864	15885	0	80	0	0	0	0	0	0	1276	0	0	0	0	0	0	0	80	0	0	0	80	0	0	0	80	0	0	0	80	0	0	0	1276	0	0	1276	0	0	1276	0	0	1276	0	0	0	0
2013	6	10872	970	0	1	11.88	17.26	1	1	0	1	16	1	3	39	10.44	71.25	3.65	24.3	4	2	0.91	2.6	4	20	9.37	62.48	4	4	1.06	4.22	4	75	6.82	1	1	1	0	1	62	3.72	1	10	1.1	1	12	2	2	0
2013	6	10875	879	0	1	19.99	2.51	1	1	0	1	1	1	6	31	1.43	17.77	0.23	1.53	1	0	0	0	1	14	1.28	8.53	1	0	0	0	1	19	1.08	0.06	1	8	0.48	1	10	0.6	1	0	0	1	11	0	1	0
2013	6	10885	890	0	2	5.86	4.18	1	1	0	1	25	2	10	30	4.12	38.15	1.45	9.68	2	0	0	0	2	2	0	0	2	0	0	0	2	1	0.06	0.06	32	0	0	32	1	0.06	32	0	0	32	7	0	0	0
2013	6	10890	1023	0	22	7.82	0.44	0	1	0	0	1276	0	0	0	0	0	0	0	42	0	0	0	42	0	0	0	42	0	0	0	42	4	0.44	0.11	22	0	0	22	0	0	22	4	0.44	22	5	0	5	0
2013	6	10901	891	0	2	51.64	12.79	1	1	0	1	3	1	24.02	18	12.17	35.82	2.66	7.65	9	13	11.93	34.23	9	1	0.24	1.58	9	14	11.93	34.23	9	14	0.62	0.11	2	0	0	2	3	0.18	2	7	0.44	2	12	0	7	0
2013	6	10903	905	0	1	23.88	14.3	1	1	0	1	23	1	36.03	61	12.85	56.3	1.41	5.58	2	0	0	0	2	2	0.32	2.13	2	2	0.02	0.18	2	21	1.45	0.25	1	0	0	1	20	1.2	1	0	0	1	19	0	4	0
2013	6	10905	534	0	2	13.46	4.31	1	1	0	0	54	0	0	4	0.36	2.38	0.21	1.38	2	0	0	0	2	1	0.15	1	2	0	0	0	2	65	3.95	0.11	2	0	0	2	64	3.84	2	1	0.11	2	4	0	3	0
2013	6	10914	675	0	2	12.12	1.74	1	1	0	1	24	1	12.02	21	1.32	11.25	0.36	2.4	2	0	0	0	2	8	1.32	8.78	2	0	0	0	2	20	0.42	0.06	7	7	0.42	7	0	0	7	0	0	7	10	0	0	0
2013	6	10917	325	0	13	0.53	0	1	0	0	0	1276	0	0	1	0	0	0	0	13	0	0	0	13	0	0	0	13	0	0	0	13	0	0	0	1276	0	0	1276	0	0	1276	0	0	1276	0	0	0	0
2013	6	10931	932	0	3	3.82	6.05	1	1	0	0	1276	0	0	27	2.81	16.7	0.49	3.25	3	0	0	0	3	6	0.92	6.13	3	0	0	0	3	57	3.24	0.06	10	3	0.18	10	51	3.06	10	0	0	10	8	0	1	0
2013	6	10941	830	0	1	8.97	8.41	1	1	1	1	4	1	12	92	8.24	55.72	0.61	4.05	1	0	0	0	1	10	1.35	9	1	2	0.02	0.23	1	2	0.12	0.06	13	0	0	13	1	0.06	13	0	0	13	5	0	0	0
2013	6	10944	854	0	2	0.07	1.32	1	1	0	1	21	1	1	24	0	13.33	0	1.85	2	0	0	0	2	4	0	0	2	0	0	0	2	33	1.32	0.06	2	5	0.3	2	17	1.02	2	0	0	2	29	0	0	0
2013	6	10946	1016	0	2	0.01	0	1	0	0	0	1276	0	0	5	0	0	0	0	2	0	0	0	2	2	0	0	2	0	0	0	2	0	0	0	36	0	0	36	0	0	36	0	0	36	5	0	0	0
2013	6	10947	585	0	1	20.73	8.42	1	1	1	1	10	2	25.52	43	6.35	55.12	1.88	16.1	1	0	0	0	1	15	3.38	22.52	1	9	2.98	31	1	28	2.02	0.11	7	0	0	7	19	1.14	7	8	0.88	7	7	0	2	0
2013	6	10949	723	0	1	9.22	1.35	1	1	0	0	51	0	0	15	1.23	8.17	0.18	1.17	1	0	0	0	1	8	1.23	8.17	1	0	0	0	1	2	0.12	0.06	2	0	0	2	2	0.12	2	0	0	2	1	0	0	0
2013	6	10951	709	0	3	9.75	6.56	1	0	0	0	1276	0	0	22	6.56	27.45	1.28	6.97	3	7	4.51	12.93	3	4	1.5	9.97	3	14	4.64	14.23	3	0	0	0	87	0	0	87	0	0	87	0	0	87	4	0	4	0
2013	6	10954	15885	0	10	0	0	1	0	0	0	1276	0	0	5	0	0	0	0	10	0	0	0	10	0	0	0	10	0	0	0	10	0	0	0	1276	0	0	1276	0	0	1276	0	0	1276	0	0	0	0
2013	6	10957	509	0	1	13.32	0.27	1	1	0	0	1276	0	0	6	0.15	1	0.15	1	8	0	0	0	8	2	0	0	8	0	0	0	8	2	0.12	0.06	1	0	0	1	2	0.12	1	0	0	1	3	0	0	0
2013	6	10963	905	0	2	16.64	3.23	1	1	0	1	16	2	16.5	17	2.53	16.87	0.34	2.25	2	0	0	0	2	15	2.38	15.87	2	0	0	0	2	10	0.7	0.11	4	0	0	4	8	0.48	4	2	0.22	4	11	0	4	0
2013	6	10984	391	0	17	26.06	0.11	1	1	0	0	81	0	0	3	0	0	0	0	17	1	0	0	17	0	0	0	17	2	0	0	17	1	0.11	0.11	25	0	0	25	0	0	25	1	0.11	25	22	0	22	0
2013	6	10989	937	0	2	4.2	3.12	1	1	0	1	16	1	1.5	17	0.96	10.18	0.21	1.38	2	0	0	0	2	5	0.81	5.38	2	0	0	0	2	36	2.16	0.06	2	22	1.32	2	14	0.84	2	0	0	2	4	0	0	0
2013	6	10992	783	0	2	39.67	2.29	1	1	0	0	1276	0	0	22	2.23	21.75	0.85	5.63	2	0	0	0	2	1	0.27	1.8	2	0	0	0	2	1	0.06	0.06	14	0	0	14	1	0.06	14	0	0	14	8	0	2	0
2013	6	10997	781	0	12	24.74	0.32	1	1	0	1	23	1	24.02	5	0.32	2.1	0.17	1.1	12	0	0	0	12	3	0.32	2.1	12	0	0	0	12	1	0	0	23	0	0	23	0	0	23	0	0	23	2	0	0	0
2013	6	11000	252	0	8	14.25	0.15	1	0	0	0	1276	0	0	3	0.15	1	0.15	1	8	0	0	0	8	0	0	0	8	0	0	0	8	0	0	0	1276	0	0	1276	0	0	1276	0	0	1276	3	0	0	0
2013	6	11005	843	0	2	10.93	18.64	1	1	0	1	5	4	36.04	88	14.33	51.65	3.57	7.33	5	0	0	0	5	27	3.91	26.05	5	0	0	0	5	73	4.31	0.15	2	0	0	2	0	0	2	0	0	2	29	7.8	1	0
2013	6	11010	449	0	36	14.92	0.36	0	1	0	0	78	0	0	0	0	0	0	0	57	0	0	0	57	0	0	0	57	0	0	0	57	6	0.36	0.06	36	0	0	36	6	0.36	36	0	0	36	3	0	0	0
2013	6	11018	998	0	3	0.74	3.1	1	1	0	1	16	1	1.5	9	1.2	8.02	1.05	7.02	3	0	0	0	3	3	1.2	8.02	3	0	0	0	3	7	1.9	0.8	9	0	0	9	5	0.3	9	0	0	9	15	1.6	0	0
2013	6	11027	942	0	8	11.49	0.51	1	1	0	0	1276	0	0	5	0.45	3	0.15	1	8	0	0	0	8	5	0.45	3	8	0	0	0	8	1	0.06	0.06	20	0	0	20	1	0.06	20	0	0	20	0	0	0	0
2013	6	11028	741	0	5	25.47	2.79	1	1	0	0	74	0	0	17	1.95	13.3	0.15	1	5	0	0	0	5	16	1.95	13	5	0	0	0	5	5	0.84	0.6	18	0	0	18	4	0.24	18	0	0	18	4	0	0	0
2013	6	11033	942	0	2	3.35	5.09	1	1	0	1	18	1	5	41	4.85	33.42	0.73	4.83	2	0	0	0	2	20	4.7	31.35	2	0	0	0	2	5	0.24	0.06	9	2	0.12	9	2	0.12	9	0	0	9	7	0	0	0
2013	6	11034	1039	0	2	12.02	10.07	1	1	0	1	2	2	18.03	15	0.75	4.98	0.25	1	2	0	0	0	2	3	0	0	2	0	0	0	2	234	9.32	0.5	2	7	0.06	2	152	6.78	2	15	1.65	2	23	0.5	5	0
2013	6	11039	907	0	1	53.75	36.62	1	1	0	1	4	5	65.05	156	35.49	216.72	2.13	11	1	25	11.62	33.33	1	43	10.64	90	1	36	13.93	39.95	1	16	1.13	0.11	4	0	0	4	6	0.36	4	9	0.77	4	19	0	8	0
2013	6	11058	846	0	13	30.71	0	1	0	0	0	1276	0	0	2	0	2.82	0	2.22	13	0	0	0	13	0	0	0	13	0	0	0	13	0	0	0	1276	0	0	1276	0	0	1276	0	0	1276	3	0	0	0
2013	6	11059	918	0	1	5.54	7.92	1	1	0	1	15	1	12	54	5.7	40.02	0.45	3	1	0	0	0	1	37	5.7	38	1	0	0	0	1	37	2.22	0.06	3	0	0	3	37	2.22	3	0	0	3	5	0	0	0
2013	6	11076	910	0	2	1.24	9.51	1	1	0	1	11	1	4	85	9.45	80.7	0.61	11	2	0	0	0	2	74	9.45	76	2	0	0	0	2	1	0.06	0.06	4	0	0	4	1	0.06	4	0	0	4	8	0	0	0
2013	6	11084	352	0	2	13.83	5.37	1	1	0	1	25	1	12	17	2.79	18.58	1.6	10.63	8	0	0	0	8	9	2.79	18.58	8	0	0	0	8	44	2.58	0.06	2	0	0	2	43	2.58	2	0	0	2	7	0	0	0
2013	6	11088	648	0	1	5.93	6.02	1	1	1	0	87	0	0	8	1.96	13.03	1.02	6.8	3	0	0	0	3	6	1.96	13.03	3	0	0	0	3	51	3.06	0.06	1	0	0	1	51	3.06	1	0	0	1	5	0	0	0
2013	6	11089	893	0	1	15.09	10.61	1	1	0	1	20	1	15	56	7.73	51.62	0.64	4.27	1	0	0	0	1	46	6.52	43.45	1	0	0	0	1	48	2.88	0.06	1	1	0.06	1	47	2.82	1	0	0	1	11	0	0	0
2013	6	11097	928	0	1	13.05	3.9	1	1	0	0	30	0	0	46	2.29	27.97	0.49	5	2	0	0	0	2	8	1.69	13	2	3	0.45	4.65	2	26	1.61	0.11	1	2	0.12	1	23	1.38	1	1	0.11	1	20	0	1	0
2013	6	11099	818	0	3	1.75	4.37	1	1	0	0	1276	0	0	28	2.87	23.8	0.3	2	4	0	0	0	4	15	2.15	14.3	4	0	0	0	4	25	1.5	0.06	3	0	0	3	25	1.5	3	0	0	3	10	0	0	0
2013	6	11100	674	0	1	9.94	0.57	1	0	0	0	1276	0	0	23	0.57	4.22	0.27	1.8	1	0	0	0	1	10	0.27	1.8	1	0	0	0	1	0	0	0	1276	0	0	1276	0	0	1276	0	0	1276	3	0	0	0
2013	6	11101	762	0	7	8.37	0.72	1	1	0	0	1276	0	0	18	0	2.6	0	0.93	12	0	0	0	12	5	0	0	12	0	0	0	12	12	0.72	0.06	7	1	0.06	7	11	0.66	7	0	0	7	1	0	0	0
2013	6	11111	15885	0	1276	0	0	0	0	0	0	1276	0	0	0	0	0	0	0	1276	0	0	0	1276	0	0	0	1276	0	0	0	1276	0	0	0	1276	0	0	1276	0	0	1276	0	0	1276	0	0	0	0
2013	6	11123	933	0	2	19.56	3.25	1	0	0	0	1276	0	0	34	3.25	19.02	2.03	8.07	2	0	0	0	2	16	0.07	6.37	2	0	0	0	2	0	0	0	53	0	0	53	0	0	53	0	0	53	4	0	0	0
2013	6	11124	927	0	3	8.07	1.48	1	1	0	1	28	1	10.01	21	1.26	13.6	0.18	2.88	3	2	0.35	1	3	5	0.6	4	3	4	0.36	1.12	3	12	0.22	0.11	3	0	0	3	0	0	3	2	0.22	3	18	0	9	0
2013	6	11128	923	0	1	3.15	43.24	0	1	1	1	25	1	24.02	0	0	0	0	0	30	0	0	0	30	0	0	0	30	0	0	0	30	116	43.24	2	1	14	0.54	1	70	4.2	1	0	0	1	48	4.5	0	0
2013	6	11130	574	0	2	0.94	0.3	1	0	0	0	1276	0	0	12	0.3	2	0.15	1	2	0	0	0	2	2	0.3	2	2	0	0	0	2	0	0	0	46	0	0	46	0	0	46	0	0	46	3	0	0	0
2013	6	11133	903	0	2	15.2	1.96	1	1	0	0	1276	0	0	11	1.96	22.03	0.53	7	2	0	0	0	2	8	1.81	19	2	0	0	0	2	15	0	0	2	0	0	2	15	0	2	0	0	2	3	0	0	0
2013	6	11142	405	0	6	0.04	4.68	1	1	0	0	57	0	0	50	3.48	23.17	0.18	1.17	6	0	0	0	6	48	3.48	23.17	6	0	0	0	6	25	1.2	0.06	9	0	0	9	21	1.08	9	0	0	9	101	0	4	0
2013	6	11146	773	0	11	20.48	8.55	1	0	0	0	73	0	0	13	8.55	56.98	3.95	26.33	11	0	0	0	11	4	6.55	43.63	11	0	0	0	11	0	0	0	45	0	0	45	0	0	45	0	0	45	5	0	1	0
2013	6	11147	825	0	1	9.64	26.43	1	1	0	1	2	2	24.04	82	13.31	98.08	1.21	8.07	1	0	0	0	1	66	13.31	88.72	1	0	0	0	1	603	13.12	0.11	1	0	0	1	204	12.24	1	8	0.88	1	11	0	2	0
2013	6	11151	1002	0	2	0.17	1.41	1	0	0	0	1276	0	0	10	1.41	9.37	0.24	1.62	2	0	0	0	2	10	1.41	9.37	2	0	0	0	2	0	0	0	1276	0	0	1276	0	0	1276	0	0	1276	6	0	0	0
2013	6	11159	964	0	2	3.88	4.54	1	1	0	1	12	1	5	26	4.42	32.25	3.52	23.47	2	0	0	0	2	11	4.42	29.47	2	0	0	0	2	2	0.12	0.06	8	0	0	8	2	0.12	8	0	0	8	13	0	2	0
2013	6	11166	913	0	2	1.2	1.53	1	1	0	0	1276	0	0	8	1.05	7	0.15	1	2	0	0	0	2	7	1.05	7	2	0	0	0	2	8	0.48	0.06	2	0	0	2	8	0.48	2	0	0	2	3	0	0	0
2013	6	11173	600	0	2	5.54	20.02	1	1	0	1	17	2	18	56	19.8	87.6	2.03	8.07	2	0	0	0	2	13	2.79	18.57	2	4	0.21	2.2	2	9	0.22	0.11	6	0	0	6	0	0	6	0	0	6	13	0	2	0
2013	6	11183	15885	0	1276	0	0	0	0	0	0	1276	0	0	0	0	0	0	0	1276	0	0	0	1276	0	0	0	1276	0	0	0	1276	0	0	0	1276	0	0	1276	0	0	1276	0	0	1276	0	0	0	0
2013	6	11187	1005	0	1	8.87	0.42	1	1	0	0	1276	0	0	12	0	0	0	0	2	0	0	0	2	9	0	0	2	0	0	0	2	7	0.42	0.06	1	4	0.24	1	3	0.18	1	0	0	1	4	0	0	0
2013	6	11200	910	0	62	42.24	0	0	0	0	0	1276	0	0	0	0	0	0	0	62	0	0	0	62	0	0	0	62	0	0	0	62	0	0	0	1276	0	0	1276	0	0	1276	0	0	1276	0	0	0	0
2013	6	11218	674	0	1	0.06	3.49	1	1	0	1	9	3	19.5	45	1.93	15.07	0.3	2	1	0	0	0	1	19	1.93	12.88	1	0	0	0	1	31	1.56	0.06	3	0	0	3	26	1.56	3	0	0	3	102	16	1	0
2013	6	11220	635	0	1	9.02	6.87	1	1	0	1	16	2	8.25	27	3.04	21.17	0.46	3.05	1	0	0	0	1	16	2.55	16.98	1	0	0	0	1	65	3.83	0.11	2	9	0.54	2	53	3.18	2	1	0.11	2	16	0	2	0
2013	6	11226	815	0	2	12.96	3.4	1	1	0	0	47	0	0	23	3.22	22.32	0.72	4.8	2	0	0	0	2	19	3.07	20.45	2	0	0	0	2	3	0.18	0.06	11	2	0.12	11	1	0.06	11	0	0	11	1	0	0	0
2013	6	11234	764	0	1	4.01	32.5	1	0	0	1	3	8	32	208	32.5	236	1.17	7.77	1	0	0	0	1	30	5.63	37.53	1	0	0	0	1	0	0	0	58	0	0	58	0	0	58	0	0	58	10	0	0	0
2013	6	11248	661	0	5	7.44	3.71	1	1	1	0	53	0	0	16	1.52	10.4	0.32	2.1	7	1	0	0	7	7	1.52	10.13	7	0	0	0	7	36	2.14	0.11	5	7	0.42	5	25	1.5	5	2	0.22	5	3	0	1	0
2013	6	11255	906	0	1	1.57	26.1	1	1	1	1	25	1	12.02	111	13.85	119.7	0.57	9	1	0	0	0	1	56	12.03	101	1	0	0	0	1	15	0	0	2	0	0	2	0	0	2	0	0	2	9	0	0	0
2013	6	11263	1000	0	1	15.99	1.47	1	1	0	0	1276	0	0	9	0.15	1.65	0.15	1	1	0	0	0	1	7	0.15	1	1	0	0	0	1	22	1.32	0.06	1	10	0.6	1	12	0.72	1	0	0	1	1	0	0	0
2013	6	11265	961	0	1	9.03	2.07	1	1	0	0	37	0	0	31	0.57	9.23	0.21	2.42	2	0	0	0	2	25	0.57	8.78	2	0	0	0	2	25	1.5	0.06	1	0	0	1	25	1.5	1	0	0	1	10	0	1	0
2013	6	11269	62	0	1	15.04	5.36	1	1	0	1	9	2	17	69	2.98	31.03	0.56	3.75	1	0	0	0	1	48	2.98	19.88	1	0	0	0	1	53	2.38	0.55	1	0	0	1	3	0.18	1	0	0	1	64	0	0	0
2013	6	11272	809	0	1	1.73	11.7	1	1	0	1	16	1	3	50	4.2	38.28	0.74	4.9	1	0	0	0	1	25	3.35	22.33	1	0	0	0	1	125	7.5	0.06	1	5	0.3	1	120	7.2	1	0	0	1	10	0	0	0
2013	6	11273	901	0	1	32.8	17.3	1	1	0	1	14	1	36.03	71	9.1	60.73	2.7	10.73	1	0	0	0	1	41	5.9	48	1	0	0	0	1	139	8.2	0.11	1	0	0	1	133	7.98	1	0	0	1	7	0	0	0
2013	6	11277	902	0	1	18.71	5.58	1	1	0	0	1276	0	0	27	5.58	45.45	0.53	7	1	0	0	0	1	23	5.58	45	1	0	0	0	1	2	0	0	13	0	0	13	2	0	13	0	0	13	7	0	0	0
2013	6	11283	878	0	16	3.56	1.63	1	0	0	0	1276	0	0	6	1.63	11.38	0.85	5.65	16	0	0	0	16	5	1.63	10.83	16	0	0	0	16	0	0	0	82	0	0	82	0	0	82	0	0	82	9	0	2	0
2013	6	11294	799	0	1	4.3	6.05	1	1	1	0	1276	0	0	9	1.64	11.78	0.54	3.6	11	0	0	0	11	5	1.64	10.93	11	0	0	0	11	67	3.96	0.06	2	0	0	2	66	3.96	2	0	0	2	11	0	0	0
2013	6	11299	914	0	1	12.21	4.58	1	0	0	0	44	0	0	51	4.58	28.73	1.33	8	1	0	0	0	1	27	2.8	23	1	0	0	0	1	0	0	0	55	0	0	55	0	0	55	0	0	55	12	0	0	0
2013	6	11302	904	0	5	64.96	0.45	1	0	0	0	1276	0	0	2	0.45	3	0.45	3	5	0	0	0	5	1	0.45	3	5	0	0	0	5	0	0	0	36	0	0	36	0	0	36	0	0	36	3	0	0	0
2013	6	11311	576	0	10	0.25	0.84	1	0	0	0	1276	0	0	4	0.84	5.58	0.25	1.63	10	0	0	0	10	0	0	0	10	0	0	0	10	0	0	0	1276	0	0	1276	0	0	1276	0	0	1276	10	0	0	0
2013	6	11313	757	0	5	49.81	3.79	1	0	0	0	1276	0	0	18	3.79	10.43	1.63	1.78	5	0	0	0	5	9	1.17	7.78	5	2	0	0	5	0	0	0	43	0	0	43	0	0	43	0	0	43	10	0	10	0
2013	6	11329	239	0	2	9.36	3.9	1	1	0	0	1276	0	0	13	2.1	16.73	1.64	10.93	5	0	0	0	5	4	2.1	13.97	5	0	0	0	5	30	1.8	0.06	2	0	0	2	30	1.8	2	0	0	2	1	0	0	0
2013	6	11347	892	0	2	2.77	25.9	1	1	0	1	10	1	18.02	164	19.69	144.28	0.55	8	2	3	0.18	0.5	2	117	19.51	137	2	7	0.18	0.5	2	320	6.21	0.11	2	0	0	2	35	1.92	2	39	4.29	2	21	0	1	0
2013	6	11366	1010	0	1	0.72	8.84	1	1	0	0	33	0	0	27	1.46	13.45	0.22	1.45	1	0	0	0	1	15	1.46	13.45	1	0	0	0	1	123	7.38	0.06	1	4	0.24	1	119	7.14	1	0	0	1	10	0	0	0
2013	6	11367	1010	0	1	5.27	2.17	1	1	0	1	4	1	5	28	1.03	17.62	0.19	1.97	1	0	0	0	1	20	1.03	14.67	1	0	0	0	1	19	1.14	0.06	3	4	0.24	3	15	0.9	3	0	0	3	6	0	0	0
2013	6	11372	736	0	1	16.51	2.92	1	1	0	1	16	1	1.5	12	2.56	17.42	0.7	4.67	9	0	0	0	9	5	1.14	7.62	9	0	0	0	9	6	0.36	0.06	1	0	0	1	6	0.36	1	0	0	1	8	0	0	0
2013	6	11381	936	0	3	2.69	2.01	1	1	0	1	18	1	4	30	2.01	17.62	0.51	3.38	3	0	0	0	3	29	2.01	17.22	3	0	0	0	3	1	0	0	18	0	0	18	0	0	18	0	0	18	13	0	2	0
2013	6	11384	686	0	3	16.41	1.06	1	1	0	0	1276	0	0	6	1.06	7.42	0.56	3.73	4	0	0	0	4	4	1.06	7.05	4	0	0	0	4	2	0	0	3	0	0	3	0	0	3	0	0	3	3	0	0	0
2013	6	11396	933	0	2	0.14	5.88	1	0	0	1	24	1	6	107	5.88	179.62	1.59	60	2	0	0	0	2	10	5.15	147	2	0	0	0	2	0	0	0	52	0	0	52	0	0	52	0	0	52	23	0	0	0
2013	6	11397	216	0	2	40.82	3.71	1	1	0	1	27	1	5	34	3.59	24.78	0.4	2.63	2	0	0	0	2	19	3.17	21.13	2	0	0	0	2	2	0.12	0.06	6	1	0.06	6	1	0.06	6	0	0	6	1	0	0	0
2013	6	11406	877	0	2	33.07	7.43	1	1	0	1	16	1	1.5	31	4.87	32.92	0.8	5.3	2	0	0	0	2	16	3.32	22.15	2	0	0	0	2	41	2.56	0.11	2	12	0.72	2	27	1.62	2	0	0	2	7	0	0	0
2013	6	11429	948	0	2	7.86	1.68	1	0	0	1	8	1	6	25	1.68	14.35	0.18	1.18	2	1	0	0	2	11	1.53	10.18	2	1	0	0	2	0	0	0	44	0	0	44	0	0	44	0	0	44	6	0	1	0
2013	6	11445	738	0	1	22.15	3.72	1	1	0	1	22	1	24.02	12	0.3	7.47	0.1	1.4	4	0	0	0	4	4	0.3	3	4	0	0	0	4	61	3.42	0.06	1	7	0.18	1	54	3.24	1	0	0	1	12	0	0	0
2013	6	11459	1004	0	1	8.61	20.54	1	1	0	1	10	1	12.01	165	18.74	59.47	7.39	7.47	1	18	1.53	4.37	1	80	1.91	30.02	1	43	16.58	25.53	1	47	1.8	0.55	1	3	0.18	1	16	0.96	1	3	0.66	1	22	0	7	0
2013	6	11461	1000	0	1	11.63	3.95	1	1	0	1	26	1	6	71	1.56	39.85	0.33	5.08	2	0	0	0	2	27	1.56	29.7	2	0	0	0	2	40	2.39	0.11	1	9	0.54	1	29	1.74	1	0	0	1	9	0	1	0
2013	6	11473	1022	0	30	0.04	0	0	0	0	0	55	0	0	0	0	0	0	0	30	0	0	0	30	0	0	0	30	0	0	0	30	0	0	0	39	0	0	39	0	0	39	0	0	39	4	0	0	0
2013	6	11475	391	0	1	2.86	22.21	1	1	0	1	2	6	24	147	18.61	133.3	1.47	9.8	1	0	0	0	1	122	18.61	124.08	1	0	0	0	1	61	3.6	0.06	2	0	0	2	61	3.6	2	0	0	2	17	0	0	0
2013	6	11483	340	0	74	3.23	0	0	0	0	0	1276	0	0	0	0	0	0	0	74	0	0	0	74	0	0	0	74	0	0	0	74	0	0	0	1276	0	0	1276	0	0	1276	0	0	1276	0	0	0	0
2013	6	11484	835	0	1	2.31	10.65	1	1	0	1	27	1	12	57	9.45	63.77	1.44	9.58	1	0	0	0	1	25	4.09	27.23	1	0	0	0	1	20	1.2	0.06	3	0	0	3	20	1.2	3	0	0	3	2	0	0	0
2013	6	11509	457	0	2	0.91	0.96	1	1	0	1	19	1	1.5	29	0.9	8.5	0.15	1	2	0	0	0	2	15	0.6	4	2	0	0	0	2	1	0.06	0.06	4	1	0.06	4	0	0	4	0	0	4	14	0	0	0
2013	6	11510	832	0	8	17.35	1.04	1	1	0	0	1276	0	0	10	1.04	10.48	0.5	3.3	8	0	0	0	8	3	0.4	2.65	8	0	0	0	8	1	0	0	77	0	0	77	1	0	77	0	0	77	4	0	0	0
2013	6	11545	897	0	1	8.97	5.79	1	1	0	1	16	1	1.5	32	4.05	27	0.3	2	1	0	0	0	1	23	3.45	23	1	0	0	0	1	29	1.74	0.06	1	1	0.06	1	24	1.44	1	0	0	1	4	0	0	0
2013	6	11546	910	0	1	2.08	8.38	1	1	0	1	16	1	1.5	46	7.97	109.28	0.83	22	2	2	0.18	0.5	2	24	6.84	95	2	8	0.68	5.8	2	6	0.41	0.11	1	0	0	1	5	0.3	1	0	0	1	17	0	2	0
2013	6	11548	762	0	2	17.3	1.61	1	1	0	1	20	1	6.01	22	1.07	12.97	0.17	1.15	2	0	0	0	2	10	0.9	6	2	0	0	0	2	50	0.54	0.06	2	0	0	2	9	0.54	2	0	0	2	17	0	2	0
2013	6	11551	729	0	1	0.39	25.87	1	1	0	1	5	3	22	99	19.95	104.75	3.65	14.48	1	0	0	0	1	50	7.76	51.75	1	5	0.15	1.55	1	111	5.92	0.11	1	93	5.58	1	0	0	1	2	0.11	1	29	0	3	0
2013	6	11553	720	0	1	22.5	13.5	1	1	0	1	17	1	36.03	44	2.53	19.02	0.87	9.1	3	5	1.45	4.15	3	0	0	0	3	16	2.53	15.42	3	139	10.97	0.11	1	14	0	1	52	2.94	1	73	8.03	1	10	0	3	0
2013	6	11557	895	0	3	0.05	0	1	0	0	0	1276	0	0	17	0	1.93	0	0.77	3	0	0	0	3	0	0	0	3	0	0	0	3	0	0	0	66	0	0	66	0	0	66	0	0	66	4	0	0	0
2013	6	11574	876	0	1	15.44	12.72	1	1	0	0	58	0	0	4	0	0	0	0	15	0	0	0	15	0	0	0	15	0	0	0	15	212	12.72	0.06	1	0	0	1	212	12.72	1	0	0	1	5	0	0	0
2013	6	11590	771	0	1	10.32	3.75	1	1	0	1	19	1	1.5	28	3.03	22.1	0.82	5.43	2	0	0	0	2	25	2.21	14.73	2	0	0	0	2	13	0.72	0.06	1	1	0.06	1	11	0.66	1	0	0	1	9	0	0	0
2013	6	11601	877	0	1	3.7	0.12	1	1	0	0	1276	0	0	6	0	0	0	0	3	0	0	0	3	0	0	0	3	0	0	0	3	2	0.12	0.06	1	0	0	1	2	0.12	1	0	0	1	3	0	0	0
2013	6	11605	413	0	1	2.68	14.33	1	1	0	1	22	1	12	85	11.65	87.3	1.16	7.72	1	0	0	0	1	48	11.38	75.85	1	0	0	0	1	29	2.68	1	2	10	0.6	2	18	1.08	2	0	0	2	17	1	0	0
2013	6	11618	903	0	44	11.26	0	0	0	0	0	1276	0	0	0	0	0	0	0	44	0	0	0	44	0	0	0	44	0	0	0	44	0	0	0	1276	0	0	1276	0	0	1276	0	0	1276	3	0	0	0
2013	6	11625	997	0	2	68.78	4.37	1	0	0	1	16	1	1.5	37	4.37	29.12	0.4	2.68	2	0	0	0	2	29	4.19	27.9	2	0	0	0	2	0	0	0	1276	0	0	1276	0	0	1276	0	0	1276	10	0	0	0
2013	6	11635	937	0	11	3.17	0.79	1	1	0	0	30	0	0	3	0.79	7	0.49	5	11	0	0	0	11	2	0.49	5	11	0	0	0	11	4	0	0	17	0	0	17	4	0	17	0	0	17	5	0	0	0
2013	6	11639	843	0	3	14.47	4.42	1	1	1	1	28	1	10	5	0.18	0.5	0.18	0.5	5	0	0	0	5	1	0	0	5	2	0.18	0.5	5	14	0.89	0.11	5	10	0.6	5	3	0.18	5	1	0.11	5	10	0	3	0
2013	6	11654	907	0	6	13.78	0.45	1	0	0	0	1276	0	0	4	0.45	4.63	0.45	3	6	0	0	0	6	2	0.45	3	6	0	0	0	6	0	0	0	53	0	0	53	0	0	53	0	0	53	5	0	0	0
2013	6	11655	711	0	1	4.06	5.52	1	1	0	1	17	1	4	132	0	0	0	0	1	0	0	0	1	0	0	0	1	0	0	0	1	92	5.52	0.06	1	92	5.52	1	0	0	1	0	0	1	9	0	0	0
2013	6	11662	904	0	6	4.55	1.65	1	0	0	0	70	0	0	12	1.65	11.4	0.3	2	6	0	0	0	6	9	1.65	11	6	0	0	0	6	0	0	0	70	0	0	70	0	0	70	0	0	70	4	0	0	0
2013	6	11681	898	0	1	0.62	4.81	1	1	1	1	27	1	5	55	3.13	37.25	0.99	5	1	0	0	0	1	10	1.69	13	1	0	0	0	1	13	0.83	0.11	2	0	0	2	12	0.72	2	0	0	2	10	0	0	0
2013	6	11683	903	0	32	27.39	0	0	0	0	0	87	0	0	0	0	0	0	0	32	0	0	0	32	0	0	0	32	0	0	0	32	0	0	0	1276	0	0	1276	0	0	1276	0	0	1276	3	0	0	0
2013	6	11689	710	0	2	0.68	0	1	0	0	0	83	0	0	14	0	0	0	0	2	0	0	0	2	0	0	0	2	0	0	0	2	0	0	0	65	0	0	65	0	0	65	0	0	65	0	0	0	0
2013	6	11692	71	0	3	9.69	30.02	1	1	0	1	6	1	12	122	29.62	206.08	1.8	11.97	3	0	0	0	3	60	22.65	151.02	3	2	0	0	3	6	0.4	0.11	6	0	0	6	3	0.18	6	2	0.22	6	3	0	1	0
2013	6	11698	510	0	2	11.6	9.09	1	1	0	1	5	1	6	44	5.38	46.45	1.84	12.25	3	0	0	0	3	19	2.88	19.18	3	0	0	0	3	84	3.71	0.11	2	0	0	2	60	3.6	2	1	0.11	2	24	0	2	0
2013	6	11700	787	0	1	22.43	10.77	1	1	0	1	16	1	6	62	6.51	61.68	0.67	4.47	1	0	0	0	1	43	5.46	50.7	1	0	0	0	1	71	4.26	0.06	1	5	0.3	1	66	3.96	1	0	0	1	10	0	0	0
2013	6	11707	458	0	2	12.49	1.31	1	1	0	1	6	1	6	6	0.65	4.32	0.2	1.32	9	0	0	0	9	4	0.65	4.32	9	0	0	0	9	14	0.66	0.06	2	1	0.06	2	10	0.6	2	0	0	2	9	0	0	0
2013	6	11717	926	0	1	10.31	3.57	1	1	0	1	13	2	6.5	20	3.39	26	1.24	8.23	1	0	0	0	1	11	2.73	18.18	1	0	0	0	1	4	0.18	0.06	8	2	0.12	8	1	0.06	8	0	0	8	8	0	0	0
2013	6	11719	762	0	2	12.07	2.9	1	1	0	0	77	0	0	17	0.68	4.87	0.3	1.97	13	2	0	0	13	3	0.68	4.52	13	0	0	0	13	37	2.22	0.06	2	0	0	2	37	2.22	2	0	0	2	1	0	1	0
2013	6	11720	912	0	2	7.44	4.56	1	1	0	1	27	2	12.01	17	0	3.45	0	1.37	3	0	0	0	3	2	0	0	3	0	0	0	3	81	4.56	0.06	2	19	1.14	2	59	3.42	2	0	0	2	22	0	0	0
2013	6	11723	912	0	1	5.85	6.15	1	1	0	1	2	2	12.01	33	0.75	10.88	0.15	1	2	0	0	0	2	8	0.75	5	2	0	0	0	2	135	5.4	0.06	1	0	0	1	91	5.4	1	0	0	1	13	0	0	0
2013	6	11727	15885	0	8	0	0	1	0	0	0	1276	0	0	1	0	0	0	0	8	0	0	0	8	0	0	0	8	0	0	0	8	0	0	0	1276	0	0	1276	0	0	1276	0	0	1276	0	0	0	0
2013	6	11730	833	0	1	15.6	7.13	1	1	0	0	1276	0	0	11	2.41	16.08	2.26	15.08	1	0	0	0	1	7	2.41	16.08	1	0	0	0	1	67	4.72	0.11	1	0	0	1	53	3.18	1	0	0	1	12	0	0	0
2013	6	11739	906	0	1	3.88	44.05	1	1	0	1	2	5	36.04	304	40.11	292.13	1.65	14	1	0	0	0	1	204	34.29	265	1	1	0.02	0.22	1	226	3.94	0.11	1	0	0	1	37	1.74	1	4	0.44	1	25	0	2	0
2013	6	11774	449	0	11	13.27	1.39	1	1	0	0	1276	0	0	8	1.24	8.23	0.59	3.9	12	0	0	0	12	1	0.15	1	12	0	0	0	12	1	0.15	0.15	11	0	0	11	0	0	11	0	0	11	17	0	2	0
2013	6	11780	453	0	1	10.96	27.79	1	1	0	1	1	5	29.75	217	27.55	186.08	0.85	5.67	1	0	0	0	1	166	25.91	172.7	1	0	0	0	1	316	0.24	0.06	1	0	0	1	6	0.24	1	0	0	1	40	0	0	0
2013	6	11795	905	0	1	0.01	10.12	1	1	0	0	44	0	0	54	10.06	143.32	1.13	37	1	0	0	0	1	24	7.67	104	1	4	0.22	2.32	1	1	0.06	0.06	6	0	0	6	1	0.06	6	0	0	6	3	0	0	0
2013	6	11797	15885	0	1276	0	0	0	0	0	0	1276	0	0	0	0	0	0	0	1276	0	0	0	1276	0	0	0	1276	0	0	0	1276	0	0	0	1276	0	0	1276	0	0	1276	0	0	1276	0	0	0	0
2013	6	11807	789	0	7	5.16	3.23	1	1	0	1	8	1	4	9	3.23	24	0.89	5.92	7	0	0	0	7	0	0	0	7	0	0	0	7	1	0	0	8	0	0	8	0	0	8	0	0	8	4	0	0	0
2013	6	11810	445	0	1	9.44	18.62	1	1	1	1	1	2	18	100	16.96	46.28	4	12.28	1	0	0	0	1	63	2.22	14.8	1	0	0	0	1	27	1.56	0.06	7	26	1.56	7	0	0	7	0	0	7	9	0	0	0
2013	6	11819	926	0	1	5.57	17.63	1	1	0	1	2	4	21.02	111	15.47	122.58	0.63	12	1	0	0	0	1	75	11.82	84	1	0	0	0	1	168	2.16	0.06	1	0	0	1	48	2.16	1	0	0	1	29	0	0	0
2013	6	11821	436	0	1	21	1.58	1	1	0	1	20	1	6	10	1.05	7.88	0.75	4.98	1	0	0	0	1	4	1.05	6.98	1	0	0	0	1	15	0.53	0.11	11	0	0	11	7	0.42	11	1	0.11	11	10	0	0	0
2013	6	11822	917	0	1	13.81	3.08	0	1	0	0	1276	0	0	0	0	0	0	0	63	0	0	0	63	0	0	0	63	0	0	0	63	30	3.08	0.11	1	0	0	1	0	0	1	30	3.08	1	6	0	3	0
2013	6	11823	737	0	2	5.07	36.92	1	1	0	1	9	1	5	65	17.78	113.73	3.39	22.57	2	2	2.15	6.17	2	25	12.78	85.2	2	9	3.04	15.43	2	306	19.14	0.11	2	51	3	2	225	13.5	2	1	0.11	2	17	0	2	0
2013	6	11841	699	0	1	10.11	0	1	0	0	1	26	1	5	19	0	6.85	0	0.77	1	0	0	0	1	0	0	0	1	0	0	0	1	0	0	0	81	0	0	81	0	0	81	0	0	81	0	0	0	0
2013	6	11843	916	0	2	15.68	7.16	1	1	0	1	15	2	18.01	36	6.2	34.93	1.82	5.23	2	4	3.61	10.37	2	14	2.1	14	2	8	4.1	15.47	2	16	0.96	0.11	2	0	0	2	5	0.3	2	6	0.66	2	6	0	3	0
2013	6	11850	960	0	1	3.67	7.59	1	1	0	1	13	1	6	35	2.81	18.75	0.61	4.07	1	0	0	0	1	26	2.81	18.75	1	0	0	0	1	17	4.78	4	5	13	0.78	5	0	0	5	0	0	5	5	0	0	0
2013	6	11852	979	0	3	6.1	2.92	1	1	0	0	1276	0	0	18	2.86	20.08	0.6	4	3	0	0	0	3	11	2.71	18.08	3	0	0	0	3	1	0.06	0.06	7	0	0	7	1	0.06	7	0	0	7	1	0	0	0
2013	6	11867	931	0	9	6.6	3.3	1	1	0	1	16	1	1.5	10	3.06	23	0.49	5	11	0	0	0	11	7	1.82	13	11	0	0	0	11	5	0.24	0.06	9	0	0	9	4	0.24	9	0	0	9	10	0	0	0
2013	6	11868	639	0	1	7.24	1.28	1	1	0	1	26	1	6	13	1.28	108.13	0.53	44.37	1	0	0	0	1	10	1.28	107.87	1	0	0	0	1	1	0	0	26	0	0	26	0	0	26	0	0	26	4	0	0	0
2013	6	11872	904	0	2	20.85	2.61	1	1	0	1	24	1	12.02	25	1.35	11.53	0.45	3	8	0	0	0	8	14	1.35	9	8	0	0	0	8	74	1.26	0.06	2	0	0	2	21	1.26	2	0	0	2	13	0	0	0
2013	6	11877	952	0	6	25.52	2	1	1	0	0	58	0	0	12	1.6	10.65	0.37	2.43	6	0	0	0	6	11	1.45	9.65	6	0	0	0	6	11	0.4	0.11	6	0	0	6	3	0.18	6	4	0.22	6	19	0	7	0
2013	6	11878	242	0	2	12.5	8.36	1	0	0	1	16	2	8	45	8.36	58.33	1.72	11.43	2	0	0	0	2	17	7.26	48.37	2	2	0	0	2	0	0	0	71	0	0	71	0	0	71	0	0	71	8	0	1	0
2013	6	11884	1021	0	3	0.08	16.51	1	1	0	0	62	0	0	59	14.21	46.85	1.8	6	3	17	10.27	29.47	3	10	0.67	4.48	3	35	10.38	30.62	3	37	2.3	0.11	6	1	0.06	6	8	0.48	6	28	1.76	6	8	0	8	0
2013	6	11893	255	0	2	0.03	3.09	1	1	0	0	1276	0	0	15	0.45	3	0.15	1	3	0	0	0	3	9	0.45	3	3	0	0	0	3	56	2.64	0.06	2	0	0	2	56	2.64	2	0	0	2	23	0	2	0
2013	6	11897	1005	0	3	28.23	3.91	1	0	0	0	60	0	0	20	3.91	26.05	0.9	6	3	0	0	0	3	13	3.47	23.1	3	0	0	0	3	0	0	0	1276	0	0	1276	0	0	1276	0	0	1276	7	0	0	0
2013	6	11900	909	0	1	36.13	10.52	1	1	0	1	2	1	36.03	201	10.41	81.25	0.55	8	1	0	0	0	1	36	6.27	47	1	0	0	0	1	7	0.11	0.11	2	0	0	2	1	0	2	0	0	2	48	0	0	0
2013	6	11907	917	0	4	33.49	0.15	1	1	0	1	15	1	6	4	0.15	1.78	0.15	1	4	0	0	0	4	1	0.15	1	4	0	0	0	4	1	0	0	15	0	0	15	0	0	15	0	0	15	7	0	0	0
2013	6	11910	877	0	1	28.28	2.45	1	1	0	1	23	1	24.02	6	1	6.67	0.55	3.67	23	0	0	0	23	4	1	6.67	23	0	0	0	23	28	1.45	0.25	1	1	0	1	20	1.2	1	0	0	1	9	0	0	0
2013	6	11913	15885	0	1276	0	0	0	0	0	0	1276	0	0	0	0	0	0	0	1276	0	0	0	1276	0	0	0	1276	0	0	0	1276	0	0	0	1276	0	0	1276	0	0	1276	0	0	1276	0	0	0	0
2013	6	11916	29	1	12	3.7	11.3	1	1	0	1	28	2	15	152	8.18	56.72	0.62	4.15	12	0	0	0	12	96	4.9	32.67	12	0	0	0	12	59	3.12	0.06	12	0	0	12	52	3.12	12	0	0	12	14	0	0	0
2013	6	11921	436	0	1	2.32	1.71	1	1	0	1	27	1	4	6	0.15	1	0.15	1	3	0	0	0	3	1	0.15	1	3	0	0	0	3	28	1.56	0.06	1	0	0	1	27	1.56	1	0	0	1	1	0	0	0
2013	6	11922	841	0	9	3.97	1	1	0	0	0	1276	0	0	15	1	6.63	0.25	1.63	9	0	0	0	9	8	0.6	4	9	0	0	0	9	0	0	0	1276	0	0	1276	0	0	1276	0	0	1276	5	0	0	0
2013	6	11928	622	0	13	1.54	0	1	0	0	0	1276	0	0	1	0	0.13	0	0.13	13	0	0	0	13	0	0	0	13	0	0	0	13	0	0	0	1276	0	0	1276	0	0	1276	0	0	1276	0	0	0	0
2013	6	11932	729	0	3	1.43	5.42	1	1	0	1	6	1	4	14	4.04	30.43	2.75	18.3	5	0	0	0	5	5	4.04	27.92	5	0	0	0	5	23	1.38	0.06	3	2	0.12	3	21	1.26	3	0	0	3	3	0	2	0
2013	6	11933	15885	0	1276	0	0	0	0	0	0	1276	0	0	0	0	0	0	0	1276	0	0	0	1276	0	0	0	1276	0	0	0	1276	0	0	0	1276	0	0	1276	0	0	1276	0	0	1276	0	0	0	0
2013	6	11935	351	0	24	14.94	0	1	0	0	0	1276	0	0	1	0	0	0	0	24	0	0	0	24	1	0	0	24	0	0	0	24	0	0	0	1276	0	0	1276	0	0	1276	0	0	1276	6	0	3	0
2013	6	11943	850	0	1	1.21	1.33	1	1	0	0	52	0	0	20	1.09	7.57	0.34	2.27	1	0	0	0	1	11	0.94	6.27	1	0	0	0	1	4	0.24	0.06	19	1	0.06	19	3	0.18	19	0	0	19	6	0	0	0
2013	6	11946	626	0	1	2.56	30.43	1	1	0	1	1	6	27.5	143	17.63	126.97	3.96	26.42	1	0	0	0	1	90	16.01	106.75	1	0	0	0	1	35	12.8	4	1	0	0	1	31	1.8	1	0	0	1	77	0	0	0
2013	6	11947	445	0	34	1.83	0	0	0	0	0	1276	0	0	0	0	0	0	0	51	0	0	0	51	0	0	0	51	0	0	0	51	0	0	0	34	0	0	34	0	0	34	0	0	34	3	0	0	0
2013	6	11963	936	0	4	1.84	0.05	1	0	0	0	62	0	0	10	0.05	5	0.01	1	4	0	0	0	4	6	0.05	5	4	0	0	0	4	0	0	0	50	0	0	50	0	0	50	0	0	50	4	0	0	0
2013	6	11965	15885	0	36	0	0	0	0	0	0	1276	0	0	0	0	0	0	0	36	0	0	0	36	0	0	0	36	0	0	0	36	0	0	0	1276	0	0	1276	0	0	1276	0	0	1276	0	0	0	0
2013	6	11966	756	0	46	23.17	0	0	0	0	0	1276	0	0	0	0	0	0	0	46	0	0	0	46	0	0	0	46	0	0	0	46	0	0	0	1276	0	0	1276	0	0	1276	0	0	1276	3	0	0	0
2013	6	11967	609	0	1	10.41	1.48	1	1	0	0	70	0	0	10	1.33	8.83	0.67	4.47	1	0	0	0	1	5	1.33	8.83	1	0	0	0	1	1	0.15	0.15	57	0	0	57	0	0	57	0	0	57	12	0	0	0
2013	6	11980	976	0	1	15.15	4.17	1	1	0	0	1276	0	0	18	1.35	9	0.15	1	2	0	0	0	2	12	1.35	9	2	0	0	0	2	47	2.82	0.06	1	0	0	1	47	2.82	1	0	0	1	1	0	0	0
2013	6	11988	215	0	1	6.4	2.82	1	1	0	1	11	1	6	36	0.9	6.95	0.15	1	3	0	0	0	3	24	0.9	6	3	0	0	0	3	33	1.92	0.06	1	1	0.06	1	31	1.86	1	0	0	1	5	0	0	0
2013	6	11998	486	0	1	11.94	31.66	1	1	0	1	2	2	24.04	273	30.39	211.43	2.23	14.87	2	2	0.35	1	2	182	28.26	188.42	2	8	1.5	12.98	2	232	1.27	0.11	1	2	0.06	1	0	0	1	11	1.21	1	60	0	0	0
2013	6	11999	940	0	1	45.18	6.14	1	0	0	1	27	1	5	69	6.14	54.32	0.79	5.23	1	0	0	0	1	28	5.55	36.97	1	0	0	0	1	0	0	0	77	0	0	77	0	0	77	0	0	77	1	0	0	0
2013	6	12000	708	0	6	4.23	4.61	1	1	0	1	27	1	5	20	2.95	21.28	0.65	5.9	6	1	0.65	1.87	6	8	1.2	8	6	7	1.75	13.28	6	21	1.66	0.11	7	0	0	7	13	0.78	7	8	0.88	7	13	0	13	0
2013	6	12010	996	0	1	8.61	3.39	1	1	0	1	15	1	12	8	0.15	1	0.15	1	1	0	0	0	1	4	0.15	1	1	0	0	0	1	55	3.24	0.06	1	1	0.06	1	52	3.12	1	0	0	1	10	0	0	0
2013	6	12016	823	0	1	14.74	17.14	1	1	1	1	2	2	24.03	39	16.71	110.57	4.56	30.42	1	1	0.77	2.2	1	26	12.89	85.9	1	3	1.5	9.88	1	29	0.33	0.11	2	0	0	2	0	0	2	3	0.33	2	14	0	7	0
2013	6	12022	781	0	1	2.99	2.99	1	1	1	1	6	1	4	11	0	3.57	0	1.62	1	0	0	0	1	4	0	0	1	0	0	0	1	58	2.94	0.06	4	3	0.18	4	51	2.76	4	0	0	4	13	0	0	0
2013	6	12023	915	0	3	7.53	5.37	1	1	0	0	68	0	0	16	4.97	20.08	1.94	5.58	3	1	1.94	5.58	3	1	0.15	1	3	2	1.94	5.58	3	5	0.4	0.11	5	0	0	5	3	0.18	5	0	0	5	6	0	4	0
2013	6	12025	298	0	29	26.77	0.31	1	0	0	0	44	0	0	1	0.31	2.08	0.31	2.08	29	0	0	0	29	0	0	0	29	0	0	0	29	0	0	0	55	0	0	55	0	0	55	0	0	55	5	0	5	0
2013	6	12041	639	0	1	5.58	13.67	1	1	0	1	4	2	12	63	13.55	293.95	1.26	59.7	1	0	0	0	1	22	4.39	232.9	1	0	0	0	1	10	0.12	0.06	4	0	0	4	2	0.12	4	0	0	4	13	0	0	0
2013	6	12050	178	0	1	0.02	0	1	1	0	0	1276	0	0	6	0	0.77	0	0.45	1	0	0	0	1	0	0	0	1	0	0	0	1	2	0	0	7	0	0	7	2	0	7	0	0	7	8	0	0	0
2013	6	12058	15885	0	3	0	0	1	0	0	0	1276	0	0	1	0	0	0	0	3	0	0	0	3	0	0	0	3	0	0	0	3	0	0	0	1276	0	0	1276	0	0	1276	0	0	1276	0	0	0	0
2013	6	12065	882	0	2	3.81	7.94	1	1	0	1	21	2	10	81	7.4	64.97	0.91	6.07	2	0	0	0	2	27	5.28	35.2	2	0	0	0	2	9	0.54	0.06	3	0	0	3	9	0.54	3	0	0	3	6	0	0	0
2013	6	12070	689	0	2	2.36	6.34	1	1	1	1	19	1	1.5	37	2.6	17.18	2.45	1.68	2	0	0	0	2	6	0.15	1	2	0	0	0	2	66	3.96	0.06	5	0	0	5	66	3.96	5	0	0	5	16	0	0	0
2013	6	12073	904	0	28	0.9	0	1	0	0	0	1276	0	0	1	0	0.08	0	0.08	28	0	0	0	28	0	0	0	28	0	0	0	28	0	0	0	90	0	0	90	0	0	90	0	0	90	3	0	0	0
2013	6	12075	356	0	1	8.97	2.31	1	1	0	0	90	0	0	49	1.89	36.67	0.84	8.17	1	0	0	0	1	11	1.05	7	1	0	0	0	1	7	0.42	0.06	5	0	0	5	7	0.42	5	0	0	5	1	0	0	0
2013	6	12095	451	0	3	0	28.02	1	1	0	1	10	1	28.02	27	27.78	22.35	14.63	9.75	3	0	0	0	3	5	0	0	3	0	0	0	3	4	0.24	0.06	10	3	0.18	10	1	0.06	10	0	0	10	9	0	0	0
2013	6	12097	728	0	4	3.09	0	1	0	0	0	1276	0	0	10	0	0.25	0	0.25	4	0	0	0	4	0	0	0	4	0	0	0	4	0	0	0	1276	0	0	1276	0	0	1276	0	0	1276	0	0	0	0
2013	6	12102	936	0	1	12.65	19.02	1	1	0	1	11	2	24	13	0.54	3.62	0.39	2.62	6	0	0	0	6	3	0.54	3.62	6	0	0	0	6	313	18.48	0.06	1	33	1.98	1	275	16.5	1	0	0	1	5	0	0	0
2013	6	12111	858	0	1	10.86	28.85	1	1	0	1	5	3	29.04	22	2.21	14.73	0.67	4.43	1	0	0	0	1	15	1.91	12.73	1	0	0	0	1	765	26.64	0.06	1	5	0.3	1	440	26.34	1	0	0	1	13	0	0	0
2013	6	12113	932	0	14	17.65	0	1	0	0	0	1276	0	0	1	0	0	0	0	14	0	0	0	14	0	0	0	14	0	0	0	14	0	0	0	1276	0	0	1276	0	0	1276	0	0	1276	3	0	0	0
2013	6	12120	364	0	1	5.39	1.49	1	1	0	0	1276	0	0	20	1.38	3.37	0.49	1.37	1	0	0	0	1	1	0	0	1	3	0	0	1	1	0.11	0.11	5	0	0	5	0	0	5	0	0	5	2	0	2	0
2013	6	12124	736	0	3	51.97	0.72	1	1	0	0	1276	0	0	7	0.6	4.27	0.15	1	3	0	0	0	3	4	0.6	4	3	0	0	0	3	2	0.12	0.06	5	0	0	5	2	0.12	5	0	0	5	5	0	2	0
2013	6	12127	901	0	11	4.11	0	1	0	0	0	45	0	0	22	0	0	0	0	11	0	0	0	11	0	0	0	11	0	0	0	11	0	0	0	39	0	0	39	0	0	39	0	0	39	0	0	0	0
2013	6	12129	475	0	14	4.31	1.28	1	0	0	0	1276	0	0	7	1.28	8.52	0.78	5.22	14	0	0	0	14	3	0.31	2.08	14	0	0	0	14	0	0	0	1276	0	0	1276	0	0	1276	0	0	1276	0	0	0	0
2013	6	12138	809	0	1	12.95	2.11	1	1	1	1	18	2	5	43	0.19	5.72	0.15	1	1	0	0	0	1	5	0.04	4	1	0	0	0	1	37	1.92	0.06	2	0	0	2	32	1.92	2	0	0	2	15	0	0	0
2013	6	12166	987	0	1	6.66	4.27	1	1	0	0	1276	0	0	2	0	0	0	0	13	0	0	0	13	2	0	0	13	0	0	0	13	67	4.27	0.11	1	2	0.12	1	60	3.6	1	0	0	1	3	0	0	0
2013	6	12201	823	0	3	33.29	0.8	1	0	0	0	46	0	0	8	0.8	5.33	0.2	1.33	3	0	0	0	3	8	0.8	5.33	3	0	0	0	3	0	0	0	46	0	0	46	0	0	46	0	0	46	0	0	0	0
2013	6	12208	783	0	2	0.17	2.97	1	1	0	0	92	0	0	23	1.87	14.93	0.44	2.5	2	1	0.44	1.27	2	4	0.83	5.5	2	5	0.44	1.27	2	25	1.1	0.11	4	0	0	4	15	0	4	10	1.1	4	12	0	3	0
2013	6	12209	764	0	3	22.4	17.37	1	1	0	1	18	1	24.02	95	10.11	114.72	1.51	15.6	5	0	0	0	5	51	9.35	62.3	5	3	0.07	0.7	5	122	7.26	0.06	3	0	0	3	121	7.26	3	0	0	3	4	0	0	0
2013	6	12231	907	0	3	19.52	2.58	1	1	0	1	27	1	5	25	0.6	9.42	0.15	1.08	3	0	0	0	3	5	0.6	4	3	0	0	0	3	34	1.98	0.06	5	0	0	5	33	1.98	5	0	0	5	4	0	0	0
2013	6	12236	331	0	9	27.56	0.26	1	1	0	0	1276	0	0	4	0.15	1	0.15	1	13	0	0	0	13	1	0.15	1	13	0	0	0	13	1	0.11	0.11	9	0	0	9	0	0	9	0	0	9	15	0	3	0
2013	6	12253	863	0	1	5.85	2.66	1	1	0	1	7	2	8	12	1.7	16.28	0.41	2.73	1	0	0	0	1	4	0.83	5.55	1	0	0	0	1	16	0.96	0.06	1	0	0	1	16	0.96	1	0	0	1	4	0	0	0
2013	6	12257	766	0	18	8.89	0.06	1	1	0	0	1276	0	0	1	0	0.58	0	0.58	18	0	0	0	18	0	0	0	18	0	0	0	18	1	0.06	0.06	29	1	0.06	29	0	0	29	0	0	29	4	0	0	0
2013	6	12260	936	0	4	24.73	1.33	1	0	0	0	44	0	0	12	1.33	9.17	0.38	2.53	4	0	0	0	4	3	0.68	4.53	4	0	0	0	4	0	0	0	1276	0	0	1276	0	0	1276	0	0	1276	4	0	0	0
2013	6	12268	967	0	1	26.17	12.54	1	1	0	1	5	2	12.01	37	8.51	56.75	1.19	7.95	1	0	0	0	1	17	4.25	28.32	1	0	0	0	1	133	4.03	0.25	1	27	1.62	1	36	2.16	1	0	0	1	11	0	0	0
2013	6	12274	892	0	15	1.56	4.45	1	0	0	1	16	1	1.5	38	4.45	47.17	0.59	10	15	0	0	0	15	29	4.45	47	15	0	0	0	15	0	0	0	1276	0	0	1276	0	0	1276	0	0	1276	18	0	0	0
2013	6	12297	455	0	1	5.85	6.44	1	1	0	1	17	1	6.01	35	6.14	42.63	1.14	7.57	6	0	0	0	6	22	4.98	33.17	6	0	0	0	6	73	0.3	0.06	1	0	0	1	5	0.3	1	0	0	1	14	0	0	0
2013	6	12304	907	0	1	5.97	10.99	1	1	0	1	7	1	6.01	40	6.87	65.35	0.55	8	1	0	0	0	1	32	6.38	59	1	3	0	0	1	92	4.12	0.55	1	17	1.02	1	4	0.24	1	6	2.86	1	17	0	8	0
2013	6	12308	927	0	1	12.82	15.57	1	1	0	1	24	1	24.02	151	15.51	229.33	1.59	60	1	0	0	0	1	42	9.06	128	1	0	0	0	1	1	0.06	0.06	28	0	0	28	1	0.06	28	0	0	28	31	0	4	0
2013	6	12334	351	0	1	9.34	15.17	1	1	0	1	27	1	5	45	14.87	100.52	2.24	14.9	2	0	0	0	2	20	13.05	86.97	2	0	0	0	2	6	0.3	0.06	1	0	0	1	5	0.3	1	0	0	1	7	0	0	0
2013	6	12380	236	0	1	1.96	10.45	1	1	0	1	26	1	12	85	7.48	47.18	0.28	1.85	1	0	0	0	1	56	6.48	43.18	1	0	0	0	1	42	2.97	0.11	1	5	0.3	1	17	1.02	1	0	0	1	24	0	0	0
2013	6	12388	898	0	1	9.82	0	1	1	0	0	1276	0	0	3	0	0	0	0	28	0	0	0	28	1	0	0	28	0	0	0	28	14	0	0	1	14	0	1	0	0	1	0	0	1	0	0	0	0
2013	6	12391	936	0	1	1.3	8.57	1	1	0	0	33	0	0	67	6.47	52.05	0.77	5.15	1	0	0	0	1	42	6.17	41.1	1	0	0	0	1	36	2.1	0.06	7	4	0.24	7	31	1.86	7	0	0	7	6	0	0	0
2013	6	12395	15885	0	1276	0	0	0	0	0	0	1276	0	0	0	0	0	0	0	1276	0	0	0	1276	0	0	0	1276	0	0	0	1276	0	0	0	1276	0	0	1276	0	0	1276	0	0	1276	0	0	0	0
2013	6	12402	1014	0	1	5.33	2.35	1	1	0	1	8	1	6	28	1.87	25.42	0.45	4.58	1	0	0	0	1	15	1.11	15.3	1	0	0	0	1	8	0.48	0.06	5	6	0.36	5	2	0.12	5	0	0	5	14	0	0	0
2013	6	12405	1014	0	1	0.31	14.25	1	1	0	1	9	2	12	87	10.29	83.43	0.76	5.07	1	0	0	0	1	53	7.53	58.72	1	0	0	0	1	67	3.96	0.06	1	6	0.36	1	61	3.6	1	0	0	1	9	0	0	0
2013	6	12414	932	0	1	38.55	16.15	1	1	0	1	10	1	24.02	65	16.09	177.27	0.75	18	10	0	0	0	10	44	13.99	160	10	0	0	0	10	1	0.06	0.06	275	0	0	275	1	0.06	275	0	0	275	3	0	0	0
2013	6	12420	932	0	2	6.16	16.68	1	1	0	1	27	1	5	110	12.62	83.52	1.87	9.08	2	0	0	0	2	63	9.57	71.13	2	0	0	0	2	18	4.06	0.25	2	0	0	2	1	0.06	2	0	0	2	8	0	0	0
2013	6	12426	251	0	2	23.27	31.23	1	1	0	1	18	1	36.03	28	18.4	192.23	2.98	31.07	2	0	0	0	2	0	0	0	2	21	18.25	190.15	2	131	12.83	0.11	2	0	0	2	25	1.5	2	105	11.33	2	10	0	7	0
2013	6	12427	790	0	2	10.75	3.51	1	1	0	1	16	1	12	22	2.85	20.9	0.58	3.88	2	0	0	0	2	1	0.15	1	2	0	0	0	2	11	0.66	0.06	4	0	0	4	11	0.66	4	0	0	4	4	0	0	0
2013	6	12429	732	0	1	46.83	51.84	1	1	0	1	22	1	36.03	57	40.08	36.43	13.78	9.18	1	0	0	0	1	0	0	0	1	0	0	0	1	196	11.76	0.06	1	0	0	1	196	11.76	1	0	0	1	18	0	0	0
2013	6	12430	342	0	74	8.76	0	0	0	0	0	1276	0	0	0	0	0	0	0	85	0	0	0	85	0	0	0	85	0	0	0	85	0	0	0	74	0	0	74	0	0	74	0	0	74	0	0	0	0
2013	6	12440	272	0	1	0.16	50.36	1	1	0	1	3	9	50	209	48.44	100.88	4.55	5.87	1	0	0	0	1	37	5.02	33.45	1	3	0	0	1	30	1.92	0.25	3	1	0.06	3	19	0.36	3	0	0	3	40	0	2	0
2013	6	12445	841	0	13	0.03	0	1	0	0	0	1276	0	0	1	0	0.27	0	0.27	13	0	0	0	13	0	0	0	13	0	0	0	13	0	0	0	1276	0	0	1276	0	0	1276	0	0	1276	0	0	0	0
2013	6	12451	629	0	1	5.16	29.48	1	1	0	1	1	6	32.02	180	26.58	184.52	3.41	22.7	1	0	0	0	1	125	20.26	135.05	1	0	0	0	1	126	2.9	0.5	1	0	0	1	44	2.4	1	0	0	1	28	0	0	0
2013	6	12459	656	0	2	35.94	49.28	1	1	0	1	4	2	41.03	162	48.62	306.1	4.31	28.72	2	2	0.35	1	2	77	39.16	261.05	2	2	0.35	1	2	11	0.66	0.06	2	0	0	2	11	0.66	2	0	0	2	18	0	2	0
2013	6	12488	1018	0	3	9.21	1.89	1	1	0	0	57	0	0	11	0.15	1	0.15	1	10	0	0	0	10	1	0.15	1	10	0	0	0	10	29	1.74	0.06	3	7	0.42	3	22	1.32	3	0	0	3	0	0	0	0
2013	6	12504	15885	0	1276	0	0	0	0	0	0	1276	0	0	0	0	0	0	0	1276	0	0	0	1276	0	0	0	1276	0	0	0	1276	0	0	0	1276	0	0	1276	0	0	1276	0	0	1276	0	0	0	0
2013	6	12513	871	0	1	12.66	18.49	1	1	0	1	12	2	24.04	51	13.03	91.28	2.46	16.37	1	0	0	0	1	31	12.88	85.85	1	0	0	0	1	312	5.46	0.06	1	11	0.66	1	63	3.78	1	0	0	1	18	0	0	0
2013	6	12518	608	0	2	6.64	0.85	1	1	0	1	7	1	4	4	0.61	4.08	0.31	2.08	2	0	0	0	2	4	0.61	4.08	2	0	0	0	2	8	0.24	0.06	7	1	0.06	7	3	0.18	7	0	0	7	11	0	0	0
2013	6	12526	15885	0	1276	0	0	0	0	0	0	1276	0	0	0	0	0	0	0	1276	0	0	0	1276	0	0	0	1276	0	0	0	1276	0	0	0	1276	0	0	1276	0	0	1276	0	0	1276	0	0	0	0
2013	6	12553	794	0	1	2.52	8.64	1	1	0	1	16	1	2.25	71	7.74	66.93	0.66	4.37	1	0	0	0	1	45	7.59	50.58	1	0	0	0	1	77	0.9	0.06	1	0	0	1	15	0.9	1	0	0	1	25	0	0	0
2013	6	12557	394	0	2	7.33	3.21	1	1	0	0	55	0	0	33	2.13	24.78	0.78	8.6	3	0	0	0	3	20	0.9	6	3	0	0	0	3	18	1.08	0.06	2	0	0	2	18	1.08	2	0	0	2	10	0	0	0
2013	6	12569	682	0	20	2.46	1.11	1	1	0	0	1276	0	0	5	0.94	4	0.49	1	20	0	0	0	20	3	0.45	3	20	0	0	0	20	2	0.17	0.11	25	0	0	25	1	0.06	25	0	0	25	0	0	0	0
2013	6	12573	1022	0	3	8.85	26.88	1	1	0	1	20	1	36.02	28	20.6	21.12	19.82	9.92	3	0	0	0	3	9	0.63	4.82	3	0	0	0	3	109	6.28	0.11	3	0	0	3	101	6.06	3	0	0	3	26	0	2	0
2013	6	12577	913	0	3	37.52	0.15	1	0	0	0	1276	0	0	3	0.15	1.9	0.15	1	3	0	0	0	3	2	0.15	1	3	0	0	0	3	0	0	0	90	0	0	90	0	0	90	0	0	90	3	0	0	0
2013	6	12610	922	0	2	18.69	0.6	1	1	0	0	1276	0	0	4	0.3	2	0.15	1	4	0	0	0	4	2	0.3	2	4	0	0	0	4	5	0.3	0.06	2	0	0	2	5	0.3	2	0	0	2	5	0	0	0
2013	6	12621	905	0	1	0.48	1.21	1	1	0	0	32	0	0	8	0.45	3.23	0.15	1	4	0	0	0	4	3	0.3	2	4	0	0	0	4	9	0.76	0.15	1	3	0.18	1	1	0.06	1	2	0.22	1	5	2.6	1	0
2013	6	12624	467	0	2	12.53	0	1	1	0	0	1276	0	0	2	0	1.93	0	1.6	2	0	0	0	2	0	0	0	2	0	0	0	2	1	0	0	20	0	0	20	0	0	20	0	0	20	4	0	0	0
2013	6	12637	15885	0	14	0	0	1	0	0	0	1276	0	0	1	0	0	0	0	14	0	0	0	14	0	0	0	14	0	0	0	14	0	0	0	1276	0	0	1276	0	0	1276	0	0	1276	0	0	0	0
2013	6	12641	497	0	2	1.07	6	1	1	0	0	1276	0	0	17	0.6	4	0.15	1	5	0	0	0	5	9	0.6	4	5	0	0	0	5	90	5.4	0.06	2	18	1.08	2	72	4.32	2	0	0	2	8	0	0	0
2013	6	12642	819	0	1	5.57	40.53	1	1	0	1	1	4	37.05	248	40.53	257.55	2.74	11.83	1	0	0	0	1	104	20.9	139.35	1	6	1.54	6.63	1	8	0	0	6	0	0	6	0	0	6	0	0	6	15	0	1	0
2013	6	12652	634	0	1	2.61	12.95	1	1	0	1	3	4	15.5	52	12.65	93.48	2.95	19.63	1	0	0	0	1	26	12.65	84.35	1	0	0	0	1	7	0.3	0.06	3	4	0.18	3	2	0.12	3	0	0	3	14	0	0	0
2013	6	12656	888	0	1	2.04	2.17	1	1	0	0	1276	0	0	8	0.64	6.35	0.27	1.82	1	0	0	0	1	0	0	0	1	0	0	0	1	18	1.53	0.11	1	0	0	1	9	0.54	1	9	0.99	1	8	0	1	0
2013	6	12660	490	0	8	2.39	0.91	1	1	0	0	1276	0	0	8	0.79	5.28	0.19	1.28	8	0	0	0	8	0	0	0	8	0	0	0	8	2	0.12	0.06	9	0	0	9	1	0.06	9	0	0	9	0	0	0	0
2013	6	12666	929	0	2	4.83	3.15	1	1	0	1	15	1	6	13	0.3	2	0.3	2	22	0	0	0	22	10	0.3	2	22	0	0	0	22	41	2.85	0.11	2	31	1.86	2	0	0	2	9	0.99	2	10	0	3	0
2013	6	12672	998	0	2	5.16	4.51	1	1	0	1	16	2	7.51	54	4.51	35.95	0.71	4.7	2	0	0	0	2	27	4.43	29.53	2	6	0.08	0.83	2	22	0	0	10	0	0	10	0	0	10	0	0	10	19	0	3	0
2013	6	12674	872	0	2	45.23	2.02	1	1	0	0	1276	0	0	10	1.91	6.05	0.79	2.27	8	0	0	0	8	1	0.15	1	8	7	1.76	5.05	8	5	0.11	0.11	2	0	0	2	4	0	2	1	0.11	2	5	0	2	0
2013	6	12679	15885	0	1276	0	0	0	0	0	0	1276	0	0	0	0	0	0	0	1276	0	0	0	1276	0	0	0	1276	0	0	0	1276	0	0	0	1276	0	0	1276	0	0	1276	0	0	1276	0	0	0	0
2013	6	12687	191	0	2	9.74	1.97	1	0	0	0	1276	0	0	21	1.97	13.92	0.16	1.08	2	0	0	0	2	14	1.81	12.08	2	0	0	0	2	0	0	0	1276	0	0	1276	0	0	1276	0	0	1276	3	0	0	0
2013	6	12692	970	0	1	10.69	30.34	1	1	0	1	8	4	41	145	25.1	150.02	1.82	12.13	1	0	0	0	1	59	17.93	119.53	1	0	0	0	1	79	5.24	0.25	1	5	0.3	1	62	3.48	1	0	0	1	22	0	0	0
2013	6	12703	321	0	1	7.35	7.64	1	1	0	1	29	1	15	10	1.28	12.03	1.13	7.55	2	0	0	0	2	3	1.28	8.55	2	0	0	0	2	106	6.36	0.06	1	0	0	1	106	6.36	1	0	0	1	5	0	0	0
2013	6	12705	910	0	1	4.25	10.02	1	1	0	1	16	1	1.5	37	10.02	90.33	0.63	12	2	0	0	0	2	31	9.04	88	2	0	0	0	2	7	0	0	1	0	0	1	7	0	1	0	0	1	4	0	0	0
2013	6	12708	1005	0	1	10.9	7.3	1	1	0	1	6	2	11.92	43	5.51	41.42	2.11	14.08	4	0	0	0	4	22	5.3	35.33	4	0	0	0	4	163	1.79	0.11	1	1	0.06	1	29	1.62	1	1	0.11	1	14	0	3	0
2013	6	12720	801	0	3	5.29	9.38	1	1	0	1	4	1	5	31	7.94	53.58	2.17	14.43	4	0	0	0	4	14	6.26	41.7	4	0	0	0	4	26	1.44	0.06	3	0	0	3	24	1.44	3	0	0	3	7	0	0	0
2013	6	12721	906	0	1	16.02	0.9	1	0	0	0	82	0	0	19	0.9	7.33	0.45	3	1	0	0	0	1	13	0.9	6	1	0	0	0	1	0	0	0	91	0	0	91	0	0	91	0	0	91	1	0	0	0
2013	6	12724	926	0	1	65.63	66.1	1	1	0	1	4	2	24.04	475	59.1	492.08	4.4	27	1	0	0	0	1	285	43.46	366	1	0	0	0	1	426	7	0.25	1	0	0	1	0	0	1	0	0	1	92	0	0	0
2013	6	12730	690	0	2	3.4	3.31	1	1	0	1	2	1	4	42	3.31	24.57	1.12	7.45	2	0	0	0	2	32	3.16	21.05	2	0	0	0	2	1	0	0	2	0	0	2	0	0	2	0	0	2	35	0	0	0
2013	6	12741	796	0	2	10.53	5.86	1	1	0	1	16	1	1.5	44	4.78	26.03	0.56	3.73	2	1	0.18	0.5	2	23	1.91	12.72	2	8	1.55	4.52	2	13	1.08	0.11	11	6	0.36	11	1	0.06	11	4	0.44	11	20	0	7	0
2013	6	12742	928	0	1	9.71	8.99	1	1	0	1	16	1	1.5	35	7.37	76.78	0.91	26	3	0	0	0	3	28	7.37	76	3	0	0	0	3	27	1.62	0.06	1	20	1.2	1	7	0.42	1	0	0	1	4	0	0	0
2013	6	12756	792	0	2	13.37	1.65	1	1	0	0	1276	0	0	2	0	0	0	0	2	0	0	0	2	1	0	0	2	0	0	0	2	13	1.65	0.55	2	0	0	2	10	0	2	3	1.65	2	1	0	1	0
2013	6	12772	15885	0	1276	0	0	0	0	0	0	1276	0	0	0	0	0	0	0	1276	0	0	0	1276	0	0	0	1276	0	0	0	1276	0	0	0	1276	0	0	1276	0	0	1276	0	0	1276	0	0	0	0
2013	6	12777	1009	0	1	4.93	11.53	1	1	0	1	4	2	12	104	10.79	70.42	2.22	6.37	1	4	3.09	8.85	1	64	3.75	41.7	1	10	5.43	16.53	1	11	0.75	0.11	1	4	0.24	1	0	0	1	5	0.29	1	15	0	8	0
2013	6	12784	804	0	1276	14.46	0	0	0	0	0	1276	0	0	0	0	0	0	0	1276	0	0	0	1276	0	0	0	1276	0	0	0	1276	0	0	0	1276	0	0	1276	0	0	1276	0	0	1276	0	0	0	0
2013	6	12786	768	0	1	12.73	22.28	1	1	0	1	4	1	18	99	4.74	32	0.82	5.48	1	0	0	0	1	53	4.59	30.62	1	0	0	0	1	292	17.54	0.5	1	0	0	1	288	17.04	1	0	0	1	10	0	0	0
2013	6	12794	902	0	6	0.03	14.37	1	1	0	1	18	1	6.01	22	1.2	11.27	0.15	2.7	7	0	0	0	7	10	1.2	8	7	0	0	0	7	233	13.17	2	6	8	0.48	6	147	8.58	6	0	0	6	45	2	2	0
2013	6	12801	891	0	1	10.22	5.93	1	1	0	1	16	1	2.25	17	5.81	76.97	0.75	18	1	0	0	0	1	12	5.66	75	1	0	0	0	1	27	0.12	0.06	1	0	0	1	2	0.12	1	0	0	1	10	0	0	0
2013	6	12802	936	0	1	11.56	0.7	1	1	0	0	1276	0	0	9	0.52	3.88	0.22	1.45	1	0	0	0	1	3	0.52	3.45	1	0	0	0	1	3	0.18	0.06	10	0	0	10	3	0.18	10	0	0	10	5	0	1	0
2013	6	12811	752	0	4	0	0	1	0	0	0	1276	0	0	1	0	0	0	0	4	0	0	0	4	0	0	0	4	0	0	0	4	0	0	0	1276	0	0	1276	0	0	1276	0	0	1276	0	0	0	0
2013	6	12813	921	0	8	20.5	3.48	1	0	0	1	29	1	6	19	3.48	60.13	0.79	20	8	0	0	0	8	14	3.48	57	8	0	0	0	8	0	0	0	33	0	0	33	0	0	33	0	0	33	9	0	0	0
2013	6	12815	1023	0	1	8.55	3.42	1	1	0	1	21	1	6.01	4	0	5.4	0	3.67	4	0	0	0	4	0	0	0	4	0	0	0	4	107	3.42	0.06	1	0	0	1	57	3.42	1	0	0	1	9	0	0	0
2013	6	12820	714	0	26	46.06	0	0	0	0	1	26	1	5	0	0	0	0	0	30	0	0	0	30	0	0	0	30	0	0	0	30	0	0	0	30	0	0	30	0	0	30	0	0	30	0	0	0	0
2013	6	12826	1009	0	1	11.91	11.1	1	1	0	1	1	2	18	75	5.17	52.45	0.83	2.92	1	0	0	0	1	45	3.5	41.63	1	5	1.35	6.43	1	98	5.93	0.11	1	3	0.18	1	94	5.64	1	1	0.11	1	7	0	2	0
2013	6	12834	834	0	1	3.84	9.37	1	1	1	1	29	1	12.01	118	9.08	71.78	1.24	8.23	2	1	0.25	0.7	2	48	8.06	53.75	2	4	0.42	1.2	2	99	0.29	0.11	1	2	0.12	1	1	0.06	1	0	0	1	26	0	2	0
2013	6	12836	809	0	1	3.16	8.23	1	1	0	1	16	2	5.5	26	2.25	15.28	0.25	1.63	2	0	0	0	2	22	2.17	14.47	2	2	0.08	0.82	2	92	5.98	0.11	1	73	4.38	1	1	0.06	1	1	0.11	1	17	0	0	0
2013	6	12838	417	0	4	23.78	1.49	1	1	0	1	20	1	24.02	32	1.07	16	0.17	2.33	4	0	0	0	4	11	0.92	6.1	4	0	0	0	4	7	0.42	0.06	4	0	0	4	7	0.42	4	0	0	4	9	0	0	0
2013	6	12843	909	0	8	0.01	0	1	0	0	0	1276	0	0	3	0	0	0	0	8	0	0	0	8	0	0	0	8	0	0	0	8	0	0	0	59	0	0	59	0	0	59	0	0	59	3	0	0	0
2013	6	12844	906	0	3	5.42	0.3	1	1	0	0	1276	0	0	6	0.3	2.47	0.15	1	4	0	0	0	4	2	0.15	1	4	0	0	0	4	20	0	0	3	0	0	3	20	0	3	0	0	3	0	0	0	0
2013	6	12863	961	0	1	10.63	3	1	1	0	0	1276	0	0	21	2.94	22.05	0.61	4.02	2	1	0.61	1.75	2	1	0.6	4.02	2	2	0.92	4.93	2	1	0.06	0.06	1	0	0	1	1	0.06	1	0	0	1	11	0	0	0
2013	6	12864	914	0	3	17.27	4.66	1	1	0	1	3	1	6.01	30	3.25	18.27	0.54	2	5	1	0.54	1.55	5	10	1.5	10	5	7	1	2.87	5	14	1.41	0.25	3	0	0	3	3	0	3	4	0.44	3	19	0	13	0
2013	6	12875	907	0	7	8.66	3.35	1	1	0	1	28	1	12	24	3.23	24.02	0.47	4	7	1	0.19	0.53	7	17	3.04	22	7	1	0.19	0.53	7	2	0.12	0.06	12	0	0	12	2	0.12	12	0	0	12	9	0	2	0
2013	6	12876	769	0	1	3.26	1.98	1	1	0	1	16	1	1.5	20	0.9	8.62	0.15	1	2	0	0	0	2	7	0.9	6	2	0	0	0	2	18	1.08	0.06	1	18	1.08	1	0	0	1	0	0	1	7	0	0	0
2013	6	12891	979	0	1	12.43	1.42	1	0	0	0	1276	0	0	7	1.42	9.47	0.7	4.68	1	0	0	0	1	4	1.27	8.47	1	0	0	0	1	0	0	0	1276	0	0	1276	0	0	1276	0	0	1276	3	0	0	0
2013	6	12906	15885	0	38	0	0	0	0	0	0	1276	0	0	0	0	0	0	0	38	0	0	0	38	0	0	0	38	0	0	0	38	0	0	0	1276	0	0	1276	0	0	1276	0	0	1276	0	0	0	0
2013	6	12919	705	0	1	13.41	3.16	1	1	0	1	27	1	5	28	1.9	12.82	0.4	2.67	2	0	0	0	2	15	1	6.67	2	0	0	0	2	21	1.26	0.06	1	13	0.78	1	8	0.48	1	0	0	1	5	0	0	0
2013	6	12939	370	0	5	12.05	1.53	1	1	0	1	1276	1	12	16	0.6	4	0.15	1	5	0	0	0	5	5	0.45	3	5	0	0	0	5	5	0.93	0.75	18	0	0	18	3	0.18	18	0	0	18	9	0	0	0
2013	6	12941	965	0	1	3.24	4.33	1	1	0	0	57	0	0	37	1.93	29.9	0.4	6.2	2	0	0	0	2	10	1.93	12.87	2	0	0	0	2	40	2.4	0.06	1	0	0	1	40	2.4	1	0	0	1	14	0	0	0
2013	6	12945	856	0	1	5.85	17.08	1	1	0	0	30	0	0	145	17.08	134.82	0.98	6.53	1	0	0	0	1	96	13.82	92.13	1	0	0	0	1	66	0	0	1	0	0	1	0	0	1	0	0	1	6	0	0	0
2013	6	12956	484	0	3	34.77	13.37	1	1	0	1	15	1	24.02	52	12.65	86.22	1.66	11.07	8	0	0	0	8	40	12.65	84.32	8	0	0	0	8	12	0.72	0.06	3	0	0	3	12	0.72	3	0	0	3	0	0	0	0
2013	6	12958	923	0	1	0.03	1.7	1	1	0	0	39	0	0	28	0.5	3.83	0.2	1.35	1	0	0	0	1	6	0.5	3.35	1	0	0	0	1	20	1.2	0.06	17	0	0	17	20	1.2	17	0	0	17	2	0	0	0
2013	6	12981	921	0	1	22.22	15.35	1	1	0	1	7	1	24.02	59	13	117.32	0.96	20	1	5	1.79	5.12	1	38	9.62	104	1	11	2.53	7.53	1	25	2.35	0.11	1	0	0	1	8	0.48	1	17	1.87	1	16	0	5	0
2013	6	12987	919	0	2	13.13	15.9	1	1	0	1	26	1	23.01	28	14.14	57.47	3.61	10.37	2	9	8.21	23.57	2	8	2.25	15	2	13	10.65	32.08	2	22	1.76	0.11	2	0	0	2	0	0	2	16	1.76	2	38	0	38	0
2013	6	12995	907	0	4	4.23	1.65	1	1	0	1	19	1	4	3	0.15	1.37	0.15	1	4	0	0	0	4	1	0.15	1	4	0	0	0	4	26	1.5	0.06	19	0	0	19	25	1.5	19	0	0	19	9	0	0	0
2013	6	13001	599	0	1	4.94	6.47	1	1	0	0	36	0	0	14	3.01	7.62	1.78	3.65	2	0	0	0	2	0	0	0	2	6	0	0	2	41	3.46	0.11	1	4	0.24	1	17	1.02	1	16	1.76	1	6	0	2	0
2013	6	13003	930	0	3	26.27	7.09	1	1	0	1	26	1	6.01	18	6.76	104	1.23	42	5	0	0	0	5	14	5.86	98	5	0	0	0	5	48	0.33	0.11	3	0	0	3	0	0	3	3	0.33	3	21	0	2	0
2013	6	13010	374	0	1	12.74	0.78	1	1	0	1	16	2	13.5	3	0	0.72	0	0.72	18	0	0	0	18	0	0	0	18	0	0	0	18	13	0.78	0.06	1	0	0	1	13	0.78	1	0	0	1	7	0	0	0
2013	6	13018	826	0	1	3.12	8.02	1	1	0	0	46	0	0	22	3.16	22.15	0.75	5	2	0	0	0	2	13	2.53	16.83	2	0	0	0	2	82	4.86	0.06	1	16	0.96	1	65	3.9	1	0	0	1	9	0	1	0
2013	6	13028	948	0	1	5.87	2.53	1	1	0	1	8	1	6.01	18	2.05	15.12	0.47	3.13	1	0	0	0	1	9	1.52	10.15	1	0	0	0	1	23	0.48	0.06	3	5	0.3	3	3	0.18	3	0	0	3	12	0	0	0
2013	6	13058	941	0	3	6.02	0	1	1	0	0	32	0	0	17	0	1.32	0	0.78	3	0	0	0	3	0	0	0	3	0	0	0	3	6	0	0	28	0	0	28	0	0	28	0	0	28	4	0	0	0
2013	6	13079	15885	0	1276	0	0	0	0	0	0	1276	0	0	0	0	0	0	0	1276	0	0	0	1276	0	0	0	1276	0	0	0	1276	0	0	0	1276	0	0	1276	0	0	1276	0	0	1276	0	0	0	0
2013	6	13109	15885	0	1276	0	0	0	0	0	0	1276	0	0	0	0	0	0	0	1276	0	0	0	1276	0	0	0	1276	0	0	0	1276	0	0	0	1276	0	0	1276	0	0	1276	0	0	1276	0	0	0	0
2013	6	13114	944	0	1	12.93	0.85	1	0	0	0	1276	0	0	7	0.85	5.68	0.25	1.68	1	0	0	0	1	5	0.85	5.68	1	0	0	0	1	0	0	0	1276	0	0	1276	0	0	1276	0	0	1276	3	0	0	0
2013	6	13122	744	0	5	7.9	2.43	1	0	0	0	61	0	0	7	2.43	16.67	0.68	4.53	5	0	0	0	5	5	2.43	16.17	5	0	0	0	5	0	0	0	37	0	0	37	0	0	37	0	0	37	5	0	0	0
2013	6	13134	968	0	1	0.04	1.59	1	1	0	0	54	0	0	169	0.75	5.05	0.15	1	1	0	0	0	1	41	0.75	5	1	0	0	0	1	20	0.84	0.06	23	0	0	23	20	0.84	23	0	0	23	13	0	0	0
[truncated: 64,470 more rows]
[truncated: 16 more columns]
