# Supplementary material for: Optimized customer churn prediction using tabular generative adversarial network (GAN)-based hybrid sampling method and cost-sensitive learning
Source: PeerJ Comput Sci. 2025 Jun 19;11:e2949. doi: 10.7717/peerj-cs.2949 (PMC12193428; doi:10.7717/peerj-cs.2949)
Supplement: Supplemental Information 3 [file peerj-cs-11-2949-s003.zip › dataset/telco 1.csv]

gender	SeniorCitizen	Partner	Dependents	tenure	PhoneService	MultipleLines	InternetService	OnlineSecurity	OnlineBackup	DeviceProtection	TechSupport	StreamingTV	StreamingMovies	Contract	PaperlessBilling	PaymentMethod	MonthlyCharges	TotalCharges	Churn
Female	0	Yes	No	1	No	No phone service	DSL	No	Yes	No	No	No	No	Month-to-month	Yes	Electronic check	29.85	29.85	No
Male	0	No	No	34	Yes	No	DSL	Yes	No	Yes	No	No	No	One year	No	Mailed check	56.95	1889.5	No
Male	0	No	No	2	Yes	No	DSL	Yes	Yes	No	No	No	No	Month-to-month	Yes	Mailed check	53.85	108.15	Yes
Male	0	No	No	45	No	No phone service	DSL	Yes	No	Yes	Yes	No	No	One year	No	Bank transfer (automatic)	42.3	1840.75	No
Female	0	No	No	2	Yes	No	Fiber optic	No	No	No	No	No	No	Month-to-month	Yes	Electronic check	70.7	151.65	Yes
Female	0	No	No	8	Yes	Yes	Fiber optic	No	No	Yes	No	Yes	Yes	Month-to-month	Yes	Electronic check	99.65	820.5	Yes
Male	0	No	Yes	22	Yes	Yes	Fiber optic	No	Yes	No	No	Yes	No	Month-to-month	Yes	Credit card (automatic)	89.1	1949.4	No
Female	0	No	No	10	No	No phone service	DSL	Yes	No	No	No	No	No	Month-to-month	No	Mailed check	29.75	301.9	No
Female	0	Yes	No	28	Yes	Yes	Fiber optic	No	No	Yes	Yes	Yes	Yes	Month-to-month	Yes	Electronic check	104.8	3046.05	Yes
Male	0	No	Yes	62	Yes	No	DSL	Yes	Yes	No	No	No	No	One year	No	Bank transfer (automatic)	56.15	3487.95	No
Male	0	Yes	Yes	13	Yes	No	DSL	Yes	No	No	No	No	No	Month-to-month	Yes	Mailed check	49.95	587.45	No
Male	0	No	No	16	Yes	No	No	No internet service	No internet service	No internet service	No internet service	No internet service	No internet service	Two year	No	Credit card (automatic)	18.95	326.8	No
Male	0	Yes	No	58	Yes	Yes	Fiber optic	No	No	Yes	No	Yes	Yes	One year	No	Credit card (automatic)	100.35	5681.1	No
Male	0	No	No	49	Yes	Yes	Fiber optic	No	Yes	Yes	No	Yes	Yes	Month-to-month	Yes	Bank transfer (automatic)	103.7	5036.3	Yes
Male	0	No	No	25	Yes	No	Fiber optic	Yes	No	Yes	Yes	Yes	Yes	Month-to-month	Yes	Electronic check	105.5	2686.05	No
Female	0	Yes	Yes	69	Yes	Yes	Fiber optic	Yes	Yes	Yes	Yes	Yes	Yes	Two year	No	Credit card (automatic)	113.25	7895.15	No
Female	0	No	No	52	Yes	No	No	No internet service	No internet service	No internet service	No internet service	No internet service	No internet service	One year	No	Mailed check	20.65	1022.95	No
Male	0	No	Yes	71	Yes	Yes	Fiber optic	Yes	No	Yes	No	Yes	Yes	Two year	No	Bank transfer (automatic)	106.7	7382.25	No
Female	0	Yes	Yes	10	Yes	No	DSL	No	No	Yes	Yes	No	No	Month-to-month	No	Credit card (automatic)	55.2	528.35	Yes
Female	0	No	No	21	Yes	No	Fiber optic	No	Yes	Yes	No	No	Yes	Month-to-month	Yes	Electronic check	90.05	1862.9	No
Male	1	No	No	1	No	No phone service	DSL	No	No	Yes	No	No	Yes	Month-to-month	Yes	Electronic check	39.65	39.65	Yes
Male	0	Yes	No	12	Yes	No	No	No internet service	No internet service	No internet service	No internet service	No internet service	No internet service	One year	No	Bank transfer (automatic)	19.8	202.25	No
Male	0	No	No	1	Yes	No	No	No internet service	No internet service	No internet service	No internet service	No internet service	No internet service	Month-to-month	No	Mailed check	20.15	20.15	Yes
Female	0	Yes	No	58	Yes	Yes	DSL	No	Yes	No	Yes	No	No	Two year	Yes	Credit card (automatic)	59.9	3505.1	No
Male	0	Yes	Yes	49	Yes	No	DSL	Yes	Yes	No	Yes	No	No	Month-to-month	No	Credit card (automatic)	59.6	2970.3	No
Female	0	No	No	30	Yes	No	DSL	Yes	Yes	No	No	No	No	Month-to-month	Yes	Bank transfer (automatic)	55.3	1530.6	No
Male	0	Yes	Yes	47	Yes	Yes	Fiber optic	No	Yes	No	No	Yes	Yes	Month-to-month	Yes	Electronic check	99.35	4749.15	Yes
Male	0	Yes	Yes	1	No	No phone service	DSL	No	Yes	No	No	No	No	Month-to-month	No	Electronic check	30.2	30.2	Yes
Male	0	Yes	No	72	Yes	Yes	DSL	Yes	Yes	Yes	Yes	Yes	Yes	Two year	Yes	Credit card (automatic)	90.25	6369.45	No
Female	0	No	Yes	17	Yes	No	DSL	No	No	No	No	Yes	Yes	Month-to-month	Yes	Mailed check	64.7	1093.1	Yes
Female	1	Yes	No	71	Yes	Yes	Fiber optic	Yes	Yes	Yes	Yes	No	No	Two year	Yes	Credit card (automatic)	96.35	6766.95	No
Male	1	Yes	No	2	Yes	No	Fiber optic	No	No	Yes	No	Yes	Yes	Month-to-month	Yes	Credit card (automatic)	95.5	181.65	No
Female	0	Yes	Yes	27	Yes	No	DSL	Yes	Yes	Yes	Yes	No	No	One year	No	Mailed check	66.15	1874.45	No
Male	0	No	No	1	Yes	No	No	No internet service	No internet service	No internet service	No internet service	No internet service	No internet service	Month-to-month	No	Bank transfer (automatic)	20.2	20.2	No
Male	1	No	No	1	Yes	No	DSL	No	No	No	No	No	No	Month-to-month	No	Bank transfer (automatic)	45.25	45.25	No
Female	0	Yes	Yes	72	Yes	Yes	Fiber optic	Yes	Yes	No	Yes	Yes	No	Two year	No	Bank transfer (automatic)	99.9	7251.7	No
Male	0	No	No	5	Yes	No	Fiber optic	No	No	No	No	No	No	Month-to-month	Yes	Electronic check	69.7	316.9	Yes
Female	0	No	No	46	Yes	No	Fiber optic	No	No	Yes	No	No	No	Month-to-month	Yes	Credit card (automatic)	74.8	3548.3	No
Male	0	No	No	34	Yes	Yes	Fiber optic	No	Yes	Yes	No	Yes	Yes	Month-to-month	Yes	Electronic check	106.35	3549.25	Yes
Female	0	No	No	11	Yes	Yes	Fiber optic	No	No	Yes	No	Yes	Yes	Month-to-month	Yes	Bank transfer (automatic)	97.85	1105.4	Yes
Male	0	Yes	Yes	10	Yes	No	DSL	No	Yes	No	No	No	No	One year	No	Mailed check	49.55	475.7	No
Female	0	Yes	Yes	70	Yes	Yes	DSL	Yes	Yes	No	No	Yes	No	Two year	Yes	Credit card (automatic)	69.2	4872.35	No
Female	0	Yes	Yes	17	Yes	No	No	No internet service	No internet service	No internet service	No internet service	No internet service	No internet service	One year	No	Mailed check	20.75	418.25	No
Female	0	No	No	63	Yes	Yes	DSL	Yes	Yes	Yes	Yes	Yes	No	Two year	Yes	Credit card (automatic)	79.85	4861.45	No
Female	0	Yes	No	13	Yes	Yes	DSL	Yes	Yes	No	Yes	Yes	No	Month-to-month	Yes	Electronic check	76.2	981.45	No
Female	0	No	No	49	Yes	Yes	Fiber optic	No	No	No	No	No	Yes	Month-to-month	Yes	Electronic check	84.5	3906.7	No
Male	0	No	No	2	Yes	No	DSL	No	Yes	No	No	No	No	Month-to-month	No	Mailed check	49.25	97	No
Female	0	No	No	2	Yes	No	Fiber optic	No	No	No	No	Yes	No	Month-to-month	Yes	Electronic check	80.65	144.15	Yes
Male	0	No	No	52	Yes	Yes	DSL	Yes	No	No	Yes	Yes	Yes	Two year	Yes	Credit card (automatic)	79.75	4217.8	No
Female	0	Yes	Yes	69	Yes	Yes	DSL	Yes	No	Yes	Yes	No	No	Two year	Yes	Credit card (automatic)	64.15	4254.1	No
Female	1	No	No	43	Yes	Yes	Fiber optic	No	Yes	No	No	Yes	No	Month-to-month	Yes	Electronic check	90.25	3838.75	No
Female	0	No	No	15	Yes	No	Fiber optic	Yes	Yes	No	No	Yes	Yes	Month-to-month	Yes	Credit card (automatic)	99.1	1426.4	Yes
Female	1	Yes	No	25	Yes	Yes	DSL	Yes	No	No	Yes	Yes	No	Month-to-month	Yes	Credit card (automatic)	69.5	1752.65	No
Female	1	Yes	No	8	Yes	Yes	Fiber optic	No	Yes	No	No	No	No	Month-to-month	Yes	Credit card (automatic)	80.65	633.3	Yes
Female	1	Yes	Yes	60	Yes	No	DSL	Yes	Yes	Yes	Yes	No	Yes	One year	Yes	Credit card (automatic)	74.85	4456.35	No
Male	1	No	No	18	Yes	Yes	Fiber optic	No	No	No	No	Yes	Yes	Month-to-month	Yes	Electronic check	95.45	1752.55	Yes
Female	0	Yes	Yes	63	Yes	Yes	Fiber optic	Yes	No	No	No	Yes	Yes	One year	Yes	Credit card (automatic)	99.65	6311.2	No
Male	1	Yes	Yes	66	Yes	Yes	Fiber optic	No	Yes	Yes	Yes	Yes	Yes	One year	Yes	Electronic check	108.45	7076.35	No
Female	0	Yes	Yes	34	Yes	Yes	No	No internet service	No internet service	No internet service	No internet service	No internet service	No internet service	Two year	No	Credit card (automatic)	24.95	894.3	No
Female	0	No	No	72	Yes	Yes	Fiber optic	No	No	Yes	Yes	Yes	Yes	Two year	Yes	Credit card (automatic)	107.5	7853.7	No
Female	0	Yes	No	47	Yes	Yes	Fiber optic	No	No	Yes	No	Yes	Yes	Month-to-month	Yes	Electronic check	100.5	4707.1	No
Male	0	No	No	60	Yes	Yes	Fiber optic	No	Yes	No	No	Yes	No	Month-to-month	Yes	Bank transfer (automatic)	89.9	5450.7	No
Male	0	Yes	No	72	No	No phone service	DSL	Yes	Yes	Yes	No	No	No	Two year	No	Bank transfer (automatic)	42.1	2962	No
Female	0	Yes	Yes	18	Yes	No	DSL	No	No	Yes	Yes	No	No	One year	Yes	Credit card (automatic)	54.4	957.1	No
Female	0	No	No	9	Yes	Yes	Fiber optic	No	No	No	No	Yes	Yes	Month-to-month	No	Electronic check	94.4	857.25	Yes
Female	0	No	No	3	Yes	No	DSL	No	Yes	No	Yes	Yes	Yes	Month-to-month	Yes	Electronic check	75.3	244.1	No
Male	0	Yes	No	47	Yes	Yes	Fiber optic	No	Yes	No	No	No	No	One year	Yes	Electronic check	78.9	3650.35	No
Female	0	No	No	31	Yes	No	DSL	No	Yes	Yes	Yes	Yes	Yes	Two year	No	Mailed check	79.2	2497.2	No
Female	0	Yes	Yes	50	Yes	No	No	No internet service	No internet service	No internet service	No internet service	No internet service	No internet service	Two year	No	Bank transfer (automatic)	20.15	930.9	No
Male	0	No	No	10	Yes	No	Fiber optic	Yes	No	Yes	No	No	No	Month-to-month	Yes	Mailed check	79.85	887.35	No
Male	0	No	No	1	Yes	No	DSL	No	No	No	Yes	No	No	Month-to-month	No	Mailed check	49.05	49.05	No
Female	0	Yes	Yes	52	Yes	No	No	No internet service	No internet service	No internet service	No internet service	No internet service	No internet service	One year	Yes	Electronic check	20.4	1090.65	No
Male	1	Yes	Yes	64	Yes	Yes	Fiber optic	Yes	No	Yes	Yes	Yes	Yes	Two year	Yes	Bank transfer (automatic)	111.6	7099	No
Male	0	Yes	Yes	62	Yes	Yes	No	No internet service	No internet service	No internet service	No internet service	No internet service	No internet service	Two year	Yes	Bank transfer (automatic)	24.25	1424.6	No
Female	0	No	Yes	3	Yes	No	DSL	Yes	No	No	Yes	No	Yes	Month-to-month	Yes	Bank transfer (automatic)	64.5	177.4	No
Female	1	No	No	56	Yes	Yes	Fiber optic	Yes	Yes	Yes	No	Yes	Yes	One year	No	Electronic check	110.5	6139.5	No
Female	0	No	No	46	Yes	No	DSL	No	No	No	No	No	Yes	One year	No	Credit card (automatic)	55.65	2688.85	No
Female	0	Yes	Yes	8	Yes	No	DSL	Yes	Yes	No	No	No	No	Month-to-month	No	Mailed check	54.65	482.25	No
Male	1	No	No	30	Yes	No	DSL	Yes	Yes	No	No	Yes	Yes	Month-to-month	Yes	Electronic check	74.75	2111.3	No
Female	0	Yes	Yes	45	Yes	Yes	No	No internet service	No internet service	No internet service	No internet service	No internet service	No internet service	One year	Yes	Credit card (automatic)	25.9	1216.6	No
Female	0	No	Yes	1	Yes	No	Fiber optic	No	No	No	No	Yes	No	Month-to-month	Yes	Electronic check	79.35	79.35	Yes
Female	0	Yes	Yes	11	No	No phone service	DSL	Yes	No	No	No	Yes	Yes	Month-to-month	No	Electronic check	50.55	565.35	No
Female	0	Yes	No	7	Yes	No	Fiber optic	No	No	Yes	No	No	No	Month-to-month	Yes	Bank transfer (automatic)	75.15	496.9	Yes
Female	0	No	No	42	Yes	No	Fiber optic	No	Yes	Yes	Yes	Yes	Yes	Month-to-month	Yes	Bank transfer (automatic)	103.8	4327.5	No
Female	0	Yes	No	49	Yes	No	No	No internet service	No internet service	No internet service	No internet service	No internet service	No internet service	Two year	Yes	Bank transfer (automatic)	20.15	973.35	No
Male	0	No	No	9	Yes	Yes	Fiber optic	No	Yes	No	No	Yes	Yes	Month-to-month	Yes	Credit card (automatic)	99.3	918.75	No
Female	0	Yes	No	35	Yes	No	DSL	Yes	No	No	No	Yes	No	One year	Yes	Bank transfer (automatic)	62.15	2215.45	No
Female	0	Yes	Yes	48	Yes	No	No	No internet service	No internet service	No internet service	No internet service	No internet service	No internet service	Two year	No	Bank transfer (automatic)	20.65	1057	No
Female	0	Yes	Yes	46	Yes	No	No	No internet service	No internet service	No internet service	No internet service	No internet service	No internet service	Two year	Yes	Mailed check	19.95	927.1	No
Male	0	Yes	No	29	No	No phone service	DSL	No	No	No	No	Yes	No	Month-to-month	No	Mailed check	33.75	1009.25	No
Male	0	Yes	Yes	30	Yes	No	Fiber optic	No	Yes	Yes	No	No	No	Month-to-month	No	Bank transfer (automatic)	82.05	2570.2	No
Male	1	No	No	1	Yes	No	Fiber optic	No	No	No	Yes	No	No	Month-to-month	No	Electronic check	74.7	74.7	No
Male	0	Yes	Yes	66	Yes	Yes	DSL	Yes	No	Yes	Yes	Yes	Yes	Two year	Yes	Mailed check	84	5714.25	No
Female	0	No	No	65	Yes	Yes	Fiber optic	Yes	Yes	Yes	No	Yes	Yes	Month-to-month	Yes	Credit card (automatic)	111.05	7107	No
Male	0	No	No	72	Yes	Yes	Fiber optic	No	Yes	Yes	No	Yes	Yes	Two year	Yes	Bank transfer (automatic)	100.9	7459.05	No
Female	0	No	No	12	Yes	Yes	Fiber optic	Yes	No	No	No	No	No	Month-to-month	Yes	Electronic check	78.95	927.35	Yes
Male	0	Yes	Yes	71	Yes	Yes	DSL	Yes	Yes	No	Yes	No	No	One year	Yes	Credit card (automatic)	66.85	4748.7	No
Male	0	No	No	5	Yes	No	No	No internet service	No internet service	No internet service	No internet service	No internet service	No internet service	Month-to-month	No	Mailed check	21.05	113.85	Yes
Male	0	No	No	52	Yes	No	No	No internet service	No internet service	No internet service	No internet service	No internet service	No internet service	Two year	No	Bank transfer (automatic)	21	1107.2	No
Female	1	Yes	No	25	Yes	No	Fiber optic	No	Yes	Yes	No	Yes	Yes	Month-to-month	Yes	Electronic check	98.5	2514.5	Yes
Male	0	No	No	1	Yes	No	No	No internet service	No internet service	No internet service	No internet service	No internet service	No internet service	Month-to-month	No	Mailed check	20.2	20.2	No
Female	0	Yes	Yes	1	Yes	No	No	No internet service	No internet service	No internet service	No internet service	No internet service	No internet service	Month-to-month	No	Electronic check	19.45	19.45	No
Male	0	No	No	38	Yes	Yes	Fiber optic	No	No	Yes	Yes	Yes	No	One year	No	Bank transfer (automatic)	95	3605.6	No
Female	1	Yes	No	66	No	No phone service	DSL	No	Yes	Yes	No	Yes	No	One year	No	Bank transfer (automatic)	45.55	3027.25	No
Male	0	Yes	No	68	Yes	Yes	Fiber optic	No	Yes	Yes	Yes	Yes	Yes	Two year	Yes	Bank transfer (automatic)	110	7611.85	Yes
Male	0	No	No	5	No	No phone service	DSL	No	No	No	No	No	No	Month-to-month	No	Mailed check	24.3	100.2	No
Female	0	Yes	Yes	72	Yes	Yes	Fiber optic	Yes	Yes	No	No	Yes	Yes	One year	Yes	Electronic check	104.15	7303.05	No
Female	0	No	No	32	No	No phone service	DSL	Yes	No	No	No	No	No	One year	No	Mailed check	30.15	927.65	No
Male	0	No	No	43	Yes	Yes	Fiber optic	No	No	No	No	Yes	Yes	One year	No	Mailed check	94.35	3921.3	No
Male	0	Yes	Yes	72	Yes	No	No	No internet service	No internet service	No internet service	No internet service	No internet service	No internet service	Two year	No	Credit card (automatic)	19.4	1363.25	No
Male	0	Yes	No	55	Yes	Yes	Fiber optic	Yes	Yes	No	No	Yes	No	Month-to-month	Yes	Electronic check	96.75	5238.9	Yes
Female	0	No	No	52	Yes	No	DSL	Yes	No	Yes	Yes	No	No	One year	No	Credit card (automatic)	57.95	3042.25	No
Female	0	No	No	43	Yes	No	Fiber optic	No	Yes	Yes	No	Yes	No	Month-to-month	Yes	Electronic check	91.65	3954.1	No
Female	1	Yes	No	37	Yes	Yes	Fiber optic	No	No	No	No	No	No	Month-to-month	Yes	Electronic check	76.5	2868.15	Yes
Female	0	Yes	Yes	64	No	No phone service	DSL	No	Yes	No	Yes	Yes	Yes	Two year	Yes	Electronic check	54.6	3423.5	No
Male	0	Yes	Yes	3	Yes	No	Fiber optic	Yes	Yes	No	No	Yes	No	Month-to-month	No	Electronic check	89.85	248.4	No
Female	0	No	No	36	No	No phone service	DSL	Yes	No	No	No	No	No	Two year	No	Bank transfer (automatic)	31.05	1126.35	No
Female	0	Yes	Yes	10	Yes	Yes	Fiber optic	Yes	No	No	No	Yes	Yes	Month-to-month	Yes	Electronic check	100.25	1064.65	Yes
Female	0	No	No	41	Yes	No	No	No internet service	No internet service	No internet service	No internet service	No internet service	No internet service	Two year	No	Mailed check	20.65	835.15	No
Male	0	Yes	Yes	27	Yes	Yes	Fiber optic	No	Yes	No	Yes	No	No	Month-to-month	Yes	Credit card (automatic)	85.2	2151.6	No
Female	0	Yes	Yes	56	Yes	Yes	Fiber optic	No	No	Yes	No	Yes	Yes	One year	Yes	Credit card (automatic)	99.8	5515.45	No
Female	0	No	No	6	Yes	No	No	No internet service	No internet service	No internet service	No internet service	No internet service	No internet service	Month-to-month	No	Mailed check	20.7	112.75	No
Male	0	No	No	3	Yes	Yes	Fiber optic	No	No	No	No	No	No	Month-to-month	Yes	Electronic check	74.4	229.55	Yes
Female	0	Yes	Yes	7	Yes	No	DSL	Yes	No	No	No	No	No	Month-to-month	No	Mailed check	50.7	350.35	No
Female	0	Yes	Yes	4	Yes	No	No	No internet service	No internet service	No internet service	No internet service	No internet service	No internet service	Month-to-month	No	Mailed check	20.85	62.9	No
Male	0	No	No	33	Yes	No	Fiber optic	Yes	No	No	Yes	Yes	No	Two year	Yes	Electronic check	88.95	3027.65	No
Female	1	No	No	27	Yes	Yes	Fiber optic	No	No	Yes	No	No	No	Month-to-month	Yes	Electronic check	78.05	2135.5	Yes
Male	0	Yes	No	72	Yes	Yes	No	No internet service	No internet service	No internet service	No internet service	No internet service	No internet service	Two year	Yes	Bank transfer (automatic)	23.55	1723.95	No
Male	0	No	No	1	Yes	No	No	No internet service	No internet service	No internet service	No internet service	No internet service	No internet service	Month-to-month	No	Mailed check	19.75	19.75	No
Male	1	No	No	71	No	No phone service	DSL	Yes	Yes	No	No	Yes	Yes	One year	Yes	Electronic check	56.45	3985.35	No
Female	0	No	No	13	Yes	Yes	Fiber optic	No	No	No	No	No	Yes	Month-to-month	Yes	Electronic check	85.95	1215.65	No
Female	0	Yes	Yes	25	No	No phone service	DSL	Yes	Yes	Yes	No	Yes	Yes	Month-to-month	Yes	Credit card (automatic)	58.6	1502.65	Yes
Male	0	No	No	67	Yes	No	DSL	No	No	No	Yes	No	No	Two year	No	Bank transfer (automatic)	50.55	3260.1	No
Male	0	No	No	1	No	No phone service	DSL	No	No	No	No	No	Yes	Month-to-month	Yes	Electronic check	35.45	35.45	Yes
Male	0	No	No	2	Yes	No	DSL	No	No	No	No	No	No	Month-to-month	No	Electronic check	44.35	81.25	Yes
Female	0	No	No	43	Yes	Yes	No	No internet service	No internet service	No internet service	No internet service	No internet service	No internet service	Two year	Yes	Credit card (automatic)	25.7	1188.2	No
Female	0	No	No	23	Yes	No	Fiber optic	Yes	No	No	No	No	No	Month-to-month	Yes	Bank transfer (automatic)	75	1778.5	No
Female	0	Yes	Yes	64	Yes	No	No	No internet service	No internet service	No internet service	No internet service	No internet service	No internet service	Two year	No	Mailed check	20.2	1277.75	No
Male	0	No	Yes	57	Yes	No	No	No internet service	No internet service	No internet service	No internet service	No internet service	No internet service	Two year	Yes	Mailed check	19.6	1170.55	No
Female	1	Yes	No	1	Yes	No	Fiber optic	No	No	No	No	No	No	Month-to-month	Yes	Mailed check	70.45	70.45	Yes
Female	1	Yes	Yes	72	Yes	Yes	DSL	Yes	Yes	Yes	Yes	Yes	Yes	Two year	Yes	Credit card (automatic)	88.05	6425.65	No
Female	0	No	No	8	Yes	Yes	DSL	Yes	No	No	Yes	No	Yes	Month-to-month	No	Electronic check	71.15	563.65	Yes
Female	0	Yes	No	61	Yes	Yes	Fiber optic	No	Yes	No	No	Yes	Yes	Two year	Yes	Bank transfer (automatic)	101.05	5971.25	No
Male	0	No	No	64	Yes	Yes	Fiber optic	Yes	Yes	No	No	No	No	One year	Yes	Credit card (automatic)	84.3	5289.05	No
Male	1	Yes	No	71	Yes	Yes	No	No internet service	No internet service	No internet service	No internet service	No internet service	No internet service	Two year	No	Bank transfer (automatic)	23.95	1756.2	No
Female	0	Yes	Yes	65	Yes	Yes	Fiber optic	Yes	Yes	No	Yes	Yes	No	Two year	Yes	Credit card (automatic)	99.05	6416.7	No
Male	0	No	No	3	Yes	No	No	No internet service	No internet service	No internet service	No internet service	No internet service	No internet service	One year	No	Mailed check	19.6	61.35	No
Male	0	No	No	1	Yes	No	DSL	No	No	No	No	No	No	Month-to-month	Yes	Electronic check	45.65	45.65	Yes
Male	0	No	Yes	30	Yes	No	DSL	No	Yes	Yes	No	Yes	No	One year	No	Credit card (automatic)	64.5	1929.95	No
Male	0	Yes	Yes	15	Yes	No	DSL	No	Yes	Yes	Yes	No	Yes	Month-to-month	Yes	Mailed check	69.5	1071.4	No
Female	0	Yes	Yes	8	Yes	No	DSL	No	No	No	Yes	Yes	Yes	Month-to-month	Yes	Electronic check	68.55	564.35	No
Male	0	No	No	7	Yes	Yes	Fiber optic	No	No	No	No	Yes	Yes	Month-to-month	No	Mailed check	95	655.5	Yes
Female	0	Yes	Yes	70	Yes	Yes	Fiber optic	Yes	Yes	Yes	No	Yes	Yes	One year	Yes	Credit card (automatic)	108.15	7930.55	No
Male	0	Yes	Yes	62	Yes	No	DSL	Yes	Yes	Yes	Yes	Yes	Yes	Two year	No	Electronic check	86.1	5215.25	No
Female	0	Yes	Yes	6	Yes	No	No	No internet service	No internet service	No internet service	No internet service	No internet service	No internet service	Month-to-month	No	Mailed check	19.7	113.5	No
Female	0	Yes	Yes	14	Yes	No	Fiber optic	No	No	No	No	No	Yes	Month-to-month	Yes	Bank transfer (automatic)	80.9	1152.8	No
Female	0	No	No	22	Yes	Yes	Fiber optic	No	No	No	No	Yes	No	Month-to-month	Yes	Bank transfer (automatic)	84.15	1821.95	No
Male	0	Yes	Yes	22	Yes	No	No	No internet service	No internet service	No internet service	No internet service	No internet service	No internet service	One year	No	Mailed check	20.15	419.9	No
Male	0	Yes	Yes	16	Yes	No	DSL	Yes	No	Yes	No	Yes	No	Two year	No	Mailed check	64.25	1024	No
Male	0	No	No	10	Yes	Yes	No	No internet service	No internet service	No internet service	No internet service	No internet service	No internet service	Two year	No	Bank transfer (automatic)	25.7	251.6	No
Female	0	No	Yes	13	Yes	No	DSL	Yes	Yes	No	No	No	No	Month-to-month	Yes	Electronic check	56	764.55	No
Female	0	Yes	No	20	Yes	Yes	Fiber optic	Yes	No	No	No	No	No	Month-to-month	No	Electronic check	82.4	1592.35	Yes
Female	0	No	No	2	Yes	No	Fiber optic	No	No	No	No	No	No	Month-to-month	Yes	Electronic check	69.7	135.2	No
Male	0	No	No	53	Yes	Yes	DSL	No	Yes	Yes	Yes	No	Yes	Two year	Yes	Bank transfer (automatic)	73.9	3958.25	No
Female	0	Yes	Yes	11	Yes	No	No	No internet service	No internet service	No internet service	No internet service	No internet service	No internet service	One year	No	Mailed check	20.6	233.9	No
Male	0	Yes	No	69	Yes	No	No	No internet service	No internet service	No internet service	No internet service	No internet service	No internet service	Two year	No	Mailed check	19.9	1363.45	No
Female	0	No	No	4	Yes	No	Fiber optic	No	No	No	No	No	No	Month-to-month	Yes	Bank transfer (automatic)	70.9	273	Yes
Male	0	Yes	No	72	Yes	Yes	DSL	Yes	Yes	Yes	Yes	Yes	Yes	Two year	Yes	Bank transfer (automatic)	89.05	6254.45	No
Male	1	Yes	No	58	No	No phone service	DSL	No	Yes	Yes	No	No	Yes	Month-to-month	Yes	Electronic check	45.3	2651.2	Yes
Female	0	Yes	Yes	16	Yes	No	No	No internet service	No internet service	No internet service	No internet service	No internet service	No internet service	Month-to-month	No	Electronic check	20.4	321.4	No
Male	0	Yes	No	43	Yes	No	Fiber optic	Yes	No	Yes	Yes	No	No	One year	Yes	Bank transfer (automatic)	84.25	3539.25	No
Female	0	Yes	No	2	Yes	Yes	Fiber optic	No	No	Yes	Yes	Yes	Yes	Month-to-month	Yes	Electronic check	104.4	242.8	Yes
Male	0	Yes	No	14	Yes	No	DSL	No	Yes	Yes	Yes	Yes	Yes	Two year	No	Mailed check	81.95	1181.75	No
Female	0	Yes	No	53	Yes	No	Fiber optic	No	No	Yes	No	Yes	Yes	One year	Yes	Bank transfer (automatic)	94.85	5000.2	Yes
Female	0	No	No	32	Yes	No	No	No internet service	No internet service	No internet service	No internet service	No internet service	No internet service	One year	No	Bank transfer (automatic)	20.55	654.55	No
Female	0	Yes	No	34	Yes	Yes	No	No internet service	No internet service	No internet service	No internet service	No internet service	No internet service	Month-to-month	No	Electronic check	24.7	780.2	No
Female	1	No	No	15	Yes	Yes	Fiber optic	No	No	No	No	No	No	Month-to-month	Yes	Mailed check	74.45	1145.7	Yes
Female	1	No	No	7	Yes	No	Fiber optic	Yes	No	No	No	No	No	Month-to-month	No	Bank transfer (automatic)	76.45	503.6	Yes
Female	0	Yes	Yes	15	Yes	Yes	Fiber optic	No	Yes	Yes	No	Yes	Yes	Month-to-month	Yes	Bank transfer (automatic)	105.35	1559.25	No
Male	0	Yes	No	61	Yes	No	No	No internet service	No internet service	No internet service	No internet service	No internet service	No internet service	One year	Yes	Credit card (automatic)	20.55	1252	No
Female	0	No	No	1	No	No phone service	DSL	No	Yes	No	No	No	No	Month-to-month	No	Bank transfer (automatic)	29.95	29.95	Yes
Female	0	No	No	1	Yes	No	DSL	No	No	No	No	No	No	Month-to-month	No	Mailed check	45.3	45.3	No
Male	0	No	No	8	Yes	Yes	Fiber optic	No	No	No	No	No	Yes	Month-to-month	No	Bank transfer (automatic)	84.5	662.65	Yes
Male	0	Yes	Yes	33	Yes	No	DSL	Yes	No	Yes	No	Yes	Yes	One year	No	Credit card (automatic)	74.75	2453.3	No
Female	0	No	No	13	Yes	No	Fiber optic	No	Yes	Yes	No	No	No	Month-to-month	Yes	Electronic check	79.25	1111.65	Yes
Female	0	Yes	No	1	No	No phone service	DSL	No	No	No	No	No	No	Month-to-month	Yes	Electronic check	24.8	24.8	Yes
Male	0	No	No	20	Yes	No	DSL	No	Yes	No	No	No	No	Month-to-month	Yes	Mailed check	51.8	1023.85	No
Male	0	No	No	3	No	No phone service	DSL	No	No	No	Yes	No	No	Month-to-month	No	Electronic check	30.4	82.15	No
Female	0	No	No	13	Yes	No	No	No internet service	No internet service	No internet service	No internet service	No internet service	No internet service	One year	No	Electronic check	19.65	244.8	No
Female	0	Yes	No	40	Yes	Yes	DSL	No	Yes	No	No	No	No	Month-to-month	No	Credit card (automatic)	56.6	2379.1	No
Male	0	Yes	Yes	43	Yes	Yes	DSL	Yes	No	No	Yes	No	Yes	One year	Yes	Credit card (automatic)	71.9	3173.35	No
Male	0	Yes	No	6	Yes	No	Fiber optic	No	Yes	Yes	No	No	Yes	Month-to-month	Yes	Electronic check	91	531	Yes
Female	0	Yes	Yes	69	Yes	No	No	No internet service	No internet service	No internet service	No internet service	No internet service	No internet service	Two year	No	Bank transfer (automatic)	19.75	1375.4	No
Female	0	Yes	Yes	72	Yes	Yes	Fiber optic	Yes	Yes	Yes	No	Yes	Yes	Two year	No	Credit card (automatic)	109.7	8129.3	No
Male	0	Yes	Yes	59	Yes	No	No	No internet service	No internet service	No internet service	No internet service	No internet service	No internet service	Two year	No	Credit card (automatic)	19.3	1192.7	No
Female	0	Yes	No	20	Yes	No	Fiber optic	Yes	Yes	No	Yes	Yes	No	Month-to-month	Yes	Electronic check	96.55	1901.65	No
Male	0	Yes	Yes	24	Yes	Yes	No	No internet service	No internet service	No internet service	No internet service	No internet service	No internet service	Two year	Yes	Bank transfer (automatic)	24.1	587.4	No
Male	0	No	No	59	Yes	Yes	Fiber optic	No	Yes	Yes	Yes	Yes	Yes	Month-to-month	Yes	Electronic check	111.35	6519.75	No
Male	0	Yes	Yes	72	Yes	Yes	Fiber optic	No	Yes	Yes	Yes	Yes	Yes	Two year	Yes	Bank transfer (automatic)	112.25	8041.65	No
Male	0	No	Yes	1	Yes	No	No	No internet service	No internet service	No internet service	No internet service	No internet service	No internet service	Month-to-month	No	Mailed check	20.75	20.75	No
Female	0	Yes	No	27	Yes	No	Fiber optic	Yes	No	No	Yes	Yes	Yes	One year	Yes	Credit card (automatic)	101.9	2681.15	No
Female	0	No	No	14	Yes	No	Fiber optic	No	Yes	No	Yes	No	No	Month-to-month	Yes	Credit card (automatic)	80.05	1112.3	No
Male	0	Yes	Yes	71	Yes	Yes	Fiber optic	Yes	No	Yes	No	Yes	Yes	Two year	No	Electronic check	105.55	7405.5	No
Male	0	No	Yes	13	Yes	No	Fiber optic	No	No	No	No	Yes	No	Month-to-month	Yes	Credit card (automatic)	78.3	1033.95	No
Male	0	No	No	44	Yes	No	Fiber optic	No	No	No	No	No	No	Month-to-month	No	Credit card (automatic)	68.85	2958.95	No
Female	0	No	No	33	Yes	No	Fiber optic	No	Yes	No	Yes	No	No	One year	Yes	Bank transfer (automatic)	79.95	2684.85	No
Male	0	Yes	Yes	72	No	No phone service	DSL	Yes	Yes	Yes	Yes	No	Yes	Two year	Yes	Credit card (automatic)	55.45	4179.2	No
Male	0	No	No	1	Yes	No	Fiber optic	No	No	No	No	No	Yes	Month-to-month	No	Electronic check	79.9	79.9	Yes
Female	0	No	No	19	Yes	No	Fiber optic	Yes	No	Yes	Yes	Yes	Yes	Month-to-month	Yes	Electronic check	106.6	1934.45	Yes
Male	0	Yes	No	64	Yes	No	Fiber optic	No	Yes	Yes	Yes	Yes	Yes	One year	Yes	Credit card (automatic)	102.45	6654.1	No
Male	0	No	No	2	Yes	No	DSL	No	No	No	No	No	No	Month-to-month	Yes	Credit card (automatic)	46	84.5	Yes
Female	0	No	No	1	No	No phone service	DSL	No	No	No	No	No	No	Month-to-month	No	Electronic check	25.25	25.25	No
Male	0	No	Yes	61	Yes	No	No	No internet service	No internet service	No internet service	No internet service	No internet service	No internet service	Two year	No	Mailed check	19.75	1124.2	No
Female	0	Yes	Yes	29	Yes	No	No	No internet service	No internet service	No internet service	No internet service	No internet service	No internet service	One year	No	Electronic check	20	540.05	No
Male	1	Yes	No	23	Yes	Yes	Fiber optic	No	No	No	No	No	Yes	Month-to-month	No	Electronic check	86.8	1975.85	No
Female	0	Yes	No	57	No	No phone service	DSL	Yes	Yes	Yes	No	Yes	Yes	Month-to-month	Yes	Bank transfer (automatic)	58.75	3437.45	No
Male	0	Yes	Yes	72	No	No phone service	DSL	Yes	Yes	Yes	Yes	No	No	Two year	No	Credit card (automatic)	45.25	3139.8	No
Male	0	Yes	No	66	No	No phone service	DSL	Yes	Yes	Yes	Yes	Yes	No	Two year	Yes	Bank transfer (automatic)	56.6	3789.2	No
Male	0	Yes	Yes	65	Yes	Yes	DSL	No	Yes	Yes	Yes	Yes	Yes	Two year	Yes	Bank transfer (automatic)	84.2	5324.5	No
Female	0	No	No	8	Yes	No	Fiber optic	No	No	No	No	Yes	No	Month-to-month	Yes	Bank transfer (automatic)	80	624.6	No
Female	0	No	No	4	Yes	No	Fiber optic	No	No	No	No	No	No	Month-to-month	Yes	Electronic check	70.15	268.35	Yes
Female	0	Yes	No	71	Yes	Yes	No	No internet service	No internet service	No internet service	No internet service	No internet service	No internet service	Two year	No	Bank transfer (automatic)	24.75	1836.9	No
Male	0	Yes	Yes	1	Yes	No	No	No internet service	No internet service	No internet service	No internet service	No internet service	No internet service	One year	Yes	Electronic check	20.2	20.2	No
Male	0	Yes	No	4	Yes	No	DSL	No	No	No	Yes	No	No	Month-to-month	No	Mailed check	50.05	179.35	Yes
Female	0	No	No	12	Yes	No	No	No internet service	No internet service	No internet service	No internet service	No internet service	No internet service	One year	Yes	Bank transfer (automatic)	19.35	219.35	No
Male	0	No	No	24	No	No phone service	DSL	Yes	No	No	No	Yes	Yes	One year	Yes	Mailed check	50.6	1288.75	No
Female	0	Yes	Yes	31	Yes	No	DSL	Yes	No	Yes	Yes	Yes	Yes	One year	Yes	Mailed check	81.15	2545.75	No
Female	0	Yes	No	1	Yes	No	DSL	No	No	No	No	Yes	No	Month-to-month	No	Mailed check	55.2	55.2	Yes
Male	0	No	No	30	Yes	Yes	Fiber optic	No	No	No	Yes	No	Yes	Month-to-month	Yes	Credit card (automatic)	89.9	2723.15	No
Female	0	Yes	Yes	47	Yes	Yes	DSL	Yes	Yes	No	Yes	Yes	Yes	Two year	Yes	Credit card (automatic)	85.3	4107.25	No
Male	0	No	No	54	Yes	Yes	Fiber optic	Yes	Yes	No	Yes	Yes	Yes	Two year	Yes	Credit card (automatic)	108	5760.65	No
Male	0	No	No	50	Yes	No	Fiber optic	Yes	Yes	No	Yes	No	Yes	Month-to-month	Yes	Credit card (automatic)	93.5	4747.5	No
Male	0	No	No	1	Yes	No	Fiber optic	Yes	No	No	No	No	Yes	Month-to-month	Yes	Mailed check	84.6	84.6	Yes
Female	0	No	No	72	Yes	No	No	No internet service	No internet service	No internet service	No internet service	No internet service	No internet service	Two year	No	Credit card (automatic)	20.25	1566.9	No
Female	0	No	No	29	Yes	Yes	No	No internet service	No internet service	No internet service	No internet service	No internet service	No internet service	Month-to-month	No	Electronic check	25.15	702	No
Male	0	No	No	2	Yes	Yes	DSL	No	Yes	No	No	No	No	Month-to-month	Yes	Mailed check	54.4	114.1	Yes
Female	0	No	No	10	No	No phone service	DSL	No	No	No	Yes	No	No	Two year	Yes	Mailed check	29.6	299.05	No
Male	0	Yes	No	18	Yes	Yes	Fiber optic	No	No	No	No	No	No	Month-to-month	Yes	Electronic check	73.15	1305.95	No
Female	1	No	No	11	Yes	No	Fiber optic	No	Yes	No	No	Yes	Yes	Month-to-month	Yes	Electronic check	95	1120.3	Yes
Male	0	No	No	16	Yes	No	No	No internet service	No internet service	No internet service	No internet service	No internet service	No internet service	Two year	No	Mailed check	19.75	284.35	No
Female	0	No	No	72	Yes	Yes	DSL	No	Yes	Yes	Yes	Yes	Yes	Two year	No	Bank transfer (automatic)	86.6	6350.5	No
Male	0	No	No	72	Yes	Yes	Fiber optic	No	Yes	Yes	Yes	Yes	Yes	Two year	No	Bank transfer (automatic)	109.2	7878.3	No
Female	0	Yes	Yes	41	Yes	No	DSL	Yes	No	No	Yes	Yes	Yes	One year	Yes	Credit card (automatic)	74.7	3187.65	No
Female	1	Yes	No	65	Yes	No	Fiber optic	Yes	Yes	Yes	No	No	Yes	Month-to-month	No	Electronic check	94.4	6126.15	No
Female	1	No	No	13	Yes	No	DSL	No	Yes	Yes	No	No	No	Month-to-month	Yes	Electronic check	54.8	731.3	No
Male	1	No	No	4	Yes	No	Fiber optic	Yes	No	No	No	No	No	Month-to-month	No	Electronic check	75.35	273.4	No
Male	0	No	No	41	Yes	Yes	DSL	No	No	Yes	No	No	Yes	One year	No	Mailed check	65	2531.8	No
Male	1	No	No	15	Yes	No	Fiber optic	No	Yes	No	No	No	No	Month-to-month	Yes	Electronic check	74.4	1074.3	Yes
Male	0	No	No	1	Yes	No	DSL	Yes	No	No	No	No	No	Month-to-month	Yes	Mailed check	48.55	48.55	Yes
Male	0	No	No	42	Yes	Yes	Fiber optic	Yes	Yes	Yes	No	No	Yes	One year	Yes	Electronic check	99	4298.45	No
Female	0	Yes	No	51	Yes	No	Fiber optic	Yes	Yes	Yes	No	Yes	No	One year	Yes	Electronic check	93.5	4619.55	No
Female	0	Yes	Yes	2	Yes	No	Fiber optic	No	No	No	No	No	No	Month-to-month	No	Electronic check	70.4	147.15	Yes
Male	1	Yes	No	1	No	No phone service	DSL	No	Yes	No	No	Yes	No	Month-to-month	No	Electronic check	40.2	40.2	Yes
Male	0	No	Yes	32	Yes	Yes	DSL	No	Yes	Yes	Yes	Yes	Yes	One year	No	Credit card (automatic)	83.7	2633.3	No
Male	0	No	No	10	Yes	No	No	No internet service	No internet service	No internet service	No internet service	No internet service	No internet service	Month-to-month	Yes	Mailed check	19.85	193.05	No
Female	0	Yes	Yes	67	No	No phone service	DSL	No	Yes	Yes	Yes	Yes	Yes	Two year	Yes	Electronic check	59.55	4103.9	No
Female	0	Yes	Yes	61	Yes	Yes	Fiber optic	Yes	Yes	Yes	Yes	Yes	Yes	Two year	No	Credit card (automatic)	115.1	7008.15	No
Male	0	No	No	50	Yes	Yes	Fiber optic	Yes	Yes	Yes	Yes	Yes	Yes	One year	No	Credit card (automatic)	114.35	5791.1	No
Female	0	Yes	No	2	Yes	No	DSL	No	No	No	No	No	No	Month-to-month	Yes	Credit card (automatic)	44.6	80.55	Yes
Female	1	Yes	No	29	No	No phone service	DSL	Yes	No	Yes	No	No	Yes	Month-to-month	Yes	Electronic check	45	1228.65	No
Male	1	No	No	3	No	No phone service	DSL	No	No	Yes	No	No	Yes	Month-to-month	Yes	Electronic check	41.15	132.2	Yes
Male	1	No	No	13	Yes	Yes	Fiber optic	No	Yes	Yes	No	Yes	Yes	Month-to-month	Yes	Electronic check	106.9	1364.3	Yes
Male	1	Yes	No	57	Yes	Yes	Fiber optic	No	Yes	No	No	No	Yes	Month-to-month	Yes	Electronic check	89.85	4925.35	No
Female	0	No	No	31	No	No phone service	DSL	Yes	Yes	No	Yes	No	Yes	Two year	Yes	Bank transfer (automatic)	49.85	1520.1	No
Female	0	Yes	No	45	Yes	Yes	Fiber optic	Yes	Yes	Yes	Yes	Yes	Yes	One year	No	Mailed check	113.3	5032.25	No
Female	0	Yes	Yes	61	Yes	Yes	DSL	Yes	Yes	Yes	Yes	Yes	Yes	Two year	No	Mailed check	88.1	5526.75	No
Male	0	No	No	50	Yes	Yes	No	No internet service	No internet service	No internet service	No internet service	No internet service	No internet service	Two year	No	Bank transfer (automatic)	24.9	1195.25	No
Female	1	No	No	19	Yes	No	Fiber optic	Yes	Yes	No	Yes	Yes	Yes	Month-to-month	Yes	Mailed check	105	2007.25	No
Male	0	No	No	59	Yes	No	No	No internet service	No internet service	No internet service	No internet service	No internet service	No internet service	Two year	No	Mailed check	19.35	1099.6	Yes
Female	0	Yes	No	71	Yes	Yes	No	No internet service	No internet service	No internet service	No internet service	No internet service	No internet service	Two year	Yes	Credit card (automatic)	24.25	1732.95	No
Female	1	No	No	16	Yes	No	Fiber optic	No	No	No	Yes	Yes	Yes	Month-to-month	Yes	Electronic check	94.45	1511.2	Yes
Male	0	Yes	No	57	Yes	No	DSL	Yes	Yes	No	Yes	No	No	Two year	Yes	Electronic check	59.75	3450.15	No
Male	0	No	No	1	No	No phone service	DSL	No	No	No	No	No	No	Month-to-month	No	Bank transfer (automatic)	24.8	24.8	Yes
Male	1	Yes	No	20	Yes	Yes	Fiber optic	No	Yes	No	Yes	Yes	Yes	Month-to-month	No	Electronic check	107.05	2172.05	No
Male	0	No	No	1	Yes	No	Fiber optic	No	No	No	No	No	No	Month-to-month	No	Mailed check	70.6	70.6	Yes
Male	0	Yes	No	5	Yes	Yes	Fiber optic	No	Yes	No	Yes	No	No	Month-to-month	Yes	Electronic check	85.4	401.1	Yes
Female	0	Yes	No	52	Yes	Yes	Fiber optic	No	Yes	Yes	No	Yes	Yes	Month-to-month	Yes	Electronic check	105.05	5624.85	Yes
Male	1	Yes	No	21	Yes	No	DSL	Yes	Yes	No	No	No	Yes	Month-to-month	Yes	Bank transfer (automatic)	64.95	1339.8	No
Male	0	No	No	14	No	No phone service	DSL	No	No	Yes	Yes	Yes	Yes	Month-to-month	Yes	Electronic check	55	771.95	No
Female	0	No	No	5	Yes	No	DSL	No	Yes	No	No	No	No	Month-to-month	No	Bank transfer (automatic)	50.55	244.75	No
Female	0	No	No	6	Yes	No	DSL	Yes	Yes	No	No	No	No	Month-to-month	No	Mailed check	55.15	322.9	No
Female	0	No	No	10	Yes	No	DSL	No	Yes	No	No	No	No	Month-to-month	No	Electronic check	51.2	498.25	No
Female	0	No	Yes	1	Yes	Yes	No	No internet service	No internet service	No internet service	No internet service	No internet service	No internet service	Month-to-month	No	Mailed check	25.4	25.4	No
Female	0	No	No	68	Yes	Yes	DSL	Yes	No	No	No	No	No	Month-to-month	No	Mailed check	54.45	3687.75	No
Male	0	Yes	Yes	18	Yes	No	Fiber optic	No	No	Yes	No	Yes	Yes	Month-to-month	No	Mailed check	95.15	1779.95	Yes
Female	0	No	No	22	Yes	Yes	Fiber optic	No	No	No	No	No	No	One year	Yes	Credit card (automatic)	76	1783.6	No
Female	0	No	No	20	Yes	No	DSL	No	No	No	No	No	No	Month-to-month	Yes	Electronic check	44.35	927.15	No
Male	0	Yes	No	1	Yes	No	Fiber optic	No	No	No	No	No	No	Month-to-month	No	Electronic check	70	70	Yes
Male	1	No	No	8	Yes	No	Fiber optic	No	Yes	No	No	No	No	Month-to-month	Yes	Electronic check	74.5	606.55	Yes
Male	0	No	No	10	Yes	No	DSL	No	No	No	No	No	No	Month-to-month	Yes	Credit card (automatic)	44.85	435.4	Yes
Male	1	No	No	24	Yes	Yes	Fiber optic	No	No	No	No	No	No	Month-to-month	Yes	Electronic check	76.1	1712.7	Yes
Male	0	No	No	35	Yes	No	DSL	Yes	Yes	Yes	No	No	No	One year	No	Mailed check	61.2	2021.2	No
Male	0	Yes	Yes	23	Yes	No	Fiber optic	No	Yes	Yes	Yes	No	No	One year	No	Mailed check	86.8	1940.8	No
Female	1	No	No	6	Yes	No	Fiber optic	No	No	No	No	Yes	Yes	Month-to-month	Yes	Electronic check	89.35	567.8	No
Female	0	No	No	12	Yes	No	No	No internet service	No internet service	No internet service	No internet service	No internet service	No internet service	Month-to-month	No	Mailed check	19.7	220.35	No
Male	0	No	No	1	Yes	No	No	No internet service	No internet service	No internet service	No internet service	No internet service	No internet service	Month-to-month	No	Mailed check	20.25	20.25	No
Female	0	Yes	Yes	71	Yes	No	Fiber optic	No	No	Yes	No	No	No	Two year	No	Electronic check	76.05	5436.45	No
Male	1	Yes	No	35	Yes	Yes	Fiber optic	No	No	Yes	No	Yes	Yes	Month-to-month	Yes	Electronic check	100.8	3437.5	No
Male	0	Yes	Yes	40	Yes	Yes	DSL	No	No	Yes	No	Yes	Yes	Month-to-month	Yes	Electronic check	74.55	3015.75	No
Female	0	No	Yes	1	Yes	No	Fiber optic	Yes	No	No	No	No	No	Month-to-month	Yes	Mailed check	73.6	73.6	Yes
Male	0	No	No	23	Yes	No	DSL	No	No	No	No	Yes	Yes	One year	Yes	Bank transfer (automatic)	64.9	1509.8	No
Female	1	No	No	4	Yes	Yes	Fiber optic	No	No	No	No	Yes	Yes	Month-to-month	Yes	Electronic check	95.45	396.1	Yes
Male	0	No	No	4	Yes	No	Fiber optic	No	No	Yes	Yes	No	Yes	Month-to-month	Yes	Electronic check	90.4	356.65	No
Female	0	Yes	Yes	68	No	No phone service	DSL	No	Yes	Yes	Yes	Yes	Yes	Two year	No	Credit card (automatic)	60.3	4109	No
Male	0	No	Yes	38	Yes	Yes	Fiber optic	No	Yes	No	No	No	No	Month-to-month	Yes	Mailed check	81.85	3141.7	No
Male	0	Yes	Yes	52	Yes	Yes	No	No internet service	No internet service	No internet service	No internet service	No internet service	No internet service	Two year	No	Mailed check	24.8	1229.1	No
Male	1	Yes	No	32	Yes	Yes	Fiber optic	No	No	No	No	No	No	Month-to-month	Yes	Electronic check	74.9	2303.35	Yes
Male	0	Yes	Yes	29	Yes	No	DSL	No	No	Yes	Yes	Yes	Yes	Two year	No	Mailed check	75.55	2054.4	No
Male	1	Yes	Yes	38	Yes	Yes	Fiber optic	No	Yes	No	No	Yes	Yes	Month-to-month	No	Electronic check	101.15	3741.85	No
Male	0	No	Yes	48	Yes	Yes	DSL	Yes	No	Yes	No	Yes	Yes	One year	Yes	Credit card (automatic)	78.75	3682.45	No
Female	0	No	No	1	Yes	No	No	No internet service	No internet service	No internet service	No internet service	No internet service	No internet service	Month-to-month	Yes	Bank transfer (automatic)	19.25	19.25	No
Female	0	No	No	22	Yes	No	Fiber optic	Yes	No	No	Yes	No	Yes	Month-to-month	Yes	Electronic check	89.05	1886.25	No
Female	0	No	No	43	Yes	Yes	Fiber optic	Yes	Yes	Yes	Yes	Yes	Yes	Two year	No	Credit card (automatic)	115.05	4895.1	No
Female	1	Yes	No	5	Yes	No	Fiber optic	No	No	No	No	No	No	Month-to-month	Yes	Electronic check	69.35	341.6	No
Male	0	No	No	5	Yes	No	Fiber optic	No	No	No	No	Yes	No	Month-to-month	Yes	Electronic check	80.6	415.55	Yes
Male	0	Yes	Yes	51	Yes	Yes	Fiber optic	Yes	Yes	No	Yes	Yes	Yes	One year	No	Credit card (automatic)	110.05	5686.4	No
Male	0	No	No	71	Yes	No	No	No internet service	No internet service	No internet service	No internet service	No internet service	No internet service	Two year	Yes	Credit card (automatic)	19.9	1355.1	No
Female	0	Yes	Yes	38	Yes	No	DSL	Yes	Yes	No	Yes	Yes	Yes	One year	No	Credit card (automatic)	80.3	3058.65	Yes
Male	1	Yes	No	24	Yes	No	Fiber optic	No	No	Yes	No	Yes	Yes	Month-to-month	Yes	Electronic check	93.15	2231.05	Yes
Male	0	Yes	No	35	Yes	Yes	Fiber optic	No	No	No	Yes	Yes	No	Month-to-month	Yes	Credit card (automatic)	91.5	3236.35	No
Female	1	No	No	54	Yes	Yes	DSL	Yes	Yes	No	Yes	Yes	Yes	One year	No	Bank transfer (automatic)	82.45	4350.1	Yes
Female	0	Yes	Yes	72	No	No phone service	DSL	No	Yes	Yes	Yes	Yes	Yes	Two year	Yes	Electronic check	60	4264	No
Male	0	No	No	1	Yes	No	DSL	No	No	No	No	No	No	Month-to-month	Yes	Electronic check	44.8	44.8	No
Female	0	Yes	Yes	9	Yes	No	DSL	Yes	No	No	No	No	No	One year	No	Mailed check	48.6	422.3	No
Male	0	No	No	69	No	No phone service	DSL	Yes	Yes	No	Yes	Yes	Yes	Two year	Yes	Bank transfer (automatic)	60.05	4176.7	No
Female	0	Yes	No	52	Yes	Yes	Fiber optic	No	Yes	No	Yes	Yes	Yes	Month-to-month	Yes	Credit card (automatic)	102.7	5138.1	No
Female	1	Yes	No	11	Yes	No	Fiber optic	No	No	No	Yes	Yes	No	Month-to-month	Yes	Electronic check	82.9	880.05	No
Female	1	No	No	2	Yes	No	Fiber optic	No	No	No	No	No	No	Month-to-month	Yes	Electronic check	70.35	139.05	Yes
Female	1	Yes	Yes	28	No	No phone service	DSL	No	No	No	No	Yes	No	Month-to-month	Yes	Electronic check	35.9	973.65	No
Female	1	No	No	17	Yes	Yes	Fiber optic	No	No	Yes	No	No	No	Month-to-month	Yes	Credit card (automatic)	82.65	1470.05	No
Female	0	Yes	Yes	35	Yes	No	No	No internet service	No internet service	No internet service	No internet service	No internet service	No internet service	Two year	Yes	Mailed check	19.85	739.35	No
Female	0	No	No	8	Yes	No	No	No internet service	No internet service	No internet service	No internet service	No internet service	No internet service	One year	Yes	Mailed check	19.2	161.95	No
Male	0	No	No	46	Yes	Yes	Fiber optic	No	Yes	Yes	No	Yes	No	One year	Yes	Credit card (automatic)	94.9	4422.95	No
Female	0	No	No	7	Yes	Yes	Fiber optic	No	No	No	No	No	No	Month-to-month	Yes	Electronic check	73.85	511.25	Yes
Female	0	No	No	2	Yes	Yes	Fiber optic	No	No	Yes	No	No	No	Month-to-month	No	Mailed check	80.6	155.8	Yes
Male	0	Yes	Yes	68	Yes	Yes	DSL	No	Yes	Yes	Yes	No	Yes	One year	Yes	Bank transfer (automatic)	75.8	5293.95	Yes
Female	0	No	No	43	Yes	Yes	Fiber optic	No	Yes	Yes	No	Yes	Yes	Two year	Yes	Electronic check	104.6	4759.85	Yes
Female	0	No	No	68	Yes	Yes	DSL	Yes	Yes	Yes	Yes	Yes	Yes	Two year	Yes	Electronic check	88.15	6148.45	No
Female	0	No	No	36	Yes	No	Fiber optic	No	Yes	No	No	Yes	Yes	Month-to-month	Yes	Credit card (automatic)	94.8	3565.65	No
Male	0	Yes	No	63	Yes	Yes	Fiber optic	No	Yes	Yes	No	Yes	Yes	Month-to-month	Yes	Electronic check	103.4	6603	Yes
Female	1	No	No	32	Yes	No	DSL	No	Yes	No	Yes	No	No	Month-to-month	No	Bank transfer (automatic)	54.65	1830.1	No
Female	0	Yes	No	71	Yes	Yes	DSL	Yes	Yes	Yes	Yes	Yes	Yes	Two year	No	Credit card (automatic)	85.75	6223.8	No
Female	0	Yes	Yes	66	Yes	Yes	DSL	Yes	Yes	Yes	No	No	No	Month-to-month	Yes	Bank transfer (automatic)	67.45	4508.65	No
Male	0	No	No	63	Yes	No	No	No internet service	No internet service	No internet service	No internet service	No internet service	No internet service	One year	No	Mailed check	20.5	1328.15	No
Female	0	No	Yes	41	Yes	No	No	No internet service	No internet service	No internet service	No internet service	No internet service	No internet service	One year	Yes	Credit card (automatic)	20.25	865	No
Female	1	No	No	1	Yes	Yes	Fiber optic	No	No	No	No	No	No	Month-to-month	Yes	Electronic check	72.1	72.1	No
Female	0	No	No	2	Yes	No	Fiber optic	No	No	No	No	Yes	Yes	Month-to-month	Yes	Electronic check	90.4	168.2	Yes
Female	0	Yes	No	70	Yes	No	No	No internet service	No internet service	No internet service	No internet service	No internet service	No internet service	Two year	No	Bank transfer (automatic)	19.45	1303.5	No
Female	0	No	No	23	No	No phone service	DSL	No	No	No	No	Yes	Yes	Month-to-month	Yes	Electronic check	44.95	996.85	No
Female	1	Yes	No	64	Yes	No	Fiber optic	Yes	Yes	Yes	No	No	Yes	One year	No	Bank transfer (automatic)	97	6430.9	No
Male	0	Yes	Yes	37	Yes	Yes	DSL	Yes	No	Yes	Yes	No	No	Two year	Yes	Credit card (automatic)	62.8	2278.75	No
Male	0	No	Yes	17	Yes	No	DSL	No	No	No	No	No	No	One year	No	Mailed check	44.6	681.4	No
Female	1	No	No	7	Yes	No	Fiber optic	No	No	No	No	Yes	Yes	Month-to-month	Yes	Electronic check	89.15	574.35	No
Male	0	Yes	Yes	4	Yes	Yes	Fiber optic	No	Yes	Yes	No	No	No	Month-to-month	Yes	Bank transfer (automatic)	84.8	371.9	Yes
Female	1	No	No	21	No	No phone service	DSL	Yes	No	No	No	Yes	No	Month-to-month	Yes	Electronic check	41.9	840.1	Yes
Female	0	No	No	10	Yes	No	Fiber optic	No	No	No	No	No	Yes	Month-to-month	Yes	Bank transfer (automatic)	80.25	846	Yes
Female	1	No	No	16	Yes	Yes	DSL	Yes	No	No	No	No	No	Month-to-month	Yes	Electronic check	54.1	889	No
Male	0	Yes	No	64	Yes	Yes	Fiber optic	No	Yes	No	Yes	Yes	Yes	Two year	Yes	Electronic check	105.25	6823.4	No
Male	1	Yes	No	27	No	No phone service	DSL	Yes	No	No	No	No	No	Month-to-month	No	Credit card (automatic)	30.75	805.1	Yes
Male	0	Yes	Yes	42	Yes	Yes	Fiber optic	Yes	No	No	No	Yes	Yes	One year	No	Electronic check	97.1	4016.75	No
Male	0	No	Yes	5	Yes	No	No	No internet service	No internet service	No internet service	No internet service	No internet service	No internet service	Month-to-month	No	Mailed check	20.2	83.75	No
Female	0	No	No	41	Yes	No	Fiber optic	No	Yes	No	Yes	Yes	Yes	Two year	Yes	Bank transfer (automatic)	98.8	3959.15	No
Male	0	Yes	No	58	Yes	No	DSL	No	No	Yes	No	No	No	One year	No	Credit card (automatic)	50.3	2878.55	No
Female	0	No	No	47	Yes	No	No	No internet service	No internet service	No internet service	No internet service	No internet service	No internet service	Two year	Yes	Mailed check	20.55	945.7	No
Male	0	No	No	18	Yes	No	Fiber optic	No	No	No	Yes	No	No	Month-to-month	Yes	Bank transfer (automatic)	75.9	1373.05	No
Male	0	No	No	5	Yes	No	Fiber optic	No	No	Yes	No	Yes	Yes	Month-to-month	No	Bank transfer (automatic)	96.5	492.55	Yes
Male	0	Yes	No	23	Yes	No	DSL	Yes	No	No	No	No	Yes	Month-to-month	Yes	Bank transfer (automatic)	59.95	1406	No
Female	0	No	No	1	Yes	No	No	No internet service	No internet service	No internet service	No internet service	No internet service	No internet service	Month-to-month	No	Mailed check	19.15	19.15	No
Male	0	Yes	No	71	Yes	Yes	Fiber optic	No	No	Yes	No	Yes	Yes	One year	Yes	Credit card (automatic)	98.65	6962.85	No
Male	0	Yes	Yes	72	Yes	Yes	Fiber optic	Yes	Yes	Yes	Yes	Yes	Yes	Two year	Yes	Credit card (automatic)	112.6	8126.65	No
Male	0	Yes	Yes	33	Yes	No	No	No internet service	No internet service	No internet service	No internet service	No internet service	No internet service	One year	No	Mailed check	20.6	690.25	No
Male	0	No	No	2	Yes	Yes	Fiber optic	No	No	No	No	Yes	No	Month-to-month	Yes	Electronic check	85.65	181.5	Yes
Male	0	No	Yes	24	No	No phone service	DSL	Yes	No	No	Yes	No	No	Two year	No	Mailed check	35.75	830.8	No
Female	0	Yes	Yes	56	Yes	Yes	Fiber optic	No	Yes	Yes	Yes	No	Yes	One year	Yes	Credit card (automatic)	99.75	5608.4	No
Male	0	No	No	37	Yes	No	Fiber optic	No	Yes	No	No	Yes	Yes	Month-to-month	Yes	Credit card (automatic)	96.1	3646.8	No
Female	0	No	No	43	Yes	Yes	DSL	No	Yes	Yes	Yes	Yes	Yes	One year	No	Credit card (automatic)	85.1	3662.25	No
Male	0	No	No	1	No	No phone service	DSL	No	No	No	No	No	No	Month-to-month	No	Mailed check	25.35	25.35	No
Female	0	Yes	No	25	Yes	Yes	Fiber optic	No	No	Yes	Yes	Yes	Yes	Month-to-month	Yes	Bank transfer (automatic)	104.95	2566.5	Yes
Female	0	No	No	61	Yes	Yes	DSL	Yes	Yes	Yes	Yes	Yes	Yes	Two year	No	Electronic check	89.65	5308.7	No
Male	0	No	No	17	Yes	Yes	Fiber optic	No	No	Yes	Yes	No	No	One year	No	Electronic check	86.75	1410.25	No
Female	0	Yes	No	41	Yes	No	Fiber optic	No	Yes	Yes	Yes	No	No	One year	Yes	Bank transfer (automatic)	86.2	3339.05	No
Male	0	No	No	1	Yes	No	DSL	No	Yes	No	No	No	No	Month-to-month	No	Mailed check	50.65	50.65	Yes
Male	1	Yes	Yes	72	No	No phone service	DSL	Yes	Yes	Yes	Yes	Yes	Yes	Two year	Yes	Bank transfer (automatic)	64.8	4732.35	No
Male	0	No	No	1	Yes	Yes	Fiber optic	No	Yes	No	No	No	Yes	Month-to-month	Yes	Credit card (automatic)	90.85	90.85	Yes
Male	0	No	No	48	Yes	Yes	Fiber optic	No	Yes	Yes	No	Yes	Yes	Two year	Yes	Bank transfer (automatic)	108.1	5067.45	No
Male	1	Yes	No	11	Yes	No	No	No internet service	No internet service	No internet service	No internet service	No internet service	No internet service	Month-to-month	No	Mailed check	19.95	214.75	Yes
Female	1	Yes	No	55	Yes	Yes	Fiber optic	No	Yes	Yes	No	No	No	Month-to-month	Yes	Electronic check	85.45	4874.7	Yes
Female	0	No	No	42	No	No phone service	DSL	Yes	Yes	Yes	Yes	No	Yes	One year	Yes	Electronic check	54.75	2348.45	No
Male	0	No	No	44	Yes	Yes	Fiber optic	No	No	Yes	No	No	Yes	Month-to-month	Yes	Mailed check	90.4	4063	No
Male	0	No	Yes	1	Yes	No	DSL	No	No	No	No	No	No	Month-to-month	No	Electronic check	44	44	No
Female	0	No	No	27	Yes	Yes	Fiber optic	No	No	No	No	Yes	Yes	Month-to-month	Yes	Bank transfer (automatic)	95.6	2595.25	No
Male	1	Yes	No	27	Yes	Yes	DSL	No	Yes	Yes	Yes	Yes	Yes	Month-to-month	Yes	Bank transfer (automatic)	84.8	2309.55	No
Female	1	No	No	2	Yes	No	DSL	No	No	No	No	No	No	Month-to-month	Yes	Electronic check	44.3	89.3	No
Female	0	No	No	19	Yes	No	No	No internet service	No internet service	No internet service	No internet service	No internet service	No internet service	Month-to-month	No	Mailed check	19.9	367.55	No
Female	1	Yes	No	42	Yes	Yes	Fiber optic	No	No	No	No	Yes	Yes	Month-to-month	Yes	Electronic check	95.05	3944.5	No
Female	0	No	No	66	Yes	Yes	DSL	Yes	Yes	Yes	Yes	Yes	Yes	Two year	Yes	Credit card (automatic)	90.05	5965.95	No
Male	1	Yes	No	33	Yes	Yes	Fiber optic	Yes	No	Yes	Yes	Yes	Yes	Month-to-month	Yes	Bank transfer (automatic)	109.9	3694.7	No
Female	0	No	No	34	Yes	No	Fiber optic	No	Yes	No	No	No	No	Month-to-month	Yes	Credit card (automatic)	73.95	2524.45	Yes
Male	1	No	No	33	No	No phone service	DSL	No	No	Yes	Yes	Yes	Yes	Month-to-month	Yes	Electronic check	54.6	1803.7	No
Female	0	Yes	Yes	23	Yes	No	No	No internet service	No internet service	No internet service	No internet service	No internet service	No internet service	One year	No	Mailed check	20.05	415.1	No
Female	0	No	No	32	Yes	No	No	No internet service	No internet service	No internet service	No internet service	No internet service	No internet service	One year	No	Bank transfer (automatic)	19.75	624.15	No
Female	0	No	No	11	Yes	No	No	No internet service	No internet service	No internet service	No internet service	No internet service	No internet service	One year	No	Credit card (automatic)	20.05	237.7	No
Male	0	Yes	Yes	69	Yes	Yes	Fiber optic	No	No	Yes	No	Yes	Yes	Month-to-month	Yes	Credit card (automatic)	99.45	7007.6	Yes
Female	0	Yes	No	68	Yes	No	DSL	Yes	No	No	Yes	No	No	One year	No	Bank transfer (automatic)	55.9	3848.8	No
Male	0	No	No	20	Yes	No	No	No internet service	No internet service	No internet service	No internet service	No internet service	No internet service	Two year	Yes	Mailed check	19.7	419.4	No
Male	0	No	No	72	Yes	No	No	No internet service	No internet service	No internet service	No internet service	No internet service	No internet service	Two year	Yes	Credit card (automatic)	19.8	1468.75	No
Male	0	Yes	Yes	60	Yes	Yes	Fiber optic	Yes	No	Yes	No	Yes	No	One year	Yes	Bank transfer (automatic)	95.4	5812	No
Male	1	Yes	Yes	32	Yes	No	Fiber optic	No	Yes	No	No	Yes	Yes	Month-to-month	Yes	Mailed check	93.95	2861.45	No
Female	0	No	No	1	Yes	No	No	No internet service	No internet service	No internet service	No internet service	No internet service	No internet service	Month-to-month	Yes	Mailed check	19.9	19.9	Yes
Male	0	No	No	1	Yes	No	No	No internet service	No internet service	No internet service	No internet service	No internet service	No internet service	Month-to-month	Yes	Mailed check	19.6	19.6	Yes
Male	1	No	No	3	Yes	Yes	Fiber optic	No	Yes	No	No	No	No	Month-to-month	Yes	Electronic check	81.35	233.7	Yes
Female	0	Yes	No	46	Yes	Yes	No	No internet service	No internet service	No internet service	No internet service	No internet service	No internet service	One year	Yes	Bank transfer (automatic)	24.45	1066.15	No
Female	0	Yes	No	29	Yes	Yes	Fiber optic	No	No	No	No	No	No	Month-to-month	Yes	Electronic check	74.95	2149.05	No
Male	0	No	No	51	Yes	Yes	Fiber optic	No	Yes	Yes	Yes	No	No	Month-to-month	Yes	Electronic check	87.35	4473	No
Female	1	Yes	No	48	Yes	No	Fiber optic	No	No	No	No	No	No	Month-to-month	Yes	Bank transfer (automatic)	70.65	3545.05	No
Female	0	Yes	Yes	16	Yes	No	Fiber optic	No	Yes	No	No	No	No	Month-to-month	No	Bank transfer (automatic)	73.25	1195.75	No
Male	0	Yes	No	70	Yes	Yes	Fiber optic	No	Yes	Yes	Yes	No	Yes	Two year	Yes	Bank transfer (automatic)	98.7	6858.9	No
Female	0	Yes	Yes	40	Yes	Yes	No	No internet service	No internet service	No internet service	No internet service	No internet service	No internet service	Two year	Yes	Mailed check	24.8	1024.7	No
Female	0	Yes	Yes	22	Yes	No	Fiber optic	No	Yes	No	No	No	Yes	Month-to-month	No	Electronic check	83.3	1845.9	Yes
Female	1	No	No	1	Yes	No	Fiber optic	No	No	Yes	No	No	No	Month-to-month	Yes	Bank transfer (automatic)	75.3	75.3	Yes
Female	0	Yes	Yes	5	Yes	Yes	No	No internet service	No internet service	No internet service	No internet service	No internet service	No internet service	Month-to-month	Yes	Mailed check	24.3	132.25	No
Female	0	No	No	7	Yes	No	Fiber optic	No	No	No	No	No	No	Month-to-month	Yes	Bank transfer (automatic)	69.85	515.45	No
Male	0	No	Yes	29	Yes	Yes	Fiber optic	No	Yes	Yes	Yes	No	Yes	One year	No	Credit card (automatic)	100.55	2830.45	No
Male	0	Yes	Yes	44	Yes	Yes	No	No internet service	No internet service	No internet service	No internet service	No internet service	No internet service	One year	No	Mailed check	25.7	1110.5	No
Female	0	No	No	10	No	No phone service	DSL	Yes	Yes	Yes	No	No	No	Month-to-month	No	Bank transfer (automatic)	40.7	449.3	No
Female	1	Yes	No	55	Yes	Yes	DSL	No	No	No	No	No	No	Month-to-month	No	Bank transfer (automatic)	51.65	2838.55	No
Male	1	Yes	No	52	Yes	Yes	Fiber optic	No	Yes	Yes	No	Yes	Yes	One year	Yes	Bank transfer (automatic)	105.1	5376.4	No
Female	0	Yes	Yes	10	Yes	Yes	Fiber optic	No	No	No	No	No	Yes	Month-to-month	No	Electronic check	85.95	858.6	No
Male	0	No	No	18	Yes	Yes	Fiber optic	No	No	No	No	No	No	Month-to-month	Yes	Bank transfer (automatic)	75.6	1395.05	No
Female	0	Yes	No	68	Yes	Yes	DSL	Yes	No	No	Yes	No	No	One year	No	Bank transfer (automatic)	58.25	3975.7	No
Female	0	Yes	Yes	61	Yes	No	No	No internet service	No internet service	No internet service	No internet service	No internet service	No internet service	Month-to-month	Yes	Mailed check	19.4	1182.55	Yes
Female	0	Yes	Yes	72	No	No phone service	DSL	Yes	Yes	Yes	Yes	Yes	Yes	Two year	Yes	Credit card (automatic)	65.2	4784.45	No
Male	0	No	No	2	Yes	No	DSL	Yes	No	Yes	No	No	No	Month-to-month	No	Electronic check	53.45	119.5	No
Male	0	No	No	12	Yes	No	DSL	No	No	No	No	No	No	Month-to-month	Yes	Bank transfer (automatic)	45.4	518.9	Yes
Male	0	Yes	No	41	Yes	No	No	No internet service	No internet service	No internet service	No internet service	No internet service	No internet service	Two year	Yes	Electronic check	19.75	899.45	No
Female	0	No	No	26	No	No phone service	DSL	No	No	Yes	Yes	Yes	No	Month-to-month	Yes	Credit card (automatic)	44.45	1183.8	No
Male	0	Yes	No	36	Yes	No	No	No internet service	No internet service	No internet service	No internet service	No internet service	No internet service	One year	No	Bank transfer (automatic)	20.85	720.05	No
Male	0	Yes	Yes	72	Yes	Yes	Fiber optic	Yes	Yes	Yes	Yes	Yes	Yes	Two year	Yes	Credit card (automatic)	114.05	8468.2	No
Male	0	Yes	No	35	Yes	Yes	Fiber optic	No	No	No	Yes	No	Yes	Month-to-month	Yes	Bank transfer (automatic)	89.85	3161.2	No
Male	0	No	No	1	Yes	No	DSL	No	No	Yes	Yes	No	No	Month-to-month	No	Mailed check	55.05	55.05	No
Female	0	Yes	Yes	16	Yes	Yes	Fiber optic	Yes	No	Yes	Yes	Yes	Yes	Month-to-month	Yes	Electronic check	112.95	1882.55	No
Female	1	No	No	49	Yes	Yes	Fiber optic	Yes	No	No	No	Yes	Yes	Month-to-month	No	Credit card (automatic)	101.55	5070.4	No
Female	0	Yes	No	54	Yes	Yes	Fiber optic	Yes	Yes	Yes	Yes	Yes	Yes	One year	Yes	Mailed check	114.65	6049.5	No
Female	0	No	Yes	18	Yes	Yes	DSL	Yes	No	No	No	No	Yes	Month-to-month	No	Electronic check	64.8	1166.7	No
Female	0	Yes	No	36	Yes	No	Fiber optic	No	No	No	No	No	Yes	Month-to-month	No	Electronic check	80.4	2937.65	No
Female	0	No	No	60	Yes	Yes	Fiber optic	No	Yes	Yes	No	Yes	Yes	Month-to-month	Yes	Electronic check	105.9	6396.45	Yes
Female	0	No	No	1	Yes	No	Fiber optic	No	No	No	No	No	No	Month-to-month	No	Mailed check	69.55	69.55	Yes
Female	0	Yes	Yes	52	Yes	Yes	No	No internet service	No internet service	No internet service	No internet service	No internet service	No internet service	Two year	Yes	Bank transfer (automatic)	25.05	1270.25	No
Male	0	Yes	Yes	8	Yes	No	Fiber optic	No	No	Yes	No	Yes	Yes	Month-to-month	Yes	Electronic check	94.75	759.55	No
Male	0	Yes	Yes	72	Yes	No	Fiber optic	Yes	Yes	No	Yes	Yes	Yes	Two year	No	Bank transfer (automatic)	105.5	7611.55	No
Female	0	No	No	64	Yes	Yes	No	No internet service	No internet service	No internet service	No internet service	No internet service	No internet service	One year	No	Mailed check	24.7	1642.75	No
Female	1	No	No	22	Yes	No	DSL	Yes	No	Yes	Yes	No	Yes	Month-to-month	Yes	Mailed check	69.75	1545.4	No
Male	0	Yes	No	60	No	No phone service	DSL	No	Yes	Yes	Yes	Yes	Yes	Month-to-month	Yes	Bank transfer (automatic)	60.2	3582.4	No
Female	0	Yes	Yes	28	Yes	No	Fiber optic	No	No	No	No	No	Yes	Month-to-month	Yes	Electronic check	81.05	2227.1	Yes
Female	0	Yes	No	61	Yes	Yes	No	No internet service	No internet service	No internet service	No internet service	No internet service	No internet service	Two year	No	Mailed check	24.4	1417.9	No
Female	0	No	No	24	Yes	Yes	Fiber optic	No	Yes	Yes	No	Yes	Yes	Month-to-month	Yes	Electronic check	104.15	2494.65	No
Male	0	Yes	Yes	28	Yes	No	Fiber optic	No	Yes	Yes	Yes	Yes	No	One year	No	Bank transfer (automatic)	92.9	2768.35	No
Female	0	Yes	Yes	30	Yes	No	DSL	No	Yes	Yes	Yes	Yes	Yes	Two year	No	Bank transfer (automatic)	80.8	2369.3	No
Male	0	Yes	No	2	Yes	No	No	No internet service	No internet service	No internet service	No internet service	No internet service	No internet service	Month-to-month	No	Mailed check	20	38	No
Male	0	No	No	1	Yes	Yes	Fiber optic	No	No	No	No	No	No	Month-to-month	Yes	Electronic check	75.1	75.1	No
Male	0	No	Yes	6	Yes	No	No	No internet service	No internet service	No internet service	No internet service	No internet service	No internet service	Month-to-month	No	Mailed check	19.65	100.9	No
Female	0	Yes	No	24	Yes	No	DSL	No	Yes	No	No	Yes	Yes	Month-to-month	Yes	Bank transfer (automatic)	69.45	1614.05	No
Male	0	Yes	Yes	4	Yes	Yes	Fiber optic	No	No	Yes	No	Yes	Yes	Month-to-month	No	Electronic check	101.15	385.9	Yes
Male	0	No	No	7	Yes	Yes	Fiber optic	No	Yes	No	No	Yes	Yes	Month-to-month	Yes	Electronic check	99.8	673.25	Yes
Male	1	Yes	No	72	Yes	Yes	Fiber optic	Yes	Yes	Yes	Yes	Yes	Yes	Two year	Yes	Bank transfer (automatic)	116.05	8404.9	No
Male	0	No	No	70	No	No phone service	DSL	No	No	No	Yes	No	Yes	Two year	Yes	Mailed check	40.05	2799.75	No
Male	1	Yes	No	64	Yes	Yes	Fiber optic	No	No	Yes	Yes	Yes	Yes	Two year	No	Electronic check	102.1	6538.45	No
Male	0	Yes	Yes	72	Yes	Yes	Fiber optic	No	Yes	No	No	Yes	No	One year	Yes	Electronic check	89.7	6588.95	No
Female	0	No	Yes	44	Yes	No	No	No internet service	No internet service	No internet service	No internet service	No internet service	No internet service	Two year	No	Mailed check	19.9	868.1	No
Female	0	Yes	Yes	13	Yes	No	DSL	No	No	No	No	No	Yes	Month-to-month	No	Electronic check	55.95	734.35	Yes
Female	1	No	No	17	Yes	No	No	No internet service	No internet service	No internet service	No internet service	No internet service	No internet service	One year	No	Mailed check	20.65	330.6	No
Male	0	No	No	1	Yes	No	DSL	No	No	No	No	No	Yes	Month-to-month	Yes	Electronic check	55	55	Yes
Male	0	Yes	No	9	Yes	No	DSL	No	No	Yes	No	Yes	Yes	Month-to-month	Yes	Mailed check	70.05	564.4	No
Male	0	Yes	No	24	Yes	No	DSL	Yes	No	No	Yes	No	No	Month-to-month	No	Mailed check	53.6	1315.35	No
Female	0	Yes	Yes	1	Yes	No	Fiber optic	No	Yes	No	No	No	No	Month-to-month	Yes	Electronic check	74.7	74.7	Yes
Male	0	No	No	24	Yes	Yes	Fiber optic	No	Yes	No	No	No	No	Month-to-month	Yes	Electronic check	80.25	1861.5	Yes
Male	1	Yes	Yes	35	Yes	No	DSL	No	Yes	No	Yes	Yes	Yes	Month-to-month	Yes	Electronic check	76.05	2747.2	No
Female	0	Yes	Yes	7	Yes	No	DSL	Yes	Yes	Yes	Yes	Yes	No	Month-to-month	Yes	Electronic check	75.7	554.05	No
Male	0	No	No	5	Yes	No	Fiber optic	No	No	No	Yes	Yes	Yes	Month-to-month	Yes	Electronic check	96.1	453.4	Yes
Female	0	No	Yes	15	Yes	No	Fiber optic	No	No	No	No	No	No	Month-to-month	No	Bank transfer (automatic)	69	994.8	Yes
Male	0	Yes	Yes	11	Yes	No	No	No internet service	No internet service	No internet service	No internet service	No internet service	No internet service	Two year	No	Mailed check	19.65	225.75	No
Female	0	Yes	No	48	No	No phone service	DSL	Yes	No	Yes	No	No	Yes	Month-to-month	Yes	Bank transfer (automatic)	45.3	2145	Yes
Female	1	No	No	20	Yes	No	Fiber optic	No	No	No	No	No	Yes	Month-to-month	Yes	Electronic check	81.45	1671.6	No
Female	0	Yes	No	72	Yes	Yes	Fiber optic	No	Yes	Yes	Yes	Yes	Yes	One year	Yes	Bank transfer (automatic)	108.5	8003.8	No
Female	0	Yes	Yes	8	Yes	No	Fiber optic	No	Yes	No	No	Yes	No	Month-to-month	Yes	Electronic check	83.55	680.05	Yes
Male	0	Yes	Yes	72	Yes	Yes	Fiber optic	No	No	No	No	No	Yes	Two year	Yes	Credit card (automatic)	84.5	6130.85	No
Female	0	No	No	15	Yes	Yes	Fiber optic	No	Yes	No	No	Yes	Yes	Month-to-month	Yes	Electronic check	100.15	1415	No
Male	0	No	No	72	Yes	Yes	DSL	No	Yes	Yes	Yes	Yes	Yes	Two year	Yes	Bank transfer (automatic)	88.6	6201.95	No
Female	0	Yes	Yes	0	No	No phone service	DSL	Yes	No	Yes	Yes	Yes	No	Two year	Yes	Bank transfer (automatic)	52.55	0	No
Male	0	No	Yes	1	Yes	Yes	Fiber optic	No	No	No	No	No	No	Month-to-month	Yes	Electronic check	74.35	74.35	Yes
Male	0	Yes	Yes	63	Yes	Yes	Fiber optic	No	Yes	Yes	No	Yes	Yes	Two year	Yes	Bank transfer (automatic)	104.8	6597.25	No
Female	0	No	No	2	Yes	No	DSL	No	Yes	No	No	Yes	No	Month-to-month	Yes	Electronic check	59	114.15	No
Female	0	Yes	No	2	Yes	No	Fiber optic	Yes	No	No	No	No	No	Month-to-month	Yes	Electronic check	74.4	139.4	Yes
Male	1	Yes	No	61	Yes	Yes	DSL	No	Yes	No	No	No	Yes	One year	No	Bank transfer (automatic)	64.05	3902.6	No
Male	0	No	No	1	Yes	No	No	No internet service	No internet service	No internet service	No internet service	No internet service	No internet service	Month-to-month	No	Mailed check	20.4	20.4	No
Male	0	No	No	22	No	No phone service	DSL	No	Yes	Yes	No	No	Yes	One year	Yes	Bank transfer (automatic)	43.75	903.6	Yes
Male	0	Yes	No	28	Yes	No	DSL	Yes	Yes	No	Yes	No	No	Month-to-month	No	Mailed check	60.9	1785.65	No
Female	0	Yes	No	70	Yes	No	No	No internet service	No internet service	No internet service	No internet service	No internet service	No internet service	Two year	No	Bank transfer (automatic)	19.8	1397.65	No
Female	1	No	No	5	No	No phone service	DSL	No	Yes	No	No	No	No	Month-to-month	No	Electronic check	28.45	131.05	Yes
Female	0	No	No	12	Yes	Yes	Fiber optic	Yes	Yes	Yes	No	No	Yes	Month-to-month	Yes	Bank transfer (automatic)	99.7	1238.45	Yes
Male	0	No	No	34	Yes	Yes	Fiber optic	Yes	Yes	Yes	Yes	Yes	Yes	One year	No	Credit card (automatic)	116.25	3899.05	No
Female	1	Yes	No	71	Yes	Yes	Fiber optic	Yes	No	No	No	No	No	Two year	Yes	Credit card (automatic)	80.7	5676	No
Female	0	Yes	Yes	70	Yes	Yes	DSL	Yes	No	No	No	No	Yes	One year	No	Bank transfer (automatic)	65.2	4543.15	No
Female	0	Yes	Yes	52	Yes	No	Fiber optic	Yes	No	Yes	Yes	No	No	Month-to-month	Yes	Bank transfer (automatic)	84.05	4326.8	No
Male	0	No	Yes	69	Yes	Yes	DSL	Yes	Yes	Yes	Yes	Yes	No	Two year	Yes	Credit card (automatic)	79.45	5502.55	No
Female	1	No	No	20	Yes	Yes	Fiber optic	No	Yes	Yes	No	No	Yes	Month-to-month	Yes	Electronic check	94.1	1782.4	Yes
Male	0	No	Yes	11	Yes	Yes	Fiber optic	No	No	Yes	No	No	No	Month-to-month	Yes	Mailed check	78	851.8	No
Male	0	Yes	No	2	Yes	No	Fiber optic	No	No	No	Yes	Yes	Yes	Month-to-month	Yes	Electronic check	94.2	167.5	Yes
Female	0	Yes	Yes	6	Yes	Yes	Fiber optic	No	No	No	Yes	No	No	Month-to-month	Yes	Electronic check	80.5	502.85	Yes
Female	0	No	No	1	Yes	No	No	No internet service	No internet service	No internet service	No internet service	No internet service	No internet service	Month-to-month	No	Mailed check	19.85	19.85	No
Male	1	Yes	Yes	20	Yes	No	Fiber optic	Yes	No	Yes	Yes	No	Yes	One year	No	Credit card (automatic)	94.3	1818.3	No
Male	0	No	No	61	Yes	Yes	Fiber optic	Yes	No	Yes	No	Yes	Yes	Month-to-month	Yes	Electronic check	106.45	6300.15	No
Female	1	Yes	No	5	Yes	Yes	Fiber optic	No	No	No	No	No	No	Month-to-month	Yes	Electronic check	74.35	334.8	Yes
Female	0	No	No	56	Yes	Yes	Fiber optic	No	Yes	No	Yes	Yes	Yes	Month-to-month	Yes	Bank transfer (automatic)	105.45	5916.95	No
Male	0	No	No	30	Yes	Yes	Fiber optic	Yes	Yes	Yes	Yes	No	No	Month-to-month	Yes	Credit card (automatic)	95	2852.4	No
Male	0	No	No	40	Yes	Yes	Fiber optic	No	No	Yes	Yes	Yes	Yes	Month-to-month	No	Bank transfer (automatic)	104.8	4131.95	Yes
Female	0	No	No	28	Yes	No	DSL	Yes	No	No	Yes	No	No	One year	No	Mailed check	54.3	1546.3	No
Female	1	Yes	No	5	Yes	No	Fiber optic	No	No	No	No	No	No	Month-to-month	No	Electronic check	70.05	302.6	No
Female	1	Yes	No	27	Yes	No	Fiber optic	Yes	No	No	No	No	No	Month-to-month	Yes	Bank transfer (automatic)	75.2	1929.35	Yes
Male	0	No	No	12	Yes	No	No	No internet service	No internet service	No internet service	No internet service	No internet service	No internet service	Month-to-month	No	Credit card (automatic)	20.05	265.45	No
Male	0	Yes	Yes	67	Yes	Yes	Fiber optic	No	Yes	Yes	No	Yes	Yes	One year	Yes	Electronic check	105.4	6989.45	No
Male	1	Yes	No	29	Yes	Yes	DSL	No	No	No	No	No	No	Month-to-month	Yes	Electronic check	51.6	1442	No
Male	0	Yes	Yes	55	Yes	Yes	Fiber optic	No	No	No	No	No	Yes	Month-to-month	No	Bank transfer (automatic)	85.5	4713.4	No
Female	0	No	No	23	Yes	Yes	Fiber optic	No	No	No	No	No	No	Month-to-month	No	Bank transfer (automatic)	75.6	1758.6	Yes
Male	0	Yes	No	34	Yes	Yes	Fiber optic	No	No	Yes	No	Yes	Yes	Month-to-month	Yes	Electronic check	100.05	3480	Yes
Male	0	No	No	52	Yes	No	Fiber optic	Yes	No	Yes	No	Yes	No	One year	No	Electronic check	91.25	4738.3	No
Male	1	Yes	Yes	72	Yes	Yes	Fiber optic	Yes	Yes	Yes	Yes	Yes	Yes	Two year	Yes	Credit card (automatic)	115.75	8399.15	No
Male	0	Yes	Yes	58	Yes	Yes	Fiber optic	No	Yes	No	Yes	Yes	No	One year	Yes	Credit card (automatic)	94.7	5430.35	No
Male	0	Yes	Yes	35	Yes	No	No	No internet service	No internet service	No internet service	No internet service	No internet service	No internet service	Two year	No	Mailed check	19.6	686.95	No
Female	1	No	No	56	Yes	Yes	Fiber optic	No	Yes	Yes	Yes	Yes	No	Two year	Yes	Bank transfer (automatic)	99.9	5706.3	No
Female	0	Yes	Yes	24	Yes	No	No	No internet service	No internet service	No internet service	No internet service	No internet service	No internet service	Two year	Yes	Credit card (automatic)	21.1	490.65	No
Male	0	Yes	Yes	70	Yes	No	No	No internet service	No internet service	No internet service	No internet service	No internet service	No internet service	Two year	No	Credit card (automatic)	20.05	1360.25	No
Male	0	No	No	2	Yes	No	Fiber optic	No	No	No	No	Yes	No	Month-to-month	Yes	Electronic check	79.95	174.45	No
Male	1	Yes	Yes	68	Yes	Yes	Fiber optic	No	No	Yes	Yes	Yes	Yes	One year	Yes	Credit card (automatic)	107.15	7379.8	No
Female	0	No	No	1	Yes	Yes	Fiber optic	No	No	No	No	No	Yes	Month-to-month	Yes	Electronic check	85	85	Yes
Male	0	No	No	12	Yes	Yes	Fiber optic	No	No	Yes	No	Yes	No	Month-to-month	Yes	Electronic check	89.55	1021.75	No
Female	0	Yes	No	63	Yes	Yes	Fiber optic	No	Yes	No	No	No	No	Month-to-month	Yes	Bank transfer (automatic)	81.55	5029.05	No
Female	0	Yes	Yes	33	Yes	No	DSL	Yes	Yes	Yes	No	No	No	One year	Yes	Mailed check	58.45	1955.4	No
Female	0	Yes	No	69	Yes	No	Fiber optic	No	Yes	No	No	Yes	Yes	One year	Yes	Credit card (automatic)	95.65	6744.2	No
Female	0	Yes	Yes	60	Yes	No	DSL	No	Yes	Yes	Yes	Yes	Yes	Two year	Yes	Bank transfer (automatic)	80.6	4946.7	No
Female	0	Yes	Yes	72	Yes	Yes	Fiber optic	Yes	Yes	Yes	Yes	Yes	Yes	Two year	Yes	Bank transfer (automatic)	113.1	8248.5	No
Female	0	No	No	11	Yes	Yes	DSL	No	No	No	No	No	Yes	Month-to-month	Yes	Mailed check	58.95	601.6	No
Female	0	No	No	1	Yes	No	No	No internet service	No internet service	No internet service	No internet service	No internet service	No internet service	Month-to-month	No	Mailed check	19.55	19.55	No
Male	0	No	No	10	Yes	Yes	Fiber optic	No	No	No	No	Yes	No	Month-to-month	Yes	Bank transfer (automatic)	86.05	834.1	Yes
Male	0	No	No	13	No	No phone service	DSL	Yes	No	No	Yes	Yes	No	Month-to-month	Yes	Credit card (automatic)	45.55	597	Yes
Male	0	Yes	Yes	34	Yes	No	Fiber optic	No	No	No	No	No	Yes	One year	Yes	Bank transfer (automatic)	78.95	2647.2	No
Male	0	Yes	Yes	39	Yes	No	Fiber optic	No	Yes	No	No	Yes	No	Month-to-month	Yes	Mailed check	86.3	3266	Yes
Female	0	No	No	65	Yes	Yes	Fiber optic	No	Yes	No	Yes	Yes	Yes	One year	Yes	Bank transfer (automatic)	105.05	6744.25	No
Male	1	Yes	No	50	Yes	Yes	Fiber optic	Yes	Yes	Yes	No	Yes	No	One year	Yes	Bank transfer (automatic)	101.9	5265.5	No
Male	0	No	No	15	Yes	No	No	No internet service	No internet service	No internet service	No internet service	No internet service	No internet service	Month-to-month	No	Mailed check	19.75	311.6	No
Male	0	Yes	Yes	72	Yes	Yes	Fiber optic	Yes	Yes	Yes	No	Yes	Yes	Two year	Yes	Bank transfer (automatic)	110.3	7966.9	No
Female	0	Yes	Yes	72	Yes	Yes	Fiber optic	Yes	Yes	Yes	Yes	Yes	Yes	Two year	Yes	Bank transfer (automatic)	115.6	8220.4	No
Male	0	Yes	Yes	55	Yes	No	No	No internet service	No internet service	No internet service	No internet service	No internet service	No internet service	Two year	No	Bank transfer (automatic)	19.35	1153.25	No
Female	0	Yes	Yes	23	Yes	Yes	No	No internet service	No internet service	No internet service	No internet service	No internet service	No internet service	Two year	Yes	Credit card (automatic)	25.6	514.75	No
Male	0	No	No	32	Yes	Yes	Fiber optic	No	Yes	No	No	No	No	Month-to-month	Yes	Bank transfer (automatic)	80.35	2596.15	Yes
Female	0	Yes	Yes	56	Yes	Yes	DSL	Yes	No	Yes	No	No	Yes	One year	Yes	Bank transfer (automatic)	68.75	3808	No
Female	0	No	No	1	Yes	No	No	No internet service	No internet service	No internet service	No internet service	No internet service	No internet service	Month-to-month	No	Bank transfer (automatic)	19.9	19.9	No
Male	0	No	No	38	Yes	No	DSL	Yes	Yes	No	Yes	Yes	No	One year	No	Mailed check	70.6	2708.2	No
Male	0	No	No	11	Yes	No	Fiber optic	No	No	No	No	No	No	Month-to-month	No	Electronic check	70.2	760.05	No
Male	0	No	No	1	Yes	No	DSL	No	No	No	Yes	No	No	Month-to-month	Yes	Electronic check	49.3	49.3	No
Male	0	Yes	No	56	Yes	Yes	Fiber optic	No	Yes	No	Yes	Yes	Yes	One year	Yes	Electronic check	107.25	6033.3	No
Male	0	Yes	No	3	Yes	Yes	No	No internet service	No internet service	No internet service	No internet service	No internet service	No internet service	Month-to-month	Yes	Mailed check	23.6	89.05	No
Male	0	Yes	Yes	7	Yes	No	DSL	Yes	No	No	No	Yes	Yes	Month-to-month	No	Credit card (automatic)	69.7	516.15	No
Male	0	Yes	Yes	59	Yes	Yes	Fiber optic	No	No	Yes	No	Yes	Yes	Two year	Yes	Credit card (automatic)	99.5	5861.75	No
Male	0	No	No	7	Yes	No	DSL	No	No	Yes	Yes	Yes	No	Month-to-month	No	Bank transfer (automatic)	64.3	445.95	No
Male	0	Yes	Yes	71	Yes	No	DSL	Yes	No	Yes	Yes	No	Yes	Two year	Yes	Credit card (automatic)	70.85	4973.4	No
Male	0	Yes	Yes	15	Yes	No	Fiber optic	Yes	No	No	Yes	Yes	Yes	One year	No	Electronic check	101.9	1667.25	No
Male	0	Yes	No	71	Yes	Yes	DSL	Yes	Yes	No	Yes	Yes	No	Two year	No	Credit card (automatic)	73.5	5357.75	No
Female	0	No	No	35	Yes	Yes	Fiber optic	No	No	Yes	No	Yes	Yes	Month-to-month	Yes	Electronic check	100.25	3527.6	Yes
Female	0	No	No	11	No	No phone service	DSL	No	Yes	Yes	Yes	No	No	One year	Yes	Credit card (automatic)	40.4	422.6	No
Female	0	Yes	Yes	60	Yes	No	No	No internet service	No internet service	No internet service	No internet service	No internet service	No internet service	Two year	Yes	Credit card (automatic)	19.25	1103.25	No
Male	1	No	No	47	Yes	Yes	DSL	No	Yes	No	Yes	No	No	Two year	No	Bank transfer (automatic)	59.6	2754	No
Female	0	No	No	11	Yes	No	DSL	No	No	Yes	Yes	No	Yes	One year	No	Credit card (automatic)	64.9	697.25	No
Male	0	Yes	No	56	Yes	Yes	Fiber optic	No	Yes	No	No	Yes	Yes	One year	No	Credit card (automatic)	100.3	5614.45	Yes
Female	1	Yes	No	28	Yes	Yes	Fiber optic	No	Yes	Yes	Yes	Yes	Yes	Month-to-month	Yes	Electronic check	110.85	3204.4	No
Male	0	Yes	No	61	Yes	No	DSL	Yes	Yes	No	Yes	Yes	Yes	Two year	Yes	Mailed check	81.05	4747.65	No
Male	0	Yes	Yes	31	Yes	Yes	Fiber optic	Yes	No	Yes	No	Yes	No	One year	No	Bank transfer (automatic)	98.05	3082.1	No
Male	0	No	No	9	Yes	No	Fiber optic	No	No	No	No	No	No	Month-to-month	Yes	Electronic check	70.5	597.9	No
Male	1	Yes	No	35	Yes	Yes	Fiber optic	Yes	Yes	No	No	No	Yes	Month-to-month	Yes	Electronic check	94.55	3365.4	No
Male	0	No	No	2	Yes	No	No	No internet service	No internet service	No internet service	No internet service	No internet service	No internet service	Month-to-month	Yes	Mailed check	19.65	38.8	No
Female	0	Yes	Yes	12	Yes	No	No	No internet service	No internet service	No internet service	No internet service	No internet service	No internet service	Month-to-month	No	Mailed check	19	233.55	Yes
Female	0	No	No	1	Yes	No	Fiber optic	Yes	No	No	No	No	No	Month-to-month	No	Mailed check	75.3	75.3	Yes
Female	1	No	No	4	Yes	Yes	Fiber optic	No	No	Yes	No	Yes	No	Month-to-month	Yes	Electronic check	89.2	346.2	Yes
Female	0	Yes	Yes	1	Yes	No	No	No internet service	No internet service	No internet service	No internet service	No internet service	No internet service	Month-to-month	Yes	Mailed check	19	19	No
Female	0	No	No	3	Yes	No	No	No internet service	No internet service	No internet service	No internet service	No internet service	No internet service	Month-to-month	Yes	Mailed check	20	61.7	No
Female	1	No	No	1	Yes	Yes	Fiber optic	No	No	No	No	Yes	No	Month-to-month	Yes	Electronic check	85.7	85.7	Yes
Male	0	No	No	52	Yes	No	DSL	Yes	Yes	No	No	Yes	No	Two year	Yes	Credit card (automatic)	63.25	3342.45	No
Male	0	Yes	Yes	5	Yes	No	No	No internet service	No internet service	No internet service	No internet service	No internet service	No internet service	One year	No	Mailed check	20.1	85.1	No
Male	0	Yes	No	72	Yes	Yes	Fiber optic	Yes	Yes	Yes	No	No	Yes	Two year	Yes	Electronic check	99.15	7422.1	No
Male	0	Yes	Yes	71	Yes	Yes	DSL	Yes	Yes	Yes	Yes	Yes	Yes	Two year	No	Electronic check	90.4	6668.05	No
Male	0	Yes	No	72	Yes	Yes	Fiber optic	Yes	No	Yes	Yes	Yes	Yes	Two year	Yes	Credit card (automatic)	111.9	8071.05	No
Male	0	Yes	Yes	46	Yes	Yes	No	No internet service	No internet service	No internet service	No internet service	No internet service	No internet service	One year	No	Electronic check	24.9	1174.8	No
Male	0	Yes	Yes	63	Yes	Yes	DSL	Yes	Yes	Yes	No	Yes	Yes	Two year	No	Credit card (automatic)	83.5	5435	No
Male	0	No	No	30	Yes	No	Fiber optic	Yes	Yes	Yes	No	No	No	Month-to-month	Yes	Credit card (automatic)	84.3	2438.6	No
Male	0	No	No	1	Yes	No	DSL	No	No	No	No	No	No	Month-to-month	No	Mailed check	45.6	45.6	No
Female	0	No	No	12	Yes	Yes	DSL	Yes	No	Yes	Yes	No	No	Month-to-month	Yes	Mailed check	61.65	713.75	Yes
Male	0	No	No	16	No	No phone service	DSL	Yes	Yes	Yes	Yes	Yes	No	Two year	No	Mailed check	54.85	916.15	No
Male	0	No	No	4	Yes	Yes	DSL	No	No	No	Yes	No	Yes	Month-to-month	No	Mailed check	65.55	237.2	No
Male	0	Yes	No	51	Yes	Yes	Fiber optic	No	Yes	No	No	No	Yes	One year	Yes	Credit card (automatic)	90.35	4614.55	No
Male	0	Yes	No	65	Yes	No	No	No internet service	No internet service	No internet service	No internet service	No internet service	No internet service	Two year	Yes	Credit card (automatic)	20.4	1414.45	No
Male	0	No	No	16	Yes	No	Fiber optic	No	No	No	Yes	No	No	Month-to-month	Yes	Credit card (automatic)	74.55	1170.5	No
Male	0	No	No	2	Yes	No	No	No internet service	No internet service	No internet service	No internet service	No internet service	No internet service	One year	No	Mailed check	19.95	47.7	No
Female	0	Yes	Yes	66	Yes	Yes	Fiber optic	No	No	No	No	No	No	One year	Yes	Bank transfer (automatic)	74.25	4859.25	No
Male	0	No	No	46	Yes	Yes	Fiber optic	No	Yes	Yes	Yes	Yes	Yes	Two year	No	Electronic check	108.65	4903.2	No
Female	0	No	No	32	Yes	Yes	Fiber optic	Yes	No	Yes	Yes	Yes	Yes	One year	Yes	Bank transfer (automatic)	109.55	3608	No
Male	0	Yes	No	72	Yes	Yes	DSL	Yes	No	Yes	Yes	Yes	Yes	Two year	No	Credit card (automatic)	86.65	6094.25	No
Male	0	Yes	Yes	38	Yes	No	DSL	Yes	No	Yes	Yes	Yes	Yes	Two year	No	Credit card (automatic)	81	3084.9	No
Male	0	No	Yes	51	Yes	No	DSL	No	No	No	Yes	No	No	One year	No	Credit card (automatic)	47.85	2356.75	No
Male	0	Yes	Yes	72	Yes	Yes	Fiber optic	Yes	Yes	Yes	Yes	Yes	Yes	Two year	No	Bank transfer (automatic)	114.55	8306.05	No
Female	1	Yes	No	65	Yes	Yes	Fiber optic	Yes	No	Yes	No	Yes	Yes	Month-to-month	No	Bank transfer (automatic)	105.25	6786.4	Yes
Male	0	Yes	Yes	9	No	No phone service	DSL	No	Yes	No	No	No	No	Month-to-month	Yes	Electronic check	29.95	248.95	Yes
Female	0	Yes	Yes	9	Yes	No	DSL	Yes	Yes	Yes	Yes	No	No	Month-to-month	No	Mailed check	65	663.05	Yes
Male	0	No	Yes	66	Yes	No	No	No internet service	No internet service	No internet service	No internet service	No internet service	No internet service	Two year	No	Mailed check	20.55	1357.1	No
Female	1	No	No	44	Yes	Yes	Fiber optic	Yes	Yes	Yes	No	Yes	Yes	One year	Yes	Credit card (automatic)	109.8	4860.35	No
Male	0	No	No	50	Yes	Yes	DSL	No	No	Yes	Yes	No	Yes	Two year	No	Bank transfer (automatic)	69.5	3418.2	No
Female	0	No	No	15	Yes	Yes	DSL	No	No	No	No	No	No	Month-to-month	No	Mailed check	48.85	631.4	No
Male	0	No	No	8	No	No phone service	DSL	No	No	No	No	No	No	Month-to-month	Yes	Credit card (automatic)	25.25	186.3	No
Female	1	No	No	66	Yes	Yes	Fiber optic	No	No	Yes	Yes	Yes	Yes	One year	Yes	Credit card (automatic)	102.85	6976.75	No
Female	0	No	No	57	Yes	Yes	Fiber optic	Yes	Yes	No	Yes	No	No	Month-to-month	Yes	Bank transfer (automatic)	87.55	4884.85	No
Female	0	No	No	7	Yes	Yes	Fiber optic	No	Yes	No	No	No	No	Month-to-month	Yes	Bank transfer (automatic)	78.55	522.95	No
Male	1	Yes	Yes	10	No	No phone service	DSL	No	No	No	No	No	Yes	Month-to-month	Yes	Bank transfer (automatic)	34.55	362.6	No
Female	0	No	No	62	Yes	Yes	Fiber optic	Yes	Yes	Yes	No	No	No	One year	Yes	Electronic check	92.05	5755.8	No
Male	0	Yes	Yes	40	Yes	No	Fiber optic	No	No	Yes	No	Yes	No	One year	Yes	Electronic check	85.05	3355.65	No
Female	0	No	No	20	Yes	No	No	No internet service	No internet service	No internet service	No internet service	No internet service	No internet service	Two year	No	Mailed check	19.7	406.95	No
Female	0	No	No	7	Yes	No	No	No internet service	No internet service	No internet service	No internet service	No internet service	No internet service	Month-to-month	No	Bank transfer (automatic)	20	137.6	Yes
Female	0	Yes	No	25	Yes	No	Fiber optic	No	No	No	Yes	Yes	Yes	Month-to-month	Yes	Electronic check	95.15	2395.7	No
Male	0	Yes	No	23	Yes	Yes	Fiber optic	No	Yes	Yes	No	No	No	Month-to-month	No	Electronic check	84.25	1968.1	No
Female	1	Yes	No	66	Yes	Yes	Fiber optic	No	Yes	Yes	No	Yes	Yes	One year	No	Credit card (automatic)	104.6	6819.45	No
Female	1	No	No	72	Yes	Yes	Fiber optic	No	Yes	Yes	Yes	Yes	Yes	Two year	No	Electronic check	111.65	7943.45	No
Male	1	Yes	No	49	Yes	Yes	Fiber optic	No	Yes	No	No	No	Yes	Month-to-month	No	Credit card (automatic)	90.05	4547.25	Yes
Male	1	Yes	Yes	43	Yes	Yes	Fiber optic	No	Yes	Yes	Yes	Yes	Yes	Month-to-month	Yes	Bank transfer (automatic)	110.75	4687.9	Yes
Female	0	Yes	No	46	Yes	Yes	DSL	Yes	No	No	No	No	No	Month-to-month	No	Bank transfer (automatic)	55	2473.95	No
Male	0	Yes	Yes	72	Yes	Yes	DSL	Yes	Yes	Yes	Yes	Yes	Yes	Two year	No	Credit card (automatic)	89.85	6562.9	No
Male	0	No	No	10	Yes	No	No	No internet service	No internet service	No internet service	No internet service	No internet service	No internet service	One year	No	Mailed check	20.35	176.3	No
Female	0	No	No	40	No	No phone service	DSL	Yes	No	No	Yes	Yes	Yes	One year	Yes	Bank transfer (automatic)	54.55	2236.2	No
Female	0	Yes	Yes	65	Yes	Yes	Fiber optic	No	Yes	Yes	No	Yes	Yes	Month-to-month	Yes	Electronic check	105.5	6985.65	Yes
Male	0	No	No	31	Yes	No	Fiber optic	No	No	Yes	Yes	Yes	Yes	Two year	No	Bank transfer (automatic)	99.45	3109.9	No
Female	0	Yes	No	68	Yes	Yes	DSL	Yes	Yes	Yes	Yes	No	No	Two year	No	Credit card (automatic)	70.9	4911.35	No
Male	1	Yes	Yes	56	Yes	Yes	Fiber optic	Yes	No	Yes	No	Yes	Yes	One year	Yes	Bank transfer (automatic)	104.55	5794.65	Yes
Male	0	Yes	No	10	Yes	Yes	Fiber optic	No	No	No	No	No	Yes	Month-to-month	Yes	Electronic check	85.25	855.3	Yes
Male	0	Yes	Yes	68	Yes	Yes	No	No internet service	No internet service	No internet service	No internet service	No internet service	No internet service	Two year	No	Bank transfer (automatic)	25.4	1620.2	No
Female	0	Yes	Yes	43	Yes	No	DSL	No	No	No	No	Yes	No	Month-to-month	No	Electronic check	56.15	2499.3	Yes
Male	0	No	No	1	Yes	No	Fiber optic	No	No	No	No	Yes	Yes	Month-to-month	Yes	Electronic check	89.55	89.55	Yes
Female	1	No	No	49	Yes	No	Fiber optic	No	Yes	Yes	No	No	Yes	One year	Yes	Bank transfer (automatic)	89.85	4287.2	No
Female	0	Yes	Yes	15	Yes	Yes	No	No internet service	No internet service	No internet service	No internet service	No internet service	No internet service	Month-to-month	Yes	Electronic check	25.25	394.85	No
Male	1	Yes	No	20	Yes	Yes	Fiber optic	No	No	No	No	Yes	Yes	Month-to-month	Yes	Electronic check	94.55	1899.65	Yes
Male	0	No	No	1	Yes	No	DSL	No	No	No	No	No	No	Month-to-month	Yes	Mailed check	45.7	45.7	Yes
Male	0	Yes	Yes	50	Yes	Yes	DSL	No	No	Yes	Yes	Yes	No	One year	Yes	Electronic check	69.65	3442.15	No
Female	1	No	No	2	Yes	Yes	Fiber optic	No	Yes	No	No	No	Yes	Month-to-month	No	Electronic check	89.5	161.5	Yes
Male	1	No	No	24	Yes	No	Fiber optic	No	No	No	No	No	No	Month-to-month	No	Credit card (automatic)	70	1732.6	No
Female	0	No	No	3	Yes	No	Fiber optic	No	No	No	No	No	No	Month-to-month	Yes	Bank transfer (automatic)	69.55	222.3	Yes
Female	0	No	No	1	Yes	No	Fiber optic	No	No	Yes	No	No	No	Month-to-month	Yes	Mailed check	74.6	74.6	Yes
Male	0	Yes	Yes	35	Yes	No	No	No internet service	No internet service	No internet service	No internet service	No internet service	No internet service	Two year	No	Mailed check	20.1	655.3	No
Female	0	No	No	17	Yes	Yes	No	No internet service	No internet service	No internet service	No internet service	No internet service	No internet service	Month-to-month	No	Mailed check	24.8	475.25	No
Female	1	No	No	8	Yes	No	No	No internet service	No internet service	No internet service	No internet service	No internet service	No internet service	Month-to-month	No	Electronic check	19.65	164.3	Yes
Male	0	No	No	10	Yes	No	Fiber optic	No	No	No	Yes	Yes	Yes	Month-to-month	Yes	Credit card (automatic)	95.1	865.1	No
Male	0	Yes	Yes	68	Yes	Yes	DSL	Yes	Yes	Yes	Yes	Yes	Yes	Two year	Yes	Credit card (automatic)	88.85	6132.7	No
Male	0	Yes	No	45	Yes	No	DSL	Yes	Yes	Yes	No	Yes	Yes	One year	No	Bank transfer (automatic)	78.8	3597.5	No
Male	0	Yes	Yes	2	Yes	No	No	No internet service	No internet service	No internet service	No internet service	No internet service	No internet service	One year	No	Mailed check	19.85	35.9	Yes
Male	0	Yes	No	37	Yes	No	No	No internet service	No internet service	No internet service	No internet service	No internet service	No internet service	Month-to-month	No	Bank transfer (automatic)	20.35	697.65	No
Female	0	No	No	4	No	No phone service	DSL	No	No	No	No	No	No	Month-to-month	Yes	Mailed check	24.25	96.05	Yes
Female	0	No	No	10	Yes	No	DSL	No	No	No	No	No	No	Month-to-month	No	Mailed check	45.25	428.7	No
Male	0	No	No	1	Yes	No	No	No internet service	No internet service	No internet service	No internet service	No internet service	No internet service	Month-to-month	No	Mailed check	20.05	20.05	No
Male	0	Yes	Yes	65	Yes	Yes	DSL	Yes	Yes	No	No	No	Yes	Two year	Yes	Mailed check	69.55	4459.15	No
Female	0	Yes	Yes	57	Yes	No	No	No internet service	No internet service	No internet service	No internet service	No internet service	No internet service	Two year	No	Bank transfer (automatic)	19.5	1167.6	No
Female	0	No	No	3	Yes	No	Fiber optic	No	No	Yes	No	No	No	Month-to-month	Yes	Mailed check	74.75	238.1	No
Female	0	No	No	2	Yes	No	Fiber optic	No	No	No	No	No	No	Month-to-month	No	Electronic check	69.65	145.15	Yes
Male	0	No	No	49	No	No phone service	DSL	No	No	Yes	No	No	No	Month-to-month	Yes	Bank transfer (automatic)	30.2	1453.1	No
Female	0	No	No	4	Yes	No	DSL	No	No	No	No	No	No	Month-to-month	No	Mailed check	45.65	191.05	Yes
Female	0	Yes	No	70	No	No phone service	DSL	No	Yes	Yes	Yes	Yes	Yes	Two year	No	Bank transfer (automatic)	57.8	4039.3	No
Female	0	Yes	Yes	53	Yes	No	No	No internet service	No internet service	No internet service	No internet service	No internet service	No internet service	One year	Yes	Bank transfer (automatic)	19.85	1039.45	No
Male	0	Yes	Yes	53	Yes	Yes	No	No internet service	No internet service	No internet service	No internet service	No internet service	No internet service	Two year	No	Credit card (automatic)	25.55	1336.1	No
Female	0	No	No	1	Yes	Yes	Fiber optic	No	No	No	No	No	No	Month-to-month	Yes	Mailed check	75.05	75.05	Yes
Male	0	No	No	22	Yes	Yes	No	No internet service	No internet service	No internet service	No internet service	No internet service	No internet service	Month-to-month	Yes	Credit card (automatic)	24.85	493.4	No
Male	1	No	No	52	No	No phone service	DSL	No	Yes	No	No	Yes	Yes	Month-to-month	Yes	Electronic check	49.15	2550.9	Yes
Male	1	No	No	65	Yes	Yes	Fiber optic	Yes	No	Yes	Yes	Yes	Yes	Two year	Yes	Electronic check	110.35	7246.15	No
Female	0	No	No	48	Yes	Yes	No	No internet service	No internet service	No internet service	No internet service	No internet service	No internet service	One year	No	Bank transfer (automatic)	24.55	1203.95	No
Female	0	No	No	2	No	No phone service	DSL	No	No	No	No	No	Yes	Month-to-month	Yes	Electronic check	34.7	62.25	Yes
Male	0	No	No	3	Yes	Yes	Fiber optic	No	Yes	Yes	No	Yes	Yes	Month-to-month	No	Mailed check	107.95	313.6	No
Male	0	Yes	No	45	Yes	Yes	Fiber optic	No	Yes	No	No	No	No	Month-to-month	No	Bank transfer (automatic)	81.4	3775.85	No
Male	0	Yes	Yes	1	Yes	No	Fiber optic	No	No	No	No	No	Yes	Month-to-month	No	Electronic check	80	80	Yes
Female	0	Yes	Yes	61	Yes	No	DSL	No	No	Yes	Yes	Yes	Yes	Two year	Yes	Bank transfer (automatic)	73.8	4616.05	No
Male	0	No	No	3	Yes	No	DSL	Yes	No	No	Yes	Yes	No	Month-to-month	Yes	Credit card (automatic)	64.4	195.65	No
Female	1	No	No	40	Yes	Yes	Fiber optic	No	No	Yes	Yes	Yes	Yes	One year	Yes	Credit card (automatic)	103.75	4188.4	No
Female	0	No	No	1	Yes	No	Fiber optic	No	No	No	No	No	No	Month-to-month	No	Mailed check	71.1	71.1	No
Female	0	No	No	1	Yes	No	DSL	No	No	No	Yes	No	No	Month-to-month	Yes	Electronic check	49.9	49.9	No
Male	0	No	No	51	Yes	Yes	No	No internet service	No internet service	No internet service	No internet service	No internet service	No internet service	One year	Yes	Bank transfer (automatic)	24.6	1266.4	No
Male	1	No	No	2	Yes	No	DSL	Yes	No	No	No	No	No	Month-to-month	Yes	Electronic check	49.25	91.1	Yes
Male	0	No	No	52	No	No phone service	DSL	No	Yes	No	No	No	No	One year	No	Mailed check	30.1	1623.4	No
Male	0	No	No	51	Yes	Yes	Fiber optic	No	No	No	No	No	Yes	Month-to-month	No	Bank transfer (automatic)	83.4	4149.45	No
Male	0	No	No	1	Yes	No	No	No internet service	No internet service	No internet service	No internet service	No internet service	No internet service	Month-to-month	Yes	Mailed check	20.45	20.45	No
Male	0	Yes	Yes	31	Yes	Yes	DSL	Yes	Yes	No	Yes	No	Yes	One year	Yes	Bank transfer (automatic)	75.25	2344.5	No
Male	0	No	Yes	47	Yes	No	No	No internet service	No internet service	No internet service	No internet service	No internet service	No internet service	One year	No	Credit card (automatic)	20.55	1013.05	No
Female	0	No	No	3	Yes	Yes	Fiber optic	No	No	No	No	No	No	Month-to-month	Yes	Credit card (automatic)	75.1	270.7	Yes
Female	1	No	No	22	Yes	No	No	No internet service	No internet service	No internet service	No internet service	No internet service	No internet service	One year	Yes	Mailed check	20.05	417	No
Female	0	Yes	No	1	Yes	No	No	No internet service	No internet service	No internet service	No internet service	No internet service	No internet service	Month-to-month	Yes	Mailed check	20.65	20.65	No
Male	0	Yes	No	72	Yes	Yes	DSL	No	Yes	Yes	Yes	Yes	Yes	Two year	Yes	Bank transfer (automatic)	85.15	6316.2	No
Male	0	Yes	Yes	3	Yes	No	DSL	No	No	Yes	No	No	No	Month-to-month	Yes	Electronic check	50.15	168.15	Yes
Male	1	Yes	Yes	47	Yes	No	Fiber optic	No	Yes	No	No	Yes	No	One year	Yes	Bank transfer (automatic)	84.95	4018.05	No
Male	0	Yes	Yes	72	Yes	Yes	DSL	Yes	No	Yes	Yes	No	No	Two year	Yes	Credit card (automatic)	66.5	4811.6	No
Male	0	Yes	Yes	66	Yes	Yes	DSL	No	No	Yes	No	Yes	No	Two year	Yes	Bank transfer (automatic)	63.3	4189.7	No
Male	0	No	No	35	Yes	Yes	Fiber optic	No	No	No	No	Yes	No	Month-to-month	No	Electronic check	83.15	2848.45	No
Male	0	No	No	29	Yes	Yes	Fiber optic	No	No	No	No	No	Yes	Month-to-month	Yes	Electronic check	84.9	2516.2	No
Female	0	No	No	2	Yes	No	No	No internet service	No internet service	No internet service	No internet service	No internet service	No internet service	Month-to-month	Yes	Mailed check	20.55	33.6	No
Male	0	No	No	4	Yes	No	DSL	No	Yes	No	No	No	No	Month-to-month	No	Mailed check	49.25	208.45	No
Female	0	No	No	25	Yes	No	Fiber optic	Yes	Yes	No	No	No	No	Month-to-month	Yes	Bank transfer (automatic)	79.85	2015.35	Yes
Female	0	No	No	65	Yes	No	DSL	Yes	Yes	No	Yes	No	No	Two year	Yes	Mailed check	59.6	3739.8	No
Male	1	No	No	27	Yes	Yes	Fiber optic	No	Yes	No	Yes	Yes	Yes	One year	Yes	Bank transfer (automatic)	104.65	2964	No
Male	0	Yes	No	29	Yes	No	Fiber optic	No	No	Yes	No	No	No	Month-to-month	Yes	Credit card (automatic)	75.3	2263.4	No
Male	0	Yes	Yes	29	Yes	Yes	DSL	No	Yes	Yes	No	Yes	Yes	Month-to-month	No	Credit card (automatic)	80.1	2211.8	No
Male	0	No	No	1	Yes	No	No	No internet service	No internet service	No internet service	No internet service	No internet service	No internet service	Month-to-month	No	Mailed check	19.55	19.55	Yes
Female	0	Yes	No	20	Yes	No	Fiber optic	No	No	Yes	Yes	No	No	Month-to-month	Yes	Mailed check	81	1683.7	No
Female	0	No	No	58	Yes	Yes	No	No internet service	No internet service	No internet service	No internet service	No internet service	No internet service	Two year	Yes	Credit card (automatic)	24.7	1519	No
Female	0	No	Yes	14	Yes	Yes	Fiber optic	Yes	No	No	Yes	No	No	Month-to-month	Yes	Mailed check	86	1164.05	No
Male	0	Yes	No	72	Yes	Yes	No	No internet service	No internet service	No internet service	No internet service	No internet service	No internet service	Two year	No	Mailed check	25.4	1710.9	No
Male	0	No	No	46	Yes	Yes	Fiber optic	Yes	No	No	No	Yes	No	Month-to-month	Yes	Credit card (automatic)	89.15	4245.55	No
Female	0	Yes	No	71	No	No phone service	DSL	No	Yes	Yes	Yes	Yes	Yes	Two year	No	Bank transfer (automatic)	58.25	4145.9	No
Male	0	No	No	32	Yes	Yes	Fiber optic	No	No	No	No	No	Yes	Month-to-month	Yes	Bank transfer (automatic)	85.65	2664.3	No
Female	0	No	No	26	No	No phone service	DSL	No	No	Yes	No	Yes	Yes	Month-to-month	Yes	Credit card (automatic)	50.35	1277.5	No
Male	1	Yes	No	68	Yes	Yes	Fiber optic	No	No	Yes	No	No	No	Month-to-month	Yes	Credit card (automatic)	80.35	5589.3	No
Male	0	Yes	Yes	2	Yes	No	No	No internet service	No internet service	No internet service	No internet service	No internet service	No internet service	One year	No	Mailed check	20.2	34.75	No
Male	0	Yes	Yes	61	Yes	No	No	No internet service	No internet service	No internet service	No internet service	No internet service	No internet service	Two year	No	Credit card (automatic)	20.55	1305.95	No
Female	0	Yes	Yes	4	Yes	Yes	Fiber optic	No	No	No	No	No	Yes	Month-to-month	Yes	Electronic check	85.95	381.3	Yes
Male	0	No	No	3	Yes	No	DSL	No	No	No	No	No	No	Month-to-month	Yes	Electronic check	45.35	141.5	Yes
Male	1	Yes	No	33	Yes	Yes	Fiber optic	No	No	No	No	Yes	Yes	Month-to-month	Yes	Electronic check	94.5	3105.55	Yes
Male	1	Yes	No	9	Yes	No	No	No internet service	No internet service	No internet service	No internet service	No internet service	No internet service	Month-to-month	Yes	Mailed check	21.25	204.55	No
Female	0	No	No	22	Yes	Yes	No	No internet service	No internet service	No internet service	No internet service	No internet service	No internet service	Two year	No	Mailed check	26.25	605.9	No
Female	0	Yes	Yes	5	Yes	No	Fiber optic	No	No	No	No	Yes	No	Month-to-month	Yes	Electronic check	80.85	356.1	No
Female	1	No	No	30	Yes	Yes	Fiber optic	Yes	Yes	Yes	No	No	No	Month-to-month	No	Credit card (automatic)	91.7	2758.15	Yes
Male	0	No	No	65	Yes	Yes	DSL	No	Yes	Yes	Yes	No	Yes	Two year	Yes	Credit card (automatic)	74.2	4805.65	No
Female	0	No	No	45	Yes	Yes	Fiber optic	No	No	Yes	Yes	No	No	Month-to-month	Yes	Electronic check	87.25	3941.7	Yes
Male	0	No	No	5	Yes	No	No	No internet service	No internet service	No internet service	No internet service	No internet service	No internet service	Month-to-month	No	Mailed check	20.35	92.75	No
Male	0	Yes	Yes	25	Yes	No	Fiber optic	No	Yes	No	No	No	No	Month-to-month	Yes	Electronic check	75.5	1901.05	No
Female	0	Yes	Yes	72	Yes	Yes	Fiber optic	Yes	No	No	No	No	No	Two year	No	Bank transfer (automatic)	79.05	5730.7	No
Female	0	Yes	No	27	Yes	Yes	Fiber optic	No	No	Yes	No	No	Yes	Month-to-month	No	Bank transfer (automatic)	90.15	2423.4	No
Male	0	Yes	Yes	32	No	No phone service	DSL	No	No	Yes	No	Yes	Yes	Month-to-month	No	Credit card (automatic)	50.6	1653.45	No
Female	0	No	No	30	Yes	Yes	Fiber optic	No	Yes	Yes	Yes	Yes	Yes	One year	No	Credit card (automatic)	110.45	3327.05	No
Male	0	Yes	No	70	Yes	No	Fiber optic	Yes	Yes	Yes	Yes	No	Yes	Two year	No	Credit card (automatic)	101	7085.5	No
Male	1	No	No	42	Yes	Yes	Fiber optic	No	Yes	No	No	No	No	Month-to-month	Yes	Bank transfer (automatic)	79.35	3344.1	No
Female	1	Yes	No	72	Yes	Yes	DSL	Yes	Yes	Yes	Yes	Yes	Yes	Two year	Yes	Bank transfer (automatic)	89.85	6697.35	No
Female	0	No	No	47	Yes	Yes	DSL	Yes	No	Yes	Yes	No	No	Two year	Yes	Mailed check	65	2879.9	No
Female	0	No	No	2	Yes	No	Fiber optic	Yes	No	Yes	No	No	No	Month-to-month	Yes	Electronic check	80.45	137.1	No
Male	0	No	No	10	Yes	Yes	Fiber optic	Yes	No	No	No	Yes	Yes	Month-to-month	No	Electronic check	98.55	1008.55	Yes
Female	0	Yes	Yes	61	Yes	Yes	No	No internet service	No internet service	No internet service	No internet service	No internet service	No internet service	Two year	Yes	Mailed check	24.1	1551.6	No
Female	0	No	No	5	Yes	No	DSL	No	No	No	No	No	No	Month-to-month	Yes	Credit card (automatic)	44.05	202.15	No
Female	1	Yes	No	72	Yes	Yes	Fiber optic	No	Yes	Yes	Yes	Yes	Yes	Two year	Yes	Credit card (automatic)	110.8	7882.25	No
Male	1	Yes	Yes	72	Yes	Yes	Fiber optic	Yes	Yes	Yes	Yes	Yes	Yes	Two year	Yes	Bank transfer (automatic)	114.95	8196.4	No
Female	1	No	No	3	Yes	No	Fiber optic	No	No	Yes	No	No	No	Month-to-month	No	Mailed check	75.05	202.9	No
Male	0	Yes	No	48	Yes	No	No	No internet service	No internet service	No internet service	No internet service	No internet service	No internet service	Two year	No	Mailed check	19.25	855.1	No
Female	0	No	No	63	Yes	No	Fiber optic	No	No	Yes	Yes	Yes	No	One year	Yes	Credit card (automatic)	90.05	5817	No
Female	0	No	No	27	Yes	No	DSL	Yes	Yes	No	No	No	No	Month-to-month	Yes	Mailed check	56.7	1652.95	No
Male	0	Yes	Yes	70	Yes	No	DSL	Yes	Yes	Yes	No	Yes	Yes	Two year	Yes	Credit card (automatic)	80.15	5600.15	No
Male	0	Yes	Yes	7	Yes	No	DSL	Yes	No	Yes	Yes	No	Yes	Month-to-month	Yes	Credit card (automatic)	71.35	515.75	No
Male	0	No	Yes	0	Yes	No	No	No internet service	No internet service	No internet service	No internet service	No internet service	No internet service	Two year	No	Mailed check	20.25	0	No
Female	0	Yes	No	2	Yes	No	Fiber optic	Yes	Yes	No	No	Yes	No	Month-to-month	No	Electronic check	90.35	190.5	No
Male	1	No	No	20	Yes	Yes	Fiber optic	No	No	Yes	No	Yes	Yes	Month-to-month	Yes	Electronic check	98.55	1842.8	Yes
Male	0	No	No	66	Yes	No	No	No internet service	No internet service	No internet service	No internet service	No internet service	No internet service	Two year	No	Bank transfer (automatic)	19.7	1253.8	No
Female	0	No	No	3	Yes	No	No	No internet service	No internet service	No internet service	No internet service	No internet service	No internet service	Month-to-month	No	Mailed check	19.85	57.2	No
Female	0	No	Yes	15	Yes	No	Fiber optic	No	Yes	No	No	No	Yes	Month-to-month	Yes	Bank transfer (automatic)	85.9	1269.55	Yes
Female	0	Yes	Yes	72	Yes	Yes	Fiber optic	Yes	Yes	No	Yes	No	No	Two year	Yes	Bank transfer (automatic)	90.35	6563.4	No
Male	0	No	No	1	Yes	No	No	No internet service	No internet service	No internet service	No internet service	No internet service	No internet service	Month-to-month	No	Mailed check	20.8	20.8	No
Female	0	No	No	22	Yes	No	Fiber optic	No	No	No	No	Yes	Yes	Month-to-month	No	Electronic check	89.25	1907.85	Yes
Male	0	Yes	No	3	Yes	No	Fiber optic	No	No	No	No	No	No	Month-to-month	Yes	Electronic check	70.3	208.85	Yes
Female	0	Yes	Yes	72	Yes	Yes	DSL	Yes	No	Yes	Yes	No	No	Two year	No	Bank transfer (automatic)	66.85	4758.8	No
Male	0	Yes	Yes	65	Yes	No	No	No internet service	No internet service	No internet service	No internet service	No internet service	No internet service	Two year	No	Mailed check	19.9	1292.6	No
Female	0	No	No	11	No	No phone service	DSL	No	No	No	No	Yes	No	Month-to-month	Yes	Mailed check	35.8	363.15	No
Male	0	No	No	22	Yes	Yes	Fiber optic	No	Yes	No	No	No	No	Month-to-month	Yes	Mailed check	78.85	1600.25	No
Male	0	No	No	14	Yes	No	No	No internet service	No internet service	No internet service	No internet service	No internet service	No internet service	One year	No	Bank transfer (automatic)	20.4	275.7	No
Male	0	No	No	41	Yes	No	Fiber optic	No	No	No	Yes	No	No	Month-to-month	Yes	Electronic check	74.25	3089.1	No
Male	0	Yes	No	17	Yes	No	DSL	Yes	Yes	No	No	No	Yes	One year	No	Mailed check	64.8	1175.6	No
Male	0	No	No	11	Yes	No	No	No internet service	No internet service	No internet service	No internet service	No internet service	No internet service	Month-to-month	Yes	Credit card (automatic)	20.45	237.3	No
Male	0	No	No	15	Yes	Yes	Fiber optic	No	No	No	No	Yes	Yes	Month-to-month	Yes	Electronic check	93.35	1444.65	Yes
Female	0	No	No	1	Yes	No	No	No internet service	No internet service	No internet service	No internet service	No internet service	No internet service	Month-to-month	No	Mailed check	19.9	19.9	Yes
Female	0	Yes	No	5	Yes	No	Fiber optic	Yes	No	Yes	No	No	Yes	Month-to-month	Yes	Mailed check	88.9	454.15	Yes
Male	0	Yes	No	33	Yes	No	Fiber optic	No	No	Yes	No	Yes	Yes	One year	Yes	Electronic check	95.8	3036.75	Yes
Female	0	Yes	No	72	Yes	Yes	Fiber optic	Yes	Yes	Yes	No	Yes	Yes	Two year	Yes	Credit card (automatic)	110.65	8065.65	No
Female	0	Yes	Yes	3	No	No phone service	DSL	No	Yes	No	No	No	Yes	Month-to-month	No	Mailed check	40.3	92.5	No
Male	0	No	No	2	Yes	Yes	Fiber optic	No	Yes	No	No	No	No	Month-to-month	Yes	Electronic check	82	184.65	Yes
Female	0	Yes	No	59	Yes	Yes	Fiber optic	Yes	Yes	Yes	Yes	No	Yes	One year	Yes	Credit card (automatic)	107	6152.3	No
Male	0	No	No	2	Yes	No	DSL	No	No	No	No	No	No	Month-to-month	No	Electronic check	45.35	89.5	Yes
Male	0	Yes	Yes	71	Yes	No	DSL	No	Yes	No	Yes	Yes	Yes	Two year	Yes	Credit card (automatic)	73.35	5154.5	No
Female	0	Yes	Yes	5	Yes	No	DSL	No	No	No	No	No	No	Month-to-month	No	Mailed check	44.8	220.45	No
Male	0	Yes	Yes	27	Yes	No	DSL	Yes	Yes	No	No	No	No	Month-to-month	Yes	Credit card (automatic)	54.75	1510.3	No
Female	0	No	No	1	Yes	No	DSL	No	No	No	Yes	No	No	Month-to-month	Yes	Electronic check	52.2	52.2	Yes
Male	0	No	Yes	63	No	No phone service	DSL	Yes	Yes	No	Yes	No	No	One year	Yes	Bank transfer (automatic)	40.6	2588.95	No
Female	1	No	No	46	Yes	Yes	Fiber optic	Yes	Yes	Yes	No	Yes	Yes	One year	Yes	Electronic check	110	4874.8	Yes
Male	0	Yes	Yes	72	Yes	Yes	DSL	Yes	No	No	No	No	No	Two year	No	Bank transfer (automatic)	55.3	3983.6	No
Female	0	Yes	No	34	Yes	Yes	DSL	Yes	No	No	Yes	No	No	Month-to-month	Yes	Bank transfer (automatic)	60.85	2003.6	No
Female	0	Yes	Yes	24	Yes	Yes	DSL	Yes	Yes	No	No	Yes	Yes	One year	No	Electronic check	78.4	1832.4	No
Male	0	No	No	72	Yes	Yes	DSL	Yes	Yes	Yes	Yes	No	No	Two year	No	Bank transfer (automatic)	69.65	4908.25	No
Female	0	Yes	Yes	60	No	No phone service	DSL	Yes	No	Yes	Yes	Yes	Yes	Two year	No	Credit card (automatic)	59.85	3590.2	No
Male	0	No	No	68	Yes	Yes	DSL	Yes	Yes	Yes	No	No	Yes	One year	Yes	Credit card (automatic)	76.9	5023	No
Female	0	Yes	Yes	8	Yes	No	No	No internet service	No internet service	No internet service	No internet service	No internet service	No internet service	Two year	Yes	Mailed check	19.85	146.6	No
Female	0	No	Yes	34	Yes	No	DSL	Yes	No	Yes	Yes	Yes	No	Two year	No	Credit card (automatic)	67.65	2339.3	No
Female	0	No	No	6	No	No phone service	DSL	No	No	No	No	Yes	Yes	Month-to-month	No	Credit card (automatic)	45	298.7	No
Male	0	Yes	No	2	Yes	No	DSL	No	Yes	No	Yes	No	Yes	Month-to-month	Yes	Mailed check	64.2	143.65	No
Male	0	No	No	31	Yes	Yes	Fiber optic	No	No	No	Yes	No	No	One year	No	Credit card (automatic)	81.7	2548.65	No
Female	0	Yes	Yes	20	Yes	Yes	No	No internet service	No internet service	No internet service	No internet service	No internet service	No internet service	Month-to-month	Yes	Bank transfer (automatic)	25.55	507.4	No
Female	0	Yes	Yes	1	Yes	No	No	No internet service	No internet service	No internet service	No internet service	No internet service	No internet service	Month-to-month	No	Electronic check	20	20	No
Male	0	No	No	62	Yes	Yes	Fiber optic	No	No	Yes	No	Yes	Yes	One year	Yes	Electronic check	96.75	6125.4	Yes
Female	1	Yes	No	70	Yes	Yes	Fiber optic	No	No	No	No	No	No	Two year	Yes	Credit card (automatic)	75.65	5411.4	No
Female	0	No	No	10	Yes	Yes	Fiber optic	No	No	No	Yes	Yes	Yes	Month-to-month	Yes	Electronic check	98.5	1058.25	Yes
Male	0	Yes	Yes	39	Yes	Yes	No	No internet service	No internet service	No internet service	No internet service	No internet service	No internet service	Two year	Yes	Mailed check	23.8	903.8	No
Female	0	Yes	No	46	Yes	No	DSL	No	Yes	No	Yes	Yes	No	Two year	Yes	Credit card (automatic)	64.2	3009.5	No
Male	0	No	No	6	Yes	No	Fiber optic	No	Yes	No	No	Yes	No	Month-to-month	Yes	Electronic check	85.35	489.45	Yes
Female	0	Yes	Yes	72	Yes	Yes	DSL	No	No	Yes	No	Yes	Yes	Two year	Yes	Bank transfer (automatic)	76.8	5468.45	No
Male	0	No	No	18	Yes	No	DSL	No	No	Yes	Yes	No	No	Month-to-month	No	Credit card (automatic)	55.2	1058.1	No
Male	0	Yes	No	71	Yes	Yes	Fiber optic	Yes	No	Yes	Yes	Yes	Yes	Two year	Yes	Credit card (automatic)	108.55	7616	No
Male	0	Yes	No	40	Yes	Yes	Fiber optic	No	Yes	No	No	Yes	Yes	Month-to-month	Yes	Electronic check	101.3	4113.1	Yes
Male	0	No	No	1	Yes	No	Fiber optic	No	No	No	No	No	No	Month-to-month	Yes	Electronic check	69.55	69.55	Yes
Male	0	No	No	58	Yes	Yes	Fiber optic	No	Yes	Yes	No	Yes	Yes	One year	Yes	Bank transfer (automatic)	103.25	6017.65	Yes
Male	0	No	No	70	Yes	Yes	Fiber optic	Yes	No	No	Yes	Yes	Yes	Two year	Yes	Credit card (automatic)	104	7250.15	Yes
Female	0	Yes	No	42	Yes	Yes	No	No internet service	No internet service	No internet service	No internet service	No internet service	No internet service	Two year	No	Electronic check	25.25	1108.2	No
Male	0	Yes	Yes	34	No	No phone service	DSL	Yes	No	No	No	No	No	One year	No	Bank transfer (automatic)	30.4	938.65	No
Male	1	No	No	5	Yes	No	No	No internet service	No internet service	No internet service	No internet service	No internet service	No internet service	Month-to-month	No	Bank transfer (automatic)	20.05	94.15	No
Female	0	No	No	25	Yes	Yes	Fiber optic	No	No	No	No	Yes	No	Month-to-month	Yes	Mailed check	84.6	2088.05	No
Female	0	No	No	2	Yes	No	Fiber optic	No	No	Yes	No	No	Yes	Month-to-month	Yes	Mailed check	86.2	178.7	Yes
Female	0	Yes	Yes	55	Yes	No	Fiber optic	No	Yes	Yes	Yes	Yes	Yes	One year	Yes	Bank transfer (automatic)	103.7	5656.75	No
Male	0	Yes	No	21	Yes	Yes	Fiber optic	No	Yes	Yes	Yes	Yes	Yes	Month-to-month	Yes	Electronic check	111.2	2317.1	Yes
Male	0	Yes	No	70	Yes	Yes	Fiber optic	Yes	Yes	No	Yes	No	No	Two year	Yes	Credit card (automatic)	88	5986.45	No
Female	0	Yes	No	61	Yes	Yes	Fiber optic	No	No	Yes	Yes	Yes	Yes	Month-to-month	Yes	Electronic check	106.35	6751.35	No
Male	0	Yes	Yes	43	Yes	No	DSL	Yes	No	Yes	Yes	Yes	Yes	Two year	Yes	Credit card (automatic)	79.15	3566.6	No
Male	0	No	No	47	Yes	Yes	Fiber optic	No	Yes	Yes	No	Yes	Yes	One year	Yes	Electronic check	103.1	4889.3	No
Male	0	No	No	5	Yes	No	DSL	No	No	Yes	Yes	Yes	No	Month-to-month	Yes	Credit card (automatic)	63.95	318.1	No
Female	0	No	No	62	Yes	Yes	No	No internet service	No internet service	No internet service	No internet service	No internet service	No internet service	Two year	Yes	Credit card (automatic)	25.8	1563.95	No
Female	0	Yes	Yes	16	Yes	No	Fiber optic	No	Yes	Yes	No	Yes	No	Month-to-month	Yes	Credit card (automatic)	89.45	1430.25	Yes
Male	1	Yes	No	7	Yes	Yes	Fiber optic	No	No	No	No	Yes	Yes	Month-to-month	Yes	Bank transfer (automatic)	95.6	644.35	Yes
Female	0	Yes	Yes	14	Yes	Yes	No	No internet service	No internet service	No internet service	No internet service	No internet service	No internet service	Month-to-month	No	Mailed check	25.55	372.45	No
Male	0	Yes	Yes	60	Yes	No	Fiber optic	No	Yes	Yes	No	Yes	No	One year	No	Electronic check	90.95	5453.4	Yes
Male	0	Yes	Yes	34	No	No phone service	DSL	No	No	Yes	Yes	Yes	No	Month-to-month	Yes	Electronic check	44.85	1442.6	No
Female	0	Yes	No	50	Yes	Yes	Fiber optic	Yes	Yes	No	Yes	Yes	Yes	One year	No	Electronic check	108.55	5610.7	Yes
Male	0	Yes	Yes	38	Yes	Yes	No	No internet service	No internet service	No internet service	No internet service	No internet service	No internet service	Two year	No	Credit card (automatic)	25.05	963.95	No
Female	0	Yes	Yes	70	Yes	No	DSL	Yes	Yes	Yes	Yes	No	Yes	One year	No	Credit card (automatic)	74.1	5222.3	No
Female	0	Yes	Yes	37	Yes	Yes	Fiber optic	No	Yes	No	No	Yes	No	Month-to-month	Yes	Electronic check	88.8	3340.55	No
Female	1	No	No	4	Yes	No	Fiber optic	No	No	No	No	Yes	No	Month-to-month	Yes	Electronic check	78.85	292.8	Yes
Male	1	Yes	Yes	60	Yes	Yes	Fiber optic	Yes	Yes	No	No	No	Yes	Month-to-month	Yes	Electronic check	93.25	5774.55	No
Male	0	Yes	Yes	62	Yes	No	DSL	Yes	No	Yes	Yes	No	Yes	One year	No	Credit card (automatic)	71.4	4487.3	No
Male	0	No	No	1	Yes	No	DSL	No	No	No	No	No	No	Month-to-month	No	Mailed check	44.4	44.4	Yes
Male	0	No	No	36	Yes	No	DSL	Yes	No	Yes	Yes	Yes	Yes	Month-to-month	Yes	Credit card (automatic)	79.2	2854.95	No
Male	0	No	No	44	Yes	No	No	No internet service	No internet service	No internet service	No internet service	No internet service	No internet service	Two year	No	Credit card (automatic)	20.4	905.55	No
Female	1	No	No	55	Yes	Yes	Fiber optic	No	No	Yes	No	Yes	Yes	One year	Yes	Electronic check	100	5509.3	Yes
Female	0	Yes	No	72	Yes	Yes	Fiber optic	Yes	No	Yes	No	Yes	Yes	Two year	Yes	Credit card (automatic)	105	7589.8	No
Female	0	Yes	Yes	12	Yes	No	No	No internet service	No internet service	No internet service	No internet service	No internet service	No internet service	One year	No	Bank transfer (automatic)	19.8	229.6	Yes
Female	0	No	No	13	No	No phone service	DSL	Yes	No	No	No	No	No	Month-to-month	Yes	Bank transfer (automatic)	30.85	394.1	No
Male	0	No	No	1	Yes	No	Fiber optic	No	No	No	No	Yes	Yes	Month-to-month	Yes	Electronic check	89.9	89.9	Yes
Female	0	Yes	Yes	15	Yes	No	No	No internet service	No internet service	No internet service	No internet service	No internet service	No internet service	One year	No	Mailed check	20.55	295.95	No
Female	0	No	No	65	Yes	No	DSL	Yes	Yes	Yes	Yes	Yes	Yes	Two year	Yes	Bank transfer (automatic)	84.85	5459.2	No
Female	0	Yes	Yes	12	No	No phone service	DSL	Yes	No	No	Yes	No	No	One year	No	Credit card (automatic)	33.15	444.75	No
Male	0	Yes	No	72	Yes	Yes	DSL	Yes	Yes	Yes	Yes	Yes	Yes	Two year	Yes	Credit card (automatic)	92	6782.15	No
Female	0	Yes	Yes	72	Yes	Yes	DSL	Yes	Yes	Yes	Yes	Yes	Yes	Two year	No	Credit card (automatic)	89.8	6510.45	No
Female	0	Yes	Yes	72	Yes	Yes	Fiber optic	Yes	Yes	Yes	Yes	Yes	Yes	Two year	Yes	Bank transfer (automatic)	115.8	8476.5	No
Male	0	No	Yes	52	Yes	Yes	DSL	Yes	Yes	No	Yes	Yes	Yes	Two year	Yes	Mailed check	85.15	4461.85	No
Male	0	No	No	2	Yes	Yes	No	No internet service	No internet service	No internet service	No internet service	No internet service	No internet service	Month-to-month	No	Mailed check	24.85	62	No
Female	0	No	No	5	Yes	No	DSL	Yes	No	No	Yes	Yes	No	Month-to-month	Yes	Electronic check	64.35	352.65	No
Female	0	No	No	68	Yes	No	No	No internet service	No internet service	No internet service	No internet service	No internet service	No internet service	Two year	No	Credit card (automatic)	20.5	1424.9	No
Female	0	No	Yes	62	Yes	Yes	Fiber optic	No	No	Yes	No	Yes	Yes	One year	Yes	Electronic check	100.15	6413.65	Yes
Male	0	No	No	72	Yes	Yes	DSL	Yes	Yes	No	Yes	Yes	Yes	Two year	No	Credit card (automatic)	86.05	6309.65	No
Male	0	No	No	1	Yes	No	DSL	No	Yes	No	No	No	No	Month-to-month	No	Electronic check	50.8	50.8	Yes
Female	0	Yes	No	66	Yes	Yes	Fiber optic	Yes	Yes	No	Yes	No	No	One year	No	Electronic check	89	5898.6	No
Male	0	Yes	Yes	72	No	No phone service	DSL	Yes	Yes	Yes	Yes	Yes	Yes	Two year	Yes	Credit card (automatic)	64.8	4719.75	No
Male	0	No	No	26	Yes	No	No	No internet service	No internet service	No internet service	No internet service	No internet service	No internet service	One year	No	Credit card (automatic)	19.8	457.3	No
Male	0	Yes	Yes	64	Yes	Yes	Fiber optic	Yes	No	Yes	No	No	Yes	Two year	No	Bank transfer (automatic)	93.4	5822.3	No
Male	1	Yes	No	20	Yes	No	Fiber optic	No	Yes	No	No	No	No	Month-to-month	Yes	Electronic check	73.65	1463.5	Yes
Female	0	No	No	3	Yes	No	Fiber optic	No	Yes	No	No	Yes	Yes	Month-to-month	Yes	Electronic check	95.1	307.4	Yes
Male	0	No	No	22	Yes	Yes	Fiber optic	No	No	No	No	Yes	Yes	Month-to-month	Yes	Credit card (automatic)	94.65	2104.55	Yes
Male	0	Yes	No	4	Yes	No	Fiber optic	No	No	Yes	Yes	No	No	Month-to-month	Yes	Mailed check	80.6	319.15	Yes
Male	0	Yes	No	62	No	No phone service	DSL	No	No	No	Yes	Yes	No	Two year	Yes	Bank transfer (automatic)	39	2337.45	No
Female	0	No	No	5	Yes	No	No	No internet service	No internet service	No internet service	No internet service	No internet service	No internet service	Month-to-month	Yes	Mailed check	20.5	104.3	No
Male	0	Yes	No	59	Yes	Yes	Fiber optic	No	No	No	No	No	Yes	One year	No	Electronic check	85.55	5084.65	Yes
Male	0	No	Yes	3	Yes	Yes	No	No internet service	No internet service	No internet service	No internet service	No internet service	No internet service	Two year	Yes	Mailed check	26.4	121.25	No
Female	0	Yes	No	72	Yes	Yes	Fiber optic	Yes	No	Yes	Yes	Yes	No	Two year	Yes	Bank transfer (automatic)	98.2	7015.9	No
Male	0	Yes	Yes	57	Yes	No	Fiber optic	No	Yes	Yes	No	Yes	Yes	One year	Yes	Credit card (automatic)	97.55	5598	No
Male	0	No	Yes	66	Yes	No	No	No internet service	No internet service	No internet service	No internet service	No internet service	No internet service	Two year	No	Credit card (automatic)	19.95	1269.1	No
Female	0	No	No	60	No	No phone service	DSL	No	Yes	No	No	Yes	Yes	Month-to-month	Yes	Electronic check	50.8	3027.4	Yes
Male	0	No	Yes	45	Yes	Yes	Fiber optic	No	No	Yes	No	Yes	Yes	Two year	No	Bank transfer (automatic)	99.7	4634.35	No
Female	0	No	No	3	No	No phone service	DSL	No	No	No	No	Yes	No	Month-to-month	Yes	Credit card (automatic)	34.8	113.95	No
Female	0	No	No	15	Yes	No	Fiber optic	Yes	No	Yes	Yes	Yes	Yes	Month-to-month	No	Electronic check	105.1	1582.75	Yes
Female	0	No	Yes	51	No	No phone service	DSL	Yes	No	Yes	Yes	Yes	Yes	One year	No	Bank transfer (automatic)	60.15	3077	No
Female	0	No	No	60	Yes	Yes	DSL	Yes	No	Yes	Yes	No	No	One year	No	Electronic check	64.75	4039.5	No
Male	0	No	No	33	Yes	Yes	DSL	No	Yes	No	No	No	No	Month-to-month	Yes	Bank transfer (automatic)	54.65	1665.2	No
Male	0	No	No	10	Yes	No	Fiber optic	Yes	Yes	Yes	Yes	Yes	Yes	Month-to-month	Yes	Electronic check	110.1	1043.3	Yes
Male	1	No	No	26	Yes	No	No	No internet service	No internet service	No internet service	No internet service	No internet service	No internet service	One year	No	Credit card (automatic)	19.3	504.2	No
Female	0	No	No	6	Yes	No	Fiber optic	No	No	Yes	No	No	Yes	Month-to-month	No	Electronic check	83.9	497.55	Yes
Female	0	Yes	No	67	Yes	Yes	Fiber optic	Yes	No	Yes	Yes	Yes	Yes	One year	Yes	Electronic check	111.25	7511.65	No
Female	0	Yes	Yes	49	No	No phone service	DSL	Yes	No	No	Yes	No	No	One year	Yes	Credit card (automatic)	35.8	1782	No
Male	0	No	No	1	Yes	No	No	No internet service	No internet service	No internet service	No internet service	No internet service	No internet service	Month-to-month	Yes	Mailed check	20.05	20.05	No
Female	1	No	No	7	Yes	No	Fiber optic	No	No	Yes	No	Yes	No	Month-to-month	Yes	Electronic check	84.35	609.65	No
Female	1	No	No	27	Yes	Yes	Fiber optic	Yes	Yes	Yes	No	Yes	Yes	One year	Yes	Bank transfer (automatic)	110.5	2857.6	No
Male	0	Yes	Yes	37	Yes	No	Fiber optic	No	No	No	No	Yes	Yes	One year	No	Credit card (automatic)	91.2	3247.55	No
Female	0	Yes	Yes	63	Yes	Yes	Fiber optic	Yes	Yes	Yes	No	Yes	No	Month-to-month	Yes	Electronic check	100.55	6215.35	Yes
Male	0	Yes	Yes	31	Yes	Yes	Fiber optic	Yes	No	Yes	Yes	No	No	Month-to-month	No	Electronic check	89.3	2823	No
Male	0	Yes	Yes	50	Yes	Yes	Fiber optic	No	Yes	Yes	No	Yes	Yes	Month-to-month	Yes	Bank transfer (automatic)	103.85	5017.9	Yes
Male	1	No	No	32	Yes	Yes	Fiber optic	No	No	Yes	No	No	No	Month-to-month	Yes	Credit card (automatic)	81.1	2619.25	No
Female	0	No	No	1	No	No phone service	DSL	No	No	No	No	No	No	Month-to-month	No	Electronic check	24.6	24.6	Yes
Female	0	Yes	No	63	Yes	Yes	Fiber optic	No	No	No	Yes	No	No	One year	Yes	Credit card (automatic)	81.2	4965.1	No
Male	0	No	No	30	Yes	Yes	Fiber optic	Yes	Yes	No	No	No	Yes	Month-to-month	Yes	Credit card (automatic)	94.3	2679.7	No
Male	0	Yes	No	71	Yes	Yes	Fiber optic	Yes	Yes	Yes	Yes	Yes	Yes	Two year	Yes	Bank transfer (automatic)	116.1	8310.55	No
Female	0	No	No	53	Yes	Yes	Fiber optic	No	Yes	Yes	No	Yes	Yes	Two year	No	Electronic check	105.55	5682.25	No
Female	0	No	No	12	Yes	No	Fiber optic	Yes	No	No	Yes	Yes	Yes	Month-to-month	Yes	Bank transfer (automatic)	98.9	1120.95	Yes
Male	0	Yes	No	50	Yes	Yes	Fiber optic	Yes	Yes	No	No	No	Yes	Month-to-month	Yes	Credit card (automatic)	94.4	4914.9	No
Female	0	No	No	2	Yes	No	No	No internet service	No internet service	No internet service	No internet service	No internet service	No internet service	Month-to-month	No	Mailed check	19.5	27.55	No
Female	0	No	No	9	Yes	Yes	Fiber optic	No	No	Yes	No	Yes	Yes	Month-to-month	No	Credit card (automatic)	98.3	923.5	Yes
Male	0	No	No	17	Yes	No	Fiber optic	Yes	No	No	No	Yes	Yes	Month-to-month	No	Electronic check	93.85	1625.65	Yes
Female	0	Yes	No	56	Yes	No	Fiber optic	Yes	Yes	Yes	No	Yes	Yes	One year	Yes	Credit card (automatic)	105.6	6068.65	No
Male	0	Yes	Yes	67	Yes	No	DSL	Yes	Yes	Yes	No	Yes	Yes	Two year	No	Credit card (automatic)	81.35	5398.6	No
Male	1	No	No	9	Yes	Yes	Fiber optic	No	No	Yes	No	Yes	Yes	Month-to-month	Yes	Electronic check	100.5	918.6	Yes
Male	0	No	No	4	Yes	No	DSL	No	No	No	No	Yes	No	Month-to-month	Yes	Electronic check	56.4	234.85	No
Male	0	No	No	19	Yes	No	DSL	No	Yes	No	Yes	No	Yes	One year	Yes	Bank transfer (automatic)	65.35	1231.85	No
Female	0	No	Yes	8	Yes	No	No	No internet service	No internet service	No internet service	No internet service	No internet service	No internet service	Month-to-month	No	Mailed check	19.95	170.9	No
Female	0	No	No	71	Yes	Yes	Fiber optic	No	Yes	Yes	Yes	Yes	Yes	Two year	Yes	Electronic check	111.25	7984.15	No
Male	1	No	No	10	Yes	No	Fiber optic	No	Yes	No	No	No	No	Month-to-month	Yes	Electronic check	72.85	688.65	Yes
Female	1	No	No	15	Yes	Yes	Fiber optic	No	Yes	No	No	Yes	No	Month-to-month	No	Credit card (automatic)	89	1288.3	No
Male	0	Yes	Yes	72	Yes	Yes	Fiber optic	Yes	No	Yes	No	Yes	Yes	One year	Yes	Bank transfer (automatic)	106.1	7848.5	No
Male	0	No	No	12	Yes	No	No	No internet service	No internet service	No internet service	No internet service	No internet service	No internet service	One year	No	Credit card (automatic)	20.05	267	No
Male	0	Yes	Yes	72	Yes	Yes	No	No internet service	No internet service	No internet service	No internet service	No internet service	No internet service	Two year	Yes	Bank transfer (automatic)	25.2	1798.9	No
Male	1	Yes	No	1	Yes	Yes	Fiber optic	No	No	No	No	No	No	Month-to-month	Yes	Electronic check	73.55	73.55	Yes
Female	1	No	No	23	Yes	No	Fiber optic	Yes	No	No	No	No	No	Month-to-month	Yes	Bank transfer (automatic)	75.4	1643.55	No
Male	0	No	No	72	No	No phone service	DSL	Yes	Yes	Yes	Yes	Yes	Yes	Two year	Yes	Bank transfer (automatic)	65.55	4807.45	No
Female	0	No	No	26	Yes	Yes	Fiber optic	No	No	Yes	No	No	No	Month-to-month	Yes	Electronic check	80.7	2193	No
Female	0	No	No	21	Yes	No	Fiber optic	No	Yes	Yes	Yes	Yes	Yes	One year	Yes	Mailed check	104.55	2239.4	No
Male	0	Yes	No	60	Yes	Yes	No	No internet service	No internet service	No internet service	No internet service	No internet service	No internet service	One year	No	Bank transfer (automatic)	24.15	1505.9	No
Male	0	No	No	12	Yes	No	No	No internet service	No internet service	No internet service	No internet service	No internet service	No internet service	Month-to-month	No	Mailed check	20.45	255.35	No
Male	0	Yes	No	16	Yes	Yes	Fiber optic	No	No	No	No	No	No	Month-to-month	Yes	Electronic check	75.4	1189.4	No
Female	0	Yes	No	63	Yes	Yes	DSL	Yes	Yes	No	No	Yes	Yes	One year	Yes	Credit card (automatic)	79.7	4786.15	No
Female	1	No	No	22	Yes	No	Fiber optic	Yes	Yes	No	No	No	No	Month-to-month	No	Electronic check	81.7	1820.9	No
Female	0	Yes	Yes	32	Yes	No	DSL	Yes	Yes	Yes	Yes	No	Yes	Month-to-month	No	Bank transfer (automatic)	76.3	2404.15	No
Female	1	No	No	3	Yes	Yes	Fiber optic	No	Yes	No	No	No	No	Month-to-month	Yes	Electronic check	79.4	205.05	Yes
Female	0	No	No	13	Yes	No	Fiber optic	No	Yes	Yes	No	No	No	Month-to-month	Yes	Electronic check	81.15	952.3	Yes
Female	0	Yes	Yes	68	Yes	Yes	Fiber optic	No	Yes	No	Yes	Yes	Yes	Two year	Yes	Credit card (automatic)	103.75	7039.45	No
Female	0	Yes	Yes	30	Yes	No	Fiber optic	No	No	Yes	No	No	Yes	One year	No	Electronic check	86.45	2538.05	No
Female	0	No	No	16	Yes	No	Fiber optic	No	Yes	No	No	No	No	Month-to-month	No	Bank transfer (automatic)	75.1	1212.85	No
Male	0	No	No	33	Yes	No	Fiber optic	No	Yes	No	Yes	No	No	Two year	No	Bank transfer (automatic)	80.6	2651.1	No
Male	0	Yes	No	72	Yes	No	No	No internet service	No internet service	No internet service	No internet service	No internet service	No internet service	Two year	No	Credit card (automatic)	19.3	1304.8	No
Female	1	No	No	4	Yes	Yes	Fiber optic	No	No	No	No	No	Yes	Month-to-month	Yes	Electronic check	84.6	360.1	Yes
Female	0	No	No	12	No	No phone service	DSL	Yes	No	No	Yes	No	No	One year	Yes	Mailed check	33.6	435.45	No
Female	1	Yes	No	4	Yes	Yes	Fiber optic	No	No	No	No	Yes	No	Month-to-month	Yes	Electronic check	83.25	308.05	No
Female	0	Yes	Yes	0	Yes	No	DSL	Yes	Yes	Yes	No	Yes	Yes	Two year	No	Mailed check	80.85	0	No
Female	0	No	No	6	Yes	Yes	Fiber optic	Yes	No	No	No	No	No	Month-to-month	Yes	Electronic check	79.05	434.5	Yes
Female	0	Yes	No	65	Yes	Yes	Fiber optic	No	Yes	Yes	Yes	Yes	Yes	One year	Yes	Credit card (automatic)	108.05	7118.9	No
Female	0	No	No	15	Yes	No	No	No internet service	No internet service	No internet service	No internet service	No internet service	No internet service	Month-to-month	No	Mailed check	19.9	320.45	No
Female	0	No	Yes	24	Yes	No	No	No internet service	No internet service	No internet service	No internet service	No internet service	No internet service	One year	No	Bank transfer (automatic)	21.05	531.55	No
Female	0	No	Yes	13	No	No phone service	DSL	No	Yes	No	No	No	No	Month-to-month	No	Electronic check	30.15	382.2	No
Male	0	No	No	24	Yes	No	Fiber optic	No	No	No	No	No	Yes	Month-to-month	Yes	Credit card (automatic)	79.85	2001	No
Female	0	Yes	No	72	No	No phone service	DSL	Yes	Yes	Yes	Yes	Yes	Yes	Two year	No	Bank transfer (automatic)	65.5	4919.7	No
Female	0	Yes	Yes	54	Yes	Yes	Fiber optic	Yes	Yes	No	No	Yes	Yes	Month-to-month	Yes	Bank transfer (automatic)	104.1	5645.8	No
Female	0	No	No	3	Yes	Yes	Fiber optic	No	No	No	No	No	No	Month-to-month	No	Bank transfer (automatic)	74.4	215.8	Yes
Male	0	Yes	Yes	4	Yes	No	No	No internet service	No internet service	No internet service	No internet service	No internet service	No internet service	Month-to-month	Yes	Mailed check	20.5	77.6	No
Female	1	Yes	Yes	32	Yes	Yes	Fiber optic	No	No	Yes	No	Yes	No	Month-to-month	Yes	Mailed check	91.35	2896.55	No
Male	1	No	No	35	Yes	Yes	Fiber optic	No	No	Yes	No	Yes	Yes	Month-to-month	Yes	Electronic check	99.05	3395.8	Yes
Male	0	Yes	Yes	35	Yes	No	No	No internet service	No internet service	No internet service	No internet service	No internet service	No internet service	Two year	No	Bank transfer (automatic)	20.5	759.35	No
Male	1	No	No	2	Yes	No	DSL	No	No	No	No	No	No	Month-to-month	No	Mailed check	44.95	85.15	Yes
Female	0	No	No	8	Yes	No	Fiber optic	No	Yes	No	No	No	No	Month-to-month	No	Electronic check	75.6	535.55	No
Male	0	No	No	22	Yes	No	DSL	Yes	No	No	Yes	No	No	Month-to-month	No	Mailed check	55.1	1253.15	No
Female	0	No	No	15	Yes	No	DSL	Yes	No	Yes	Yes	No	No	Month-to-month	No	Electronic check	58.95	955.15	No
Male	0	No	No	22	Yes	Yes	Fiber optic	No	No	No	No	Yes	Yes	Month-to-month	Yes	Electronic check	95.1	2162.6	No
Male	0	Yes	No	1	Yes	No	DSL	No	No	No	No	No	No	Month-to-month	No	Credit card (automatic)	44.7	44.7	Yes
Female	0	Yes	Yes	71	Yes	Yes	No	No internet service	No internet service	No internet service	No internet service	No internet service	No internet service	Two year	No	Bank transfer (automatic)	25.45	1813.35	No
Male	0	No	No	4	Yes	No	DSL	Yes	No	Yes	No	No	No	Month-to-month	No	Electronic check	56.75	245.15	No
Male	0	No	No	25	Yes	Yes	DSL	Yes	Yes	Yes	Yes	No	Yes	Month-to-month	No	Bank transfer (automatic)	81.75	2028.8	No
Female	0	Yes	Yes	32	Yes	No	Fiber optic	No	Yes	No	No	Yes	No	Month-to-month	Yes	Electronic check	86.1	2723.75	No
Male	1	Yes	No	7	No	No phone service	DSL	Yes	No	No	No	No	No	Month-to-month	No	Bank transfer (automatic)	29.8	220.45	No
Male	0	No	No	17	Yes	No	No	No internet service	No internet service	No internet service	No internet service	No internet service	No internet service	One year	Yes	Mailed check	20.5	365.8	No
Male	1	Yes	No	8	Yes	No	DSL	Yes	No	No	No	Yes	No	Month-to-month	No	Bank transfer (automatic)	60.9	551.95	No
Female	1	No	No	56	Yes	Yes	DSL	Yes	No	Yes	Yes	No	Yes	Two year	No	Bank transfer (automatic)	73.25	4054.2	No
Male	0	No	No	1	Yes	No	DSL	No	No	No	No	No	No	Month-to-month	Yes	Mailed check	45.7	45.7	Yes
Male	1	No	No	8	Yes	No	Fiber optic	Yes	No	No	Yes	Yes	Yes	Month-to-month	No	Credit card (automatic)	100.3	832.35	Yes
Male	0	No	No	7	Yes	No	No	No internet service	No internet service	No internet service	No internet service	No internet service	No internet service	Month-to-month	No	Electronic check	19.25	112.3	Yes
Male	0	No	Yes	3	Yes	No	No	No internet service	No internet service	No internet service	No internet service	No internet service	No internet service	Month-to-month	No	Mailed check	20.85	60.65	No
Female	0	No	No	71	Yes	No	DSL	Yes	Yes	Yes	Yes	Yes	No	Two year	No	Credit card (automatic)	77.35	5550.1	No
Female	0	No	No	2	Yes	Yes	Fiber optic	No	No	No	No	Yes	Yes	Month-to-month	Yes	Electronic check	96	174.8	Yes
Female	0	No	No	1	Yes	No	Fiber optic	No	No	No	No	Yes	Yes	Month-to-month	No	Electronic check	90.55	90.55	Yes
Male	0	Yes	No	49	Yes	Yes	Fiber optic	Yes	Yes	No	No	Yes	No	Month-to-month	Yes	Bank transfer (automatic)	93.85	4733.1	No
Male	0	No	No	58	Yes	No	DSL	No	Yes	Yes	Yes	Yes	No	Two year	No	Bank transfer (automatic)	70.1	4048.95	No
Male	1	Yes	No	44	No	No phone service	DSL	No	Yes	No	No	No	No	Month-to-month	Yes	Electronic check	30.35	1359.7	Yes
Female	0	Yes	Yes	59	Yes	No	DSL	No	Yes	No	Yes	Yes	Yes	Two year	Yes	Credit card (automatic)	75.95	4542.35	No
Male	0	No	No	71	Yes	Yes	Fiber optic	Yes	No	Yes	Yes	Yes	Yes	Two year	Yes	Electronic check	108.05	7532.15	Yes
Male	0	No	No	1	Yes	No	Fiber optic	No	No	No	No	No	No	Month-to-month	Yes	Electronic check	69.9	69.9	Yes
Female	0	No	No	11	Yes	Yes	Fiber optic	No	No	No	No	No	No	Month-to-month	No	Electronic check	75.25	888.65	No
Male	1	Yes	No	62	Yes	Yes	Fiber optic	No	Yes	Yes	No	Yes	Yes	One year	Yes	Electronic check	103.75	6383.35	Yes
Female	0	Yes	Yes	35	Yes	No	DSL	Yes	No	No	Yes	No	No	One year	Yes	Bank transfer (automatic)	54.95	1916	No
Female	0	No	No	20	Yes	No	No	No internet service	No internet service	No internet service	No internet service	No internet service	No internet service	Month-to-month	Yes	Bank transfer (automatic)	19.5	413	No
Male	0	Yes	Yes	40	Yes	No	No	No internet service	No internet service	No internet service	No internet service	No internet service	No internet service	Two year	No	Mailed check	19.6	808.95	No
Female	0	No	No	39	Yes	No	DSL	Yes	No	No	No	No	No	One year	Yes	Electronic check	47.85	1886.4	No
Male	0	No	No	1	Yes	Yes	Fiber optic	No	No	No	No	No	Yes	Month-to-month	Yes	Electronic check	86.6	86.6	Yes
Female	0	Yes	Yes	72	Yes	Yes	No	No internet service	No internet service	No internet service	No internet service	No internet service	No internet service	Two year	No	Bank transfer (automatic)	23.75	1679.25	No
Female	1	Yes	No	33	Yes	Yes	Fiber optic	No	Yes	No	No	No	No	Month-to-month	Yes	Bank transfer (automatic)	80.6	2656.5	Yes
Female	0	No	No	12	Yes	No	DSL	No	No	No	No	No	No	Month-to-month	No	Bank transfer (automatic)	43.8	540.95	No
Male	0	No	No	1	Yes	No	No	No internet service	No internet service	No internet service	No internet service	No internet service	No internet service	Month-to-month	No	Bank transfer (automatic)	19.75	19.75	No
Male	0	No	Yes	27	Yes	No	No	No internet service	No internet service	No internet service	No internet service	No internet service	No internet service	Month-to-month	No	Mailed check	19.15	537.35	No
Male	0	Yes	Yes	34	Yes	No	No	No internet service	No internet service	No internet service	No internet service	No internet service	No internet service	One year	No	Credit card (automatic)	19.6	678.8	No
Female	0	Yes	No	56	Yes	No	Fiber optic	Yes	No	Yes	No	No	No	Two year	No	Bank transfer (automatic)	80.3	4513.65	No
Female	0	No	No	58	Yes	Yes	No	No internet service	No internet service	No internet service	No internet service	No internet service	No internet service	Two year	No	Credit card (automatic)	24.35	1423.85	No
Female	0	Yes	Yes	22	Yes	Yes	No	No internet service	No internet service	No internet service	No internet service	No internet service	No internet service	Two year	No	Credit card (automatic)	25.25	555.4	No
Female	0	Yes	Yes	10	Yes	Yes	No	No internet service	No internet service	No internet service	No internet service	No internet service	No internet service	Two year	No	Credit card (automatic)	26.1	225.55	No
Male	0	No	No	13	Yes	No	No	No internet service	No internet service	No internet service	No internet service	No internet service	No internet service	Two year	No	Credit card (automatic)	20	268.45	No
Female	0	No	No	35	Yes	Yes	Fiber optic	No	Yes	No	Yes	No	No	Month-to-month	No	Credit card (automatic)	85.3	2917.5	Yes
Female	0	No	No	34	Yes	No	Fiber optic	No	No	No	No	No	No	Month-to-month	Yes	Credit card (automatic)	70	2416.1	Yes
Female	1	No	No	4	Yes	Yes	Fiber optic	No	No	No	No	Yes	Yes	Month-to-month	Yes	Electronic check	94.3	424.45	Yes
Male	0	Yes	No	72	Yes	No	No	No internet service	No internet service	No internet service	No internet service	No internet service	No internet service	Two year	No	Bank transfer (automatic)	20.7	1492.1	No
Male	0	No	No	2	Yes	No	DSL	No	No	No	Yes	Yes	Yes	Month-to-month	No	Electronic check	70.3	132.4	No
Female	0	No	No	7	Yes	No	Fiber optic	No	No	Yes	No	Yes	Yes	Month-to-month	Yes	Electronic check	95.35	660.9	Yes
Male	1	Yes	No	27	Yes	Yes	Fiber optic	No	No	No	No	No	No	Month-to-month	Yes	Electronic check	75.5	1893.95	Yes
Male	0	Yes	Yes	4	Yes	No	Fiber optic	No	No	No	No	No	No	Month-to-month	Yes	Mailed check	69.55	284.9	No
Female	0	No	No	37	Yes	No	No	No internet service	No internet service	No internet service	No internet service	No internet service	No internet service	Two year	No	Mailed check	19.85	784.25	No
Male	0	No	No	21	Yes	No	No	No internet service	No internet service	No internet service	No internet service	No internet service	No internet service	Month-to-month	No	Mailed check	20	417.7	No
Female	1	Yes	No	53	Yes	Yes	Fiber optic	No	No	No	No	Yes	Yes	One year	Yes	Credit card (automatic)	95.85	5016.25	No
Female	0	No	No	18	Yes	Yes	Fiber optic	No	No	No	Yes	No	Yes	Month-to-month	Yes	Electronic check	90.1	1612.75	Yes
Female	0	No	No	2	Yes	No	Fiber optic	No	No	No	No	No	No	Month-to-month	No	Electronic check	68.95	119.75	Yes
Male	0	Yes	Yes	32	Yes	Yes	Fiber optic	Yes	No	No	No	Yes	Yes	Month-to-month	Yes	Credit card (automatic)	99.55	3204.65	Yes
Male	1	Yes	No	23	Yes	No	No	No internet service	No internet service	No internet service	No internet service	No internet service	No internet service	One year	Yes	Electronic check	20.75	485.2	No
Male	0	No	No	3	Yes	No	DSL	Yes	No	No	No	No	No	Month-to-month	Yes	Mailed check	50.15	160.85	No
Female	0	Yes	Yes	71	No	No phone service	DSL	Yes	Yes	No	Yes	Yes	Yes	Two year	No	Mailed check	58.65	4145.25	No
Male	0	No	No	9	Yes	No	Fiber optic	No	No	No	Yes	Yes	Yes	Month-to-month	Yes	Bank transfer (automatic)	95.9	827.45	No
Female	0	No	No	1	Yes	No	DSL	No	Yes	No	No	No	No	Month-to-month	No	Electronic check	49.5	49.5	No
Male	0	Yes	Yes	18	Yes	No	DSL	No	No	Yes	No	No	Yes	Month-to-month	No	Electronic check	57.45	990.85	Yes
Male	0	Yes	Yes	12	Yes	No	DSL	No	No	No	No	No	Yes	One year	No	Credit card (automatic)	53.65	696.35	Yes
Male	0	Yes	No	71	Yes	Yes	DSL	Yes	Yes	Yes	Yes	No	Yes	Two year	Yes	Mailed check	80.1	5585.4	No
Female	0	No	No	64	Yes	Yes	No	No internet service	No internet service	No internet service	No internet service	No internet service	No internet service	One year	Yes	Bank transfer (automatic)	24.4	1601.2	No
Male	0	No	No	4	No	No phone service	DSL	No	No	No	Yes	No	Yes	Month-to-month	Yes	Electronic check	40.05	162.45	No
Female	0	No	No	23	Yes	No	No	No internet service	No internet service	No internet service	No internet service	No internet service	No internet service	Month-to-month	Yes	Mailed check	19.5	470.2	No
Female	0	Yes	Yes	39	Yes	No	DSL	Yes	No	No	No	No	No	Month-to-month	No	Credit card (automatic)	51.05	2066	No
Male	0	Yes	No	28	Yes	No	DSL	Yes	No	No	Yes	No	No	One year	No	Mailed check	54.35	1426.45	No
Female	1	No	No	5	Yes	No	Fiber optic	No	Yes	No	No	Yes	No	Month-to-month	Yes	Electronic check	84.7	392.5	No
Female	1	Yes	No	45	Yes	No	Fiber optic	No	No	Yes	No	No	Yes	Month-to-month	Yes	Electronic check	86.1	3861.45	No
Male	0	No	No	37	Yes	No	Fiber optic	No	No	No	No	No	No	Month-to-month	Yes	Mailed check	70.35	2552.9	No
Female	1	Yes	No	60	Yes	No	Fiber optic	Yes	Yes	Yes	Yes	Yes	Yes	Two year	Yes	Bank transfer (automatic)	110	6668.35	No
Male	1	No	No	8	Yes	Yes	Fiber optic	No	No	Yes	No	Yes	Yes	Month-to-month	Yes	Electronic check	100.6	819.4	Yes
Female	0	No	No	47	Yes	Yes	Fiber optic	Yes	No	Yes	No	Yes	No	One year	No	Credit card (automatic)	94.9	4615.25	No
Male	0	Yes	Yes	26	Yes	Yes	Fiber optic	No	No	No	No	Yes	No	Month-to-month	Yes	Electronic check	83.75	2070.6	Yes
Female	1	Yes	Yes	3	Yes	No	Fiber optic	Yes	No	No	Yes	Yes	No	Month-to-month	Yes	Mailed check	88.3	273.75	Yes
Female	0	Yes	Yes	50	Yes	No	Fiber optic	No	No	No	No	No	No	Month-to-month	Yes	Bank transfer (automatic)	69.75	3557.7	No
Male	0	Yes	Yes	27	Yes	Yes	DSL	No	No	No	Yes	Yes	Yes	Month-to-month	No	Bank transfer (automatic)	71.6	1957.1	No
Female	1	No	No	8	Yes	No	Fiber optic	No	No	Yes	No	Yes	Yes	Month-to-month	Yes	Electronic check	92.1	729.95	Yes
Female	0	Yes	No	62	Yes	Yes	No	No internet service	No internet service	No internet service	No internet service	No internet service	No internet service	Two year	No	Bank transfer (automatic)	23.65	1416.75	No
Female	0	Yes	No	71	Yes	No	DSL	Yes	No	Yes	Yes	Yes	Yes	Two year	No	Bank transfer (automatic)	81.85	5924.4	No
Male	0	No	No	66	Yes	Yes	No	No internet service	No internet service	No internet service	No internet service	No internet service	No internet service	Two year	No	Mailed check	25.1	1697.7	No
Male	0	Yes	Yes	68	Yes	Yes	Fiber optic	Yes	Yes	Yes	Yes	Yes	Yes	Two year	Yes	Bank transfer (automatic)	114.7	7849.85	No
Female	0	No	No	13	No	No phone service	DSL	No	No	Yes	No	Yes	Yes	Month-to-month	No	Electronic check	49.15	649.4	No
Male	0	Yes	No	56	Yes	No	Fiber optic	No	No	No	No	No	Yes	One year	Yes	Electronic check	80.9	4557.5	No
Male	0	Yes	No	38	Yes	No	Fiber optic	Yes	Yes	No	No	No	No	Month-to-month	Yes	Electronic check	79.45	3013.05	Yes
Male	1	No	No	14	Yes	No	Fiber optic	No	No	No	No	Yes	Yes	Month-to-month	No	Credit card (automatic)	90.45	1266.1	Yes
Female	0	No	Yes	16	Yes	No	No	No internet service	No internet service	No internet service	No internet service	No internet service	No internet service	One year	Yes	Bank transfer (automatic)	19.3	360.35	No
Female	0	Yes	Yes	14	Yes	No	Fiber optic	No	No	No	No	No	No	Month-to-month	No	Electronic check	70.2	1046.5	No
Male	0	Yes	Yes	32	Yes	No	Fiber optic	No	No	No	No	No	No	Month-to-month	Yes	Bank transfer (automatic)	69.75	2347.9	Yes
Female	0	No	No	8	Yes	No	DSL	Yes	No	No	Yes	No	No	One year	No	Bank transfer (automatic)	54.25	447.75	No
Female	0	Yes	Yes	43	Yes	Yes	Fiber optic	No	No	Yes	No	Yes	Yes	Month-to-month	Yes	Bank transfer (automatic)	99.3	4209.95	No
Female	0	No	No	52	Yes	Yes	DSL	Yes	No	Yes	Yes	Yes	No	One year	No	Credit card (automatic)	74	3877.65	No
Male	0	No	No	3	Yes	No	DSL	No	No	No	Yes	No	No	Month-to-month	Yes	Mailed check	50.25	152.3	No
Male	0	No	No	29	Yes	No	No	No internet service	No internet service	No internet service	No internet service	No internet service	No internet service	One year	Yes	Mailed check	19.8	572.2	No
Female	0	No	No	1	Yes	No	No	No internet service	No internet service	No internet service	No internet service	No internet service	No internet service	Month-to-month	No	Mailed check	19.65	19.65	Yes
Male	1	No	No	12	No	No phone service	DSL	No	No	Yes	Yes	No	Yes	Month-to-month	Yes	Electronic check	43.65	526.95	Yes
Female	0	Yes	Yes	16	No	No phone service	DSL	No	No	No	No	No	Yes	Month-to-month	Yes	Credit card (automatic)	35.5	552.7	No
Female	0	No	No	40	Yes	Yes	DSL	No	No	Yes	Yes	Yes	Yes	One year	Yes	Mailed check	80.75	3208.65	No
Female	0	No	No	5	No	No phone service	DSL	No	No	Yes	No	No	Yes	Month-to-month	No	Electronic check	39.5	210.75	Yes
Male	0	Yes	No	40	Yes	Yes	Fiber optic	No	No	No	No	Yes	Yes	Month-to-month	Yes	Bank transfer (automatic)	97.1	3706.95	Yes
Female	0	No	No	36	Yes	No	No	No internet service	No internet service	No internet service	No internet service	No internet service	No internet service	One year	No	Mailed check	19.55	620.75	No
Female	0	No	No	5	Yes	No	Fiber optic	No	No	No	No	No	Yes	Month-to-month	Yes	Electronic check	80	412.5	Yes
Female	0	No	No	10	Yes	No	Fiber optic	Yes	No	No	No	Yes	No	Month-to-month	Yes	Mailed check	84.7	832.05	Yes
Male	0	Yes	Yes	2	Yes	No	Fiber optic	No	No	No	No	Yes	Yes	Month-to-month	Yes	Bank transfer (automatic)	89.55	185.55	Yes
Male	0	No	No	23	Yes	Yes	Fiber optic	No	No	No	Yes	Yes	No	Month-to-month	Yes	Electronic check	90.6	1943.2	Yes
Male	0	Yes	Yes	26	Yes	No	No	No internet service	No internet service	No internet service	No internet service	No internet service	No internet service	One year	Yes	Bank transfer (automatic)	20.05	505.9	No
Female	1	Yes	No	72	Yes	Yes	Fiber optic	Yes	Yes	Yes	No	Yes	Yes	Two year	Yes	Electronic check	112.4	8046.85	No
Female	0	Yes	No	34	Yes	No	DSL	No	No	No	Yes	No	No	Month-to-month	No	Bank transfer (automatic)	50.2	1815.3	No
Male	0	No	No	10	Yes	No	DSL	Yes	No	No	Yes	Yes	No	Month-to-month	No	Bank transfer (automatic)	62.25	612.95	No
Female	0	No	No	14	Yes	No	DSL	Yes	No	No	Yes	No	No	One year	No	Mailed check	55.7	795.15	No
Female	0	No	No	23	Yes	Yes	Fiber optic	Yes	No	No	No	Yes	No	Month-to-month	Yes	Bank transfer (automatic)	90.05	2169.8	Yes
Male	0	Yes	No	47	Yes	No	No	No internet service	No internet service	No internet service	No internet service	No internet service	No internet service	Two year	No	Mailed check	19.65	973.1	No
Male	0	Yes	No	24	Yes	No	Fiber optic	Yes	No	No	Yes	No	Yes	Month-to-month	Yes	Electronic check	89.25	2210.2	No
Male	0	Yes	No	49	Yes	Yes	Fiber optic	No	Yes	No	No	Yes	Yes	Month-to-month	Yes	Bank transfer (automatic)	99.05	4853.75	Yes
Male	1	No	No	20	Yes	No	DSL	Yes	No	No	Yes	No	No	One year	No	Mailed check	54	1055.9	No
Female	0	No	No	2	Yes	No	Fiber optic	No	No	No	No	No	No	Month-to-month	No	Bank transfer (automatic)	69.75	144.55	Yes
Female	0	No	No	2	Yes	No	DSL	No	Yes	No	No	No	No	Month-to-month	Yes	Credit card (automatic)	49.05	91.1	Yes
Male	0	No	No	22	No	No phone service	DSL	No	No	Yes	Yes	Yes	Yes	Two year	No	Bank transfer (automatic)	56.75	1304.85	No
Male	0	No	No	7	Yes	Yes	Fiber optic	No	No	Yes	No	Yes	Yes	Month-to-month	Yes	Bank transfer (automatic)	98.05	713	Yes
Male	0	No	No	1	Yes	No	No	No internet service	No internet service	No internet service	No internet service	No internet service	No internet service	Month-to-month	No	Mailed check	21.1	21.1	No
Female	0	Yes	Yes	59	Yes	Yes	Fiber optic	No	Yes	No	Yes	No	Yes	Month-to-month	Yes	Bank transfer (automatic)	96.65	5580.8	No
Female	0	Yes	Yes	58	Yes	Yes	No	No internet service	No internet service	No internet service	No internet service	No internet service	No internet service	One year	Yes	Credit card (automatic)	24.5	1497.9	No
Female	0	No	No	41	Yes	Yes	Fiber optic	Yes	Yes	Yes	Yes	Yes	Yes	Month-to-month	Yes	Bank transfer (automatic)	114.5	4527.45	Yes
Female	1	No	No	59	Yes	Yes	Fiber optic	No	Yes	No	No	No	No	Two year	Yes	Credit card (automatic)	79.2	4590.35	No
Female	0	Yes	Yes	3	Yes	No	Fiber optic	No	No	No	No	No	No	Month-to-month	Yes	Electronic check	69.55	200.2	No
Male	0	No	No	32	Yes	No	No	No internet service	No internet service	No internet service	No internet service	No internet service	No internet service	Two year	Yes	Bank transfer (automatic)	20.05	614.45	No
Male	1	Yes	No	46	Yes	Yes	Fiber optic	No	No	Yes	No	Yes	Yes	Month-to-month	Yes	Electronic check	98.85	4564.9	No
Male	0	Yes	Yes	0	Yes	Yes	No	No internet service	No internet service	No internet service	No internet service	No internet service	No internet service	Two year	No	Mailed check	25.75	0	No
Male	0	No	No	2	Yes	No	Fiber optic	No	No	No	No	No	Yes	Month-to-month	Yes	Electronic check	80.95	171.15	Yes
Female	0	Yes	Yes	52	Yes	No	No	No internet service	No internet service	No internet service	No internet service	No internet service	No internet service	One year	No	Credit card (automatic)	19.6	1012.4	No
Female	1	No	No	13	Yes	No	Fiber optic	No	No	Yes	No	No	No	Month-to-month	Yes	Electronic check	74.3	940.35	Yes
Female	1	No	No	11	Yes	No	Fiber optic	No	No	No	No	Yes	Yes	Month-to-month	No	Bank transfer (automatic)	89.7	1047.7	Yes
Male	0	No	No	32	Yes	Yes	Fiber optic	Yes	No	No	Yes	No	No	Month-to-month	No	Bank transfer (automatic)	87.65	2766.4	No
Male	1	Yes	No	17	Yes	Yes	Fiber optic	No	No	Yes	No	Yes	Yes	Month-to-month	Yes	Credit card (automatic)	100.45	1622.45	Yes
Female	0	No	No	16	Yes	Yes	Fiber optic	No	No	No	No	No	No	Month-to-month	Yes	Credit card (automatic)	74.75	1129.35	No
Female	0	No	No	51	Yes	Yes	Fiber optic	Yes	Yes	Yes	No	Yes	Yes	One year	No	Bank transfer (automatic)	107.45	5680.9	No
Male	0	No	No	29	Yes	No	DSL	No	No	Yes	Yes	Yes	Yes	One year	Yes	Bank transfer (automatic)	75.35	2243.9	No
Male	0	Yes	No	70	Yes	No	DSL	Yes	Yes	Yes	Yes	No	No	Two year	No	Credit card (automatic)	64.95	4523.25	No
Female	0	Yes	Yes	71	Yes	Yes	Fiber optic	Yes	No	Yes	Yes	No	Yes	Two year	No	Electronic check	100.45	7159.7	No
Male	0	Yes	Yes	41	Yes	Yes	DSL	No	Yes	Yes	No	Yes	No	One year	No	Bank transfer (automatic)	68.5	2839.95	No
Male	0	No	No	1	Yes	No	Fiber optic	No	No	No	No	Yes	No	Month-to-month	Yes	Electronic check	80.55	80.55	No
Female	0	Yes	No	7	Yes	No	DSL	Yes	No	Yes	Yes	Yes	Yes	Month-to-month	No	Bank transfer (automatic)	81.25	580.1	No
Male	0	Yes	Yes	25	Yes	No	Fiber optic	No	No	No	No	Yes	Yes	One year	Yes	Electronic check	90.4	2178.6	Yes
Male	0	Yes	Yes	67	Yes	Yes	Fiber optic	Yes	Yes	No	Yes	No	No	One year	No	Electronic check	89.55	6038.55	No
Male	0	Yes	Yes	5	Yes	Yes	DSL	No	No	No	Yes	No	No	Month-to-month	Yes	Mailed check	55.7	259.4	No
Male	0	No	Yes	15	Yes	Yes	No	No internet service	No internet service	No internet service	No internet service	No internet service	No internet service	Month-to-month	Yes	Electronic check	24.8	324.15	No
Female	0	Yes	Yes	20	Yes	No	No	No internet service	No internet service	No internet service	No internet service	No internet service	No internet service	Month-to-month	No	Electronic check	20	417.65	No
Male	0	Yes	Yes	3	Yes	No	DSL	No	Yes	Yes	No	No	No	Month-to-month	Yes	Mailed check	56.15	168.15	Yes
Male	0	Yes	Yes	54	Yes	Yes	Fiber optic	No	Yes	No	Yes	Yes	Yes	One year	Yes	Electronic check	105.2	5637.85	No
Male	0	No	No	42	Yes	No	No	No internet service	No internet service	No internet service	No internet service	No internet service	No internet service	One year	Yes	Mailed check	19.55	839.4	No
Female	0	Yes	No	9	Yes	No	Fiber optic	No	No	No	No	No	Yes	Month-to-month	Yes	Electronic check	79.75	769.1	No
Female	0	No	No	63	Yes	Yes	Fiber optic	No	Yes	No	No	Yes	Yes	Two year	No	Bank transfer (automatic)	97.45	6253	No
Female	0	Yes	No	69	Yes	Yes	No	No internet service	No internet service	No internet service	No internet service	No internet service	No internet service	Two year	No	Bank transfer (automatic)	24.25	1641.8	No
Female	0	No	No	69	Yes	Yes	No	No internet service	No internet service	No internet service	No internet service	No internet service	No internet service	Two year	No	Credit card (automatic)	24.6	1678.05	No
Male	0	Yes	No	40	Yes	No	DSL	No	Yes	No	No	No	No	Month-to-month	Yes	Mailed check	50.15	2058.5	No
Male	0	No	No	60	No	No phone service	DSL	Yes	Yes	Yes	No	No	No	Two year	No	Bank transfer (automatic)	39.6	2424.5	No
Female	0	No	No	4	Yes	No	Fiber optic	Yes	No	Yes	Yes	No	Yes	Month-to-month	Yes	Bank transfer (automatic)	94.4	387.2	Yes
Female	1	No	No	71	Yes	Yes	DSL	Yes	Yes	Yes	Yes	Yes	Yes	Two year	No	Mailed check	89.85	6293.45	No
Female	0	Yes	No	37	Yes	Yes	Fiber optic	No	No	Yes	No	No	No	Month-to-month	Yes	Credit card (automatic)	78.95	2839.65	Yes
Male	0	Yes	No	32	Yes	Yes	Fiber optic	No	Yes	No	No	Yes	Yes	Month-to-month	Yes	Credit card (automatic)	98.85	3145.9	No
Male	0	No	No	39	Yes	Yes	DSL	No	No	No	Yes	No	No	Two year	Yes	Credit card (automatic)	53.85	2200.7	No
Female	0	No	No	38	Yes	Yes	No	No internet service	No internet service	No internet service	No internet service	No internet service	No internet service	One year	Yes	Electronic check	24.25	914.4	No
Male	0	No	No	52	Yes	Yes	Fiber optic	No	No	Yes	No	No	Yes	Two year	Yes	Credit card (automatic)	89.45	4577.75	No
Female	0	Yes	Yes	48	Yes	Yes	Fiber optic	Yes	Yes	No	No	Yes	Yes	Month-to-month	Yes	Credit card (automatic)	105.25	4997.5	No
Male	0	Yes	Yes	70	No	No phone service	DSL	Yes	No	Yes	Yes	Yes	Yes	Two year	No	Bank transfer (automatic)	59.5	4144.8	No
Male	0	No	No	20	Yes	No	Fiber optic	No	No	No	No	No	No	Month-to-month	No	Credit card (automatic)	70.55	1493.55	No
Female	0	No	No	50	Yes	Yes	DSL	Yes	No	Yes	Yes	Yes	Yes	One year	Yes	Credit card (automatic)	82.5	4179.1	No
Female	0	No	No	19	No	No phone service	DSL	No	No	No	No	Yes	Yes	One year	Yes	Credit card (automatic)	44.85	893.55	Yes
Male	0	Yes	Yes	25	Yes	No	DSL	Yes	Yes	Yes	No	No	No	One year	Yes	Bank transfer (automatic)	61.6	1611	No
Male	0	No	No	12	Yes	No	DSL	No	Yes	No	No	No	No	Month-to-month	Yes	Bank transfer (automatic)	49.05	593.05	No
Male	1	Yes	No	39	Yes	Yes	Fiber optic	No	Yes	Yes	No	Yes	Yes	Month-to-month	Yes	Electronic check	105.65	4284.8	Yes
Male	0	No	No	7	Yes	No	Fiber optic	No	No	Yes	No	No	No	Month-to-month	No	Mailed check	74.65	544.55	Yes
Female	0	Yes	Yes	23	Yes	No	DSL	Yes	Yes	Yes	Yes	No	No	One year	Yes	Mailed check	66.25	1533.8	No
Male	0	No	No	27	Yes	No	No	No internet service	No internet service	No internet service	No internet service	No internet service	No internet service	Month-to-month	Yes	Electronic check	19.4	529.8	No
Male	1	No	No	47	Yes	Yes	Fiber optic	No	No	No	No	Yes	No	Month-to-month	Yes	Credit card (automatic)	86.05	3865.6	No
Male	0	Yes	Yes	26	Yes	No	No	No internet service	No internet service	No internet service	No internet service	No internet service	No internet service	Two year	Yes	Credit card (automatic)	19.15	515.75	No
Female	0	Yes	No	14	Yes	Yes	DSL	Yes	No	No	No	Yes	No	Month-to-month	Yes	Bank transfer (automatic)	64.7	941	Yes
Female	1	Yes	No	11	Yes	Yes	Fiber optic	No	No	Yes	Yes	Yes	Yes	Month-to-month	Yes	Bank transfer (automatic)	104.05	1133.65	Yes
Male	0	No	Yes	2	Yes	No	No	No internet service	No internet service	No internet service	No internet service	No internet service	No internet service	Month-to-month	No	Mailed check	19.25	48.35	No
Female	0	Yes	Yes	26	Yes	No	Fiber optic	Yes	Yes	No	No	No	No	Month-to-month	No	Electronic check	81.95	2070.05	No
Female	1	Yes	No	72	Yes	Yes	Fiber optic	Yes	Yes	Yes	Yes	Yes	Yes	Two year	Yes	Bank transfer (automatic)	114.65	8333.95	No
Female	0	Yes	Yes	63	Yes	No	No	No internet service	No internet service	No internet service	No internet service	No internet service	No internet service	Two year	No	Credit card (automatic)	20	1209.25	No
Male	0	Yes	Yes	71	Yes	No	No	No internet service	No internet service	No internet service	No internet service	No internet service	No internet service	Two year	No	Mailed check	19.8	1396.25	No
Male	0	Yes	Yes	11	Yes	Yes	DSL	Yes	No	No	No	Yes	No	Month-to-month	Yes	Bank transfer (automatic)	65.15	723.35	No
Male	1	Yes	No	14	Yes	No	No	No internet service	No internet service	No internet service	No internet service	No internet service	No internet service	One year	No	Mailed check	19.65	228.65	No
Female	0	No	Yes	13	Yes	Yes	DSL	Yes	Yes	Yes	Yes	Yes	Yes	Two year	No	Credit card (automatic)	88.95	1161.75	No
Male	0	No	Yes	6	Yes	No	No	No internet service	No internet service	No internet service	No internet service	No internet service	No internet service	Month-to-month	Yes	Mailed check	20.2	98.35	No
Male	1	Yes	Yes	11	Yes	Yes	Fiber optic	No	No	No	No	No	No	Month-to-month	Yes	Credit card (automatic)	75.2	775.3	No
Male	0	Yes	No	18	Yes	Yes	DSL	No	Yes	No	No	No	No	Month-to-month	No	Credit card (automatic)	56.8	1074.65	No
Male	0	No	No	1	No	No phone service	DSL	No	No	No	No	No	Yes	Month-to-month	Yes	Electronic check	35.55	35.55	Yes
Female	0	Yes	No	32	Yes	No	Fiber optic	Yes	No	No	No	No	No	Month-to-month	Yes	Bank transfer (automatic)	75.5	2324.7	No
Male	0	No	No	29	No	No phone service	DSL	Yes	No	No	Yes	No	No	One year	No	Mailed check	35.6	1072.6	No
Female	0	No	No	3	Yes	Yes	DSL	No	No	No	No	Yes	No	Month-to-month	Yes	Electronic check	60.25	170.5	No
Female	0	No	No	2	Yes	Yes	Fiber optic	No	No	No	No	Yes	Yes	Month-to-month	Yes	Electronic check	95.15	196.9	Yes
Male	0	Yes	Yes	13	Yes	No	Fiber optic	No	No	Yes	No	Yes	Yes	Month-to-month	Yes	Mailed check	96.65	1162.85	Yes
Female	0	No	No	41	No	No phone service	DSL	No	Yes	No	No	No	Yes	Month-to-month	Yes	Electronic check	40.35	1677.85	No
Female	0	No	No	1	Yes	No	No	No internet service	No internet service	No internet service	No internet service	No internet service	No internet service	Month-to-month	No	Electronic check	18.85	18.85	No
Male	0	No	No	7	Yes	No	DSL	No	No	No	No	Yes	No	Month-to-month	No	Mailed check	54.85	370.4	No
Female	0	Yes	No	52	Yes	No	DSL	Yes	No	Yes	No	Yes	No	One year	Yes	Mailed check	64.3	3410.6	No
Female	0	Yes	Yes	45	Yes	Yes	No	No internet service	No internet service	No internet service	No internet service	No internet service	No internet service	Two year	Yes	Bank transfer (automatic)	24.65	1138.8	No
Male	0	Yes	No	70	Yes	Yes	DSL	No	Yes	Yes	Yes	Yes	No	Two year	No	Credit card (automatic)	76.1	5264.25	No
Female	0	No	No	53	Yes	No	No	No internet service	No internet service	No internet service	No internet service	No internet service	No internet service	Two year	No	Mailed check	18.7	1005.7	No
Female	1	Yes	No	62	Yes	Yes	Fiber optic	No	Yes	Yes	No	Yes	No	One year	Yes	Credit card (automatic)	97.95	5936.55	No
Female	0	Yes	No	60	Yes	Yes	Fiber optic	Yes	Yes	No	No	No	Yes	Month-to-month	Yes	Credit card (automatic)	94.1	5475.9	No
Female	1	Yes	No	3	Yes	No	Fiber optic	No	No	No	No	Yes	No	Month-to-month	Yes	Electronic check	80.4	224.05	Yes
Female	1	Yes	No	23	Yes	No	Fiber optic	Yes	No	No	No	Yes	Yes	Month-to-month	Yes	Electronic check	95.1	2326.05	No
Male	0	No	Yes	1	No	No phone service	DSL	No	Yes	No	No	No	No	Month-to-month	Yes	Mailed check	31.35	31.35	Yes
Female	0	No	No	67	Yes	No	DSL	Yes	No	Yes	Yes	No	Yes	One year	Yes	Bank transfer (automatic)	72.35	4991.5	No
Female	0	No	No	12	Yes	Yes	Fiber optic	No	Yes	No	No	Yes	No	Month-to-month	Yes	Bank transfer (automatic)	89.75	1052.4	Yes
Female	1	Yes	No	71	Yes	Yes	DSL	Yes	Yes	Yes	Yes	No	Yes	Two year	Yes	Bank transfer (automatic)	82.7	5831.2	No
Male	0	No	No	25	Yes	No	No	No internet service	No internet service	No internet service	No internet service	No internet service	No internet service	One year	No	Credit card (automatic)	19.9	510.8	No
Female	0	No	No	5	Yes	Yes	DSL	Yes	No	No	No	No	No	Month-to-month	Yes	Electronic check	53.8	283.95	No
Male	0	No	No	26	Yes	Yes	DSL	No	No	No	No	No	No	One year	Yes	Credit card (automatic)	51.55	1295.4	No
Male	0	Yes	Yes	1	Yes	No	No	No internet service	No internet service	No internet service	No internet service	No internet service	No internet service	One year	No	Mailed check	19.65	19.65	No
Male	1	No	No	70	No	No phone service	DSL	No	Yes	Yes	No	Yes	No	One year	Yes	Credit card (automatic)	44.05	3011.65	No
Male	0	Yes	Yes	72	Yes	Yes	Fiber optic	Yes	Yes	Yes	Yes	Yes	Yes	Two year	Yes	Electronic check	114	8093.15	No
Male	0	Yes	No	60	Yes	No	Fiber optic	No	Yes	No	No	Yes	Yes	One year	Yes	Electronic check	94.4	5610.25	Yes
Female	1	Yes	Yes	32	Yes	Yes	Fiber optic	No	Yes	No	No	Yes	Yes	Month-to-month	Yes	Electronic check	100.4	3217.65	No
Male	0	No	No	1	Yes	No	No	No internet service	No internet service	No internet service	No internet service	No internet service	No internet service	Month-to-month	Yes	Electronic check	19.85	19.85	Yes
Female	0	No	No	14	Yes	Yes	DSL	No	Yes	No	No	No	No	One year	Yes	Mailed check	54.25	773.2	No
Female	0	No	No	13	Yes	Yes	Fiber optic	Yes	No	No	No	No	No	Month-to-month	Yes	Credit card (automatic)	80	1029.35	No
Female	0	No	No	6	Yes	Yes	Fiber optic	No	Yes	Yes	Yes	Yes	Yes	Month-to-month	Yes	Credit card (automatic)	109.9	669.45	Yes
Female	0	No	No	46	Yes	Yes	DSL	Yes	No	Yes	No	Yes	Yes	Two year	No	Mailed check	79.2	3593.8	No
Male	0	No	No	15	Yes	No	Fiber optic	No	No	Yes	Yes	Yes	Yes	Month-to-month	Yes	Electronic check	101.35	1553.95	Yes
Male	1	Yes	No	43	Yes	Yes	Fiber optic	No	Yes	No	Yes	Yes	No	Month-to-month	Yes	Electronic check	94.3	3953.15	No
Male	0	No	No	39	Yes	No	DSL	No	No	No	Yes	No	No	Two year	Yes	Bank transfer (automatic)	49.8	1971.15	No
Male	1	No	No	21	Yes	No	DSL	No	No	Yes	No	Yes	No	Month-to-month	Yes	Bank transfer (automatic)	60.05	1236.15	Yes
Male	0	No	No	57	No	No phone service	DSL	Yes	No	Yes	No	Yes	Yes	Month-to-month	Yes	Electronic check	53.75	3196	No
Female	0	Yes	No	53	Yes	No	Fiber optic	No	No	No	Yes	Yes	Yes	One year	Yes	Electronic check	93.45	4872.2	No
Male	0	Yes	Yes	18	Yes	No	Fiber optic	Yes	No	Yes	No	Yes	No	Month-to-month	Yes	Mailed check	87.9	1500.5	No
Female	0	No	No	1	Yes	Yes	DSL	No	No	No	No	No	Yes	Month-to-month	Yes	Electronic check	60.15	60.15	Yes
Female	0	Yes	No	58	Yes	Yes	DSL	Yes	No	No	Yes	No	No	One year	Yes	Bank transfer (automatic)	61.05	3478.75	No
Female	1	No	No	71	Yes	Yes	Fiber optic	No	No	Yes	No	Yes	Yes	Two year	No	Bank transfer (automatic)	104.05	7413.55	No
Female	0	No	No	35	Yes	No	Fiber optic	No	No	Yes	Yes	Yes	Yes	One year	Yes	Electronic check	99.25	3532	No
Male	0	No	No	3	Yes	No	Fiber optic	No	No	Yes	No	No	Yes	Month-to-month	No	Credit card (automatic)	85.7	256.75	No
Male	0	No	No	38	Yes	Yes	Fiber optic	Yes	Yes	No	No	Yes	Yes	One year	Yes	Electronic check	104.85	3887.25	No
Male	0	Yes	Yes	35	Yes	Yes	DSL	Yes	Yes	Yes	Yes	No	No	Two year	Yes	Credit card (automatic)	69.15	2490.15	No
Male	0	No	No	7	Yes	Yes	Fiber optic	No	No	Yes	No	Yes	No	Month-to-month	Yes	Electronic check	90.45	593.45	Yes
Female	0	No	No	47	Yes	No	DSL	No	No	Yes	Yes	Yes	Yes	Two year	No	Mailed check	74.45	3510.3	No
Female	0	No	No	14	Yes	No	DSL	No	Yes	No	No	No	No	Month-to-month	No	Electronic check	50.45	765.45	No
Female	1	Yes	No	20	Yes	No	DSL	No	Yes	No	No	No	Yes	Month-to-month	Yes	Electronic check	60	1259.35	No
Male	0	Yes	No	66	Yes	Yes	DSL	Yes	Yes	No	Yes	Yes	Yes	Two year	No	Electronic check	85.25	5538.35	No
Male	0	Yes	No	15	Yes	No	No	No internet service	No internet service	No internet service	No internet service	No internet service	No internet service	Month-to-month	Yes	Credit card (automatic)	19.45	340.85	No
Female	0	No	No	42	Yes	No	No	No internet service	No internet service	No internet service	No internet service	No internet service	No internet service	Two year	Yes	Bank transfer (automatic)	20.75	844.45	No
Female	0	Yes	No	17	Yes	Yes	Fiber optic	Yes	No	No	No	No	No	Month-to-month	No	Electronic check	78.9	1348.95	No
Male	0	No	No	37	Yes	Yes	Fiber optic	No	Yes	No	Yes	Yes	Yes	One year	Yes	Credit card (automatic)	104.5	3778	No
Female	0	No	No	12	Yes	No	DSL	No	Yes	No	No	No	No	Month-to-month	Yes	Electronic check	49.4	611.65	No
Male	0	Yes	No	53	Yes	No	Fiber optic	No	Yes	No	No	Yes	Yes	One year	Yes	Bank transfer (automatic)	94.25	4867.95	Yes
Female	0	No	No	60	Yes	Yes	No	No internet service	No internet service	No internet service	No internet service	No internet service	No internet service	Two year	No	Mailed check	25	1505.05	No
Male	0	Yes	Yes	18	No	No phone service	DSL	No	No	No	No	No	No	Month-to-month	No	Credit card (automatic)	25.55	467.85	No
Male	0	No	No	1	Yes	Yes	Fiber optic	No	No	No	No	No	No	Month-to-month	Yes	Electronic check	74.9	74.9	Yes
Female	0	No	No	3	Yes	No	Fiber optic	No	No	No	No	No	No	Month-to-month	Yes	Electronic check	70.15	194.2	No
Female	0	No	Yes	9	Yes	No	DSL	No	No	No	Yes	Yes	Yes	Month-to-month	Yes	Credit card (automatic)	69.4	571.45	No
Female	0	No	No	1	Yes	No	Fiber optic	No	No	No	No	Yes	No	Month-to-month	Yes	Electronic check	80.25	80.25	Yes
Male	0	Yes	No	56	Yes	Yes	Fiber optic	Yes	Yes	Yes	No	No	No	One year	Yes	Electronic check	93.15	5253.95	No
Male	0	Yes	Yes	17	Yes	No	Fiber optic	No	No	No	No	No	No	Month-to-month	Yes	Electronic check	69	1149.65	Yes
Female	0	Yes	Yes	11	Yes	Yes	DSL	No	No	No	Yes	No	Yes	Month-to-month	Yes	Electronic check	66.35	740.8	Yes
Male	0	No	No	7	Yes	No	Fiber optic	No	No	No	No	No	No	Month-to-month	Yes	Electronic check	69.55	521.35	No
Female	0	Yes	Yes	69	Yes	No	No	No internet service	No internet service	No internet service	No internet service	No internet service	No internet service	Two year	No	Bank transfer (automatic)	20.2	1412.65	No
Male	0	No	No	19	Yes	Yes	Fiber optic	No	No	No	No	No	Yes	Month-to-month	Yes	Bank transfer (automatic)	86	1532.45	Yes
Female	0	Yes	Yes	3	Yes	No	Fiber optic	No	No	No	No	No	Yes	Month-to-month	Yes	Electronic check	80.3	250.05	Yes
Male	0	Yes	Yes	54	Yes	No	No	No internet service	No internet service	No internet service	No internet service	No internet service	No internet service	Two year	No	Credit card (automatic)	20.4	1090.6	No
Male	0	Yes	No	62	Yes	Yes	No	No internet service	No internet service	No internet service	No internet service	No internet service	No internet service	One year	Yes	Credit card (automatic)	23.75	1446.8	No
Male	0	No	No	24	Yes	Yes	Fiber optic	No	Yes	No	No	Yes	No	Month-to-month	Yes	Credit card (automatic)	90.55	2282.55	Yes
Female	0	Yes	Yes	62	Yes	Yes	DSL	No	No	No	No	Yes	Yes	Month-to-month	Yes	Credit card (automatic)	70.45	4300.45	No
Male	0	No	No	17	Yes	Yes	DSL	Yes	No	No	No	No	Yes	Month-to-month	No	Bank transfer (automatic)	65.75	1111.2	No
Male	0	No	No	9	No	No phone service	DSL	No	No	No	No	No	No	Month-to-month	Yes	Mailed check	24.6	190.1	No
Male	0	Yes	Yes	64	Yes	No	DSL	Yes	No	Yes	Yes	Yes	No	Two year	No	Mailed check	69.25	4447.75	No
Female	0	No	No	2	Yes	Yes	Fiber optic	No	No	No	No	No	No	Month-to-month	Yes	Electronic check	75.9	143.35	Yes
Male	0	Yes	Yes	1	Yes	No	DSL	No	No	No	No	No	No	Month-to-month	Yes	Mailed check	45.85	45.85	Yes
Female	0	Yes	No	16	No	No phone service	DSL	No	No	No	Yes	Yes	Yes	Month-to-month	Yes	Electronic check	49.95	810.2	Yes
Female	0	Yes	No	72	Yes	Yes	No	No internet service	No internet service	No internet service	No internet service	No internet service	No internet service	Two year	No	Bank transfer (automatic)	24.65	1830.05	No
Male	0	No	No	30	Yes	Yes	Fiber optic	Yes	Yes	Yes	No	No	No	One year	No	Bank transfer (automatic)	90.4	2820.65	No
Female	0	Yes	No	49	Yes	Yes	Fiber optic	Yes	No	No	No	Yes	Yes	Month-to-month	Yes	Mailed check	100.85	4847.35	No
Male	0	Yes	No	61	Yes	Yes	DSL	Yes	No	Yes	Yes	No	Yes	Two year	No	Credit card (automatic)	75.35	4729.3	No
Male	0	Yes	Yes	47	Yes	Yes	Fiber optic	No	Yes	No	No	Yes	No	Month-to-month	No	Electronic check	87.2	4017.45	No
Male	0	No	No	20	Yes	No	DSL	Yes	No	Yes	No	No	Yes	Month-to-month	No	Credit card (automatic)	64.4	1398.6	No
Male	0	Yes	Yes	34	Yes	No	Fiber optic	No	No	No	No	Yes	No	Month-to-month	No	Electronic check	78.3	2564.3	Yes
Female	0	Yes	Yes	70	Yes	Yes	No	No internet service	No internet service	No internet service	No internet service	No internet service	No internet service	Two year	No	Bank transfer (automatic)	24.7	1685.9	No
Male	0	No	Yes	54	Yes	No	Fiber optic	Yes	Yes	No	Yes	Yes	Yes	One year	Yes	Electronic check	105.85	5826.65	No
Male	1	Yes	No	61	Yes	Yes	Fiber optic	No	Yes	Yes	Yes	Yes	No	One year	Yes	Mailed check	98.3	6066.55	No
Male	0	No	No	3	Yes	Yes	Fiber optic	No	No	No	No	No	No	Month-to-month	Yes	Electronic check	76.95	228.4	Yes
Male	0	No	No	13	Yes	No	No	No internet service	No internet service	No internet service	No internet service	No internet service	No internet service	One year	No	Mailed check	19.45	270.2	No
Female	1	No	No	16	Yes	Yes	Fiber optic	No	No	No	No	Yes	Yes	Month-to-month	Yes	Electronic check	96.15	1529.2	Yes
Female	0	Yes	Yes	3	Yes	No	DSL	No	Yes	No	No	Yes	No	Month-to-month	Yes	Credit card (automatic)	58.7	168.6	No
Male	0	No	No	25	Yes	No	No	No internet service	No internet service	No internet service	No internet service	No internet service	No internet service	Month-to-month	Yes	Mailed check	20.15	536.35	No
Male	0	No	No	30	Yes	Yes	DSL	Yes	No	No	No	No	Yes	Month-to-month	Yes	Mailed check	64.5	1888.45	No
Female	0	Yes	No	21	No	No phone service	DSL	Yes	No	No	No	No	No	Month-to-month	No	Electronic check	28.5	629.35	No
Male	0	No	No	1	Yes	No	DSL	No	No	No	No	No	No	Month-to-month	No	Electronic check	45.3	45.3	Yes
Female	0	No	No	15	Yes	No	No	No internet service	No internet service	No internet service	No internet service	No internet service	No internet service	Month-to-month	No	Bank transfer (automatic)	19.4	289.3	Yes
Male	1	Yes	No	23	Yes	No	Fiber optic	No	No	No	No	Yes	Yes	Month-to-month	Yes	Electronic check	90.45	2117.25	No
Female	0	Yes	Yes	45	Yes	Yes	Fiber optic	Yes	Yes	No	No	Yes	Yes	Month-to-month	Yes	Electronic check	105.15	4730.9	No
Female	0	Yes	Yes	24	Yes	Yes	Fiber optic	No	Yes	Yes	No	No	No	One year	No	Bank transfer (automatic)	83.15	2033.05	No
Female	0	No	No	11	Yes	Yes	Fiber optic	No	No	No	Yes	Yes	No	Month-to-month	No	Electronic check	90.15	987.95	Yes
Male	0	No	No	1	Yes	No	DSL	No	No	No	No	No	No	Month-to-month	No	Mailed check	45.05	45.05	Yes
Female	0	Yes	No	56	Yes	Yes	Fiber optic	No	No	Yes	Yes	Yes	Yes	Two year	No	Bank transfer (automatic)	103.2	5744.35	No
Female	0	No	No	1	Yes	No	Fiber optic	No	Yes	No	No	No	No	Month-to-month	No	Electronic check	75.8	75.8	Yes
Male	0	No	No	1	Yes	No	No	No internet service	No internet service	No internet service	No internet service	No internet service	No internet service	Month-to-month	No	Electronic check	19.45	19.45	No
Female	0	No	No	7	Yes	No	Fiber optic	No	No	No	No	No	Yes	Month-to-month	Yes	Electronic check	79.3	523.15	Yes
Female	1	Yes	No	55	Yes	No	Fiber optic	No	No	Yes	Yes	Yes	No	Two year	No	Credit card (automatic)	88.8	4805.3	No
Female	0	No	No	2	No	No phone service	DSL	No	No	No	Yes	No	No	Month-to-month	Yes	Electronic check	30.9	59.05	Yes
Female	0	Yes	Yes	72	Yes	Yes	DSL	Yes	No	Yes	Yes	Yes	Yes	Two year	Yes	Credit card (automatic)	85.9	6110.75	No
Female	1	No	No	45	No	No phone service	DSL	No	No	No	No	No	Yes	One year	No	Electronic check	34.2	1596.6	No
Female	0	No	No	47	Yes	No	No	No internet service	No internet service	No internet service	No internet service	No internet service	No internet service	Two year	No	Mailed check	20.15	1046.2	No
Female	1	No	No	46	Yes	No	Fiber optic	No	Yes	No	No	Yes	Yes	One year	No	Credit card (automatic)	95.25	4424.2	Yes
Male	0	No	No	2	Yes	No	DSL	No	Yes	No	No	No	No	Month-to-month	Yes	Mailed check	50.3	92.75	No
Female	0	Yes	No	2	Yes	No	Fiber optic	Yes	No	No	Yes	No	No	Month-to-month	Yes	Electronic check	80.15	194.55	No
Female	0	Yes	No	12	Yes	No	DSL	No	Yes	No	No	No	No	Month-to-month	Yes	Electronic check	51.25	612.1	No
Female	1	Yes	No	68	Yes	Yes	Fiber optic	No	Yes	No	No	No	Yes	Month-to-month	Yes	Bank transfer (automatic)	89.6	6127.6	Yes
Male	0	Yes	Yes	69	Yes	No	Fiber optic	No	No	No	Yes	Yes	Yes	Two year	Yes	Credit card (automatic)	95.2	6671.7	No
Male	1	No	Yes	56	Yes	No	Fiber optic	Yes	No	No	No	Yes	Yes	One year	No	Credit card (automatic)	94.8	5264.3	No
Female	1	No	No	4	Yes	Yes	Fiber optic	Yes	No	No	No	No	No	Month-to-month	Yes	Electronic check	80.25	303.7	No
Male	0	Yes	No	64	Yes	Yes	DSL	No	Yes	Yes	Yes	Yes	No	Two year	Yes	Bank transfer (automatic)	76.1	4818.8	No
Male	0	Yes	No	59	Yes	Yes	Fiber optic	Yes	Yes	Yes	No	Yes	Yes	One year	Yes	Electronic check	110.15	6448.05	Yes
Male	0	Yes	Yes	62	Yes	Yes	Fiber optic	Yes	Yes	Yes	Yes	Yes	Yes	Two year	No	Bank transfer (automatic)	115.55	7159.05	No
Male	0	Yes	Yes	63	Yes	Yes	No	No internet service	No internet service	No internet service	No internet service	No internet service	No internet service	Two year	No	Credit card (automatic)	24.65	1574.5	No
Female	0	No	No	53	No	No phone service	DSL	Yes	Yes	Yes	Yes	Yes	No	One year	Yes	Electronic check	53.6	2879.2	No
Male	0	Yes	Yes	5	Yes	No	No	No internet service	No internet service	No internet service	No internet service	No internet service	No internet service	Month-to-month	No	Mailed check	19.45	86.05	No
Male	1	Yes	No	49	Yes	Yes	Fiber optic	Yes	Yes	Yes	No	No	No	Month-to-month	Yes	Electronic check	88.2	4159.45	No
Female	0	Yes	Yes	62	Yes	Yes	Fiber optic	Yes	No	No	No	Yes	Yes	Two year	Yes	Bank transfer (automatic)	101.15	6638.35	No
Female	0	Yes	No	55	Yes	No	DSL	Yes	Yes	No	Yes	No	No	Two year	No	Mailed check	56.8	3112.05	No
Female	1	Yes	No	71	Yes	No	Fiber optic	Yes	Yes	Yes	Yes	Yes	No	Two year	Yes	Electronic check	99.4	7168.25	No
Female	0	Yes	Yes	72	Yes	No	No	No internet service	No internet service	No internet service	No internet service	No internet service	No internet service	Two year	Yes	Credit card (automatic)	20.1	1326.25	No
Male	0	Yes	Yes	36	No	No phone service	DSL	Yes	No	Yes	Yes	Yes	Yes	One year	No	Credit card (automatic)	60.7	2234.55	No
Male	0	Yes	No	25	Yes	No	No	No internet service	No internet service	No internet service	No internet service	No internet service	No internet service	One year	Yes	Bank transfer (automatic)	20.95	495.15	No
Female	1	Yes	No	72	Yes	Yes	Fiber optic	Yes	Yes	Yes	Yes	Yes	Yes	Two year	Yes	Bank transfer (automatic)	114.85	8317.95	No
Female	0	No	No	36	Yes	No	No	No internet service	No internet service	No internet service	No internet service	No internet service	No internet service	One year	Yes	Bank transfer (automatic)	19.25	679.8	No
Male	0	No	No	1	Yes	No	DSL	No	No	No	No	Yes	Yes	Month-to-month	Yes	Mailed check	62.8	62.8	No
Female	0	Yes	No	72	Yes	Yes	Fiber optic	Yes	No	Yes	No	Yes	Yes	Two year	Yes	Electronic check	105.5	7544	No
Male	0	Yes	Yes	59	Yes	No	No	No internet service	No internet service	No internet service	No internet service	No internet service	No internet service	Two year	No	Mailed check	19.85	1188.25	No
Male	1	Yes	No	7	Yes	No	Fiber optic	No	No	No	No	Yes	Yes	Month-to-month	Yes	Electronic check	89.5	676.7	Yes
Female	0	No	No	1	Yes	No	DSL	No	No	Yes	Yes	Yes	Yes	One year	No	Credit card (automatic)	74.1	74.1	No
Female	0	Yes	Yes	30	Yes	Yes	Fiber optic	No	Yes	Yes	Yes	Yes	Yes	Month-to-month	Yes	Electronic check	107.5	3242.5	No
Male	0	No	No	64	Yes	No	No	No internet service	No internet service	No internet service	No internet service	No internet service	No internet service	Two year	No	Mailed check	19.55	1240.15	No
Male	0	No	No	63	Yes	Yes	DSL	Yes	Yes	Yes	Yes	No	No	One year	No	Bank transfer (automatic)	68.8	4111.35	No
Male	1	Yes	No	72	Yes	Yes	DSL	Yes	Yes	Yes	No	Yes	Yes	Two year	No	Credit card (automatic)	84.45	5899.85	No
Male	0	Yes	No	8	Yes	No	Fiber optic	Yes	No	No	No	No	No	Month-to-month	No	Electronic check	75	632.95	Yes
Female	0	No	No	62	Yes	Yes	DSL	No	Yes	Yes	Yes	Yes	Yes	Two year	No	Bank transfer (automatic)	84.5	5193.2	No
Male	0	Yes	Yes	67	Yes	Yes	Fiber optic	No	Yes	Yes	Yes	Yes	Yes	Two year	Yes	Bank transfer (automatic)	111.2	7530.8	No
Male	0	No	No	6	Yes	No	DSL	No	No	No	No	No	No	Month-to-month	No	Electronic check	44.75	270.95	Yes
Female	0	Yes	Yes	70	Yes	Yes	DSL	Yes	No	No	Yes	Yes	Yes	Two year	Yes	Bank transfer (automatic)	80.6	5460.2	No
Female	1	No	No	20	Yes	No	Fiber optic	No	No	No	No	Yes	No	Month-to-month	No	Bank transfer (automatic)	80.7	1614.2	No
Female	0	No	No	5	Yes	Yes	Fiber optic	No	No	No	No	No	No	Month-to-month	No	Electronic check	75.6	402.5	No
Female	0	Yes	Yes	24	No	No phone service	DSL	Yes	Yes	Yes	No	Yes	Yes	One year	No	Electronic check	57.6	1367.75	No
Female	0	Yes	No	11	Yes	No	DSL	No	No	No	No	No	No	Month-to-month	Yes	Electronic check	44.05	483.7	Yes
Male	0	Yes	No	72	Yes	Yes	Fiber optic	No	Yes	Yes	Yes	Yes	Yes	Two year	Yes	Credit card (automatic)	110.6	7962.2	No
Female	0	Yes	Yes	66	Yes	No	DSL	Yes	Yes	No	Yes	No	No	Two year	Yes	Credit card (automatic)	58.2	3810.8	No
Female	0	Yes	Yes	45	Yes	No	DSL	Yes	No	Yes	Yes	Yes	Yes	Two year	Yes	Mailed check	81	3533.6	No
Female	0	Yes	Yes	69	Yes	No	No	No internet service	No internet service	No internet service	No internet service	No internet service	No internet service	Two year	No	Bank transfer (automatic)	19.7	1396.9	No
Male	1	Yes	No	15	Yes	Yes	Fiber optic	No	No	No	No	No	Yes	Month-to-month	Yes	Bank transfer (automatic)	85.6	1345.55	Yes
Female	0	No	No	28	Yes	No	DSL	No	No	Yes	No	Yes	No	Month-to-month	Yes	Bank transfer (automatic)	59.55	1646.45	No
Female	0	No	No	70	Yes	Yes	Fiber optic	Yes	Yes	Yes	Yes	Yes	Yes	One year	No	Credit card (automatic)	115.55	8127.6	Yes
Female	0	No	No	36	Yes	No	DSL	Yes	Yes	Yes	Yes	No	Yes	One year	Yes	Mailed check	75.55	2680.15	No
Male	1	No	No	16	Yes	Yes	Fiber optic	No	No	No	No	Yes	No	Month-to-month	Yes	Electronic check	86.6	1281	Yes
Female	0	No	No	18	Yes	Yes	Fiber optic	No	No	No	No	Yes	No	Month-to-month	Yes	Electronic check	85.2	1553.9	Yes
Female	0	Yes	No	34	Yes	Yes	Fiber optic	No	No	No	No	Yes	Yes	Month-to-month	Yes	Electronic check	97.65	3207.55	Yes
Male	0	Yes	Yes	42	No	No phone service	DSL	No	Yes	Yes	No	No	Yes	One year	Yes	Credit card (automatic)	45.1	2049.05	No
Male	0	No	No	48	Yes	Yes	DSL	Yes	No	No	Yes	No	Yes	One year	Yes	Bank transfer (automatic)	70.95	3629.2	No
Male	0	Yes	No	47	Yes	Yes	Fiber optic	No	Yes	Yes	Yes	Yes	Yes	Month-to-month	Yes	Electronic check	109.55	5124.55	Yes
Female	0	Yes	Yes	39	Yes	Yes	Fiber optic	No	Yes	Yes	Yes	No	No	One year	Yes	Electronic check	89.55	3474.45	Yes
Female	0	Yes	Yes	11	Yes	No	No	No internet service	No internet service	No internet service	No internet service	No internet service	No internet service	Two year	No	Credit card (automatic)	20.9	202.3	No
Male	0	No	No	7	Yes	No	No	No internet service	No internet service	No internet service	No internet service	No internet service	No internet service	Month-to-month	Yes	Mailed check	19.95	147.5	No
Female	0	No	No	3	Yes	Yes	No	No internet service	No internet service	No internet service	No internet service	No internet service	No internet service	Month-to-month	No	Mailed check	24.6	86.35	No
Male	0	No	No	8	Yes	No	DSL	Yes	No	Yes	No	No	Yes	Month-to-month	Yes	Electronic check	66.7	579	No
Male	0	No	Yes	1	Yes	No	No	No internet service	No internet service	No internet service	No internet service	No internet service	No internet service	Month-to-month	Yes	Mailed check	19.45	19.45	Yes
Male	0	Yes	Yes	32	Yes	No	Fiber optic	Yes	Yes	Yes	No	No	Yes	One year	No	Mailed check	94.8	3131.55	No
Male	0	Yes	Yes	60	Yes	No	DSL	Yes	Yes	Yes	Yes	No	No	One year	Yes	Bank transfer (automatic)	65.85	3928.3	No
Female	0	Yes	No	10	Yes	No	No	No internet service	No internet service	No internet service	No internet service	No internet service	No internet service	Month-to-month	Yes	Bank transfer (automatic)	19.95	187.75	No
Female	0	Yes	No	71	Yes	Yes	No	No internet service	No internet service	No internet service	No internet service	No internet service	No internet service	Two year	Yes	Bank transfer (automatic)	24.65	1710.15	No
Female	0	Yes	Yes	4	Yes	No	No	No internet service	No internet service	No internet service	No internet service	No internet service	No internet service	Month-to-month	No	Mailed check	20.35	76.35	Yes
Female	1	No	No	1	Yes	No	Fiber optic	No	No	No	No	No	No	Month-to-month	Yes	Electronic check	69.25	69.25	Yes
Female	0	Yes	Yes	43	No	No phone service	DSL	Yes	Yes	No	Yes	Yes	No	One year	Yes	Bank transfer (automatic)	51.25	2151.6	No
Male	0	Yes	No	59	Yes	Yes	Fiber optic	No	No	Yes	No	Yes	Yes	One year	Yes	Bank transfer (automatic)	99.5	5961.1	Yes
Female	0	Yes	No	23	Yes	No	DSL	No	No	Yes	Yes	No	No	Month-to-month	No	Electronic check	54.25	1221.55	No
Female	0	Yes	No	72	Yes	No	No	No internet service	No internet service	No internet service	No internet service	No internet service	No internet service	Two year	No	Bank transfer (automatic)	19.4	1496.45	No
Male	0	Yes	No	22	Yes	No	DSL	Yes	No	No	Yes	No	No	One year	Yes	Credit card (automatic)	56.25	1292.2	No
Female	0	No	No	1	No	No phone service	DSL	No	No	No	No	No	No	Month-to-month	Yes	Mailed check	25.15	25.15	No
Male	0	No	No	69	Yes	Yes	No	No internet service	No internet service	No internet service	No internet service	No internet service	No internet service	Two year	No	Bank transfer (automatic)	23.95	1713.1	No
Male	0	No	No	50	No	No phone service	DSL	Yes	No	No	Yes	No	No	One year	Yes	Mailed check	35.4	1748.9	No
Female	1	No	No	1	No	No phone service	DSL	No	No	No	No	No	No	Month-to-month	Yes	Electronic check	25.2	25.2	Yes
Male	0	No	No	2	Yes	No	DSL	No	No	No	No	No	No	Month-to-month	Yes	Mailed check	45	96.45	Yes
Female	0	Yes	No	15	Yes	No	Fiber optic	No	Yes	No	No	No	No	Month-to-month	No	Bank transfer (automatic)	75.35	1114.55	No
Male	0	No	No	31	Yes	No	No	No internet service	No internet service	No internet service	No internet service	No internet service	No internet service	Two year	No	Bank transfer (automatic)	20.4	609.1	No
Male	0	No	No	1	Yes	No	No	No internet service	No internet service	No internet service	No internet service	No internet service	No internet service	Month-to-month	No	Mailed check	20.15	20.15	Yes
Male	0	Yes	No	66	Yes	Yes	Fiber optic	No	Yes	Yes	No	Yes	Yes	Month-to-month	Yes	Credit card (automatic)	105	7133.25	Yes
Female	0	Yes	Yes	0	No	No phone service	DSL	Yes	Yes	Yes	Yes	Yes	No	Two year	No	Credit card (automatic)	56.05	0	No
Male	0	No	Yes	3	Yes	No	DSL	No	No	No	No	Yes	No	Month-to-month	Yes	Credit card (automatic)	54.7	169.45	Yes
Female	0	No	No	8	Yes	No	No	No internet service	No internet service	No internet service	No internet service	No internet service	No internet service	Two year	No	Mailed check	20	141.6	No
Male	0	Yes	Yes	64	Yes	No	DSL	Yes	No	Yes	No	Yes	Yes	One year	Yes	Credit card (automatic)	73.05	4688.65	No
Female	0	Yes	No	28	Yes	No	No	No internet service	No internet service	No internet service	No internet service	No internet service	No internet service	Month-to-month	No	Mailed check	20.5	563.05	No
Female	0	Yes	No	57	Yes	Yes	Fiber optic	No	No	Yes	No	Yes	Yes	One year	Yes	Credit card (automatic)	100.75	5985	No
Female	0	Yes	Yes	14	Yes	Yes	Fiber optic	No	No	Yes	No	No	Yes	Month-to-month	Yes	Electronic check	87.25	1258.6	Yes
Male	0	No	No	19	Yes	No	No	No internet service	No internet service	No internet service	No internet service	No internet service	No internet service	Two year	Yes	Mailed check	19.95	373.5	No
Male	0	Yes	No	10	Yes	No	Fiber optic	No	No	No	No	Yes	No	Month-to-month	Yes	Electronic check	79.95	857.2	Yes
Female	0	Yes	No	51	No	No phone service	DSL	No	Yes	No	No	Yes	Yes	Month-to-month	Yes	Electronic check	49.65	2553.35	No
Female	0	Yes	No	67	Yes	Yes	DSL	Yes	Yes	Yes	No	No	No	Two year	No	Mailed check	65.65	4322.85	No
Male	0	Yes	Yes	11	Yes	No	No	No internet service	No internet service	No internet service	No internet service	No internet service	No internet service	Month-to-month	Yes	Electronic check	20.45	250.8	No
Male	0	Yes	Yes	72	No	No phone service	DSL	Yes	No	Yes	Yes	Yes	Yes	Two year	No	Bank transfer (automatic)	60.95	4549.05	No
Male	0	Yes	Yes	66	Yes	No	No	No internet service	No internet service	No internet service	No internet service	No internet service	No internet service	One year	Yes	Electronic check	20.35	1359.5	No
Female	0	No	No	18	Yes	Yes	Fiber optic	No	No	No	Yes	Yes	No	Month-to-month	Yes	Electronic check	88.35	1639.3	Yes
Female	0	No	No	9	Yes	No	No	No internet service	No internet service	No internet service	No internet service	No internet service	No internet service	Month-to-month	Yes	Electronic check	19.5	178.85	No
Female	0	No	No	9	Yes	Yes	Fiber optic	No	No	No	No	No	No	Month-to-month	Yes	Credit card (automatic)	75.2	633.85	No
Male	0	Yes	No	48	Yes	Yes	Fiber optic	Yes	Yes	Yes	No	Yes	Yes	Month-to-month	Yes	Bank transfer (automatic)	111.45	5315.1	No
Male	0	No	No	10	Yes	No	Fiber optic	No	No	No	No	No	No	Month-to-month	No	Mailed check	70.15	735.5	No
Female	0	No	No	9	Yes	Yes	Fiber optic	No	No	No	No	Yes	Yes	Month-to-month	Yes	Electronic check	94.75	889.9	Yes
Female	1	No	No	13	Yes	Yes	Fiber optic	No	No	No	No	Yes	Yes	Month-to-month	Yes	Electronic check	95.05	1290	Yes
Male	0	No	No	4	Yes	Yes	Fiber optic	No	Yes	No	No	No	No	Month-to-month	No	Electronic check	78.45	330.05	Yes
Male	0	No	No	4	Yes	No	Fiber optic	No	No	No	No	No	No	Month-to-month	Yes	Electronic check	70.2	237.95	Yes
Female	0	Yes	No	72	Yes	Yes	DSL	Yes	Yes	Yes	Yes	Yes	Yes	Two year	No	Bank transfer (automatic)	92	6474.4	No
Female	0	Yes	Yes	51	Yes	No	DSL	Yes	Yes	Yes	Yes	Yes	Yes	Two year	No	Credit card (automatic)	85.5	4421.95	No
Male	0	Yes	No	59	No	No phone service	DSL	No	Yes	No	No	No	Yes	Month-to-month	Yes	Bank transfer (automatic)	41.05	2452.7	Yes
Male	0	Yes	No	10	Yes	Yes	Fiber optic	No	No	No	No	Yes	No	Month-to-month	Yes	Electronic check	85.6	813.85	Yes
Male	1	Yes	No	61	Yes	Yes	Fiber optic	No	Yes	No	No	No	No	Month-to-month	Yes	Electronic check	82.15	4904.85	No
Male	0	No	No	54	Yes	No	Fiber optic	Yes	No	Yes	Yes	No	No	One year	No	Electronic check	84.4	4484.05	No
Female	0	No	No	33	Yes	Yes	DSL	Yes	Yes	No	No	No	No	Month-to-month	Yes	Mailed check	60.9	2033.85	No
Female	0	No	No	27	Yes	No	No	No internet service	No internet service	No internet service	No internet service	No internet service	No internet service	Two year	Yes	Bank transfer (automatic)	20.25	538.2	No
Female	1	No	No	1	Yes	No	Fiber optic	No	No	No	No	Yes	No	Month-to-month	Yes	Electronic check	79.2	79.2	Yes
Male	0	No	No	23	Yes	No	Fiber optic	No	Yes	No	No	Yes	Yes	Month-to-month	No	Mailed check	95.3	2192.9	No
Male	0	No	Yes	1	Yes	No	No	No internet service	No internet service	No internet service	No internet service	No internet service	No internet service	Month-to-month	No	Mailed check	19.85	19.85	No
Male	0	Yes	Yes	45	Yes	No	DSL	Yes	Yes	Yes	Yes	Yes	Yes	Two year	Yes	Mailed check	84.35	3858.05	No
Female	0	Yes	Yes	39	Yes	No	No	No internet service	No internet service	No internet service	No internet service	No internet service	No internet service	Two year	Yes	Bank transfer (automatic)	19.85	854.8	No
Male	0	No	No	5	Yes	No	DSL	No	No	Yes	No	Yes	Yes	One year	Yes	Mailed check	70	347.4	Yes
Male	0	Yes	Yes	72	Yes	Yes	DSL	Yes	Yes	Yes	Yes	Yes	No	Two year	No	Bank transfer (automatic)	82.3	5815.15	No
Female	0	Yes	Yes	58	Yes	Yes	DSL	No	Yes	No	No	Yes	No	Month-to-month	Yes	Bank transfer (automatic)	66.8	3970.4	No
Female	0	No	No	70	No	No phone service	DSL	Yes	Yes	Yes	Yes	No	No	Two year	Yes	Bank transfer (automatic)	44.6	3058.15	No
Male	0	Yes	Yes	61	Yes	No	Fiber optic	No	Yes	No	Yes	Yes	Yes	One year	Yes	Bank transfer (automatic)	98.45	6145.2	No
Male	0	No	No	2	Yes	No	Fiber optic	No	No	No	No	No	No	Month-to-month	No	Mailed check	70.7	129.2	No
Female	0	Yes	Yes	46	Yes	Yes	No	No internet service	No internet service	No internet service	No internet service	No internet service	No internet service	One year	No	Mailed check	24.95	1165.9	No
Female	0	No	No	1	Yes	Yes	DSL	No	No	No	No	No	No	Month-to-month	Yes	Bank transfer (automatic)	49.95	49.95	Yes
Female	0	Yes	No	22	Yes	No	Fiber optic	No	No	No	No	No	No	Month-to-month	Yes	Electronic check	69.25	1554	Yes
Female	0	No	No	48	Yes	No	Fiber optic	Yes	No	Yes	Yes	Yes	Yes	Two year	Yes	Credit card (automatic)	102.5	4904.25	No
Male	0	No	No	64	Yes	Yes	DSL	No	Yes	Yes	Yes	Yes	Yes	Two year	No	Credit card (automatic)	86.55	5632.55	No
Male	0	Yes	Yes	72	Yes	Yes	No	No internet service	No internet service	No internet service	No internet service	No internet service	No internet service	Two year	No	Bank transfer (automatic)	24.3	1643.25	No
Female	0	Yes	Yes	12	Yes	No	DSL	No	No	Yes	No	Yes	No	Month-to-month	Yes	Credit card (automatic)	58.35	740.55	No
Female	1	Yes	No	34	Yes	Yes	Fiber optic	No	Yes	Yes	No	No	Yes	Month-to-month	Yes	Electronic check	94.25	3217.55	Yes
Female	0	Yes	Yes	72	Yes	No	DSL	Yes	Yes	Yes	No	No	Yes	Two year	No	Credit card (automatic)	68.75	4888.2	No
Male	0	Yes	No	29	Yes	Yes	Fiber optic	No	Yes	Yes	No	No	No	Month-to-month	Yes	Electronic check	85.8	2440.25	No
Male	0	Yes	Yes	33	Yes	No	No	No internet service	No internet service	No internet service	No internet service	No internet service	No internet service	One year	No	Credit card (automatic)	20.1	620.55	No
Female	0	No	No	1	Yes	No	No	No internet service	No internet service	No internet service	No internet service	No internet service	No internet service	Month-to-month	No	Mailed check	20.35	20.35	No
Female	0	Yes	Yes	62	Yes	Yes	Fiber optic	No	Yes	Yes	Yes	Yes	Yes	One year	Yes	Electronic check	110.8	6840.95	No
Male	0	Yes	No	41	Yes	Yes	DSL	No	No	Yes	No	Yes	Yes	One year	Yes	Electronic check	73	3001.2	Yes
Female	0	No	No	64	Yes	Yes	Fiber optic	No	No	Yes	No	Yes	Yes	One year	Yes	Credit card (automatic)	100.05	6254.2	Yes
Female	0	No	No	4	Yes	No	Fiber optic	No	No	Yes	No	No	Yes	Month-to-month	Yes	Credit card (automatic)	82.85	319.6	No
Female	0	No	No	24	Yes	Yes	Fiber optic	Yes	No	No	Yes	No	No	Month-to-month	Yes	Electronic check	84.35	1938.05	No
Female	0	Yes	Yes	14	Yes	No	No	No internet service	No internet service	No internet service	No internet service	No internet service	No internet service	One year	No	Mailed check	19.55	294.5	No
Male	0	No	Yes	3	Yes	No	No	No internet service	No internet service	No internet service	No internet service	No internet service	No internet service	Month-to-month	No	Mailed check	19.95	58.3	No
Female	1	No	No	4	Yes	No	Fiber optic	No	Yes	Yes	No	Yes	Yes	Month-to-month	Yes	Credit card (automatic)	99.8	442.85	Yes
Female	0	No	Yes	18	No	No phone service	DSL	No	No	No	No	No	Yes	Month-to-month	Yes	Electronic check	35	553	Yes
Male	0	No	No	8	Yes	No	DSL	No	No	No	No	Yes	Yes	Month-to-month	Yes	Electronic check	66.25	546.45	No
Female	0	No	No	35	Yes	Yes	No	No internet service	No internet service	No internet service	No internet service	No internet service	No internet service	Two year	No	Bank transfer (automatic)	23.3	797.1	No
Female	0	No	No	1	Yes	Yes	Fiber optic	No	No	No	No	No	No	Month-to-month	No	Electronic check	76	76	Yes
Male	0	No	Yes	66	Yes	Yes	No	No internet service	No internet service	No internet service	No internet service	No internet service	No internet service	Two year	Yes	Credit card (automatic)	25.3	1673.8	No
Male	0	No	Yes	8	No	No phone service	DSL	Yes	No	No	Yes	No	Yes	Two year	Yes	Mailed check	44.55	343.45	No
Female	0	Yes	No	71	Yes	Yes	Fiber optic	Yes	No	Yes	No	Yes	Yes	One year	Yes	Credit card (automatic)	104.1	7412.25	No
Female	0	Yes	Yes	43	Yes	Yes	Fiber optic	No	No	Yes	No	No	Yes	Month-to-month	Yes	Bank transfer (automatic)	92.55	4039	No
Female	1	No	No	2	Yes	Yes	Fiber optic	No	No	No	No	Yes	Yes	Month-to-month	Yes	Electronic check	93.85	170.85	Yes
Male	1	No	No	29	Yes	No	Fiber optic	No	Yes	Yes	No	Yes	Yes	Month-to-month	Yes	Bank transfer (automatic)	101.45	2948.6	No
Female	0	Yes	No	15	Yes	No	Fiber optic	No	No	Yes	No	Yes	No	Month-to-month	Yes	Electronic check	84.3	1308.4	Yes
Male	0	Yes	Yes	65	Yes	Yes	Fiber optic	Yes	Yes	Yes	Yes	No	No	Two year	No	Credit card (automatic)	94.55	6078.75	No
Male	0	No	No	35	Yes	Yes	Fiber optic	No	No	Yes	Yes	Yes	No	Month-to-month	No	Electronic check	95.5	3418.2	No
Male	0	No	No	64	Yes	No	Fiber optic	Yes	Yes	No	No	Yes	Yes	One year	Yes	Credit card (automatic)	100.3	6603.8	No
Female	0	Yes	Yes	58	No	No phone service	DSL	No	No	Yes	Yes	Yes	Yes	Two year	Yes	Credit card (automatic)	55.5	3166.9	No
Female	1	No	No	18	Yes	No	DSL	No	Yes	No	No	No	No	Month-to-month	Yes	Credit card (automatic)	49.85	865.75	No
Male	0	Yes	Yes	67	Yes	Yes	Fiber optic	No	Yes	No	No	No	Yes	Month-to-month	Yes	Bank transfer (automatic)	89.55	6373.1	No
Male	0	Yes	Yes	63	Yes	No	No	No internet service	No internet service	No internet service	No internet service	No internet service	No internet service	Two year	Yes	Mailed check	19.15	1177.05	No
Female	0	Yes	No	60	Yes	Yes	Fiber optic	No	Yes	No	No	Yes	Yes	Month-to-month	Yes	Electronic check	99.8	5985.75	No
Male	1	No	No	9	Yes	Yes	Fiber optic	No	No	No	No	No	Yes	Month-to-month	Yes	Credit card (automatic)	84.4	732.5	Yes
Female	0	Yes	Yes	70	Yes	Yes	Fiber optic	Yes	Yes	Yes	Yes	Yes	Yes	Two year	Yes	Credit card (automatic)	113.05	7869.05	No
Male	0	Yes	No	15	Yes	Yes	Fiber optic	No	No	Yes	No	Yes	Yes	Month-to-month	Yes	Electronic check	101.1	1504.05	Yes
Female	0	No	Yes	48	Yes	No	No	No internet service	No internet service	No internet service	No internet service	No internet service	No internet service	One year	No	Mailed check	19.95	936.7	No
Male	0	Yes	No	12	Yes	No	DSL	No	No	Yes	Yes	Yes	Yes	Month-to-month	Yes	Electronic check	74.15	741.4	No
Male	1	Yes	No	71	Yes	Yes	Fiber optic	Yes	Yes	Yes	Yes	No	No	One year	Yes	Electronic check	92	6585.2	No
Male	1	No	No	44	Yes	No	Fiber optic	No	No	Yes	No	No	No	Month-to-month	No	Electronic check	73.85	3122.4	No
Male	0	No	No	1	Yes	Yes	DSL	No	No	No	No	No	No	Month-to-month	Yes	Electronic check	50.45	50.45	Yes
Male	0	Yes	Yes	45	Yes	Yes	No	No internet service	No internet service	No internet service	No internet service	No internet service	No internet service	Two year	No	Mailed check	24.45	1088.25	No
Female	0	No	No	23	Yes	Yes	No	No internet service	No internet service	No internet service	No internet service	No internet service	No internet service	One year	No	Credit card (automatic)	24.8	615.35	No
Female	0	Yes	No	43	Yes	Yes	DSL	No	No	No	Yes	Yes	No	One year	Yes	Bank transfer (automatic)	64.85	2908.2	No
Male	0	No	No	35	Yes	No	No	No internet service	No internet service	No internet service	No internet service	No internet service	No internet service	Month-to-month	No	Bank transfer (automatic)	20.75	739.9	No
Male	0	Yes	No	9	Yes	No	DSL	Yes	Yes	No	Yes	Yes	No	Month-to-month	Yes	Mailed check	68.95	593.85	No
Male	0	No	No	12	Yes	Yes	Fiber optic	No	No	No	Yes	Yes	Yes	Month-to-month	Yes	Mailed check	99.95	1132.75	Yes
Female	1	Yes	No	65	Yes	Yes	Fiber optic	Yes	Yes	Yes	No	Yes	Yes	Month-to-month	Yes	Credit card (automatic)	109.4	7227.45	No
Female	0	No	No	2	Yes	Yes	Fiber optic	No	No	Yes	No	Yes	No	Month-to-month	Yes	Electronic check	91.4	193.6	Yes
Male	0	No	No	27	Yes	Yes	DSL	No	No	No	No	No	No	Month-to-month	No	Mailed check	49	1291.35	No
Female	0	No	No	40	Yes	No	DSL	No	No	Yes	No	No	No	One year	Yes	Mailed check	50.25	2023.55	No
Female	1	No	No	5	Yes	No	Fiber optic	No	No	Yes	No	No	No	Month-to-month	Yes	Credit card (automatic)	75.55	349.65	Yes
Male	0	Yes	Yes	8	Yes	No	No	No internet service	No internet service	No internet service	No internet service	No internet service	No internet service	One year	No	Credit card (automatic)	19.9	153.95	No
Female	1	Yes	No	58	Yes	Yes	Fiber optic	No	Yes	No	No	Yes	Yes	One year	Yes	Bank transfer (automatic)	97.8	5458.8	No
Female	0	Yes	Yes	52	Yes	No	Fiber optic	Yes	No	Yes	No	Yes	Yes	One year	No	Electronic check	100.3	5244.45	No
Male	0	Yes	No	3	Yes	No	DSL	No	No	Yes	Yes	No	No	Month-to-month	Yes	Mailed check	55.8	154.55	No
Male	0	No	Yes	41	Yes	No	Fiber optic	Yes	Yes	Yes	Yes	Yes	Yes	Two year	Yes	Electronic check	111.15	4507.15	No
Male	0	No	No	20	Yes	Yes	Fiber optic	No	No	No	Yes	Yes	Yes	Month-to-month	Yes	Mailed check	98.55	2031.95	No
Male	0	No	Yes	1	Yes	Yes	DSL	No	No	No	No	No	No	Month-to-month	Yes	Electronic check	50.05	50.05	No
Male	0	No	Yes	4	Yes	Yes	Fiber optic	No	No	No	Yes	No	No	Month-to-month	No	Credit card (automatic)	80.8	332.45	Yes
Male	0	No	No	23	Yes	No	No	No internet service	No internet service	No internet service	No internet service	No internet service	No internet service	Month-to-month	No	Electronic check	20.85	473.9	No
Female	1	No	No	6	Yes	No	No	No internet service	No internet service	No internet service	No internet service	No internet service	No internet service	Month-to-month	No	Bank transfer (automatic)	19.5	106.8	No
Male	0	Yes	Yes	8	Yes	No	No	No internet service	No internet service	No internet service	No internet service	No internet service	No internet service	Month-to-month	Yes	Mailed check	19.35	152.6	No
Male	0	No	No	18	Yes	Yes	DSL	Yes	No	Yes	No	Yes	No	Month-to-month	No	Mailed check	69.5	1199.4	No
Male	1	No	No	52	No	No phone service	DSL	Yes	No	No	No	Yes	Yes	Month-to-month	Yes	Credit card (automatic)	48.8	2555.05	No
Male	0	No	No	31	Yes	No	Fiber optic	No	Yes	No	No	Yes	Yes	Month-to-month	Yes	Electronic check	94.5	2979.2	No
Male	0	Yes	Yes	29	Yes	No	No	No internet service	No internet service	No internet service	No internet service	No internet service	No internet service	Month-to-month	Yes	Mailed check	20.65	654.85	No
Female	0	Yes	No	36	Yes	Yes	Fiber optic	Yes	Yes	Yes	Yes	No	Yes	Two year	Yes	Credit card (automatic)	106.05	3834.4	No
Female	0	Yes	No	16	Yes	Yes	Fiber optic	No	Yes	No	No	Yes	Yes	Month-to-month	Yes	Electronic check	100	1534.75	Yes
Male	0	Yes	No	42	Yes	Yes	Fiber optic	No	No	Yes	Yes	Yes	Yes	One year	Yes	Electronic check	108.3	4586.15	No
Male	0	No	No	1	Yes	No	No	No internet service	No internet service	No internet service	No internet service	No internet service	No internet service	Month-to-month	No	Electronic check	20.55	20.55	Yes
Female	0	No	No	60	Yes	No	Fiber optic	No	Yes	Yes	No	Yes	Yes	Two year	Yes	Electronic check	99.65	5941.05	No
Male	0	No	No	5	Yes	Yes	Fiber optic	No	Yes	Yes	No	No	No	Month-to-month	Yes	Electronic check	85.3	424.15	Yes
Male	0	Yes	No	22	Yes	Yes	Fiber optic	Yes	No	No	Yes	Yes	No	Month-to-month	No	Credit card (automatic)	95.9	2234.95	No
Male	0	Yes	No	36	Yes	No	No	No internet service	No internet service	No internet service	No internet service	No internet service	No internet service	One year	No	Mailed check	20	666.75	No
Female	0	No	No	4	Yes	No	Fiber optic	No	No	No	No	No	No	Month-to-month	No	Electronic check	70.4	281	Yes
Male	0	No	No	9	Yes	No	DSL	Yes	No	No	Yes	No	Yes	Month-to-month	No	Mailed check	64.95	547.8	No
Male	0	Yes	Yes	1	Yes	No	Fiber optic	No	Yes	No	No	No	No	Month-to-month	No	Credit card (automatic)	74.6	74.6	No
Male	0	Yes	Yes	12	Yes	No	DSL	Yes	No	No	No	No	No	Month-to-month	Yes	Electronic check	49.2	571.15	No
Female	0	No	No	23	Yes	Yes	DSL	No	No	No	Yes	Yes	Yes	One year	Yes	Mailed check	73.75	1756.6	No
Male	0	No	No	62	Yes	Yes	Fiber optic	Yes	Yes	No	No	No	Yes	One year	Yes	Bank transfer (automatic)	92.3	5731.45	No
Male	0	No	No	37	Yes	Yes	Fiber optic	No	No	No	Yes	Yes	Yes	Month-to-month	No	Bank transfer (automatic)	98.8	3475.55	Yes
Female	0	No	No	8	Yes	No	No	No internet service	No internet service	No internet service	No internet service	No internet service	No internet service	Month-to-month	No	Mailed check	19.2	156.85	No
Male	0	Yes	No	31	Yes	Yes	Fiber optic	No	No	Yes	No	Yes	No	Month-to-month	No	Credit card (automatic)	88.65	2683.2	No
Male	0	Yes	Yes	13	Yes	Yes	Fiber optic	No	No	No	No	No	No	Month-to-month	Yes	Credit card (automatic)	74.4	896.75	Yes
Female	0	No	No	24	Yes	Yes	Fiber optic	No	No	Yes	No	Yes	Yes	Month-to-month	Yes	Electronic check	98.75	2407.3	Yes
Male	0	Yes	Yes	45	Yes	Yes	Fiber optic	No	Yes	Yes	No	No	Yes	Month-to-month	Yes	Bank transfer (automatic)	95.95	4456.65	No
Female	1	Yes	No	69	Yes	Yes	Fiber optic	No	Yes	No	Yes	Yes	Yes	Two year	No	Credit card (automatic)	105.4	6998.95	No
Male	0	No	No	2	Yes	No	No	No internet service	No internet service	No internet service	No internet service	No internet service	No internet service	Month-to-month	No	Mailed check	20.25	36.8	No
Male	0	Yes	Yes	61	Yes	Yes	Fiber optic	Yes	Yes	No	No	Yes	Yes	One year	Yes	Electronic check	106	6547.7	Yes
Male	0	No	No	41	Yes	Yes	Fiber optic	No	Yes	Yes	No	Yes	Yes	Month-to-month	Yes	Electronic check	104.7	4346.4	Yes
Female	0	No	No	44	No	No phone service	DSL	No	No	Yes	No	Yes	Yes	One year	Yes	Electronic check	49.05	2265	No
Male	0	No	No	39	No	No phone service	DSL	No	No	Yes	Yes	No	No	One year	No	Mailed check	35.55	1309.15	No
Male	0	Yes	Yes	72	No	No phone service	DSL	Yes	Yes	Yes	Yes	Yes	Yes	Two year	Yes	Credit card (automatic)	65.1	4754.3	No
Female	1	No	No	13	Yes	No	Fiber optic	No	No	Yes	No	Yes	Yes	Month-to-month	Yes	Electronic check	96.85	1235.55	No
Female	0	Yes	Yes	51	Yes	No	DSL	Yes	Yes	No	Yes	No	Yes	One year	Yes	Credit card (automatic)	69.75	3562.5	No
Female	1	Yes	No	71	Yes	No	Fiber optic	No	Yes	Yes	No	Yes	Yes	Two year	Yes	Electronic check	99.2	7213.75	No
Male	1	No	No	22	Yes	Yes	Fiber optic	No	No	No	No	Yes	Yes	Month-to-month	Yes	Electronic check	96.7	2082.95	Yes
Female	0	No	No	2	Yes	No	DSL	No	Yes	No	Yes	No	No	Month-to-month	Yes	Credit card (automatic)	55.05	102.75	Yes
Female	0	No	No	56	Yes	Yes	Fiber optic	No	Yes	Yes	No	Yes	Yes	One year	Yes	Electronic check	106.8	5914.4	No
Male	0	No	No	1	Yes	No	DSL	Yes	No	No	No	No	No	Month-to-month	No	Mailed check	51.25	51.25	No
Female	0	Yes	Yes	23	Yes	No	DSL	Yes	Yes	No	Yes	No	No	One year	Yes	Mailed check	57.75	1282.85	No
Female	1	Yes	No	66	Yes	Yes	DSL	No	Yes	Yes	No	Yes	No	One year	Yes	Bank transfer (automatic)	70.85	4738.85	No
Female	0	No	No	1	Yes	No	No	No internet service	No internet service	No internet service	No internet service	No internet service	No internet service	Month-to-month	No	Mailed check	19.55	19.55	No
Male	1	No	No	19	Yes	Yes	Fiber optic	No	Yes	No	No	Yes	No	Month-to-month	Yes	Electronic check	88.2	1775.8	Yes
Male	0	No	No	11	Yes	No	Fiber optic	Yes	No	Yes	No	No	No	Month-to-month	Yes	Bank transfer (automatic)	79.5	795.65	No
Female	0	Yes	Yes	8	Yes	No	No	No internet service	No internet service	No internet service	No internet service	No internet service	No internet service	One year	Yes	Mailed check	19.75	145	Yes
Female	0	Yes	Yes	52	Yes	Yes	Fiber optic	Yes	Yes	Yes	No	No	Yes	Month-to-month	No	Bank transfer (automatic)	98.15	4993.4	No
Male	0	No	No	3	Yes	No	No	No internet service	No internet service	No internet service	No internet service	No internet service	No internet service	Month-to-month	Yes	Electronic check	20.25	61.45	No
Female	0	Yes	Yes	51	Yes	No	Fiber optic	Yes	Yes	No	No	No	No	Month-to-month	Yes	Bank transfer (automatic)	79.15	4018.55	No
Male	1	No	No	15	Yes	Yes	Fiber optic	No	No	No	No	No	No	Month-to-month	No	Electronic check	75.65	1146.65	Yes
Male	1	Yes	No	64	Yes	Yes	Fiber optic	No	Yes	Yes	No	No	Yes	Month-to-month	Yes	Electronic check	94.25	6081.4	No
Female	0	No	No	37	No	No phone service	DSL	No	No	Yes	No	No	Yes	Month-to-month	Yes	Credit card (automatic)	40.2	1478.85	No
Male	0	No	No	13	Yes	No	No	No internet service	No internet service	No internet service	No internet service	No internet service	No internet service	Two year	No	Mailed check	19.95	243.65	No
Male	0	Yes	No	49	Yes	Yes	DSL	Yes	No	No	No	No	No	One year	Yes	Electronic check	55.35	2633.95	No
Female	1	No	No	45	Yes	Yes	Fiber optic	No	No	Yes	No	Yes	Yes	One year	Yes	Bank transfer (automatic)	102.15	4735.35	No
Female	0	No	No	18	Yes	No	Fiber optic	No	No	No	No	No	No	Month-to-month	Yes	Electronic check	71.1	1247.75	No
Male	1	No	No	1	Yes	Yes	Fiber optic	No	No	No	No	No	No	Month-to-month	Yes	Electronic check	74.7	74.7	Yes
Male	0	Yes	No	68	No	No phone service	DSL	Yes	No	Yes	No	Yes	Yes	Two year	Yes	Bank transfer (automatic)	54.1	3794.5	No
Male	0	No	No	54	Yes	No	No	No internet service	No internet service	No internet service	No internet service	No internet service	No internet service	Two year	No	Credit card (automatic)	19.65	1008.7	No
Female	1	Yes	Yes	23	Yes	No	Fiber optic	No	Yes	Yes	No	No	Yes	Month-to-month	Yes	Bank transfer (automatic)	88.45	2130.55	No
Male	0	No	No	17	Yes	No	Fiber optic	No	No	Yes	No	No	No	Month-to-month	Yes	Electronic check	76.65	1313.55	Yes
Male	0	Yes	No	71	Yes	Yes	DSL	Yes	Yes	Yes	Yes	No	Yes	Two year	No	Credit card (automatic)	80.4	5727.15	No
Female	0	Yes	Yes	67	Yes	No	No	No internet service	No internet service	No internet service	No internet service	No internet service	No internet service	Two year	Yes	Bank transfer (automatic)	19.25	1372.9	No
Female	0	Yes	Yes	14	Yes	Yes	Fiber optic	No	No	No	No	Yes	No	Month-to-month	Yes	Electronic check	84.8	1203.9	No
Female	1	No	No	1	No	No phone service	DSL	No	No	No	No	No	No	Month-to-month	Yes	Mailed check	25.8	25.8	Yes
Female	0	No	Yes	63	Yes	No	No	No internet service	No internet service	No internet service	No internet service	No internet service	No internet service	Two year	No	Credit card (automatic)	19.5	1215.1	No
Female	0	No	No	41	Yes	Yes	DSL	No	No	Yes	Yes	No	Yes	One year	Yes	Electronic check	68.6	2877.05	No
Female	0	Yes	No	17	Yes	Yes	Fiber optic	No	No	No	No	Yes	Yes	Month-to-month	No	Electronic check	92.6	1579.7	No
Male	0	Yes	No	56	Yes	Yes	Fiber optic	Yes	No	No	No	Yes	Yes	One year	Yes	Electronic check	100.55	5514.95	No
Female	0	No	No	5	Yes	No	No	No internet service	No internet service	No internet service	No internet service	No internet service	No internet service	Month-to-month	No	Credit card (automatic)	20.55	96.1	No
Female	0	No	No	2	No	No phone service	DSL	Yes	Yes	No	No	No	Yes	Month-to-month	Yes	Electronic check	42.6	72.4	Yes
Female	0	Yes	No	3	Yes	No	No	No internet service	No internet service	No internet service	No internet service	No internet service	No internet service	Month-to-month	Yes	Mailed check	19.6	55.25	No
Male	0	No	No	37	Yes	Yes	DSL	Yes	Yes	Yes	Yes	No	No	One year	No	Electronic check	67.45	2443.3	No
Female	0	No	No	29	Yes	No	DSL	Yes	Yes	Yes	No	No	Yes	Month-to-month	Yes	Bank transfer (automatic)	68.85	1970.5	Yes
Male	0	No	No	8	Yes	No	DSL	No	No	No	No	No	No	Month-to-month	No	Mailed check	43.55	335.4	No
Female	0	No	No	63	Yes	Yes	Fiber optic	No	Yes	Yes	Yes	Yes	Yes	Month-to-month	Yes	Credit card (automatic)	109.85	7002.95	No
Female	0	Yes	Yes	7	Yes	No	No	No internet service	No internet service	No internet service	No internet service	No internet service	No internet service	Month-to-month	No	Mailed check	20.65	158.95	No
Female	0	No	No	3	Yes	No	Fiber optic	No	Yes	No	No	Yes	Yes	Month-to-month	No	Electronic check	95.4	293.15	No
Male	0	Yes	Yes	72	Yes	No	No	No internet service	No internet service	No internet service	No internet service	No internet service	No internet service	Two year	No	Bank transfer (automatic)	21	1493.75	No
Female	0	No	No	19	Yes	No	DSL	No	No	No	No	No	Yes	Month-to-month	Yes	Electronic check	56.2	1093.4	No
Female	0	Yes	No	59	Yes	No	No	No internet service	No internet service	No internet service	No internet service	No internet service	No internet service	Two year	No	Bank transfer (automatic)	18.4	1057.85	No
Male	0	Yes	Yes	2	Yes	No	Fiber optic	No	No	Yes	Yes	No	Yes	Month-to-month	No	Credit card (automatic)	90	190.05	Yes
Female	0	Yes	Yes	35	Yes	Yes	No	No internet service	No internet service	No internet service	No internet service	No internet service	No internet service	Month-to-month	Yes	Electronic check	25.75	882.55	No
Male	0	No	No	14	Yes	No	No	No internet service	No internet service	No internet service	No internet service	No internet service	No internet service	Month-to-month	No	Credit card (automatic)	19.6	300.4	No
Female	0	No	No	14	Yes	No	Fiber optic	No	No	Yes	No	No	No	Month-to-month	No	Electronic check	75.35	1025.95	Yes
Female	0	Yes	Yes	69	Yes	No	No	No internet service	No internet service	No internet service	No internet service	No internet service	No internet service	Two year	No	Credit card (automatic)	19.8	1436.95	No
Male	1	Yes	No	7	Yes	Yes	DSL	Yes	Yes	No	Yes	No	No	Month-to-month	No	Electronic check	64.2	475	No
Male	0	Yes	Yes	69	Yes	No	DSL	Yes	Yes	Yes	Yes	Yes	No	Two year	Yes	Bank transfer (automatic)	75.75	5388.15	No
Female	0	Yes	Yes	72	Yes	Yes	DSL	No	Yes	No	Yes	Yes	Yes	Two year	Yes	Electronic check	78.95	5730.15	No
Male	0	No	No	8	Yes	Yes	Fiber optic	No	Yes	No	No	Yes	Yes	Month-to-month	No	Electronic check	100.85	819.55	Yes
Female	0	Yes	Yes	4	Yes	No	DSL	Yes	No	No	No	No	No	Month-to-month	No	Electronic check	50.3	217.1	No
Male	0	Yes	Yes	63	Yes	No	Fiber optic	No	Yes	Yes	No	No	No	Month-to-month	Yes	Credit card (automatic)	80.3	4896.35	No
Male	0	No	No	72	Yes	No	No	No internet service	No internet service	No internet service	No internet service	No internet service	No internet service	Two year	No	Bank transfer (automatic)	19.85	1434.1	No
Female	0	No	No	46	Yes	No	No	No internet service	No internet service	No internet service	No internet service	No internet service	No internet service	Two year	Yes	Electronic check	21.1	937.1	No
Female	0	Yes	No	5	Yes	No	Fiber optic	No	No	No	No	No	No	Month-to-month	No	Electronic check	69.95	330.15	Yes
Male	0	Yes	No	30	Yes	No	DSL	No	No	Yes	No	No	No	Month-to-month	Yes	Mailed check	50	1474.9	No
Male	0	No	No	63	Yes	Yes	Fiber optic	No	Yes	Yes	No	Yes	Yes	Two year	Yes	Bank transfer (automatic)	104.75	6536.5	No
Female	0	No	No	60	Yes	No	No	No internet service	No internet service	No internet service	No internet service	No internet service	No internet service	Two year	No	Bank transfer (automatic)	19.85	1128.1	No
Female	0	Yes	No	63	Yes	Yes	Fiber optic	No	Yes	Yes	No	Yes	Yes	One year	Yes	Electronic check	107.5	6873.75	Yes
Male	0	Yes	Yes	25	Yes	No	Fiber optic	No	No	No	Yes	Yes	No	Month-to-month	No	Electronic check	85.9	2199.05	No
Male	0	No	No	1	Yes	No	DSL	No	No	No	No	No	No	Month-to-month	Yes	Mailed check	45.85	45.85	Yes
Male	1	Yes	No	6	Yes	Yes	Fiber optic	No	No	Yes	No	No	No	Month-to-month	Yes	Electronic check	80.8	457.1	No
Male	0	No	No	22	Yes	Yes	No	No internet service	No internet service	No internet service	No internet service	No internet service	No internet service	Two year	No	Mailed check	25.25	566.5	No
Female	0	Yes	Yes	31	Yes	Yes	DSL	No	Yes	No	Yes	Yes	Yes	Two year	No	Bank transfer (automatic)	80.55	2471.6	No
Female	0	Yes	Yes	39	Yes	No	Fiber optic	No	No	Yes	Yes	No	No	Month-to-month	Yes	Bank transfer (automatic)	81.5	3107.3	No
Male	0	No	No	26	Yes	No	No	No internet service	No internet service	No internet service	No internet service	No internet service	No internet service	Month-to-month	No	Mailed check	20.9	518.3	No
Female	0	Yes	No	53	Yes	No	Fiber optic	Yes	Yes	Yes	No	Yes	Yes	One year	Yes	Bank transfer (automatic)	106.1	5769.75	Yes
Female	0	No	No	1	Yes	No	Fiber optic	No	Yes	No	Yes	Yes	No	Month-to-month	No	Electronic check	91.7	91.7	Yes
Male	0	No	No	12	Yes	Yes	DSL	Yes	Yes	No	Yes	No	No	Month-to-month	Yes	Electronic check	67.25	832.3	No
Female	0	No	No	16	Yes	Yes	Fiber optic	No	Yes	Yes	No	No	Yes	Month-to-month	Yes	Credit card (automatic)	95.6	1555.65	Yes
Female	0	No	No	2	Yes	No	No	No internet service	No internet service	No internet service	No internet service	No internet service	No internet service	Month-to-month	No	Mailed check	20.35	45.3	No
Male	0	No	Yes	39	No	No phone service	DSL	Yes	No	No	Yes	Yes	No	One year	No	Bank transfer (automatic)	45.05	1790.6	No
Male	0	No	No	1	Yes	Yes	Fiber optic	No	No	No	No	No	No	Month-to-month	Yes	Electronic check	74.95	74.95	Yes
Female	0	Yes	Yes	7	No	No phone service	DSL	Yes	No	No	Yes	No	No	Month-to-month	No	Mailed check	34.65	246.6	No
Male	1	No	No	4	Yes	No	Fiber optic	No	No	No	No	No	No	Month-to-month	No	Electronic check	69.35	261.65	No
Male	1	No	No	10	Yes	Yes	Fiber optic	No	No	No	No	Yes	Yes	Month-to-month	Yes	Electronic check	95.35	898.35	Yes
Female	0	No	No	55	Yes	No	Fiber optic	No	Yes	Yes	No	No	No	Month-to-month	Yes	Electronic check	81.55	4509.5	No
Male	0	Yes	Yes	72	Yes	No	DSL	No	Yes	Yes	No	Yes	Yes	Two year	Yes	Bank transfer (automatic)	75.4	5480.25	No
Female	0	Yes	No	10	Yes	No	DSL	No	No	Yes	No	Yes	Yes	Month-to-month	Yes	Credit card (automatic)	67.8	653.15	No
Male	1	No	No	11	Yes	Yes	Fiber optic	No	Yes	Yes	Yes	Yes	Yes	Month-to-month	Yes	Electronic check	111.4	1183.05	No
Female	0	Yes	Yes	15	Yes	No	DSL	No	No	No	No	No	No	Month-to-month	No	Electronic check	46.3	639.45	No
Female	0	Yes	Yes	23	Yes	No	No	No internet service	No internet service	No internet service	No internet service	No internet service	No internet service	Two year	No	Bank transfer (automatic)	20.4	478.75	No
Male	0	No	Yes	1	Yes	No	No	No internet service	No internet service	No internet service	No internet service	No internet service	No internet service	Month-to-month	No	Mailed check	20.05	20.05	No
Female	1	No	No	3	Yes	No	DSL	No	No	No	No	No	No	Month-to-month	No	Electronic check	45	127.1	Yes
Male	0	Yes	Yes	47	Yes	No	Fiber optic	Yes	Yes	Yes	No	No	Yes	One year	Yes	Electronic check	96.1	4391.45	No
Female	0	No	Yes	15	Yes	No	No	No internet service	No internet service	No internet service	No internet service	No internet service	No internet service	One year	No	Mailed check	19.65	270.6	No
Male	0	No	No	66	Yes	No	Fiber optic	No	Yes	Yes	No	Yes	Yes	Month-to-month	No	Electronic check	99.5	6710.5	Yes
Female	1	Yes	No	68	Yes	No	DSL	No	Yes	Yes	Yes	No	No	One year	Yes	Bank transfer (automatic)	60.65	3975.9	No
Female	0	Yes	Yes	17	Yes	No	Fiber optic	No	No	Yes	Yes	Yes	Yes	One year	No	Bank transfer (automatic)	98.6	1704.95	Yes
Female	0	No	No	7	Yes	No	DSL	No	No	No	Yes	Yes	No	Month-to-month	Yes	Mailed check	59.5	415.95	Yes
Male	1	Yes	No	12	Yes	No	Fiber optic	No	No	No	No	No	Yes	Month-to-month	Yes	Electronic check	80.45	950.2	Yes
Female	1	Yes	No	21	Yes	Yes	DSL	No	Yes	Yes	No	No	Yes	One year	No	Bank transfer (automatic)	71.7	1497.05	No
Male	0	No	No	21	No	No phone service	DSL	No	Yes	No	Yes	No	No	Month-to-month	Yes	Mailed check	36	780.15	No
Female	0	Yes	Yes	56	Yes	Yes	DSL	Yes	No	No	No	Yes	No	One year	No	Bank transfer (automatic)	65.2	3512.15	No
Female	0	Yes	Yes	6	Yes	Yes	DSL	No	No	No	No	No	No	Month-to-month	Yes	Credit card (automatic)	48.95	273.25	No
Female	1	No	No	65	No	No phone service	DSL	No	Yes	Yes	No	Yes	Yes	Two year	Yes	Bank transfer (automatic)	53.5	3517.9	No
Male	0	Yes	No	42	Yes	Yes	DSL	Yes	No	No	Yes	Yes	Yes	One year	No	Credit card (automatic)	80.45	3375.9	No
Female	0	Yes	Yes	68	Yes	Yes	Fiber optic	Yes	No	Yes	Yes	Yes	Yes	Two year	Yes	Bank transfer (automatic)	109.05	7508.55	No
Male	0	Yes	Yes	48	Yes	Yes	No	No internet service	No internet service	No internet service	No internet service	No internet service	No internet service	Two year	No	Bank transfer (automatic)	26.3	1245.05	No
Female	1	No	No	50	Yes	Yes	Fiber optic	No	Yes	No	Yes	Yes	Yes	One year	Yes	Electronic check	106.8	5347.95	No
Female	1	No	No	7	Yes	No	DSL	No	Yes	Yes	No	Yes	No	Month-to-month	Yes	Electronic check	64.95	493.65	No
Female	0	Yes	Yes	63	Yes	No	No	No internet service	No internet service	No internet service	No internet service	No internet service	No internet service	Two year	No	Electronic check	19.35	1263.85	No
Male	0	No	No	17	Yes	No	No	No internet service	No internet service	No internet service	No internet service	No internet service	No internet service	Month-to-month	No	Credit card (automatic)	21.1	385.55	No
Female	0	Yes	Yes	42	Yes	No	Fiber optic	No	No	No	No	Yes	No	Month-to-month	Yes	Credit card (automatic)	77.95	3384	Yes
Male	0	Yes	Yes	4	Yes	No	No	No internet service	No internet service	No internet service	No internet service	No internet service	No internet service	Month-to-month	No	Mailed check	18.85	84.2	No
Female	0	No	Yes	62	Yes	Yes	No	No internet service	No internet service	No internet service	No internet service	No internet service	No internet service	Two year	No	Bank transfer (automatic)	26	1638.7	No
Male	1	No	No	2	Yes	No	Fiber optic	No	Yes	No	No	No	No	Month-to-month	Yes	Electronic check	74.7	165.4	Yes
Female	0	Yes	No	2	Yes	No	Fiber optic	No	No	No	No	No	No	Month-to-month	Yes	Electronic check	70.35	120.25	No
Male	0	Yes	No	48	Yes	Yes	Fiber optic	Yes	Yes	Yes	No	Yes	No	Two year	Yes	Bank transfer (automatic)	96.9	4473.45	No
Male	0	Yes	No	27	Yes	No	No	No internet service	No internet service	No internet service	No internet service	No internet service	No internet service	Two year	No	Bank transfer (automatic)	19.55	520.55	No
Female	0	Yes	Yes	70	Yes	No	DSL	No	Yes	Yes	Yes	Yes	Yes	Two year	Yes	Bank transfer (automatic)	80.4	5717.85	No
Male	1	No	No	1	Yes	Yes	Fiber optic	No	No	Yes	No	Yes	No	Month-to-month	Yes	Electronic check	88.8	88.8	Yes
Male	0	Yes	No	46	Yes	Yes	Fiber optic	No	Yes	Yes	No	Yes	No	One year	Yes	Electronic check	94.65	4312.5	No
Male	0	No	No	30	Yes	No	Fiber optic	No	No	No	No	Yes	Yes	Month-to-month	Yes	Electronic check	90.25	2755.35	Yes
Female	0	No	No	15	Yes	Yes	DSL	Yes	No	No	No	No	Yes	Month-to-month	Yes	Bank transfer (automatic)	64.65	994.55	Yes
Male	0	Yes	Yes	69	Yes	Yes	Fiber optic	No	Yes	Yes	No	Yes	No	One year	No	Credit card (automatic)	95.75	6511.25	No
Male	0	No	No	65	Yes	No	No	No internet service	No internet service	No internet service	No internet service	No internet service	No internet service	Two year	Yes	Credit card (automatic)	19.55	1218.65	No
Male	1	Yes	Yes	72	Yes	No	Fiber optic	Yes	No	Yes	Yes	Yes	Yes	Two year	Yes	Credit card (automatic)	104.1	7447.7	No
Male	1	Yes	No	13	Yes	No	Fiber optic	No	Yes	No	Yes	No	Yes	Month-to-month	Yes	Bank transfer (automatic)	89.05	1169.35	Yes
Male	0	No	No	17	Yes	No	No	No internet service	No internet service	No internet service	No internet service	No internet service	No internet service	One year	Yes	Mailed check	20.1	279.5	No
Male	0	Yes	No	51	Yes	Yes	Fiber optic	Yes	No	Yes	Yes	Yes	Yes	One year	Yes	Electronic check	111.55	5720.35	No
Male	0	Yes	Yes	51	Yes	No	DSL	Yes	Yes	No	Yes	No	No	Two year	No	Credit card (automatic)	60.5	3121.45	No
Female	0	Yes	No	72	Yes	Yes	DSL	Yes	Yes	Yes	Yes	Yes	Yes	Two year	Yes	Bank transfer (automatic)	90.95	6468.6	No
Male	0	Yes	Yes	67	Yes	Yes	Fiber optic	No	Yes	Yes	No	No	No	One year	No	Electronic check	87.4	5918.8	Yes
Male	0	No	No	34	Yes	No	No	No internet service	No internet service	No internet service	No internet service	No internet service	No internet service	Month-to-month	No	Mailed check	19.7	675.6	No
Male	0	Yes	No	67	No	No phone service	DSL	Yes	Yes	No	Yes	No	Yes	Two year	Yes	Bank transfer (automatic)	50.95	3521.7	No
Female	0	Yes	No	49	Yes	No	No	No internet service	No internet service	No internet service	No internet service	No internet service	No internet service	One year	Yes	Bank transfer (automatic)	20.05	923.1	No
Male	0	Yes	Yes	53	Yes	No	No	No internet service	No internet service	No internet service	No internet service	No internet service	No internet service	Two year	Yes	Mailed check	19.4	1110.35	No
Male	0	No	No	27	Yes	Yes	DSL	No	No	Yes	Yes	No	No	Month-to-month	No	Electronic check	59.45	1611.65	No
Female	1	No	No	23	Yes	No	Fiber optic	No	Yes	No	No	Yes	Yes	Month-to-month	Yes	Electronic check	94.75	2293.6	Yes
Male	0	No	No	69	Yes	Yes	DSL	Yes	Yes	Yes	Yes	No	Yes	Two year	Yes	Credit card (automatic)	81.5	5553.25	No
Female	0	Yes	Yes	2	No	No phone service	DSL	No	No	No	Yes	No	No	Month-to-month	No	Bank transfer (automatic)	29.05	44.75	No
Female	0	No	No	35	Yes	Yes	Fiber optic	No	No	No	No	Yes	No	Month-to-month	Yes	Electronic check	86.45	3029.1	Yes
Female	0	Yes	No	46	Yes	No	DSL	Yes	Yes	No	Yes	No	Yes	One year	No	Mailed check	70.6	3231.05	No
Female	0	No	No	54	Yes	Yes	Fiber optic	No	Yes	No	No	Yes	Yes	Two year	Yes	Bank transfer (automatic)	97.2	5129.45	No
Female	0	Yes	No	56	Yes	Yes	Fiber optic	No	Yes	No	No	Yes	Yes	One year	Yes	Electronic check	98.25	5508.35	Yes
Female	0	Yes	No	9	Yes	No	Fiber optic	No	No	Yes	No	No	No	Month-to-month	Yes	Bank transfer (automatic)	75.75	655.9	Yes
Male	0	No	No	20	Yes	Yes	DSL	Yes	No	No	Yes	No	No	Month-to-month	No	Bank transfer (automatic)	59.2	1191.2	No
Male	0	No	No	11	Yes	No	Fiber optic	No	Yes	No	No	No	No	Month-to-month	Yes	Mailed check	75.9	866.4	No
Female	1	Yes	No	30	Yes	Yes	Fiber optic	No	Yes	No	No	Yes	No	Month-to-month	Yes	Electronic check	90.05	2627.2	No
Male	0	Yes	No	68	Yes	No	DSL	Yes	Yes	Yes	No	No	Yes	Two year	No	Bank transfer (automatic)	70.95	4741.45	No
Male	1	Yes	No	38	Yes	Yes	Fiber optic	No	Yes	Yes	No	Yes	Yes	Month-to-month	Yes	Electronic check	102.6	4009.2	No
Female	1	Yes	No	17	Yes	Yes	Fiber optic	Yes	No	Yes	No	No	No	Month-to-month	Yes	Bank transfer (automatic)	85.35	1463.45	Yes
Male	0	No	No	48	Yes	Yes	Fiber optic	No	Yes	Yes	No	Yes	Yes	One year	Yes	Credit card (automatic)	106.1	5082.8	Yes
Female	0	No	No	1	Yes	No	DSL	No	No	No	No	No	No	Month-to-month	No	Electronic check	43.8	43.8	No
Male	0	Yes	Yes	63	No	No phone service	DSL	Yes	Yes	Yes	No	Yes	Yes	Two year	No	Electronic check	59	3707.6	No
Female	0	No	No	3	Yes	No	DSL	No	No	Yes	No	Yes	Yes	One year	Yes	Electronic check	69.95	220.45	No
Female	0	No	No	48	Yes	Yes	No	No internet service	No internet service	No internet service	No internet service	No internet service	No internet service	One year	No	Bank transfer (automatic)	24.35	1133.7	No
Male	0	No	No	66	No	No phone service	DSL	No	No	No	Yes	No	No	One year	No	Credit card (automatic)	29.45	1983.15	No
Female	0	Yes	Yes	68	Yes	Yes	Fiber optic	No	Yes	Yes	No	No	No	Two year	Yes	Credit card (automatic)	84.4	5746.75	No
Male	1	No	No	17	Yes	No	DSL	No	No	No	No	No	No	Month-to-month	Yes	Electronic check	45.05	770.6	Yes
Female	0	Yes	Yes	7	Yes	No	No	No internet service	No internet service	No internet service	No internet service	No internet service	No internet service	One year	No	Mailed check	20.65	134.05	No
Male	0	Yes	No	72	Yes	Yes	DSL	Yes	Yes	Yes	Yes	Yes	Yes	Two year	Yes	Bank transfer (automatic)	87.1	6230.1	No
Female	0	Yes	No	29	Yes	No	No	No internet service	No internet service	No internet service	No internet service	No internet service	No internet service	Month-to-month	No	Mailed check	19.85	573.05	No
Male	0	Yes	No	37	Yes	No	Fiber optic	No	No	Yes	Yes	No	Yes	Month-to-month	Yes	Electronic check	90.35	3419.3	No
Female	0	No	No	34	Yes	Yes	Fiber optic	Yes	Yes	Yes	No	Yes	Yes	Month-to-month	Yes	Mailed check	109.8	3587.25	Yes
Female	1	No	No	42	Yes	Yes	Fiber optic	No	No	No	No	Yes	No	Month-to-month	Yes	Electronic check	84.65	3541.35	Yes
Female	0	Yes	Yes	59	Yes	Yes	DSL	Yes	Yes	No	Yes	No	No	One year	No	Mailed check	65.5	3801.3	No
Male	0	Yes	Yes	11	Yes	No	Fiber optic	No	No	No	No	Yes	No	Month-to-month	Yes	Bank transfer (automatic)	79.5	868.5	Yes
Male	1	Yes	Yes	60	Yes	Yes	Fiber optic	Yes	No	No	No	No	No	Month-to-month	Yes	Electronic check	80.95	4859.1	No
Female	0	No	No	27	Yes	No	DSL	No	Yes	No	Yes	No	No	Month-to-month	Yes	Mailed check	56.15	1439.35	No
Female	0	No	No	1	Yes	Yes	Fiber optic	No	No	No	No	No	Yes	Month-to-month	No	Mailed check	85.8	85.8	Yes
Male	1	No	No	1	Yes	No	Fiber optic	No	No	No	No	Yes	No	Month-to-month	Yes	Electronic check	79.1	79.1	Yes
Male	0	Yes	No	17	No	No phone service	DSL	Yes	No	Yes	No	No	No	Month-to-month	No	Mailed check	34.4	592.75	No
Male	0	Yes	No	58	Yes	No	No	No internet service	No internet service	No internet service	No internet service	No internet service	No internet service	Two year	No	Mailed check	20.75	1185.95	No
Male	0	Yes	Yes	1	Yes	No	No	No internet service	No internet service	No internet service	No internet service	No internet service	No internet service	One year	No	Mailed check	18.8	18.8	No
Female	0	Yes	Yes	3	Yes	No	DSL	No	No	No	No	No	No	Month-to-month	No	Mailed check	44.3	134.5	Yes
Female	0	No	No	53	Yes	Yes	Fiber optic	Yes	Yes	Yes	No	No	No	Month-to-month	No	Electronic check	90.8	4921.2	No
Male	0	No	No	35	Yes	Yes	No	No internet service	No internet service	No internet service	No internet service	No internet service	No internet service	Month-to-month	Yes	Electronic check	25.6	901.25	No
Male	0	Yes	Yes	50	Yes	Yes	Fiber optic	Yes	No	Yes	No	Yes	Yes	Month-to-month	No	Credit card (automatic)	105.95	5341.8	Yes
Male	0	Yes	Yes	68	Yes	Yes	DSL	No	Yes	No	Yes	No	Yes	Two year	No	Credit card (automatic)	70.8	4859.95	No
Male	0	Yes	No	47	Yes	Yes	No	No internet service	No internet service	No internet service	No internet service	No internet service	No internet service	Month-to-month	No	Electronic check	25.4	1139.2	No
Female	1	Yes	No	65	Yes	Yes	Fiber optic	No	Yes	Yes	No	Yes	Yes	Month-to-month	Yes	Bank transfer (automatic)	108.8	7082.45	No
Male	0	No	No	5	Yes	No	Fiber optic	No	No	No	No	No	No	Month-to-month	Yes	Electronic check	69.75	324.6	Yes
Male	0	Yes	No	51	Yes	Yes	Fiber optic	No	No	No	No	Yes	Yes	Month-to-month	Yes	Electronic check	94.65	4812.75	Yes
Female	0	No	No	46	Yes	Yes	Fiber optic	No	No	No	No	Yes	Yes	Month-to-month	No	Bank transfer (automatic)	96.05	4399.5	Yes
Female	0	No	No	9	Yes	Yes	Fiber optic	No	No	No	No	No	No	Month-to-month	Yes	Electronic check	76.85	663.55	No
Female	0	No	No	8	Yes	No	No	No internet service	No internet service	No internet service	No internet service	No internet service	No internet service	Two year	No	Mailed check	20.25	174.65	No
Male	0	No	No	14	Yes	Yes	No	No internet service	No internet service	No internet service	No internet service	No internet service	No internet service	One year	Yes	Credit card (automatic)	24.8	321.7	No
Female	0	No	No	45	Yes	Yes	Fiber optic	Yes	Yes	Yes	Yes	Yes	Yes	Month-to-month	Yes	Electronic check	115.65	5125.5	No
Female	0	No	No	8	Yes	Yes	Fiber optic	No	No	No	No	No	No	Month-to-month	Yes	Credit card (automatic)	74.6	548.9	No
Male	1	No	Yes	1	Yes	No	DSL	No	No	Yes	No	No	No	Month-to-month	Yes	Mailed check	50.15	50.15	Yes
Male	0	Yes	Yes	66	Yes	No	Fiber optic	Yes	Yes	Yes	No	Yes	Yes	One year	Yes	Bank transfer (automatic)	103.15	7031.3	No
Male	0	Yes	Yes	72	Yes	Yes	DSL	Yes	Yes	Yes	Yes	No	No	Two year	No	Credit card (automatic)	72.1	5016.65	No
Female	0	Yes	No	41	Yes	Yes	Fiber optic	Yes	Yes	Yes	Yes	Yes	Yes	Month-to-month	Yes	Bank transfer (automatic)	113.6	4594.95	Yes
Female	0	Yes	Yes	23	Yes	Yes	No	No internet service	No internet service	No internet service	No internet service	No internet service	No internet service	Two year	No	Mailed check	25.1	611.45	No
Female	0	No	No	29	Yes	No	Fiber optic	No	No	No	No	Yes	No	Month-to-month	Yes	Electronic check	78.9	2384.15	Yes
Female	0	No	No	4	Yes	Yes	Fiber optic	Yes	No	No	No	No	No	Month-to-month	Yes	Electronic check	80.15	319.85	No
Male	0	Yes	Yes	6	Yes	Yes	No	No internet service	No internet service	No internet service	No internet service	No internet service	No internet service	Two year	No	Mailed check	25.4	153.3	No
Female	1	Yes	No	67	Yes	Yes	Fiber optic	Yes	Yes	Yes	Yes	No	Yes	One year	Yes	Credit card (automatic)	105.4	7035.6	No
Male	1	No	Yes	7	Yes	No	DSL	No	No	No	No	No	No	Month-to-month	Yes	Mailed check	45.75	344.2	No
Male	0	Yes	Yes	56	Yes	Yes	No	No internet service	No internet service	No internet service	No internet service	No internet service	No internet service	One year	Yes	Mailed check	24.45	1431.65	No
Female	0	Yes	No	72	Yes	Yes	No	No internet service	No internet service	No internet service	No internet service	No internet service	No internet service	Two year	No	Credit card (automatic)	25	1849.2	No
Male	0	Yes	No	72	Yes	Yes	DSL	Yes	Yes	Yes	No	Yes	Yes	Two year	Yes	Electronic check	85.25	6083.1	No
Male	0	Yes	Yes	23	Yes	No	No	No internet service	No internet service	No internet service	No internet service	No internet service	No internet service	Two year	No	Credit card (automatic)	19.6	426.65	No
Female	0	No	Yes	35	Yes	Yes	DSL	No	No	No	No	No	No	Month-to-month	No	Mailed check	50.15	1655.35	No
Male	1	Yes	No	27	Yes	No	Fiber optic	No	No	No	No	No	No	Month-to-month	Yes	Electronic check	70.55	1943.9	No
Female	0	Yes	Yes	26	Yes	Yes	DSL	No	Yes	No	Yes	No	No	Month-to-month	Yes	Electronic check	60.05	1616.15	Yes
Male	0	Yes	Yes	12	Yes	Yes	No	No internet service	No internet service	No internet service	No internet service	No internet service	No internet service	One year	No	Mailed check	26.4	314.95	No
Female	0	No	No	40	Yes	No	No	No internet service	No internet service	No internet service	No internet service	No internet service	No internet service	Two year	No	Mailed check	20.15	804.85	No
Male	0	Yes	Yes	7	No	No phone service	DSL	Yes	Yes	Yes	No	Yes	Yes	Month-to-month	No	Mailed check	58.85	465.7	No
Male	0	Yes	Yes	70	Yes	Yes	Fiber optic	Yes	Yes	No	No	Yes	No	Month-to-month	Yes	Credit card (automatic)	97.55	6669.05	No
Male	0	Yes	Yes	60	Yes	No	No	No internet service	No internet service	No internet service	No internet service	No internet service	No internet service	Two year	No	Credit card (automatic)	19.65	1161.75	No
Male	0	Yes	Yes	39	No	No phone service	DSL	No	No	No	No	No	No	One year	Yes	Credit card (automatic)	25.25	947.75	No
Male	0	Yes	No	72	Yes	Yes	Fiber optic	Yes	Yes	Yes	Yes	Yes	Yes	Two year	No	Credit card (automatic)	114.45	8375.05	No
Female	0	No	No	1	No	No phone service	DSL	No	No	No	No	Yes	No	Month-to-month	Yes	Electronic check	34.7	34.7	Yes
Male	0	Yes	Yes	54	Yes	Yes	DSL	No	Yes	No	Yes	Yes	No	One year	Yes	Electronic check	70.7	3770	No
Male	0	No	No	3	Yes	Yes	Fiber optic	No	No	No	No	No	Yes	Month-to-month	Yes	Electronic check	85.3	264.8	Yes
Female	0	Yes	Yes	63	Yes	No	DSL	Yes	Yes	Yes	Yes	Yes	No	Two year	No	Credit card (automatic)	75.55	4707.85	No
Male	0	Yes	Yes	71	Yes	Yes	Fiber optic	No	Yes	No	Yes	No	No	Two year	Yes	Electronic check	84.8	6152.4	No
Female	0	No	No	42	Yes	No	No	No internet service	No internet service	No internet service	No internet service	No internet service	No internet service	One year	Yes	Mailed check	20.65	958.1	No
Male	0	No	No	47	Yes	No	No	No internet service	No internet service	No internet service	No internet service	No internet service	No internet service	Two year	No	Bank transfer (automatic)	20.45	943	No
Female	0	Yes	Yes	66	Yes	Yes	Fiber optic	No	Yes	Yes	No	Yes	Yes	One year	Yes	Credit card (automatic)	102.45	6615.15	Yes
Female	0	Yes	No	21	Yes	Yes	Fiber optic	Yes	No	Yes	No	Yes	Yes	Month-to-month	Yes	Bank transfer (automatic)	104.4	2200.25	Yes
Male	0	No	No	11	No	No phone service	DSL	No	Yes	No	Yes	No	No	Month-to-month	Yes	Electronic check	35.65	425.1	No
Male	0	No	Yes	1	Yes	Yes	Fiber optic	No	No	Yes	No	Yes	Yes	Month-to-month	Yes	Electronic check	99.75	99.75	Yes
Female	1	Yes	No	55	Yes	Yes	Fiber optic	No	Yes	Yes	Yes	No	No	Month-to-month	No	Electronic check	90.45	5044.8	No
Male	0	No	No	69	Yes	Yes	Fiber optic	No	Yes	Yes	Yes	Yes	No	Two year	Yes	Credit card (automatic)	97.65	6743.55	No
Female	1	No	No	3	Yes	No	Fiber optic	No	No	Yes	No	No	No	Month-to-month	No	Electronic check	73.85	196.4	No
Male	0	No	No	4	Yes	No	DSL	No	No	Yes	Yes	Yes	Yes	Month-to-month	Yes	Electronic check	74.4	299.7	Yes
Male	1	No	No	30	Yes	Yes	DSL	No	No	Yes	Yes	Yes	No	Two year	Yes	Credit card (automatic)	69.1	2093.9	No
Female	0	No	No	5	Yes	Yes	Fiber optic	No	No	Yes	Yes	No	No	Month-to-month	Yes	Electronic check	82.75	417.75	No
Female	0	Yes	No	71	Yes	Yes	No	No internet service	No internet service	No internet service	No internet service	No internet service	No internet service	Two year	Yes	Credit card (automatic)	24.4	1725.4	No
Female	0	No	No	29	Yes	Yes	DSL	No	Yes	No	No	No	No	One year	Yes	Electronic check	55.25	1620.2	No
Male	0	Yes	No	52	Yes	Yes	DSL	No	Yes	No	Yes	No	No	Month-to-month	No	Bank transfer (automatic)	61.35	3169.55	No
Male	0	No	No	68	Yes	Yes	DSL	Yes	Yes	Yes	No	No	Yes	One year	No	Credit card (automatic)	76.75	5233.25	No
Female	0	Yes	Yes	46	Yes	No	No	No internet service	No internet service	No internet service	No internet service	No internet service	No internet service	Two year	No	Mailed check	19.4	967.85	No
Male	0	No	No	8	Yes	No	DSL	No	No	No	No	No	Yes	Month-to-month	Yes	Credit card (automatic)	54.75	438.05	No
Male	0	Yes	No	72	Yes	No	No	No internet service	No internet service	No internet service	No internet service	No internet service	No internet service	Two year	No	Credit card (automatic)	19.7	1421.9	No
Female	0	No	No	17	Yes	No	No	No internet service	No internet service	No internet service	No internet service	No internet service	No internet service	One year	No	Bank transfer (automatic)	19.9	323.15	No
Male	0	No	No	3	Yes	No	Fiber optic	No	Yes	Yes	Yes	Yes	Yes	Month-to-month	Yes	Electronic check	107.95	318.6	No
Female	1	No	No	2	Yes	No	Fiber optic	No	Yes	No	No	Yes	No	Month-to-month	Yes	Bank transfer (automatic)	83.8	163.7	No
Female	0	No	No	9	Yes	No	Fiber optic	Yes	No	No	No	No	No	Month-to-month	Yes	Credit card (automatic)	74.25	639.65	Yes
Female	0	No	No	51	No	No phone service	DSL	No	Yes	Yes	No	Yes	Yes	One year	Yes	Credit card (automatic)	56.4	2928.5	No
Female	0	Yes	Yes	6	Yes	No	No	No internet service	No internet service	No internet service	No internet service	No internet service	No internet service	Two year	No	Mailed check	20.1	100.35	No
Female	0	Yes	No	3	Yes	Yes	Fiber optic	No	No	No	No	Yes	Yes	Month-to-month	No	Electronic check	94.9	273.2	No
Female	1	No	No	17	Yes	Yes	Fiber optic	No	No	No	No	Yes	Yes	Month-to-month	Yes	Electronic check	94.2	1608.15	No
Male	0	Yes	No	30	Yes	Yes	DSL	No	No	No	No	No	No	Month-to-month	No	Electronic check	49.9	1441.95	No
Male	0	No	No	31	Yes	Yes	DSL	No	Yes	No	Yes	Yes	No	Month-to-month	Yes	Electronic check	71.05	2168.15	No
Female	0	No	No	45	Yes	No	DSL	Yes	No	Yes	Yes	Yes	Yes	Two year	No	Bank transfer (automatic)	81.65	3618.7	No
Male	0	Yes	No	64	Yes	Yes	Fiber optic	Yes	Yes	Yes	No	No	No	One year	No	Bank transfer (automatic)	89.45	5692.65	No
Male	0	No	No	1	Yes	Yes	DSL	No	No	No	No	Yes	No	Month-to-month	Yes	Electronic check	59.85	59.85	Yes
Female	1	No	No	1	Yes	No	Fiber optic	No	No	No	No	No	No	Month-to-month	Yes	Electronic check	69.6	69.6	Yes
Male	1	Yes	Yes	61	Yes	Yes	Fiber optic	No	Yes	No	No	Yes	Yes	One year	No	Electronic check	99	5969.3	No
Male	0	No	No	1	Yes	No	No	No internet service	No internet service	No internet service	No internet service	No internet service	No internet service	Month-to-month	No	Mailed check	19.05	19.05	No
Male	0	No	No	9	No	No phone service	DSL	No	No	No	No	Yes	Yes	Month-to-month	Yes	Electronic check	45.4	418.8	Yes
Male	0	Yes	Yes	72	Yes	Yes	Fiber optic	Yes	Yes	Yes	Yes	Yes	Yes	Two year	No	Bank transfer (automatic)	114.45	8100.55	No
Female	0	No	No	1	Yes	No	No	No internet service	No internet service	No internet service	No internet service	No internet service	No internet service	Month-to-month	No	Mailed check	19.5	19.5	Yes
Female	0	Yes	No	7	Yes	No	DSL	No	No	No	No	No	No	Month-to-month	Yes	Mailed check	44.25	313.45	No
Female	0	Yes	No	66	Yes	Yes	Fiber optic	No	Yes	Yes	Yes	No	No	One year	Yes	Bank transfer (automatic)	90.55	6130.95	No
Male	0	No	No	1	Yes	No	Fiber optic	No	No	No	No	No	No	Month-to-month	Yes	Electronic check	69.9	69.9	Yes
Male	0	Yes	Yes	40	Yes	No	No	No internet service	No internet service	No internet service	No internet service	No internet service	No internet service	Month-to-month	Yes	Bank transfer (automatic)	20.4	745.3	No
Male	0	No	No	16	Yes	Yes	DSL	No	Yes	Yes	No	No	Yes	Month-to-month	Yes	Bank transfer (automatic)	71.4	1212.1	No
Female	0	No	No	2	Yes	No	Fiber optic	No	Yes	No	No	Yes	No	Month-to-month	Yes	Bank transfer (automatic)	87.15	183.75	Yes
Male	0	Yes	No	67	Yes	Yes	No	No internet service	No internet service	No internet service	No internet service	No internet service	No internet service	Two year	No	Credit card (automatic)	24.85	1583.5	No
Female	0	Yes	No	41	Yes	No	Fiber optic	Yes	Yes	Yes	No	Yes	Yes	One year	Yes	Bank transfer (automatic)	104.45	4162.05	No
Female	0	Yes	Yes	56	Yes	No	No	No internet service	No internet service	No internet service	No internet service	No internet service	No internet service	Two year	Yes	Credit card (automatic)	19.8	1119.9	No
Female	0	No	No	72	Yes	Yes	Fiber optic	Yes	Yes	Yes	Yes	Yes	Yes	Two year	Yes	Bank transfer (automatic)	116.45	8013.55	No
Female	0	Yes	Yes	3	Yes	Yes	Fiber optic	No	No	No	No	No	Yes	Month-to-month	Yes	Bank transfer (automatic)	84.75	264.85	Yes
Female	0	Yes	No	54	Yes	No	No	No internet service	No internet service	No internet service	No internet service	No internet service	No internet service	Two year	No	Credit card (automatic)	20.05	1102.4	No
Male	1	No	No	52	Yes	Yes	Fiber optic	No	Yes	Yes	Yes	Yes	Yes	Month-to-month	Yes	Electronic check	110.75	5832	No
Female	0	No	No	50	Yes	No	Fiber optic	No	No	Yes	Yes	No	Yes	Two year	Yes	Bank transfer (automatic)	89.7	4304.5	No
Male	0	No	No	14	Yes	Yes	Fiber optic	No	No	No	Yes	Yes	No	Month-to-month	Yes	Electronic check	89.95	1178.4	Yes
Male	0	Yes	No	27	Yes	No	DSL	Yes	No	No	No	No	No	One year	No	Credit card (automatic)	48.7	1421.75	No
Female	1	Yes	No	72	Yes	Yes	Fiber optic	Yes	Yes	Yes	Yes	No	No	Two year	Yes	Bank transfer (automatic)	96.6	6827.5	No
Male	0	No	No	62	Yes	No	DSL	Yes	Yes	No	No	Yes	Yes	One year	Yes	Credit card (automatic)	74.3	4698.05	No
Female	0	No	No	12	Yes	No	DSL	No	Yes	No	Yes	No	No	Month-to-month	Yes	Electronic check	54.3	654.5	No
Female	1	No	No	44	Yes	No	DSL	No	No	Yes	Yes	Yes	Yes	One year	No	Bank transfer (automatic)	74.85	3268.05	No
Male	0	Yes	Yes	54	Yes	No	Fiber optic	No	Yes	No	Yes	No	No	Two year	Yes	Bank transfer (automatic)	79.95	4362.05	No
Female	0	No	No	68	Yes	No	No	No internet service	No internet service	No internet service	No internet service	No internet service	No internet service	Two year	No	Bank transfer (automatic)	20.05	1386.9	No
Male	0	No	No	20	Yes	No	No	No internet service	No internet service	No internet service	No internet service	No internet service	No internet service	Month-to-month	No	Mailed check	19.4	415.4	No
Male	0	Yes	Yes	50	Yes	Yes	DSL	No	No	Yes	No	No	No	One year	No	Bank transfer (automatic)	54.9	2614.1	No
Male	0	No	No	58	Yes	Yes	No	No internet service	No internet service	No internet service	No internet service	No internet service	No internet service	Two year	Yes	Credit card (automatic)	24.45	1513.6	No
Male	0	Yes	Yes	35	Yes	Yes	Fiber optic	No	Yes	No	No	Yes	No	Month-to-month	Yes	Bank transfer (automatic)	89.65	3161.6	No
Female	0	No	No	2	Yes	No	DSL	No	No	No	No	No	No	Month-to-month	Yes	Electronic check	45.4	80.95	No
Male	0	Yes	Yes	63	Yes	Yes	DSL	Yes	No	Yes	Yes	No	Yes	Two year	No	Mailed check	75.7	4676.7	No
Female	0	Yes	No	58	Yes	Yes	Fiber optic	Yes	Yes	Yes	No	Yes	Yes	One year	Yes	Credit card (automatic)	110.65	6526.65	No
Female	0	Yes	Yes	27	Yes	No	No	No internet service	No internet service	No internet service	No internet service	No internet service	No internet service	One year	Yes	Mailed check	20.55	583.3	No
Female	0	Yes	No	71	Yes	Yes	Fiber optic	Yes	Yes	Yes	Yes	Yes	Yes	Two year	Yes	Credit card (automatic)	115.15	8078.1	No
Female	0	No	No	63	Yes	No	DSL	No	No	Yes	No	No	Yes	One year	No	Credit card (automatic)	58.55	3503.5	No
Male	0	Yes	No	71	Yes	Yes	Fiber optic	No	Yes	Yes	No	No	Yes	Month-to-month	Yes	Bank transfer (automatic)	93.25	6669.45	No
Female	1	No	No	41	Yes	Yes	Fiber optic	Yes	Yes	Yes	No	Yes	Yes	Month-to-month	Yes	Electronic check	113.2	4689.5	Yes
Male	1	No	No	13	Yes	No	Fiber optic	No	No	No	No	Yes	Yes	Month-to-month	Yes	Electronic check	90.5	1201.15	Yes
Male	0	No	No	2	Yes	No	Fiber optic	No	No	No	No	Yes	No	Month-to-month	No	Electronic check	79	143.65	Yes
Female	0	Yes	Yes	68	Yes	No	No	No internet service	No internet service	No internet service	No internet service	No internet service	No internet service	Two year	Yes	Bank transfer (automatic)	19.35	1292.65	No
Male	0	Yes	Yes	1	Yes	No	DSL	Yes	No	No	No	No	No	Month-to-month	Yes	Mailed check	48.75	48.75	No
Male	1	No	No	65	Yes	Yes	Fiber optic	Yes	No	Yes	Yes	Yes	Yes	Two year	Yes	Electronic check	109.05	7108.2	No
Male	1	Yes	No	72	Yes	Yes	No	No internet service	No internet service	No internet service	No internet service	No internet service	No internet service	Two year	Yes	Bank transfer (automatic)	25	1802.55	No
Female	0	No	No	28	Yes	Yes	DSL	No	No	No	Yes	No	No	Month-to-month	Yes	Credit card (automatic)	54.9	1505.15	No
Male	0	Yes	Yes	72	Yes	Yes	No	No internet service	No internet service	No internet service	No internet service	No internet service	No internet service	Two year	No	Credit card (automatic)	24.75	1859.1	No
Female	0	No	No	2	Yes	No	Fiber optic	Yes	Yes	No	No	Yes	No	Month-to-month	Yes	Electronic check	91.15	168.5	No
Female	0	No	Yes	18	Yes	No	No	No internet service	No internet service	No internet service	No internet service	No internet service	No internet service	One year	No	Bank transfer (automatic)	20.15	390.85	Yes
Male	1	Yes	No	60	Yes	Yes	Fiber optic	No	Yes	Yes	No	Yes	Yes	One year	Yes	Electronic check	104.35	6339.45	No
Female	1	No	No	26	Yes	Yes	DSL	No	No	No	Yes	No	Yes	Month-to-month	Yes	Electronic check	66.05	1652.4	No
Male	0	No	Yes	1	Yes	No	Fiber optic	No	No	No	No	No	No	Month-to-month	Yes	Electronic check	71.65	71.65	Yes
Female	0	No	No	4	Yes	No	No	No internet service	No internet service	No internet service	No internet service	No internet service	No internet service	Month-to-month	No	Mailed check	20.35	77.5	Yes
Male	0	Yes	Yes	68	Yes	Yes	DSL	Yes	Yes	Yes	Yes	Yes	Yes	Two year	Yes	Credit card (automatic)	92.2	6392.85	No
Female	0	No	No	38	Yes	No	Fiber optic	No	Yes	Yes	Yes	No	No	Month-to-month	Yes	Credit card (automatic)	84.25	3264.5	Yes
Female	1	Yes	No	42	Yes	Yes	Fiber optic	Yes	No	Yes	No	Yes	Yes	One year	Yes	Bank transfer (automatic)	105.2	4599.15	No
Female	0	Yes	No	57	Yes	No	No	No internet service	No internet service	No internet service	No internet service	No internet service	No internet service	Two year	Yes	Bank transfer (automatic)	19.6	1134.25	No
Male	0	Yes	No	54	No	No phone service	DSL	No	Yes	No	No	No	No	Month-to-month	No	Electronic check	30.4	1621.35	No
Female	0	No	No	12	Yes	No	Fiber optic	No	No	No	No	No	Yes	Month-to-month	No	Bank transfer (automatic)	78.1	947.3	Yes
Female	0	Yes	No	44	Yes	No	DSL	Yes	Yes	Yes	No	No	No	One year	Yes	Mailed check	61.5	2722.2	No
Male	0	Yes	Yes	42	Yes	Yes	DSL	Yes	Yes	No	No	Yes	No	Month-to-month	Yes	Bank transfer (automatic)	69.4	3058.3	No
Male	0	Yes	Yes	72	Yes	Yes	No	No internet service	No internet service	No internet service	No internet service	No internet service	No internet service	Two year	No	Bank transfer (automatic)	24.75	1769.6	No
Female	0	Yes	Yes	71	Yes	Yes	DSL	Yes	Yes	Yes	Yes	Yes	Yes	Two year	No	Mailed check	91.05	6293.75	No
Female	0	Yes	No	19	Yes	Yes	Fiber optic	No	No	Yes	No	No	Yes	Month-to-month	No	Mailed check	89.65	1761.05	Yes
Female	0	Yes	No	23	Yes	Yes	DSL	No	No	No	Yes	Yes	Yes	Month-to-month	Yes	Credit card (automatic)	73.65	1642.75	No
Female	0	No	No	30	Yes	No	No	No internet service	No internet service	No internet service	No internet service	No internet service	No internet service	Two year	No	Credit card (automatic)	19.4	578.5	No
Male	0	No	No	35	Yes	Yes	No	No internet service	No internet service	No internet service	No internet service	No internet service	No internet service	One year	No	Bank transfer (automatic)	26.2	954.9	No
Female	0	No	No	10	Yes	Yes	Fiber optic	Yes	No	No	No	Yes	Yes	Month-to-month	Yes	Electronic check	98.7	973.25	Yes
Male	0	No	No	1	Yes	No	DSL	No	No	No	No	No	No	Month-to-month	Yes	Bank transfer (automatic)	43.85	43.85	No
Male	0	No	No	22	Yes	No	Fiber optic	No	No	No	No	No	No	Month-to-month	Yes	Mailed check	69.7	1490.4	No
Male	0	Yes	Yes	7	No	No phone service	DSL	Yes	Yes	Yes	No	No	No	Two year	No	Mailed check	38.55	280	No
Female	0	No	No	36	No	No phone service	DSL	Yes	Yes	Yes	Yes	No	Yes	Two year	Yes	Mailed check	53.1	1901.25	No
Female	0	Yes	Yes	34	Yes	No	No	No internet service	No internet service	No internet service	No internet service	No internet service	No internet service	Month-to-month	No	Mailed check	20.65	716.4	No
Male	0	Yes	Yes	72	Yes	Yes	DSL	Yes	Yes	Yes	No	No	No	Two year	No	Credit card (automatic)	64.45	4720	No
Male	0	Yes	Yes	36	Yes	Yes	No	No internet service	No internet service	No internet service	No internet service	No internet service	No internet service	Two year	No	Credit card (automatic)	25.1	930.95	No
Female	0	No	No	1	Yes	No	Fiber optic	No	No	Yes	No	No	No	Month-to-month	No	Electronic check	76.35	76.35	Yes
Female	0	No	No	23	Yes	Yes	Fiber optic	No	Yes	No	No	No	No	Month-to-month	Yes	Electronic check	79.15	1676.95	Yes
Male	1	Yes	No	32	Yes	Yes	Fiber optic	No	No	No	No	No	Yes	Month-to-month	Yes	Electronic check	85	2642.05	Yes
Female	0	Yes	Yes	71	Yes	Yes	Fiber optic	Yes	Yes	Yes	Yes	No	No	One year	Yes	Credit card (automatic)	95.15	6770.85	No
Female	1	No	No	23	Yes	Yes	Fiber optic	No	No	Yes	No	No	No	Month-to-month	Yes	Mailed check	79.35	1835.3	No
Male	0	Yes	No	17	Yes	No	Fiber optic	No	No	Yes	No	Yes	Yes	One year	Yes	Bank transfer (automatic)	96.65	1588.25	No
Male	0	No	No	1	Yes	No	DSL	No	No	Yes	Yes	Yes	Yes	Month-to-month	Yes	Electronic check	75.5	75.5	No
Male	0	Yes	Yes	12	Yes	No	No	No internet service	No internet service	No internet service	No internet service	No internet service	No internet service	Two year	No	Mailed check	19.7	258.35	No
Female	0	Yes	No	72	Yes	No	No	No internet service	No internet service	No internet service	No internet service	No internet service	No internet service	Two year	No	Credit card (automatic)	20.5	1502.25	No
Male	0	No	No	1	Yes	No	No	No internet service	No internet service	No internet service	No internet service	No internet service	No internet service	Month-to-month	No	Mailed check	19.2	19.2	No
Male	1	Yes	No	72	Yes	Yes	Fiber optic	No	Yes	No	No	Yes	Yes	Two year	No	Bank transfer (automatic)	98.35	6929.4	No
Male	0	Yes	Yes	60	Yes	Yes	Fiber optic	No	No	No	No	No	No	Month-to-month	No	Bank transfer (automatic)	74.35	4453.3	No
Female	0	Yes	Yes	61	No	No phone service	DSL	No	Yes	Yes	Yes	Yes	No	Two year	No	Credit card (automatic)	51.35	3244.4	No
Female	0	Yes	No	6	Yes	No	DSL	No	No	No	No	No	No	Month-to-month	No	Mailed check	45.65	323.45	No
Male	1	Yes	No	32	Yes	Yes	Fiber optic	No	No	No	No	No	Yes	Month-to-month	No	Electronic check	85.3	2661.1	Yes
Female	0	No	Yes	31	Yes	Yes	Fiber optic	No	No	No	No	Yes	No	Month-to-month	Yes	Credit card (automatic)	86.55	2697.4	Yes
Male	0	No	No	19	Yes	No	Fiber optic	No	Yes	No	No	No	No	Month-to-month	Yes	Credit card (automatic)	73.85	1424.5	Yes
Male	0	Yes	Yes	72	Yes	No	No	No internet service	No internet service	No internet service	No internet service	No internet service	No internet service	Two year	No	Bank transfer (automatic)	20.3	1401.15	No
Female	0	No	No	32	Yes	Yes	DSL	No	Yes	No	No	No	No	Month-to-month	Yes	Electronic check	54.2	1739.6	No
Male	0	Yes	No	65	Yes	Yes	Fiber optic	No	Yes	No	No	No	Yes	Month-to-month	Yes	Electronic check	90.65	5931	No
Female	0	Yes	Yes	45	No	No phone service	DSL	Yes	No	No	No	Yes	Yes	Month-to-month	Yes	Bank transfer (automatic)	50.9	2333.85	No
Male	0	No	No	42	Yes	Yes	No	No internet service	No internet service	No internet service	No internet service	No internet service	No internet service	One year	No	Electronic check	25.05	949.85	No
Male	0	No	No	8	Yes	Yes	Fiber optic	No	No	No	No	No	No	Month-to-month	Yes	Electronic check	74.85	572.45	No
Male	0	No	Yes	32	Yes	No	No	No internet service	No internet service	No internet service	No internet service	No internet service	No internet service	Two year	No	Mailed check	20.5	696.8	No
Female	1	Yes	No	22	Yes	Yes	DSL	Yes	Yes	No	Yes	No	No	Month-to-month	Yes	Mailed check	63.55	1381.8	No
Male	1	Yes	No	57	No	No phone service	DSL	No	No	No	No	Yes	Yes	Month-to-month	Yes	Electronic check	44.85	2572.95	Yes
Male	0	No	No	1	Yes	No	DSL	Yes	No	No	No	No	No	Month-to-month	No	Electronic check	47.95	47.95	No
Male	1	No	No	1	Yes	No	DSL	No	No	No	No	No	No	Month-to-month	No	Electronic check	45.1	45.1	Yes
Female	0	Yes	No	1	Yes	No	DSL	No	No	No	No	No	No	Month-to-month	Yes	Electronic check	45	45	No
Male	0	No	No	24	Yes	No	Fiber optic	No	No	No	Yes	Yes	Yes	Month-to-month	Yes	Electronic check	96	2122.45	Yes
Male	0	No	No	1	Yes	No	No	No internet service	No internet service	No internet service	No internet service	No internet service	No internet service	Month-to-month	No	Bank transfer (automatic)	20.05	20.05	Yes
Male	1	No	No	54	Yes	Yes	Fiber optic	No	Yes	No	No	No	Yes	Month-to-month	Yes	Electronic check	90.05	4931.8	No
Female	0	No	No	4	Yes	Yes	No	No internet service	No internet service	No internet service	No internet service	No internet service	No internet service	Two year	Yes	Credit card (automatic)	25.3	116.95	No
Male	0	Yes	Yes	65	Yes	Yes	Fiber optic	Yes	No	Yes	Yes	Yes	Yes	Two year	No	Bank transfer (automatic)	108.65	6937.95	Yes
Female	0	Yes	No	56	Yes	Yes	No	No internet service	No internet service	No internet service	No internet service	No internet service	No internet service	One year	No	Electronic check	24.3	1261.7	No
Male	0	No	No	45	Yes	No	DSL	Yes	No	Yes	No	Yes	Yes	Month-to-month	Yes	Electronic check	75.95	3273.8	No
Female	0	Yes	Yes	71	Yes	No	No	No internet service	No internet service	No internet service	No internet service	No internet service	No internet service	Two year	No	Credit card (automatic)	19.7	1415.85	No
Male	0	Yes	No	59	Yes	No	DSL	Yes	Yes	Yes	No	Yes	No	One year	No	Credit card (automatic)	66.4	3958.2	No
Male	0	No	No	69	No	No phone service	DSL	No	Yes	Yes	No	No	No	One year	Yes	Bank transfer (automatic)	35.75	2492.25	No
Male	0	No	No	19	Yes	No	No	No internet service	No internet service	No internet service	No internet service	No internet service	No internet service	One year	No	Mailed check	18.8	279.2	No
Female	0	Yes	Yes	55	Yes	No	No	No internet service	No internet service	No internet service	No internet service	No internet service	No internet service	Two year	No	Credit card (automatic)	19.4	1083	No
Female	0	No	No	38	Yes	No	No	No internet service	No internet service	No internet service	No internet service	No internet service	No internet service	One year	No	Mailed check	19.3	755.5	No
Male	0	No	No	10	Yes	No	DSL	No	No	No	No	No	No	Month-to-month	Yes	Electronic check	45.55	402.6	Yes
Female	1	Yes	No	47	Yes	Yes	DSL	Yes	Yes	Yes	No	No	No	Month-to-month	Yes	Credit card (automatic)	67.45	3252	No
Female	0	Yes	No	2	No	No phone service	DSL	No	No	No	No	No	Yes	Month-to-month	Yes	Electronic check	35.1	68.75	Yes
Male	0	No	No	1	Yes	No	DSL	No	No	No	No	No	No	Month-to-month	No	Credit card (automatic)	46.2	46.2	Yes
Female	0	No	No	1	Yes	No	DSL	No	No	No	No	No	No	Month-to-month	No	Electronic check	45.15	45.15	Yes
Male	1	No	No	1	No	No phone service	DSL	No	Yes	Yes	No	No	Yes	Month-to-month	Yes	Electronic check	43.3	43.3	Yes
Male	0	Yes	Yes	46	Yes	No	No	No internet service	No internet service	No internet service	No internet service	No internet service	No internet service	Two year	Yes	Mailed check	20.1	936.85	No
Female	1	No	No	38	Yes	No	DSL	Yes	Yes	No	No	No	No	Month-to-month	Yes	Credit card (automatic)	57.15	2250.65	Yes
Female	0	Yes	No	65	Yes	No	DSL	Yes	No	Yes	Yes	No	No	Two year	No	Credit card (automatic)	58.9	3857.1	No
Female	0	Yes	No	19	Yes	No	Fiber optic	Yes	No	No	No	No	No	Month-to-month	Yes	Electronic check	73.2	1441.1	Yes
Male	0	No	No	52	Yes	No	Fiber optic	No	Yes	No	No	No	Yes	Month-to-month	Yes	Electronic check	85.35	4338.6	Yes
Male	0	Yes	Yes	71	Yes	No	No	No internet service	No internet service	No internet service	No internet service	No internet service	No internet service	Two year	No	Mailed check	19.45	1378.45	No
Female	0	No	No	1	Yes	No	DSL	No	No	No	No	No	No	Month-to-month	No	Mailed check	45.95	45.95	Yes
Female	1	No	No	52	No	No phone service	DSL	No	Yes	Yes	Yes	Yes	No	Month-to-month	Yes	Electronic check	50.5	2566.3	No
Male	0	Yes	No	6	Yes	Yes	No	No internet service	No internet service	No internet service	No internet service	No internet service	No internet service	One year	No	Mailed check	25.1	171	No
Female	1	Yes	No	26	Yes	No	DSL	No	No	Yes	No	No	Yes	One year	No	Mailed check	60.7	1597.4	No
Male	1	No	No	48	Yes	Yes	Fiber optic	No	Yes	No	No	Yes	Yes	One year	Yes	Electronic check	99	4744.35	No
Female	0	Yes	Yes	64	Yes	Yes	Fiber optic	Yes	No	No	Yes	Yes	Yes	One year	Yes	Bank transfer (automatic)	104.4	6721.6	No
Female	0	No	No	3	Yes	No	Fiber optic	No	Yes	No	No	Yes	No	Month-to-month	No	Electronic check	83.75	247.25	Yes
Male	0	No	No	1	Yes	No	DSL	No	No	No	No	No	No	Month-to-month	Yes	Bank transfer (automatic)	44.05	44.05	No
Male	0	Yes	Yes	72	Yes	Yes	No	No internet service	No internet service	No internet service	No internet service	No internet service	No internet service	Two year	No	Credit card (automatic)	24.1	1734.65	No
Male	0	No	No	1	Yes	No	DSL	No	No	No	No	No	No	Month-to-month	Yes	Mailed check	45.55	45.55	No
Female	0	Yes	Yes	51	Yes	Yes	Fiber optic	Yes	Yes	No	No	No	Yes	Month-to-month	Yes	Electronic check	93.8	4539.35	No
Female	0	Yes	Yes	41	Yes	No	No	No internet service	No internet service	No internet service	No internet service	No internet service	No internet service	Two year	No	Bank transfer (automatic)	19.7	804.25	No
Female	0	Yes	Yes	72	Yes	No	DSL	Yes	Yes	Yes	No	Yes	No	Two year	Yes	Credit card (automatic)	70.65	5011.15	No
Female	0	Yes	No	43	Yes	Yes	DSL	Yes	Yes	No	Yes	Yes	Yes	Two year	No	Credit card (automatic)	86.45	3574.5	No
Male	0	Yes	No	72	Yes	Yes	Fiber optic	Yes	Yes	Yes	Yes	Yes	Yes	Two year	Yes	Credit card (automatic)	114.1	8086.4	No
Male	0	Yes	No	47	Yes	Yes	Fiber optic	No	No	No	No	Yes	Yes	One year	Yes	Credit card (automatic)	95.2	4563	No
Male	0	No	No	72	Yes	Yes	DSL	Yes	Yes	Yes	Yes	Yes	Yes	Two year	No	Credit card (automatic)	88.55	6362.35	No
Male	0	No	No	3	Yes	No	No	No internet service	No internet service	No internet service	No internet service	No internet service	No internet service	Month-to-month	Yes	Credit card (automatic)	20.75	67.1	No
Male	0	No	No	1	Yes	No	Fiber optic	No	No	No	No	No	No	Month-to-month	Yes	Electronic check	70.05	70.05	Yes
Male	0	No	No	2	Yes	Yes	Fiber optic	No	No	No	No	No	Yes	Month-to-month	Yes	Electronic check	86	165.45	Yes
Male	0	No	No	26	No	No phone service	DSL	Yes	Yes	No	No	No	Yes	Month-to-month	Yes	Bank transfer (automatic)	44.65	1156.55	No
Male	0	Yes	Yes	29	Yes	No	DSL	Yes	No	No	No	No	Yes	Month-to-month	Yes	Mailed check	60.2	1834.15	No
Female	1	Yes	No	35	Yes	Yes	Fiber optic	Yes	Yes	No	Yes	Yes	No	Month-to-month	Yes	Bank transfer (automatic)	100.5	3653.35	Yes
Male	0	No	No	27	Yes	No	DSL	Yes	Yes	No	No	No	No	One year	No	Bank transfer (automatic)	55.45	1477.65	No
Male	0	Yes	Yes	24	Yes	No	DSL	Yes	Yes	No	Yes	No	Yes	Month-to-month	Yes	Credit card (automatic)	70.3	1706.45	No
Male	0	Yes	Yes	67	Yes	No	DSL	Yes	No	Yes	Yes	No	No	Two year	Yes	Bank transfer (automatic)	60.4	3953.7	No
Female	0	No	No	16	Yes	Yes	Fiber optic	No	No	No	No	No	No	Month-to-month	No	Electronic check	72.65	1194.3	Yes
Female	0	No	No	23	Yes	No	DSL	No	Yes	Yes	No	No	No	One year	No	Bank transfer (automatic)	55.8	1327.85	No
Male	0	No	No	14	No	No phone service	DSL	No	Yes	No	No	No	No	Month-to-month	Yes	Mailed check	31.1	419.7	No
Female	0	Yes	Yes	1	Yes	No	No	No internet service	No internet service	No internet service	No internet service	No internet service	No internet service	Month-to-month	Yes	Electronic check	21	21	Yes
Female	1	No	No	1	Yes	No	DSL	No	No	No	No	No	No	Month-to-month	No	Mailed check	45.1	45.1	Yes
Male	1	No	No	4	No	No phone service	DSL	No	Yes	No	No	Yes	Yes	Month-to-month	Yes	Credit card (automatic)	50.95	207.35	No
Male	0	No	Yes	16	Yes	Yes	DSL	Yes	Yes	No	No	No	Yes	Month-to-month	Yes	Electronic check	69.1	1083.7	No
Female	0	Yes	No	46	No	No phone service	DSL	No	No	No	No	Yes	Yes	Month-to-month	Yes	Electronic check	43.95	2007.85	No
Male	0	No	Yes	68	Yes	Yes	DSL	Yes	Yes	No	Yes	Yes	Yes	Two year	Yes	Bank transfer (automatic)	86.5	5882.75	No
Male	0	No	No	38	Yes	Yes	DSL	Yes	Yes	Yes	Yes	No	No	Month-to-month	No	Electronic check	69.95	2657.55	No
Male	1	Yes	No	30	Yes	No	DSL	No	Yes	No	No	No	No	Month-to-month	Yes	Bank transfer (automatic)	50.4	1527.5	Yes
Female	1	No	No	5	Yes	No	Fiber optic	No	No	No	No	No	Yes	Month-to-month	No	Electronic check	78.95	378.4	Yes
Male	0	No	No	17	Yes	No	Fiber optic	No	Yes	Yes	No	No	Yes	Month-to-month	Yes	Credit card (automatic)	90.95	1612.2	No
Male	0	Yes	Yes	4	Yes	No	No	No internet service	No internet service	No internet service	No internet service	No internet service	No internet service	Two year	No	Mailed check	19.9	76.65	No
Female	0	No	No	12	Yes	No	No	No internet service	No internet service	No internet service	No internet service	No internet service	No internet service	One year	No	Electronic check	20.15	260.7	No
Male	0	Yes	Yes	72	Yes	Yes	DSL	Yes	Yes	Yes	Yes	Yes	Yes	Two year	Yes	Credit card (automatic)	90.6	6441.85	No
Male	0	No	No	3	Yes	No	Fiber optic	No	No	No	No	Yes	Yes	Month-to-month	Yes	Electronic check	92	266.8	No
Male	0	No	No	56	Yes	Yes	Fiber optic	No	Yes	No	Yes	No	Yes	Month-to-month	Yes	Electronic check	94.45	5124.6	Yes
Female	0	No	No	41	Yes	Yes	No	No internet service	No internet service	No internet service	No internet service	No internet service	No internet service	One year	Yes	Mailed check	24.85	962.25	No
Male	0	No	No	40	No	No phone service	DSL	No	Yes	No	Yes	No	No	One year	No	Credit card (automatic)	36	1382.9	No
Female	0	No	No	7	Yes	No	DSL	Yes	Yes	No	Yes	Yes	Yes	Month-to-month	Yes	Electronic check	78.5	571.05	No
Male	0	No	No	69	Yes	No	No	No internet service	No internet service	No internet service	No internet service	No internet service	No internet service	Two year	No	Credit card (automatic)	19.95	1399.35	No
Male	0	Yes	Yes	7	Yes	No	No	No internet service	No internet service	No internet service	No internet service	No internet service	No internet service	One year	No	Mailed check	20.65	150	No
Female	0	Yes	Yes	5	No	No phone service	DSL	No	Yes	No	No	No	No	Month-to-month	Yes	Electronic check	30.5	167.2	No
Female	0	Yes	Yes	72	Yes	Yes	Fiber optic	Yes	Yes	Yes	Yes	Yes	No	Two year	No	Credit card (automatic)	106.1	7657.4	No
Male	0	Yes	Yes	44	Yes	No	No	No internet service	No internet service	No internet service	No internet service	No internet service	No internet service	One year	Yes	Bank transfer (automatic)	20.5	865.05	No
Female	0	No	No	65	Yes	Yes	Fiber optic	No	Yes	Yes	No	Yes	No	One year	Yes	Electronic check	95.5	6153.85	No
Female	0	No	No	3	Yes	Yes	DSL	No	No	No	Yes	Yes	No	Month-to-month	No	Electronic check	64.6	174.2	No
Male	0	No	No	24	Yes	No	DSL	No	No	No	Yes	No	No	Month-to-month	Yes	Credit card (automatic)	51.1	1269.6	No
Female	0	No	No	44	Yes	Yes	Fiber optic	No	Yes	Yes	No	No	No	Month-to-month	Yes	Bank transfer (automatic)	84.8	3862.55	Yes
Female	1	Yes	No	72	Yes	Yes	DSL	Yes	Yes	Yes	Yes	Yes	Yes	Two year	No	Credit card (automatic)	89.1	6352.4	No
Male	0	No	No	24	Yes	No	DSL	Yes	No	No	Yes	No	No	Month-to-month	No	Electronic check	54.95	1348.5	No
Male	0	No	No	1	Yes	No	DSL	No	No	Yes	No	No	No	Month-to-month	No	Mailed check	50.9	50.9	Yes
Male	0	Yes	No	22	Yes	No	No	No internet service	No internet service	No internet service	No internet service	No internet service	No internet service	Month-to-month	Yes	Bank transfer (automatic)	20.45	471.55	No
Male	0	Yes	Yes	70	Yes	Yes	DSL	No	Yes	Yes	Yes	Yes	Yes	Two year	Yes	Credit card (automatic)	85.95	5931.75	No
Male	0	Yes	Yes	25	Yes	Yes	DSL	No	No	No	No	Yes	No	Month-to-month	No	Electronic check	60.35	1404.65	No
Male	0	Yes	Yes	37	Yes	No	No	No internet service	No internet service	No internet service	No internet service	No internet service	No internet service	Two year	No	Bank transfer (automatic)	19.8	726.1	No
Female	1	Yes	Yes	22	Yes	Yes	Fiber optic	No	No	No	No	Yes	No	Month-to-month	No	Bank transfer (automatic)	85.35	1961.6	No
Female	0	Yes	Yes	59	Yes	Yes	DSL	No	No	Yes	Yes	Yes	No	Two year	Yes	Bank transfer (automatic)	72.1	4194.85	No
Male	0	Yes	Yes	49	Yes	Yes	Fiber optic	No	No	Yes	No	Yes	Yes	Month-to-month	Yes	Electronic check	99.8	4872.45	Yes
Male	0	Yes	Yes	47	Yes	Yes	Fiber optic	No	No	Yes	Yes	Yes	Yes	Month-to-month	Yes	Bank transfer (automatic)	107.35	5118.95	Yes
Female	0	Yes	Yes	31	Yes	No	No	No internet service	No internet service	No internet service	No internet service	No internet service	No internet service	Month-to-month	Yes	Mailed check	19.55	658.95	Yes
Male	0	Yes	Yes	1	Yes	No	Fiber optic	No	No	No	No	No	Yes	Month-to-month	Yes	Electronic check	81.05	81.05	No
Male	0	No	No	3	Yes	No	No	No internet service	No internet service	No internet service	No internet service	No internet service	No internet service	Month-to-month	Yes	Electronic check	20.5	76.95	No
Female	0	Yes	No	53	Yes	Yes	Fiber optic	No	Yes	Yes	Yes	Yes	Yes	One year	Yes	Bank transfer (automatic)	111.8	5809.75	No
Male	0	No	No	1	Yes	No	No	No internet service	No internet service	No internet service	No internet service	No internet service	No internet service	Month-to-month	No	Mailed check	20.2	20.2	No
Male	0	No	No	20	Yes	No	No	No internet service	No internet service	No internet service	No internet service	No internet service	No internet service	One year	Yes	Mailed check	19.7	415.9	No
Female	0	No	No	3	Yes	No	Fiber optic	Yes	Yes	No	No	No	No	Month-to-month	Yes	Electronic check	79.1	246.5	Yes
Female	0	No	No	51	Yes	No	No	No internet service	No internet service	No internet service	No internet service	No internet service	No internet service	One year	Yes	Bank transfer (automatic)	19.85	996.95	No
Female	0	Yes	No	51	Yes	No	DSL	Yes	Yes	No	Yes	No	No	One year	Yes	Bank transfer (automatic)	60.5	3145.15	No
Female	0	Yes	Yes	13	Yes	No	No	No internet service	No internet service	No internet service	No internet service	No internet service	No internet service	Two year	No	Mailed check	19.55	265.3	No
Female	0	No	No	1	Yes	No	No	No internet service	No internet service	No internet service	No internet service	No internet service	No internet service	Month-to-month	No	Mailed check	20.9	20.9	No
Male	0	No	Yes	1	Yes	No	No	No internet service	No internet service	No internet service	No internet service	No internet service	No internet service	Month-to-month	Yes	Mailed check	21.05	21.05	No
Male	0	No	No	63	Yes	Yes	DSL	Yes	Yes	Yes	Yes	No	No	One year	No	Electronic check	71.5	4576.3	No
Male	0	No	No	3	Yes	No	DSL	No	No	No	No	No	Yes	Month-to-month	No	Mailed check	54.65	189.1	No
Male	0	No	No	46	Yes	No	No	No internet service	No internet service	No internet service	No internet service	No internet service	No internet service	Two year	No	Credit card (automatic)	19.2	908.15	No
Male	0	No	No	1	Yes	Yes	DSL	No	No	No	No	No	No	Month-to-month	Yes	Credit card (automatic)	49.8	49.8	No
Male	0	No	Yes	8	No	No phone service	DSL	No	No	No	No	No	No	Month-to-month	No	Mailed check	25.5	215.2	Yes
Female	0	Yes	Yes	71	Yes	No	No	No internet service	No internet service	No internet service	No internet service	No internet service	No internet service	Two year	No	Bank transfer (automatic)	20.5	1500.95	No
Male	0	Yes	Yes	55	Yes	Yes	Fiber optic	No	No	Yes	No	Yes	No	Month-to-month	Yes	Credit card (automatic)	90.4	5099.15	No
Female	0	No	No	70	Yes	Yes	Fiber optic	No	Yes	Yes	Yes	No	No	One year	Yes	Bank transfer (automatic)	90.25	6385.95	No
Female	0	No	No	2	Yes	No	Fiber optic	No	No	No	No	No	Yes	Month-to-month	No	Electronic check	80.75	159.45	Yes
Male	0	Yes	Yes	67	Yes	Yes	Fiber optic	Yes	No	No	Yes	Yes	Yes	Two year	No	Bank transfer (automatic)	104.6	6885.75	No
Male	0	Yes	No	65	Yes	Yes	Fiber optic	No	Yes	No	No	Yes	No	Month-to-month	Yes	Bank transfer (automatic)	91.85	5940.85	Yes
Male	0	Yes	No	14	Yes	No	DSL	No	No	Yes	No	No	No	Month-to-month	No	Credit card (automatic)	50.2	668.85	No
Female	0	Yes	Yes	20	Yes	Yes	Fiber optic	No	No	Yes	Yes	No	Yes	Month-to-month	Yes	Bank transfer (automatic)	95.5	1916.2	No
Male	0	No	Yes	1	Yes	No	Fiber optic	No	Yes	No	No	No	No	Month-to-month	Yes	Electronic check	75.35	75.35	Yes
Male	0	No	No	1	Yes	Yes	Fiber optic	No	No	No	No	No	No	Month-to-month	Yes	Electronic check	75.45	75.45	Yes
Female	0	Yes	Yes	49	Yes	Yes	Fiber optic	No	No	No	No	Yes	Yes	Month-to-month	Yes	Bank transfer (automatic)	95.4	4613.95	No
Female	0	No	No	72	Yes	Yes	Fiber optic	Yes	Yes	Yes	No	Yes	No	Two year	Yes	Bank transfer (automatic)	101.3	7261.25	No
Female	0	Yes	No	46	Yes	Yes	DSL	Yes	No	No	No	No	No	Month-to-month	No	Electronic check	53.1	2459.8	No
Male	0	No	No	24	Yes	Yes	Fiber optic	No	Yes	Yes	No	No	No	Month-to-month	Yes	Bank transfer (automatic)	84.85	2048.8	No
Female	0	Yes	Yes	5	No	No phone service	DSL	No	Yes	No	Yes	No	No	Month-to-month	No	Electronic check	34.25	163.55	No
Female	0	Yes	Yes	33	Yes	Yes	Fiber optic	No	Yes	Yes	Yes	No	No	Month-to-month	No	Credit card (automatic)	88.6	2888.7	No
Female	0	No	No	42	Yes	Yes	DSL	Yes	Yes	No	No	No	No	One year	Yes	Bank transfer (automatic)	60.15	2421.6	No
Male	0	No	No	23	Yes	No	Fiber optic	Yes	No	Yes	No	Yes	Yes	One year	Yes	Credit card (automatic)	99.95	2292.75	No
Male	0	No	No	8	Yes	No	Fiber optic	No	No	No	No	No	No	Month-to-month	No	Bank transfer (automatic)	70.7	553.4	No
Male	0	No	No	66	Yes	No	DSL	Yes	Yes	No	No	No	No	One year	Yes	Mailed check	54.8	3465.7	No
Male	0	No	No	24	Yes	No	DSL	Yes	No	No	No	No	No	Month-to-month	Yes	Bank transfer (automatic)	49.55	1210.4	Yes
Male	1	No	No	24	Yes	Yes	DSL	No	Yes	No	No	No	No	Month-to-month	No	Credit card (automatic)	54.8	1291.3	No
Male	0	No	No	69	Yes	Yes	DSL	Yes	Yes	Yes	Yes	No	Yes	One year	Yes	Credit card (automatic)	78.6	5356.45	Yes
Female	0	No	No	53	Yes	No	Fiber optic	No	Yes	Yes	No	Yes	Yes	One year	Yes	Mailed check	100.3	5200.8	No
Female	0	No	No	60	No	No phone service	DSL	Yes	No	Yes	No	Yes	Yes	Two year	No	Electronic check	53.6	3237.05	No
Female	0	Yes	No	7	Yes	No	Fiber optic	No	No	No	No	Yes	No	Month-to-month	Yes	Electronic check	81.1	576.65	Yes
Female	0	No	No	20	Yes	No	No	No internet service	No internet service	No internet service	No internet service	No internet service	No internet service	One year	Yes	Credit card (automatic)	19.35	433.75	No
Female	0	Yes	Yes	23	Yes	Yes	Fiber optic	No	No	No	No	No	Yes	Month-to-month	No	Electronic check	85.6	1868.4	No
Male	0	Yes	Yes	72	Yes	No	DSL	Yes	No	Yes	Yes	Yes	Yes	Two year	Yes	Electronic check	80.8	5728.55	No
Male	0	Yes	No	11	Yes	Yes	Fiber optic	No	No	No	No	No	No	Month-to-month	Yes	Electronic check	74.95	825.7	Yes
Male	0	No	No	21	Yes	No	No	No internet service	No internet service	No internet service	No internet service	No internet service	No internet service	Two year	No	Mailed check	19.6	390.4	No
Male	1	No	No	1	Yes	Yes	Fiber optic	No	No	No	No	Yes	Yes	Month-to-month	Yes	Electronic check	93.55	93.55	Yes
Male	1	No	No	31	Yes	Yes	Fiber optic	No	Yes	No	No	Yes	No	Month-to-month	Yes	Electronic check	90.7	2845.15	No
Female	0	No	No	57	Yes	No	DSL	No	Yes	Yes	Yes	Yes	No	Two year	No	Mailed check	69.75	3894.4	No
Female	0	Yes	Yes	45	Yes	No	No	No internet service	No internet service	No internet service	No internet service	No internet service	No internet service	Two year	Yes	Bank transfer (automatic)	20	886.4	No
Male	0	No	No	10	Yes	Yes	Fiber optic	No	Yes	Yes	No	No	Yes	Month-to-month	Yes	Electronic check	95.25	1021.55	No
Female	0	Yes	No	58	Yes	Yes	Fiber optic	No	No	Yes	Yes	Yes	Yes	Month-to-month	Yes	Credit card (automatic)	102.1	5885.4	Yes
Male	0	No	Yes	14	Yes	No	No	No internet service	No internet service	No internet service	No internet service	No internet service	No internet service	Month-to-month	No	Mailed check	19.95	268.4	No
Male	0	Yes	No	27	Yes	Yes	DSL	Yes	No	No	Yes	Yes	Yes	One year	No	Mailed check	80.85	2204.35	No
Female	0	Yes	Yes	14	Yes	Yes	Fiber optic	No	Yes	No	No	No	Yes	Month-to-month	Yes	Bank transfer (automatic)	90.9	1259	Yes
Female	0	Yes	Yes	12	No	No phone service	DSL	No	Yes	No	No	No	No	Month-to-month	No	Mailed check	29.2	309.1	Yes
Female	0	Yes	Yes	69	Yes	Yes	Fiber optic	No	Yes	No	Yes	No	Yes	Two year	Yes	Bank transfer (automatic)	93.3	6398.05	No
Female	0	Yes	Yes	25	Yes	No	Fiber optic	No	Yes	Yes	No	Yes	No	Month-to-month	Yes	Bank transfer (automatic)	89.15	2257.75	Yes
Male	1	Yes	No	58	Yes	Yes	Fiber optic	Yes	Yes	Yes	No	Yes	Yes	One year	Yes	Electronic check	108.85	6287.25	Yes
Female	0	Yes	Yes	35	No	No phone service	DSL	Yes	No	No	Yes	Yes	No	Two year	Yes	Credit card (automatic)	46.35	1662.05	No
Female	1	No	No	16	Yes	Yes	Fiber optic	No	No	No	No	Yes	No	Month-to-month	Yes	Electronic check	84.75	1350.15	Yes
Male	0	Yes	Yes	45	Yes	Yes	DSL	No	Yes	Yes	No	Yes	Yes	One year	No	Credit card (automatic)	78.75	3600.65	No
Female	0	No	No	17	Yes	No	Fiber optic	No	Yes	No	No	Yes	No	Month-to-month	Yes	Electronic check	83.55	1329.15	No
Female	0	Yes	Yes	1	Yes	No	DSL	No	No	No	No	No	No	Month-to-month	Yes	Electronic check	45.7	45.7	Yes
Male	0	No	No	22	Yes	No	No	No internet service	No internet service	No internet service	No internet service	No internet service	No internet service	One year	No	Mailed check	19.6	422.5	No
Female	1	No	No	1	Yes	No	Fiber optic	No	No	No	No	No	No	Month-to-month	Yes	Electronic check	69.95	69.95	Yes
Male	0	Yes	Yes	67	Yes	No	DSL	Yes	No	Yes	Yes	No	Yes	Two year	No	Mailed check	67.85	4627.65	No
Female	0	Yes	Yes	67	Yes	Yes	Fiber optic	No	No	Yes	Yes	Yes	Yes	Two year	Yes	Bank transfer (automatic)	105.65	6717.9	No
Female	0	Yes	No	2	No	No phone service	DSL	No	No	No	No	Yes	Yes	Month-to-month	No	Electronic check	44.6	97.1	Yes
[truncated: 5,044 more rows]
