# Supplementary material for: Optimized customer churn prediction using tabular generative adversarial network (GAN)-based hybrid sampling method and cost-sensitive learning
Source: PeerJ Comput Sci. 2025 Jun 19;11:e2949. doi: 10.7717/peerj-cs.2949 (PMC12193428; doi:10.7717/peerj-cs.2949)
Supplement: Supplemental Information 3 [file peerj-cs-11-2949-s003.zip › dataset/telco 2.csv]

state	account_length	area_code	international_plan	voice_mail_plan	number_vmail_messages	total_day_minutes	total_day_calls	total_day_charge	total_eve_minutes	total_eve_calls	total_eve_charge	total_night_minutes	total_night_calls	total_night_charge	total_intl_minutes	total_intl_calls	total_intl_charge	number_customer_service_calls	churn
OH	107	area_code_415	no	yes	26	161.6	123	27.47	195.5	103	16.62	254.4	103	11.45	13.7	3	3.7	1	no
NJ	137	area_code_415	no	no	0	243.4	114	41.38	121.2	110	10.3	162.6	104	7.32	12.2	5	3.29	0	no
OH	84	area_code_408	yes	no	0	299.4	71	50.9	61.9	88	5.26	196.9	89	8.86	6.6	7	1.78	2	no
OK	75	area_code_415	yes	no	0	166.7	113	28.34	148.3	122	12.61	186.9	121	8.41	10.1	3	2.73	3	no
MA	121	area_code_510	no	yes	24	218.2	88	37.09	348.5	108	29.62	212.6	118	9.57	7.5	7	2.03	3	no
MO	147	area_code_415	yes	no	0	157.0	79	26.69	103.1	94	8.76	211.8	96	9.53	7.1	6	1.92	0	no
LA	117	area_code_408	no	no	0	184.5	97	31.37	351.6	80	29.89	215.8	90	9.71	8.7	4	2.35	1	no
WV	141	area_code_415	yes	yes	37	258.6	84	43.96	222.0	111	18.87	326.4	97	14.69	11.2	5	3.02	0	no
IN	65	area_code_415	no	no	0	129.1	137	21.95	228.5	83	19.42	208.8	111	9.4	12.7	6	3.43	4	yes
RI	74	area_code_415	no	no	0	187.7	127	31.91	163.4	148	13.89	196.0	94	8.82	9.1	5	2.46	0	no
IA	168	area_code_408	no	no	0	128.8	96	21.9	104.9	71	8.92	141.1	128	6.35	11.2	2	3.02	1	no
MT	95	area_code_510	no	no	0	156.6	88	26.62	247.6	75	21.05	192.3	115	8.65	12.3	5	3.32	3	no
NY	161	area_code_415	no	no	0	332.9	67	56.59	317.8	97	27.01	160.6	128	7.23	5.4	9	1.46	4	yes
ID	85	area_code_408	no	yes	27	196.4	139	33.39	280.9	90	23.88	89.3	75	4.02	13.8	4	3.73	1	no
VA	76	area_code_510	no	yes	33	189.7	66	32.25	212.8	65	18.09	165.7	108	7.46	10.0	5	2.7	1	no
TX	73	area_code_415	no	no	0	224.4	90	38.15	159.5	88	13.56	192.8	74	8.68	13.0	2	3.51	1	no
FL	147	area_code_415	no	no	0	155.1	117	26.37	239.7	93	20.37	208.8	133	9.4	10.6	4	2.86	0	no
CO	77	area_code_408	no	no	0	62.4	89	10.61	169.9	121	14.44	209.6	64	9.43	5.7	6	1.54	5	yes
AZ	130	area_code_415	no	no	0	183.0	112	31.11	72.9	99	6.2	181.8	78	8.18	9.5	19	2.57	0	no
SC	111	area_code_415	no	no	0	110.4	103	18.77	137.3	102	11.67	189.6	105	8.53	7.7	6	2.08	2	no
VA	132	area_code_510	no	no	0	81.1	86	13.79	245.2	72	20.84	237.0	115	10.67	10.3	2	2.78	0	no
WY	57	area_code_408	no	yes	39	213.0	115	36.21	191.1	112	16.24	182.7	115	8.22	9.5	3	2.57	0	no
MT	54	area_code_408	no	no	0	134.3	73	22.83	155.5	100	13.22	102.1	68	4.59	14.7	4	3.97	3	no
MO	20	area_code_415	no	no	0	190.0	109	32.3	258.2	84	21.95	181.5	102	8.17	6.3	6	1.7	0	no
HI	49	area_code_510	no	no	0	119.3	117	20.28	215.1	109	18.28	178.7	90	8.04	11.1	1	3.0	1	no
NH	75	area_code_510	no	no	0	226.1	105	38.44	201.5	107	17.13	246.2	98	11.08	10.3	5	2.78	1	no
AZ	12	area_code_408	no	no	0	249.6	118	42.43	252.4	119	21.45	280.2	90	12.61	11.8	3	3.19	1	yes
OK	57	area_code_408	no	yes	25	176.8	94	30.06	195.0	75	16.58	213.5	116	9.61	8.3	4	2.24	0	no
AK	36	area_code_408	no	yes	30	146.3	128	24.87	162.5	80	13.81	129.3	109	5.82	14.5	6	3.92	0	no
MA	78	area_code_415	no	no	0	130.8	64	22.24	223.7	116	19.01	227.8	108	10.25	10.0	5	2.7	1	no
AK	136	area_code_415	yes	yes	33	203.9	106	34.66	187.6	99	15.95	101.7	107	4.58	10.5	6	2.84	3	no
GA	98	area_code_408	no	no	0	126.3	102	21.47	166.8	85	14.18	187.8	135	8.45	9.4	2	2.54	3	no
MD	135	area_code_408	yes	yes	41	173.1	85	29.43	203.9	107	17.33	122.2	78	5.5	14.6	15	3.94	0	yes
AR	34	area_code_510	no	no	0	124.8	82	21.22	282.2	98	23.99	311.5	78	14.02	10.0	4	2.7	2	no
ID	160	area_code_415	no	no	0	85.8	77	14.59	165.3	110	14.05	178.5	92	8.03	9.2	4	2.48	3	no
WI	64	area_code_510	no	no	0	154.0	67	26.18	225.8	118	19.19	265.3	86	11.94	3.5	3	0.95	1	no
OR	59	area_code_408	no	yes	28	120.9	97	20.55	213.0	92	18.11	163.1	116	7.34	8.5	5	2.3	2	no
MI	65	area_code_415	no	no	0	211.3	120	35.92	162.6	122	13.82	134.7	118	6.06	13.2	5	3.56	3	no
DE	142	area_code_408	no	no	0	187.0	133	31.79	134.6	74	11.44	242.2	127	10.9	7.4	5	2.0	2	no
WY	97	area_code_415	no	yes	24	133.2	135	22.64	217.2	58	18.46	70.6	79	3.18	11.0	3	2.97	1	no
IA	52	area_code_408	no	no	0	191.9	108	32.62	269.8	96	22.93	236.8	87	10.66	7.8	5	2.11	3	no
IN	60	area_code_408	no	no	0	220.6	57	37.5	211.1	115	17.94	249.0	129	11.21	6.8	3	1.84	1	no
VA	10	area_code_408	no	no	0	186.1	112	31.64	190.2	66	16.17	282.8	57	12.73	11.4	6	3.08	2	no
UT	96	area_code_415	no	no	0	160.2	117	27.23	267.5	67	22.74	228.5	68	10.28	9.3	5	2.51	2	no
IN	81	area_code_408	no	no	0	175.5	67	29.84	249.3	85	21.19	270.2	98	12.16	10.2	3	2.75	1	no
CO	141	area_code_415	no	no	0	126.9	98	21.57	180.0	62	15.3	140.8	128	6.34	8.0	2	2.16	1	no
CO	121	area_code_408	no	yes	30	198.4	129	33.73	75.3	77	6.4	181.2	77	8.15	5.8	3	1.57	3	yes
OK	125	area_code_408	no	no	0	229.3	103	38.98	177.4	126	15.08	189.3	95	8.52	12.0	8	3.24	1	no
ID	174	area_code_408	no	no	0	192.1	97	32.66	169.9	94	14.44	166.6	54	7.5	11.4	4	3.08	1	no
CA	116	area_code_415	no	yes	34	268.6	83	45.66	178.2	142	15.15	166.3	106	7.48	11.6	3	3.13	2	no
SD	149	area_code_408	no	yes	28	180.7	92	30.72	187.8	64	15.96	265.5	53	11.95	12.6	3	3.4	3	no
NC	38	area_code_408	no	no	0	131.2	98	22.3	162.9	97	13.85	159.0	106	7.15	8.2	6	2.21	2	no
WA	40	area_code_415	no	yes	41	148.1	74	25.18	169.5	88	14.41	214.1	102	9.63	6.2	5	1.67	2	no
WY	43	area_code_415	yes	no	0	251.5	105	42.76	212.8	104	18.09	157.8	67	7.1	9.3	4	2.51	0	no
MN	113	area_code_408	yes	no	0	125.2	93	21.28	206.4	119	17.54	129.3	139	5.82	8.3	8	2.24	0	no
UT	126	area_code_408	no	no	0	211.6	70	35.97	216.9	80	18.44	153.5	60	6.91	7.8	1	2.11	1	no
TX	150	area_code_510	no	no	0	178.9	101	30.41	169.1	110	14.37	148.6	100	6.69	13.8	3	3.73	4	yes
NJ	138	area_code_408	no	no	0	241.8	93	41.11	170.5	83	14.49	295.3	104	13.29	11.8	7	3.19	3	no
MN	162	area_code_510	no	yes	46	224.9	97	38.23	188.2	84	16.0	254.6	61	11.46	12.1	2	3.27	0	no
NM	147	area_code_510	no	no	0	248.6	83	42.26	148.9	85	12.66	172.5	109	7.76	8.0	4	2.16	3	no
NV	90	area_code_415	no	no	0	203.4	146	34.58	226.7	117	19.27	152.4	105	6.86	7.3	4	1.97	1	no
HI	85	area_code_415	no	no	0	235.8	109	40.09	157.2	94	13.36	188.2	99	8.47	12.0	3	3.24	0	no
MN	50	area_code_415	no	no	0	157.1	90	26.71	223.3	72	18.98	181.4	111	8.16	6.1	2	1.65	1	no
DC	82	area_code_415	no	no	0	300.3	109	51.05	181.0	100	15.39	270.1	73	12.15	11.7	4	3.16	0	yes
NY	144	area_code_408	no	no	0	61.6	117	10.47	77.1	85	6.55	173.0	99	7.79	8.2	7	2.21	4	yes
MN	46	area_code_415	no	no	0	214.1	72	36.4	164.4	104	13.97	177.5	113	7.99	8.2	3	2.21	2	no
MD	70	area_code_408	no	no	0	170.2	98	28.93	155.2	102	13.19	228.6	76	10.29	15.0	2	4.05	1	no
WV	144	area_code_415	no	no	0	201.1	99	34.19	303.5	74	25.8	224.0	119	10.08	13.2	2	3.56	1	no
OR	116	area_code_415	yes	no	0	215.4	104	36.62	204.8	79	17.41	278.5	109	12.53	12.6	5	3.4	3	no
GA	70	area_code_415	no	yes	24	249.5	101	42.42	259.7	98	22.07	222.7	68	10.02	9.8	4	2.65	1	no
VT	128	area_code_510	no	yes	29	179.3	104	30.48	225.9	86	19.2	323.0	78	14.54	8.6	7	2.32	0	no
IN	94	area_code_408	no	no	0	157.9	105	26.84	155.0	101	13.18	189.6	84	8.53	8.0	5	2.16	4	yes
WV	111	area_code_510	no	no	0	214.3	118	36.43	208.5	76	17.72	182.4	98	8.21	12.0	2	3.24	1	no
KY	74	area_code_415	no	yes	35	154.1	104	26.2	123.4	84	10.49	202.1	57	9.09	10.9	9	2.94	2	no
NJ	128	area_code_415	no	no	0	237.9	125	40.44	247.6	93	21.05	208.9	68	9.4	13.9	4	3.75	1	yes
DC	82	area_code_510	no	no	0	143.9	61	24.46	194.9	105	16.57	109.6	94	4.93	11.1	2	3.0	1	no
LA	155	area_code_415	no	no	0	203.4	100	34.58	190.9	104	16.23	196.0	119	8.82	8.9	4	2.4	0	yes
AR	80	area_code_415	no	no	0	124.3	100	21.13	173.0	107	14.71	253.2	62	11.39	7.9	9	2.13	1	no
ME	78	area_code_415	no	no	0	252.9	93	42.99	178.4	112	15.16	263.9	105	11.88	9.5	7	2.57	3	no
AZ	90	area_code_415	no	no	0	179.1	71	30.45	190.6	81	16.2	127.7	91	5.75	10.6	7	2.86	3	no
MT	73	area_code_415	no	no	0	160.1	110	27.22	213.3	72	18.13	174.1	72	7.83	13.0	4	3.51	0	no
AZ	99	area_code_415	no	no	0	198.2	87	33.69	207.3	76	17.62	190.9	113	8.59	8.7	3	2.35	4	no
MS	120	area_code_408	no	no	0	212.1	131	36.06	209.4	104	17.8	167.2	96	7.52	5.3	5	1.43	1	yes
ID	77	area_code_415	no	no	0	251.8	72	42.81	205.7	126	17.48	275.2	109	12.38	9.8	7	2.65	2	yes
IA	98	area_code_510	no	yes	21	161.2	114	27.4	252.2	83	21.44	160.2	92	7.21	4.4	8	1.19	4	no
MA	108	area_code_415	no	no	0	178.3	137	30.31	189.0	76	16.07	129.1	102	5.81	14.6	5	3.94	0	no
KY	95	area_code_408	no	no	0	135.0	99	22.95	183.6	106	15.61	245.3	102	11.04	12.5	9	3.38	1	no
IN	122	area_code_408	no	no	0	170.5	94	28.99	173.7	109	14.76	248.6	75	11.19	11.3	2	3.05	1	no
AZ	95	area_code_408	no	no	0	238.1	65	40.48	187.2	98	15.91	190.0	115	8.55	11.8	4	3.19	4	no
MI	36	area_code_510	no	yes	29	281.4	102	47.84	202.2	76	17.19	187.2	113	8.42	9.0	6	2.43	2	no
NM	93	area_code_510	no	yes	21	117.9	131	20.04	164.5	115	13.98	217.0	86	9.76	9.8	3	2.65	1	no
UT	157	area_code_408	no	no	0	229.8	90	39.07	147.9	121	12.57	241.4	108	10.86	9.6	7	2.59	3	no
MI	120	area_code_408	no	no	0	165.0	100	28.05	317.2	83	26.96	119.2	86	5.36	8.3	8	2.24	1	no
AL	98	area_code_408	no	no	0	161.0	117	27.37	190.9	113	16.23	227.7	113	10.25	12.1	4	3.27	4	no
DE	125	area_code_408	no	no	0	126.7	108	21.54	206.0	90	17.51	247.8	114	11.15	13.3	7	3.59	1	no
AZ	63	area_code_415	no	no	0	58.9	125	10.01	169.6	59	14.42	211.4	88	9.51	9.4	3	2.54	1	no
ME	36	area_code_510	yes	yes	42	196.8	89	33.46	254.9	122	21.67	138.3	126	6.22	20.0	6	5.4	0	yes
NJ	64	area_code_510	no	no	0	162.6	83	27.64	152.3	109	12.95	57.5	122	2.59	14.2	3	3.83	1	no
NV	74	area_code_415	no	no	0	282.5	114	48.03	219.9	48	18.69	170.0	115	7.65	9.4	4	2.54	1	yes
NE	46	area_code_408	no	no	0	210.2	92	35.73	227.3	77	19.32	200.1	116	9.0	13.1	7	3.54	1	no
TX	41	area_code_408	no	yes	22	213.8	102	36.35	141.8	86	12.05	142.2	123	6.4	7.2	3	1.94	0	no
MD	121	area_code_510	no	no	0	190.7	103	32.42	183.5	117	15.6	220.8	103	9.94	9.8	4	2.65	3	no
MS	193	area_code_415	no	no	0	170.9	124	29.05	132.3	95	11.25	112.9	89	5.08	11.6	3	3.13	1	no
NV	130	area_code_510	no	no	0	154.2	119	26.21	110.2	98	9.37	227.4	117	10.23	9.2	5	2.48	2	no
AZ	85	area_code_408	no	no	0	201.4	52	34.24	229.4	104	19.5	252.5	106	11.36	12.0	3	3.24	1	no
MS	162	area_code_415	no	no	0	70.7	108	12.02	157.5	87	13.39	154.8	82	6.97	9.1	3	2.46	4	yes
MS	61	area_code_510	no	yes	27	187.5	124	31.88	146.6	103	12.46	225.7	129	10.16	6.4	6	1.73	4	yes
TX	92	area_code_408	no	no	0	91.7	90	15.59	193.7	123	16.46	175.0	86	7.88	9.2	4	2.48	2	no
NE	90	area_code_415	no	no	0	145.5	92	24.74	217.7	114	18.5	146.9	123	6.61	10.9	2	2.94	3	no
CA	75	area_code_408	no	no	0	166.3	125	28.27	158.2	86	13.45	256.7	80	11.55	6.1	5	1.65	1	no
NJ	78	area_code_415	no	no	0	231.0	115	39.27	230.4	140	19.58	261.4	120	11.76	9.5	3	2.57	1	no
TX	82	area_code_408	no	no	0	200.3	96	34.05	201.2	102	17.1	206.1	60	9.27	7.1	1	1.92	4	no
AR	163	area_code_408	no	no	0	197.0	109	33.49	202.6	128	17.22	206.4	80	9.29	9.1	10	2.46	1	no
AL	91	area_code_510	yes	no	0	129.9	112	22.08	173.3	83	14.73	247.2	130	11.12	11.2	3	3.02	3	no
AK	127	area_code_510	no	yes	36	183.2	117	31.14	126.8	76	10.78	263.3	71	11.85	11.2	8	3.02	1	no
NV	113	area_code_415	no	yes	23	205.0	101	34.85	152.0	60	12.92	158.6	59	7.14	10.2	5	2.75	2	no
DE	110	area_code_510	no	no	0	148.5	115	25.25	276.4	84	23.49	193.6	112	8.71	12.4	3	3.35	1	no
MD	120	area_code_415	no	yes	39	200.3	68	34.05	220.4	97	18.73	253.8	116	11.42	10.5	4	2.84	0	no
MI	157	area_code_415	no	yes	28	192.6	107	32.74	195.5	74	16.62	109.7	139	4.94	6.8	5	1.84	3	no
VT	103	area_code_510	no	no	0	246.5	47	41.91	195.5	84	16.62	200.5	96	9.02	11.7	4	3.16	1	no
VT	117	area_code_408	yes	no	0	167.1	86	28.41	177.5	87	15.09	249.4	132	11.22	14.1	7	3.81	2	yes
LA	121	area_code_408	no	no	0	181.5	121	30.86	218.4	98	18.56	161.6	103	7.27	8.5	5	2.3	1	no
RI	145	area_code_408	no	yes	43	257.7	97	43.81	162.1	95	13.78	286.9	86	12.91	11.1	4	3.0	2	no
IA	113	area_code_408	no	no	0	193.8	99	32.95	221.4	125	18.82	172.3	67	7.75	10.6	6	2.86	1	no
NE	117	area_code_415	no	no	0	102.8	119	17.48	206.7	91	17.57	299.0	105	13.46	10.1	7	2.73	1	no
OH	65	area_code_408	no	no	0	187.9	116	31.94	157.6	117	13.4	227.3	86	10.23	7.5	6	2.03	1	no
RI	56	area_code_415	no	no	0	226.0	112	38.42	248.5	118	21.12	140.5	142	6.32	6.9	11	1.86	1	no
OK	96	area_code_415	no	no	0	260.4	115	44.27	146.0	46	12.41	269.5	87	12.13	11.5	4	3.11	5	no
LA	151	area_code_408	no	no	0	178.7	116	30.38	292.1	138	24.83	265.9	101	11.97	9.8	4	2.65	0	no
OH	83	area_code_415	no	no	0	337.4	120	57.36	227.4	116	19.33	153.9	114	6.93	15.8	7	4.27	0	yes
VA	139	area_code_510	no	yes	23	157.6	129	26.79	247.0	96	21.0	259.2	112	11.66	13.7	2	3.7	0	no
MO	6	area_code_510	no	no	0	183.6	117	31.21	256.7	72	21.82	178.6	79	8.04	10.2	2	2.75	1	no
FL	115	area_code_510	no	yes	24	142.1	124	24.16	183.4	129	15.59	164.8	114	7.42	9.6	4	2.59	1	no
VA	141	area_code_415	no	no	0	217.1	110	36.91	241.5	111	20.53	253.5	103	11.41	12.0	6	3.24	0	no
MI	62	area_code_415	no	no	0	98.9	103	16.81	135.4	122	11.51	236.6	82	10.65	12.2	1	3.29	1	no
GA	185	area_code_510	no	yes	31	189.8	126	32.27	163.3	133	13.88	264.8	126	11.92	7.5	3	2.03	1	no
DC	148	area_code_415	no	no	0	202.0	102	34.34	243.2	128	20.67	261.3	90	11.76	10.9	3	2.94	1	no
AZ	94	area_code_408	no	yes	38	170.1	124	28.92	193.3	116	16.43	105.9	73	4.77	12.8	4	3.46	1	no
AL	32	area_code_510	no	no	0	230.9	87	39.25	187.4	90	15.93	154.0	53	6.93	6.3	2	1.7	0	no
CO	68	area_code_408	no	no	0	237.1	105	40.31	223.5	105	19.0	97.4	79	4.38	13.2	2	3.56	1	no
NM	25	area_code_415	no	no	0	119.3	87	20.28	211.5	101	17.98	268.9	86	12.1	10.5	4	2.84	3	no
OR	65	area_code_415	no	no	0	116.8	87	19.86	178.9	93	15.21	182.4	150	8.21	14.1	2	3.81	1	no
LA	179	area_code_408	no	no	0	219.2	92	37.26	149.4	125	12.7	244.7	104	11.01	6.1	5	1.65	0	no
NE	94	area_code_415	no	no	0	252.6	104	42.94	169.0	125	14.37	170.9	106	7.69	11.1	7	3.0	2	no
MN	62	area_code_415	no	no	0	147.1	91	25.01	190.4	107	16.18	195.2	115	8.78	12.2	3	3.29	0	no
AR	116	area_code_408	no	no	0	173.5	93	29.5	194.1	76	16.5	208.0	112	9.36	16.2	10	4.37	3	no
KS	70	area_code_408	no	no	0	232.1	122	39.46	292.3	112	24.85	201.2	112	9.05	0.0	0	0.0	3	no
WV	94	area_code_510	yes	yes	23	197.1	125	33.51	214.5	136	18.23	282.2	103	12.7	9.5	5	2.57	4	no
AK	126	area_code_415	no	no	0	58.2	94	9.89	138.7	118	11.79	136.8	91	6.16	11.9	1	3.21	5	yes
NY	67	area_code_408	no	yes	36	115.6	111	19.65	237.7	94	20.2	169.9	103	7.65	9.9	12	2.67	2	no
NH	19	area_code_408	no	no	0	186.1	98	31.64	254.3	57	21.62	214.0	127	9.63	14.6	7	3.94	2	no
VA	170	area_code_510	yes	no	0	259.9	68	44.18	245.0	122	20.83	134.4	121	6.05	8.4	3	2.27	3	no
NM	73	area_code_415	no	no	0	214.3	145	36.43	268.5	135	22.82	241.2	92	10.85	10.8	13	2.92	1	no
NY	106	area_code_408	no	no	0	158.7	74	26.98	64.3	139	5.47	198.5	103	8.93	10.2	4	2.75	1	no
AZ	93	area_code_415	no	no	0	271.6	71	46.17	229.4	108	19.5	77.3	121	3.48	10.9	3	2.94	2	no
WA	51	area_code_408	no	no	0	232.4	109	39.51	187.4	95	15.93	231.2	107	10.4	9.1	3	2.46	1	no
TX	130	area_code_415	no	no	0	176.9	109	30.07	90.7	104	7.71	238.0	69	10.71	9.5	2	2.57	1	no
KY	80	area_code_408	no	no	0	209.9	74	35.68	195.1	77	16.58	208.2	119	9.37	8.8	4	2.38	2	no
MT	94	area_code_415	no	no	0	137.5	118	23.38	203.2	88	17.27	150.0	131	6.75	13.4	2	3.62	0	no
OK	118	area_code_408	no	yes	23	289.5	52	49.22	166.6	111	14.16	119.1	88	5.36	9.5	4	2.57	1	no
MD	117	area_code_415	no	yes	23	198.1	86	33.68	177.0	86	15.05	180.5	92	8.12	6.8	6	1.84	1	no
TN	78	area_code_415	no	no	0	149.7	119	25.45	182.2	115	15.49	261.5	126	11.77	9.7	8	2.62	0	no
TX	208	area_code_510	no	no	0	326.5	67	55.51	176.3	113	14.99	181.7	102	8.18	10.7	6	2.89	2	yes
ME	131	area_code_510	yes	yes	26	292.9	101	49.79	199.7	97	16.97	255.3	127	11.49	13.8	7	3.73	4	yes
DC	63	area_code_408	no	no	0	83.0	64	14.11	177.0	106	15.05	245.7	89	11.06	13.0	3	3.51	0	no
MN	53	area_code_415	no	yes	24	145.7	146	24.77	220.5	136	18.74	249.9	96	11.25	13.1	5	3.54	3	no
DE	62	area_code_408	no	no	0	182.3	101	30.99	328.2	93	27.9	245.0	131	11.03	11.2	1	3.02	2	no
MD	97	area_code_415	no	no	0	218.0	86	37.06	184.0	94	15.64	240.5	110	10.82	6.4	8	1.73	3	no
MI	105	area_code_510	no	no	0	140.6	109	23.9	178.6	51	15.18	217.0	83	9.76	6.8	3	1.84	2	no
WA	157	area_code_415	no	no	0	152.7	105	25.96	257.5	80	21.89	198.1	93	8.91	9.4	4	2.54	1	no
MO	66	area_code_415	no	yes	36	106.7	76	18.14	209.8	77	17.83	190.4	117	8.57	12.1	2	3.27	1	no
IN	122	area_code_415	no	no	0	243.8	98	41.45	83.9	72	7.13	179.8	84	8.09	13.7	8	3.7	2	no
OR	38	area_code_415	no	no	0	194.4	94	33.05	186.7	95	15.87	223.3	90	10.05	10.8	5	2.92	3	no
MD	106	area_code_510	no	no	0	213.9	95	36.36	151.9	70	12.91	260.1	124	11.7	12.2	5	3.29	3	no
RI	99	area_code_510	no	no	0	217.2	112	36.92	246.7	89	20.97	226.1	89	10.17	15.8	7	4.27	3	no
LA	99	area_code_415	no	no	0	241.1	72	40.99	155.6	98	13.23	188.2	109	8.47	11.6	10	3.13	1	no
AZ	144	area_code_510	yes	no	0	203.5	100	34.6	247.6	103	21.05	194.3	94	8.74	11.9	11	3.21	0	no
LA	93	area_code_415	no	no	0	179.3	93	30.48	178.6	98	15.18	225.2	131	10.13	11.5	6	3.11	3	no
FL	120	area_code_415	no	no	0	180.0	80	30.6	224.2	82	19.06	265.4	91	11.94	4.7	7	1.27	3	no
AL	106	area_code_415	no	no	0	223.0	121	37.91	110.1	98	9.36	188.7	107	8.49	7.1	12	1.92	0	no
WA	81	area_code_415	no	no	0	183.6	116	31.21	152.6	98	12.97	212.2	99	9.55	12.2	6	3.29	3	no
TN	127	area_code_408	no	yes	22	166.0	114	28.22	174.5	103	14.83	244.9	68	11.02	10.2	6	2.75	1	no
MS	65	area_code_415	no	no	0	136.1	112	23.14	272.9	96	23.2	220.2	104	9.91	4.4	2	1.19	1	no
ME	35	area_code_408	no	no	0	149.3	113	25.38	242.2	122	20.59	174.3	104	7.84	8.9	6	2.4	2	no
OK	88	area_code_408	no	no	0	65.4	97	11.12	168.2	76	14.3	236.0	113	10.62	13.8	1	3.73	2	no
IN	65	area_code_415	no	no	0	213.4	111	36.28	234.5	94	19.93	250.1	123	11.25	2.7	4	0.73	1	no
MO	123	area_code_415	no	no	0	206.9	85	35.17	244.7	78	20.8	221.5	136	9.97	7.7	2	2.08	3	no
IA	126	area_code_408	no	yes	27	186.2	78	31.65	189.6	83	16.12	76.5	139	3.44	9.6	3	2.59	2	no
KY	45	area_code_415	no	yes	22	196.6	84	33.42	313.2	92	26.62	163.3	108	7.35	11.9	3	3.21	0	no
MD	93	area_code_408	yes	no	0	312.0	109	53.04	129.4	100	11.0	217.6	74	9.79	10.5	2	2.84	0	yes
OH	63	area_code_415	yes	yes	36	199.0	110	33.83	291.3	111	24.76	197.6	92	8.89	11.0	6	2.97	1	no
OK	100	area_code_415	no	no	0	203.1	96	34.53	217.0	126	18.45	180.9	122	8.14	13.5	2	3.65	3	no
NV	53	area_code_415	no	no	0	168.8	97	28.7	220.3	87	18.73	154.3	113	6.94	10.9	2	2.94	0	no
ID	92	area_code_415	yes	no	0	173.1	140	29.43	240.3	105	20.43	233.2	117	10.49	9.0	5	2.43	1	no
MN	139	area_code_510	no	no	0	134.4	106	22.85	211.3	98	17.96	193.6	125	8.71	10.2	2	2.75	5	yes
SD	110	area_code_408	no	yes	40	202.6	103	34.44	118.8	128	10.1	234.9	98	10.57	9.0	9	2.43	2	no
IL	110	area_code_408	no	no	0	74.5	117	12.67	200.8	98	17.07	192.2	101	8.65	9.8	7	2.65	3	no
WY	215	area_code_510	no	no	0	83.6	148	14.21	120.9	91	10.28	226.6	110	10.2	10.7	9	2.89	0	no
NJ	138	area_code_510	no	no	0	220.2	89	37.43	88.3	125	7.51	195.3	79	8.79	12.9	5	3.48	0	no
NV	137	area_code_415	yes	no	0	135.1	95	22.97	134.1	102	11.4	223.1	81	10.04	12.3	2	3.32	2	yes
WV	85	area_code_408	no	no	0	225.0	81	38.25	176.9	63	15.04	194.3	110	8.74	7.1	2	1.92	3	no
SC	22	area_code_408	no	no	0	110.3	107	18.75	166.5	93	14.15	202.3	96	9.1	9.5	5	2.57	0	no
RI	107	area_code_415	no	yes	37	60.0	102	10.2	102.2	80	8.69	261.8	106	11.78	11.1	3	3.0	0	no
IN	51	area_code_510	no	no	0	214.8	94	36.52	149.7	58	12.72	283.4	66	12.75	10.2	5	2.75	0	no
AZ	94	area_code_408	no	no	0	181.8	85	30.91	202.4	98	17.2	245.9	97	11.07	9.2	2	2.48	4	no
OR	33	area_code_415	no	yes	29	157.4	99	26.76	117.9	80	10.02	279.2	79	12.56	13.9	11	3.75	4	yes
NJ	106	area_code_415	no	no	0	207.9	91	35.34	172.0	109	14.62	191.8	143	8.63	14.4	7	3.89	4	no
MI	86	area_code_510	no	yes	41	119.0	101	20.23	230.0	134	19.55	236.9	58	10.66	9.5	3	2.57	0	no
TX	97	area_code_415	yes	no	0	143.7	117	24.43	273.0	82	23.21	178.3	81	8.02	10.9	3	2.94	0	no
FL	106	area_code_408	no	yes	32	165.9	126	28.2	216.5	93	18.4	173.1	86	7.79	14.1	8	3.81	4	no
DC	108	area_code_510	no	no	0	138.6	122	23.56	172.3	117	14.65	231.6	92	10.42	9.8	3	2.65	1	no
TX	114	area_code_415	no	no	0	84.7	118	14.4	249.9	86	21.24	193.4	95	8.7	14.5	8	3.92	1	no
KS	92	area_code_408	yes	no	0	62.6	111	10.64	180.6	126	15.35	221.7	80	9.98	10.4	2	2.81	1	yes
UT	59	area_code_510	no	no	0	155.2	79	26.38	235.3	123	20.0	169.4	80	7.62	8.7	4	2.35	1	no
MN	24	area_code_510	no	yes	25	164.9	110	28.03	209.3	105	17.79	231.2	55	10.4	6.7	9	1.81	1	no
IL	151	area_code_408	no	no	0	134.5	88	22.87	143.1	112	12.16	223.9	61	10.08	15.4	1	4.16	1	no
NM	117	area_code_415	no	no	0	143.3	103	24.36	211.3	108	17.96	185.2	96	8.33	11.5	3	3.11	1	no
SC	78	area_code_510	no	no	0	168.3	110	28.61	221.2	73	18.8	241.0	136	10.85	12.5	1	3.38	1	no
NC	155	area_code_408	no	no	0	262.4	55	44.61	194.6	113	16.54	146.5	85	6.59	8.3	6	2.24	2	no
WV	114	area_code_510	no	yes	30	206.2	79	35.05	260.0	91	22.1	291.6	83	13.12	11.4	6	3.08	1	no
RI	114	area_code_510	no	yes	28	225.8	94	38.39	193.0	117	16.41	232.4	100	10.46	8.4	9	2.27	4	no
NH	119	area_code_408	no	no	0	138.3	89	23.51	170.5	78	14.49	263.9	98	11.88	13.5	6	3.65	3	no
MA	118	area_code_408	yes	no	0	160.0	123	27.2	175.4	96	14.91	184.8	99	8.32	9.9	3	2.67	2	no
PA	101	area_code_415	no	no	0	206.6	105	35.12	224.9	117	19.12	249.9	100	11.25	14.6	3	3.94	0	no
OK	117	area_code_415	no	no	0	134.7	121	22.9	180.0	83	15.3	200.9	104	9.04	7.7	3	2.08	1	no
AL	49	area_code_415	no	yes	28	214.4	78	36.45	235.2	100	19.99	206.2	107	9.28	8.0	13	2.16	3	no
WY	139	area_code_415	no	no	0	192.8	104	32.78	234.4	96	19.92	203.2	101	9.14	13.0	3	3.51	3	no
PA	92	area_code_408	no	yes	28	151.1	90	25.69	194.8	79	16.56	239.2	114	10.76	10.0	3	2.7	1	no
HI	148	area_code_510	yes	no	0	218.9	88	37.21	208.0	85	17.68	203.3	99	9.15	11.1	4	3.0	0	no
SD	144	area_code_408	no	yes	48	189.8	96	32.27	123.4	67	10.49	214.2	106	9.64	6.5	2	1.76	2	yes
AL	131	area_code_415	no	yes	25	192.7	85	32.76	225.9	105	19.2	254.2	59	11.44	10.9	6	2.94	2	no
VT	146	area_code_510	yes	no	0	204.4	135	34.75	219.1	90	18.62	222.7	114	10.02	10.5	6	2.84	3	no
MT	143	area_code_415	no	no	0	172.3	97	29.29	174.0	108	14.79	188.2	119	8.47	13.0	4	3.51	2	no
MN	81	area_code_415	no	no	0	198.4	93	33.73	210.9	108	17.93	193.3	71	8.7	10.4	6	2.81	2	no
AK	48	area_code_415	no	yes	37	211.7	115	35.99	159.9	84	13.59	144.1	80	6.48	12.2	1	3.29	1	no
SD	145	area_code_408	no	yes	24	147.5	90	25.08	175.7	108	14.93	252.1	102	11.34	15.6	3	4.21	2	no
MI	137	area_code_510	no	no	0	206.4	122	35.09	128.0	102	10.88	194.5	84	8.75	8.8	5	2.38	2	no
KS	137	area_code_408	no	no	0	205.9	88	35.0	209.3	86	17.79	289.9	84	13.05	14.5	4	3.92	2	no
AL	167	area_code_510	no	no	0	207.6	88	35.29	132.4	63	11.25	255.2	98	11.48	14.1	5	3.81	0	no
OK	89	area_code_510	no	no	0	303.9	95	51.66	260.9	114	22.18	312.1	89	14.04	5.3	3	1.43	1	yes
CT	199	area_code_415	no	yes	34	230.6	121	39.2	219.4	99	18.65	299.3	94	13.47	8.0	2	2.16	0	no
NE	132	area_code_510	no	no	0	99.5	110	16.92	129.1	80	10.97	125.1	124	5.63	9.7	3	2.62	0	no
WI	94	area_code_510	no	no	0	177.1	112	30.11	194.0	112	16.49	146.7	108	6.6	5.9	4	1.59	1	no
WI	96	area_code_510	no	yes	18	172.7	86	29.36	133.4	113	11.34	259.5	70	11.68	9.8	3	2.65	1	no
IN	166	area_code_510	no	no	0	204.2	115	34.71	179.9	152	15.29	216.8	109	9.76	9.5	5	2.57	1	no
DC	74	area_code_415	no	no	0	85.7	83	14.57	247.7	67	21.05	142.4	85	6.41	10.1	5	2.73	2	no
AR	36	area_code_415	no	no	0	157.6	117	26.79	184.3	58	15.67	240.4	99	10.82	11.9	1	3.21	0	no
ME	113	area_code_415	no	no	0	215.5	129	36.64	218.7	117	18.59	207.1	91	9.32	6.6	9	1.78	4	no
MD	67	area_code_415	no	no	0	171.7	80	29.19	110.4	81	9.38	195.4	111	8.79	11.9	4	3.21	2	no
FL	127	area_code_415	no	no	0	266.6	106	45.32	264.8	168	22.51	207.2	119	9.32	5.9	2	1.59	1	yes
IA	158	area_code_415	no	no	0	158.0	106	26.86	292.5	114	24.86	241.1	89	10.85	9.1	4	2.46	1	no
AZ	136	area_code_510	no	no	0	92.0	117	15.64	253.6	77	21.56	214.1	90	9.63	10.3	10	2.78	1	no
MO	196	area_code_415	no	no	0	234.0	109	39.78	249.5	114	21.21	173.1	70	7.79	9.1	5	2.46	2	no
VT	113	area_code_415	no	no	0	272.1	111	46.26	268.5	118	22.82	213.8	105	9.62	8.5	10	2.3	1	yes
IN	122	area_code_408	no	no	0	296.4	99	50.39	214.8	89	18.26	133.9	107	6.03	11.4	3	3.08	4	yes
RI	112	area_code_510	no	no	0	194.4	101	33.05	190.3	82	16.18	183.4	107	8.25	11.4	2	3.08	0	no
SD	209	area_code_415	no	no	0	227.2	128	38.62	258.4	92	21.96	183.5	74	8.26	8.9	4	2.4	3	no
MN	62	area_code_415	no	no	0	248.7	109	42.28	220.0	118	18.7	265.7	78	11.96	13.2	2	3.56	1	yes
TX	110	area_code_415	no	yes	38	236.3	102	40.17	195.9	112	16.65	183.5	82	8.26	9.7	6	2.62	1	no
VA	16	area_code_510	no	no	0	205.6	69	34.95	169.5	93	14.41	220.1	64	9.9	10.9	3	2.94	0	no
MA	73	area_code_408	no	no	0	94.1	136	16.0	280.3	122	23.83	205.0	77	9.23	9.8	4	2.65	0	no
ID	128	area_code_408	no	no	0	125.2	99	21.28	205.4	107	17.46	254.4	111	11.45	18.9	2	5.1	0	no
MA	39	area_code_408	no	no	0	60.4	158	10.27	306.2	120	26.03	123.9	46	5.58	12.4	3	3.35	1	no
GA	103	area_code_415	no	yes	28	121.0	105	20.57	270.4	100	22.98	160.5	76	7.22	7.7	4	2.08	2	no
RI	119	area_code_415	no	yes	29	117.8	66	20.03	256.8	114	21.83	147.6	76	6.64	7.6	3	2.05	3	no
MA	86	area_code_510	no	no	0	176.3	79	29.97	259.2	97	22.03	287.4	78	12.93	6.2	3	1.67	0	no
WY	114	area_code_415	no	yes	32	125.2	79	21.28	177.8	105	15.11	232.4	89	10.46	12.9	3	3.48	1	no
VA	104	area_code_408	no	no	0	138.7	107	23.58	256.9	113	21.84	234.9	74	10.57	10.0	3	2.7	0	no
OR	148	area_code_415	no	no	0	86.3	134	14.67	246.6	92	20.96	251.6	91	11.32	11.3	4	3.05	1	no
VA	129	area_code_408	no	no	0	207.0	91	35.19	154.9	121	13.17	245.1	112	11.03	13.4	5	3.62	3	no
ME	100	area_code_510	no	yes	30	58.8	104	10.0	219.5	107	18.66	152.3	118	6.85	7.1	3	1.92	0	no
AL	121	area_code_408	no	yes	35	68.7	95	11.68	209.2	69	17.78	197.4	42	8.88	11.4	4	3.08	1	no
GA	143	area_code_408	no	yes	33	239.2	109	40.66	235.5	112	20.02	156.3	95	7.03	9.5	4	2.57	1	no
IA	76	area_code_510	no	no	0	198.3	130	33.71	217.1	86	18.45	188.4	96	8.48	12.5	3	3.38	0	no
AZ	158	area_code_510	no	no	0	205.2	97	34.88	240.6	77	20.45	79.7	108	3.59	14.4	12	3.89	0	no
FL	116	area_code_510	no	no	0	192.1	98	32.66	312.9	135	26.6	130.2	94	5.86	7.9	2	2.13	3	no
MT	54	area_code_415	no	no	0	272.6	83	46.34	248.7	74	21.14	197.4	111	8.88	9.5	2	2.57	1	yes
AL	86	area_code_415	no	no	0	128.3	121	21.81	197.1	93	16.75	138.4	152	6.23	12.2	5	3.29	7	yes
DE	108	area_code_510	no	no	0	169.6	99	28.83	264.1	87	22.45	206.3	78	9.28	9.3	4	2.51	0	no
KY	151	area_code_408	no	yes	17	214.7	97	36.5	138.5	90	11.77	169.1	44	7.61	8.6	4	2.32	1	no
SC	99	area_code_510	no	no	0	169.2	70	28.76	271.5	77	23.08	170.2	104	7.66	10.6	2	2.86	0	no
WA	55	area_code_415	no	no	0	194.1	121	33.0	176.6	110	15.01	302.8	136	13.63	7.0	7	1.89	2	no
AK	78	area_code_408	no	no	0	225.1	67	38.27	199.2	127	16.93	175.5	102	7.9	14.6	2	3.94	0	no
GA	89	area_code_415	no	no	0	213.0	63	36.21	176.6	71	15.01	262.6	126	11.82	9.1	1	2.46	1	yes
IL	44	area_code_415	no	yes	34	221.8	105	37.71	161.7	85	13.74	227.7	62	10.25	14.0	7	3.78	0	no
IN	98	area_code_408	no	yes	21	64.6	98	10.98	176.1	86	14.97	244.8	84	11.02	0.0	0	0.0	2	no
SC	64	area_code_510	no	yes	37	154.6	92	26.28	83.4	103	7.09	165.9	99	7.47	13.3	3	3.59	1	no
VA	141	area_code_415	no	no	0	260.2	131	44.23	179.2	120	15.23	135.0	119	6.08	7.2	8	1.94	3	no
WI	81	area_code_415	no	yes	33	161.6	117	27.47	123.0	90	10.46	261.3	101	11.76	12.2	5	3.29	1	no
VT	162	area_code_510	no	no	0	220.6	117	37.5	155.2	121	13.19	186.7	89	8.4	10.5	11	2.84	1	no
AZ	83	area_code_415	no	yes	41	155.9	122	26.5	162.3	107	13.8	127.6	105	5.74	13.1	5	3.54	3	no
AK	59	area_code_510	no	no	0	182.5	104	31.03	204.7	95	17.4	229.9	100	10.35	11.3	8	3.05	4	no
AR	179	area_code_415	yes	yes	38	220.1	78	37.42	234.3	71	19.92	237.3	85	10.68	10.1	4	2.73	4	no
AR	79	area_code_408	no	no	0	152.2	112	25.87	177.2	132	15.06	96.4	87	4.34	5.3	3	1.43	1	no
AK	117	area_code_415	no	no	0	181.5	95	30.86	205.1	88	17.43	204.0	82	9.18	14.7	9	3.97	2	no
MS	64	area_code_408	yes	no	0	236.2	77	40.15	218.6	85	18.58	194.1	97	8.73	13.2	2	3.56	2	yes
NM	122	area_code_408	no	yes	23	134.2	85	22.81	227.3	132	19.32	122.4	96	5.51	8.5	2	2.3	2	no
SC	90	area_code_408	no	yes	29	150.1	109	25.52	264.7	103	22.5	178.4	97	8.03	5.8	4	1.57	1	no
CO	159	area_code_408	yes	no	0	257.1	53	43.71	312.2	127	26.54	183.0	82	8.24	8.8	6	2.38	1	yes
DE	148	area_code_415	no	no	0	124.4	83	21.15	179.7	81	15.27	253.0	99	11.39	11.3	6	3.05	0	no
OH	39	area_code_415	no	yes	36	141.7	121	24.09	232.3	113	19.75	222.1	131	9.99	12.0	5	3.24	1	no
MS	77	area_code_408	no	no	0	230.0	87	39.1	103.2	138	8.77	309.6	136	13.93	11.3	3	3.05	2	no
OK	194	area_code_408	no	no	0	162.3	88	27.59	213.7	118	18.16	192.1	81	8.64	10.9	2	2.94	0	no
NC	112	area_code_415	no	no	0	193.3	96	32.86	264.1	123	22.45	128.6	115	5.79	9.1	3	2.46	4	no
MD	45	area_code_415	no	no	0	78.2	127	13.29	253.4	108	21.54	255.0	100	11.48	18.0	3	4.86	1	no
KS	132	area_code_415	no	no	0	83.4	110	14.18	232.2	137	19.74	146.7	114	6.6	7.6	5	2.05	1	no
NC	135	area_code_415	no	no	0	201.8	81	34.31	225.0	114	19.13	204.4	82	9.2	10.3	6	2.78	1	no
NM	56	area_code_408	no	no	0	197.0	110	33.49	222.8	102	18.94	225.3	91	10.14	10.6	6	2.86	2	no
CA	151	area_code_415	yes	no	0	218.0	57	37.06	114.4	88	9.72	269.2	95	12.11	12.4	1	3.35	0	yes
NY	32	area_code_415	no	no	0	164.8	98	28.02	229.9	96	19.54	167.3	108	7.53	14.8	2	4.0	2	no
SD	87	area_code_415	no	yes	21	214.0	113	36.38	180.0	114	15.3	134.5	82	6.05	10.6	5	2.86	0	no
DC	138	area_code_415	no	no	0	170.5	87	28.99	118.2	116	10.05	187.9	111	8.46	11.2	7	3.02	2	no
ND	79	area_code_408	no	no	0	205.7	123	34.97	214.5	108	18.23	226.1	106	10.17	6.7	18	1.81	1	no
MO	95	area_code_415	yes	no	0	165.5	84	28.14	286.2	112	24.33	198.9	89	8.95	11.5	2	3.11	1	yes
KS	127	area_code_415	no	no	0	221.0	100	37.57	160.7	113	13.66	233.1	96	10.49	6.8	4	1.84	2	no
SD	137	area_code_510	no	no	0	242.1	118	41.16	191.0	93	16.24	218.6	50	9.84	14.7	2	3.97	3	no
OK	97	area_code_415	no	no	0	151.6	107	25.77	155.4	96	13.21	240.0	112	10.8	14.7	4	3.97	1	no
OR	149	area_code_415	yes	no	0	176.2	87	29.95	145.0	81	12.33	249.5	92	11.23	5.7	4	1.54	0	no
IN	117	area_code_415	yes	yes	22	196.0	82	33.32	322.7	82	27.43	225.6	120	10.15	3.7	5	1.0	1	no
OH	84	area_code_408	no	no	0	159.5	125	27.12	247.1	90	21.0	187.9	82	8.46	7.2	4	1.94	2	no
KS	137	area_code_415	no	no	0	230.2	113	39.13	220.4	79	18.73	204.7	111	9.21	10.7	7	2.89	4	no
NH	54	area_code_510	no	no	0	210.5	102	35.79	204.5	83	17.38	127.8	53	5.75	8.5	5	2.3	1	no
WI	85	area_code_415	no	no	0	102.0	95	17.34	270.2	139	22.97	148.2	105	6.67	10.7	3	2.89	1	no
WV	43	area_code_415	no	no	0	168.4	125	28.63	243.8	89	20.72	214.7	102	9.66	11.1	2	3.0	1	no
MA	35	area_code_415	no	no	0	105.6	129	17.95	258.2	129	21.95	213.1	77	9.59	8.7	3	2.35	0	no
MD	98	area_code_415	no	no	0	206.5	92	35.11	176.2	152	14.98	232.8	115	10.48	12.4	5	3.35	5	no
PA	112	area_code_510	no	no	0	217.1	76	36.91	205.2	100	17.44	185.7	91	8.36	9.4	3	2.54	2	no
WI	16	area_code_510	no	no	0	229.6	78	39.03	205.7	108	17.48	166.2	91	7.48	10.8	2	2.92	0	yes
TN	98	area_code_415	no	yes	22	278.3	89	47.31	93.4	143	7.94	107.6	42	4.84	9.7	5	2.62	0	no
IL	84	area_code_510	no	no	0	181.5	129	30.86	130.7	112	11.11	186.5	118	8.39	8.5	4	2.3	1	no
DC	66	area_code_415	no	no	0	167.3	91	28.44	230.0	68	19.55	191.7	118	8.63	10.6	5	2.86	1	yes
ID	74	area_code_415	no	no	0	221.1	124	37.59	110.8	94	9.42	240.1	112	10.8	10.6	3	2.86	0	no
UT	96	area_code_408	no	yes	26	145.8	108	24.79	192.2	89	16.34	165.1	96	7.43	9.9	2	2.67	1	no
KY	119	area_code_510	no	no	0	222.8	122	37.88	163.2	107	13.87	160.6	112	7.23	11.2	6	3.02	1	no
WI	92	area_code_415	yes	no	0	264.3	91	44.93	160.9	115	13.68	198.6	73	8.94	9.3	5	2.51	0	no
IL	21	area_code_415	no	no	0	146.0	78	24.82	109.7	79	9.32	247.4	108	11.13	6.8	7	1.84	0	no
DE	122	area_code_510	no	no	0	157.1	134	26.71	184.9	122	15.72	197.2	59	8.87	8.5	5	2.3	4	yes
RI	133	area_code_510	yes	no	0	127.3	108	21.64	251.3	81	21.36	135.0	88	6.08	10.3	3	2.78	1	no
TX	145	area_code_415	no	no	0	187.9	110	31.94	197.0	117	16.75	167.0	108	7.52	4.8	4	1.3	2	no
OR	25	area_code_408	no	no	0	178.8	90	30.4	141.2	72	12.0	203.0	99	9.14	8.4	5	2.27	2	no
NV	64	area_code_415	no	no	0	97.2	80	16.52	186.2	90	15.83	189.0	92	8.5	10.4	6	2.81	2	no
NE	85	area_code_415	no	no	0	259.8	85	44.17	242.3	117	20.6	168.8	72	7.6	5.4	1	1.46	0	no
OR	76	area_code_415	no	no	0	169.5	77	28.82	124.0	87	10.54	219.4	92	9.87	10.0	3	2.7	0	no
DE	224	area_code_510	yes	no	0	171.5	99	29.16	160.0	103	13.6	212.4	102	9.56	5.0	2	1.35	1	yes
AZ	117	area_code_408	no	no	0	239.9	84	40.78	174.8	106	14.86	209.5	93	9.43	9.8	2	2.65	0	no
SD	128	area_code_408	no	yes	34	142.3	73	24.19	194.8	79	16.56	239.3	81	10.77	16.0	6	4.32	1	no
NV	115	area_code_415	no	no	0	184.1	98	31.3	327.0	73	27.8	212.5	106	9.56	7.5	6	2.03	2	no
NM	141	area_code_415	no	yes	28	206.9	126	35.17	264.4	126	22.47	171.8	124	7.73	9.3	11	2.51	2	no
MN	51	area_code_510	no	no	0	259.9	114	44.18	176.2	94	14.98	77.2	112	3.47	15.3	1	4.13	1	no
NJ	100	area_code_415	no	no	0	203.8	122	34.65	283.1	76	24.06	197.3	83	8.88	12.5	3	3.38	0	no
IN	96	area_code_415	no	yes	45	248.8	124	42.3	140.3	77	11.93	263.6	102	11.86	10.3	2	2.78	3	no
DC	112	area_code_415	no	yes	16	221.6	110	37.67	130.2	123	11.07	200.0	108	9.0	11.3	3	3.05	1	no
MA	129	area_code_510	yes	no	0	192.9	131	32.79	185.5	101	15.77	205.2	130	9.23	10.9	4	2.94	1	no
ME	163	area_code_415	no	no	0	122.4	129	20.81	113.4	108	9.64	180.2	97	8.11	12.5	7	3.38	1	no
NH	67	area_code_415	no	yes	40	104.9	65	17.83	216.3	93	18.39	217.4	128	9.78	9.6	9	2.59	1	no
AZ	140	area_code_408	no	no	0	173.2	91	29.44	196.8	106	16.73	209.3	128	9.42	11.2	5	3.02	3	no
OR	49	area_code_510	no	no	0	119.4	69	20.3	273.3	92	23.23	214.4	153	9.65	12.4	7	3.35	2	no
KS	46	area_code_510	no	no	0	250.3	100	42.55	260.6	90	22.15	195.0	104	8.78	13.3	2	3.59	2	yes
NE	148	area_code_415	no	no	0	178.3	98	30.31	282.6	110	24.02	181.0	98	8.15	11.4	4	3.08	1	no
MI	112	area_code_510	no	no	0	243.4	77	41.38	182.1	97	15.48	259.2	94	11.66	12.8	2	3.46	1	no
SC	78	area_code_415	no	no	0	155.0	106	26.35	175.3	101	14.9	155.6	125	7.0	11.8	5	3.19	2	no
PA	61	area_code_408	no	yes	31	288.7	101	49.08	203.8	102	17.32	203.2	49	9.14	8.6	3	2.32	0	no
MT	58	area_code_510	no	yes	29	240.4	80	40.87	118.9	91	10.11	164.2	108	7.39	11.2	3	3.02	1	no
OH	100	area_code_510	no	no	0	278.0	76	47.26	176.7	74	15.02	219.5	126	9.88	8.3	4	2.24	0	yes
WY	113	area_code_510	no	no	0	155.0	93	26.35	330.6	106	28.1	189.4	123	8.52	13.5	3	3.65	1	no
MI	81	area_code_415	no	no	0	153.5	99	26.1	197.6	102	16.8	198.5	86	8.93	6.3	2	1.7	2	no
AR	135	area_code_510	no	yes	27	273.4	141	46.48	154.0	99	13.09	245.8	112	11.06	12.3	6	3.32	1	no
FL	99	area_code_408	no	no	0	155.3	93	26.4	265.7	95	22.58	145.7	67	6.56	12.4	4	3.35	0	no
MO	135	area_code_510	no	no	0	246.8	129	41.96	187.8	121	15.96	154.5	109	6.95	12.6	5	3.4	1	no
WI	85	area_code_408	yes	no	0	165.4	107	28.12	196.0	126	16.66	349.2	110	15.71	9.6	7	2.59	2	no
TX	88	area_code_510	no	no	0	138.3	116	23.51	236.0	138	20.06	179.1	110	8.06	9.6	4	2.59	3	no
NM	55	area_code_510	no	no	0	286.7	100	48.74	134.4	121	11.42	192.9	122	8.68	6.9	5	1.86	2	no
ID	79	area_code_510	no	yes	21	264.3	79	44.93	202.8	118	17.24	173.4	92	7.8	6.3	3	1.7	4	no
AL	85	area_code_408	no	no	0	127.9	107	21.74	271.2	124	23.05	202.2	76	9.1	12.5	5	3.38	0	no
KS	86	area_code_408	no	yes	23	225.5	107	38.34	246.3	105	20.94	245.7	81	11.06	9.8	2	2.65	0	no
SD	91	area_code_510	no	no	0	149.0	115	25.33	245.3	105	20.85	260.0	94	11.7	8.3	3	2.24	0	no
LA	149	area_code_415	no	yes	20	198.9	77	33.81	274.0	88	23.29	190.7	76	8.58	14.3	9	3.86	1	no
OH	97	area_code_408	no	no	0	256.4	125	43.59	273.9	100	23.28	222.7	101	10.02	11.1	1	3.0	1	yes
MA	88	area_code_415	no	no	0	264.8	124	45.02	245.4	112	20.86	160.5	115	7.22	14.8	2	4.0	1	yes
AZ	60	area_code_415	no	no	0	98.2	88	16.69	180.5	69	15.34	223.6	69	10.06	9.3	2	2.51	2	no
KY	54	area_code_408	no	no	0	159.8	99	27.17	264.0	64	22.44	115.7	70	5.21	9.7	7	2.62	2	no
WA	109	area_code_415	no	no	0	184.0	120	31.28	120.4	119	10.23	153.7	86	6.92	11.0	3	2.97	0	no
UT	90	area_code_415	no	no	0	261.8	128	44.51	220.6	104	18.75	136.6	91	6.15	9.6	5	2.59	1	no
RI	115	area_code_408	no	no	0	147.9	109	25.14	228.4	117	19.41	299.7	90	13.49	9.6	9	2.59	3	no
OH	144	area_code_415	no	yes	18	106.4	109	18.09	108.1	113	9.19	208.4	111	9.38	10.1	5	2.73	1	no
NV	91	area_code_408	no	no	0	133.7	75	22.73	195.3	87	16.6	280.5	89	12.62	5.9	2	1.59	0	no
NV	71	area_code_415	yes	no	0	178.2	113	30.29	167.8	94	14.26	182.1	111	8.19	13.6	3	3.67	3	yes
FL	132	area_code_510	no	yes	36	226.2	103	38.45	181.6	125	15.44	258.8	102	11.65	10.5	5	2.84	3	yes
AL	41	area_code_510	no	yes	34	194.4	63	33.05	254.9	110	21.67	160.2	115	7.21	17.2	9	4.64	2	no
NE	44	area_code_415	no	no	0	240.3	146	40.85	164.6	83	13.99	240.7	106	10.83	10.6	2	2.86	1	no
NV	78	area_code_408	no	no	0	75.0	116	12.75	248.7	87	21.14	176.0	83	7.92	9.5	6	2.57	3	no
IL	149	area_code_408	no	no	0	69.1	117	11.75	136.3	100	11.59	181.7	53	8.18	6.3	3	1.7	1	no
WV	72	area_code_510	no	yes	33	96.6	59	16.42	315.4	98	26.81	163.3	117	7.35	6.2	4	1.67	4	yes
MI	139	area_code_415	no	yes	20	214.6	101	36.48	235.1	132	19.98	162.8	132	7.33	14.8	12	4.0	0	no
GA	141	area_code_510	no	yes	23	149.7	112	25.45	162.5	118	13.81	220.3	115	9.91	7.6	2	2.05	3	no
AZ	140	area_code_408	no	no	0	149.8	134	25.47	164.4	98	13.97	294.7	124	13.26	8.1	2	2.19	1	no
ID	99	area_code_408	no	no	0	190.4	102	32.37	158.1	107	13.44	271.5	92	12.22	11.2	4	3.02	2	no
HI	166	area_code_408	no	no	0	181.4	108	30.84	253.8	54	21.57	112.3	94	5.05	11.6	6	3.13	1	no
NV	124	area_code_408	no	no	0	151.1	123	25.69	187.4	104	15.93	255.4	93	11.49	5.3	3	1.43	1	no
MD	74	area_code_415	no	no	0	155.7	116	26.47	173.7	63	14.76	257.4	97	11.58	8.1	4	2.19	0	no
GA	117	area_code_510	no	no	0	149.9	95	25.48	256.1	110	21.77	212.7	92	9.57	13.3	13	3.59	2	no
GA	85	area_code_510	no	no	0	222.3	132	37.79	231.5	101	19.68	223.5	75	10.06	11.0	2	2.97	3	no
UT	36	area_code_415	no	yes	16	149.4	111	25.4	131.8	113	11.2	132.7	87	5.97	6.7	2	1.81	0	no
MA	102	area_code_510	yes	no	0	233.8	103	39.75	221.6	131	18.84	146.9	106	6.61	12.8	3	3.46	0	no
IN	76	area_code_415	no	no	0	204.2	100	34.71	292.6	139	24.87	244.3	105	10.99	10.5	2	2.84	0	no
VT	165	area_code_510	no	no	0	242.9	126	41.29	209.8	65	17.83	228.4	126	10.28	0.0	0	0.0	1	no
IA	130	area_code_415	no	no	0	150.4	119	25.57	230.5	99	19.59	186.3	76	8.38	12.3	4	3.32	1	no
AL	55	area_code_415	yes	no	0	191.9	91	32.62	256.1	110	21.77	203.7	101	9.17	14.3	6	3.86	1	yes
ME	92	area_code_415	yes	no	0	130.7	113	22.22	260.6	122	22.15	244.2	98	10.99	9.4	2	2.54	2	yes
RI	129	area_code_415	no	yes	33	119.6	104	20.33	278.7	88	23.69	263.4	175	11.85	5.9	2	1.59	2	no
MD	18	area_code_408	no	no	0	273.6	93	46.51	114.6	116	9.74	250.6	120	11.28	8.2	4	2.21	1	no
FL	161	area_code_415	yes	no	0	156.1	114	26.54	180.3	63	15.33	179.6	115	8.08	11.1	9	3.0	2	no
ME	75	area_code_408	yes	no	0	211.3	61	35.92	105.6	119	8.98	175.9	63	7.92	9.7	4	2.62	4	yes
SD	126	area_code_415	no	yes	23	114.3	102	19.43	190.3	103	16.18	240.4	111	10.82	12.6	7	3.4	3	no
MI	93	area_code_415	yes	no	0	216.9	61	36.87	207.4	120	17.63	221.7	110	9.98	17.5	5	4.73	1	yes
MI	109	area_code_415	yes	yes	26	217.2	138	36.92	145.5	111	12.37	280.7	76	12.63	9.3	3	2.51	0	no
NM	80	area_code_510	no	no	0	206.3	97	35.07	154.9	98	13.17	263.6	82	11.86	12.4	12	3.35	0	no
AK	41	area_code_415	no	no	0	159.3	66	27.08	125.9	75	10.7	261.9	76	11.79	11.1	5	3.0	1	no
OH	136	area_code_415	no	yes	31	143.1	88	24.33	236.6	65	20.11	227.8	120	10.25	11.4	5	3.08	2	no
MO	92	area_code_415	no	no	0	154.0	122	26.18	329.8	88	28.03	288.0	117	12.96	5.6	2	1.51	3	yes
KS	143	area_code_408	no	yes	24	186.6	69	31.72	222.0	116	18.87	234.9	138	10.57	11.6	5	3.13	1	no
MS	118	area_code_415	no	yes	26	170.8	114	29.04	199.5	125	16.96	169.7	98	7.64	9.6	5	2.59	5	yes
VT	193	area_code_408	no	yes	17	124.0	102	21.08	202.9	81	17.25	205.1	129	9.23	12.3	3	3.32	1	no
NE	73	area_code_415	no	no	0	198.3	94	33.71	279.3	101	23.74	146.2	87	6.58	14.8	8	4.0	3	no
VA	62	area_code_408	no	no	0	172.8	101	29.38	204.8	97	17.41	240.8	90	10.84	9.1	8	2.46	2	no
DE	30	area_code_415	no	yes	30	217.4	74	36.96	213.8	86	18.17	227.2	104	10.22	6.6	3	1.78	0	no
AL	60	area_code_408	yes	yes	29	265.9	113	45.2	215.8	94	18.34	108.1	82	4.86	14.0	12	3.78	0	yes
MS	96	area_code_510	no	no	0	98.2	100	16.69	307.2	88	26.11	182.5	120	8.21	7.6	1	2.05	2	no
OK	52	area_code_408	no	no	0	214.7	68	36.5	158.6	138	13.48	123.4	114	5.55	9.4	4	2.54	2	no
NM	87	area_code_415	no	no	0	168.2	92	28.59	224.7	100	19.1	169.5	99	7.63	12.9	3	3.48	1	no
WI	41	area_code_408	no	no	0	202.9	97	34.49	153.8	104	13.07	113.5	92	5.11	9.0	3	2.43	3	no
WV	112	area_code_415	no	no	0	261.4	108	44.44	154.5	102	13.13	130.9	90	5.89	11.6	2	3.13	1	no
SC	88	area_code_510	no	no	0	73.3	86	12.46	161.4	82	13.72	239.6	76	10.78	8.2	3	2.21	4	yes
KY	122	area_code_408	no	yes	27	253.7	84	43.13	229.2	109	19.48	190.5	123	8.57	9.2	5	2.48	7	no
MO	61	area_code_408	no	no	0	45.0	108	7.65	151.3	74	12.86	152.9	94	6.88	9.8	6	2.65	2	no
IL	87	area_code_510	no	no	0	231.3	105	39.32	171.7	108	14.59	67.7	136	3.05	13.0	6	3.51	1	no
MI	30	area_code_510	no	no	0	227.4	88	38.66	182.5	100	15.51	191.7	134	8.63	12.5	3	3.38	0	no
NJ	95	area_code_415	no	yes	22	40.9	126	6.95	133.4	90	11.34	264.2	91	11.89	11.9	7	3.21	0	no
ID	46	area_code_415	no	no	0	124.8	133	21.22	157.3	143	13.37	199.3	72	8.97	8.6	4	2.32	2	no
DC	100	area_code_510	yes	no	0	68.5	110	11.65	337.1	115	28.65	205.2	99	9.23	12.1	9	3.27	0	no
AL	77	area_code_415	no	no	0	163.0	112	27.71	219.1	89	18.62	233.4	66	10.5	6.7	3	1.81	2	no
OR	98	area_code_415	no	yes	38	213.7	61	36.33	253.0	104	21.51	207.7	73	9.35	10.7	5	2.89	2	no
OK	125	area_code_415	no	yes	36	201.3	117	34.22	42.2	78	3.59	125.7	104	5.66	5.4	3	1.46	1	no
NE	194	area_code_408	no	no	0	48.4	101	8.23	281.1	138	23.89	218.5	87	9.83	18.2	1	4.91	1	no
UT	190	area_code_415	no	yes	22	166.5	93	28.31	183.0	92	15.56	121.0	102	5.44	8.5	3	2.3	0	no
OR	165	area_code_415	no	no	0	216.6	126	36.82	190.8	104	16.22	224.7	123	10.11	12.4	8	3.35	0	no
NY	59	area_code_408	no	no	0	107.8	113	18.33	216.6	125	18.41	217.5	92	9.79	9.9	3	2.67	2	no
AL	47	area_code_408	no	yes	28	141.3	94	24.02	168.0	108	14.28	113.5	84	5.11	7.8	2	2.11	1	no
RI	150	area_code_415	no	yes	29	209.9	77	35.68	158.0	52	13.43	141.9	113	6.39	6.6	1	1.78	0	no
MN	152	area_code_415	yes	yes	20	237.5	120	40.38	253.4	94	21.54	265.2	80	11.93	14.2	3	3.83	9	yes
NC	26	area_code_415	no	no	0	234.5	109	39.87	216.5	129	18.4	191.6	94	8.62	3.5	6	0.95	3	no
MD	79	area_code_510	no	yes	31	103.1	90	17.53	243.0	135	20.66	76.4	92	3.44	12.2	8	3.29	3	no
RI	95	area_code_510	no	yes	27	129.5	106	22.02	248.9	90	21.16	268.0	115	12.06	11.9	3	3.21	1	no
WI	69	area_code_510	yes	no	0	279.8	90	47.57	248.7	91	21.14	171.0	118	7.69	8.4	10	2.27	2	yes
VT	95	area_code_510	yes	yes	41	136.8	91	23.26	200.8	61	17.07	133.7	67	6.02	10.3	9	2.78	5	yes
CT	31	area_code_415	no	yes	31	100.1	54	17.02	246.3	97	20.94	255.0	131	11.48	5.9	3	1.59	0	no
OK	121	area_code_408	no	yes	31	237.1	63	40.31	205.6	117	17.48	196.7	85	8.85	10.1	5	2.73	4	no
GA	44	area_code_510	no	no	0	288.1	112	48.98	258.0	92	21.93	192.4	90	8.66	10.2	4	2.75	3	yes
NE	74	area_code_415	no	yes	25	194.6	84	33.08	119.9	103	10.19	175.5	75	7.9	13.1	2	3.54	2	no
TX	58	area_code_408	no	yes	20	194.5	110	33.07	213.7	89	18.16	236.6	92	10.65	9.5	2	2.57	1	no
MT	74	area_code_408	no	no	0	174.1	96	29.6	251.1	94	21.34	257.6	123	11.59	8.3	5	2.24	2	yes
CO	125	area_code_415	no	no	0	131.8	97	22.41	136.7	100	11.62	308.2	119	13.87	7.7	6	2.08	2	no
VT	80	area_code_415	no	no	0	160.6	103	27.3	237.0	109	20.15	245.1	88	11.03	10.7	1	2.89	1	no
WY	99	area_code_408	no	yes	28	200.7	88	34.12	264.2	116	22.46	172.7	102	7.77	9.1	5	2.46	1	no
ID	99	area_code_415	no	no	0	145.6	106	24.75	98.3	106	8.36	230.8	83	10.39	10.9	5	2.94	1	no
CT	66	area_code_415	no	yes	29	229.4	104	39.0	257.4	84	21.88	231.5	119	10.42	8.0	1	2.16	2	no
ME	97	area_code_510	no	no	0	211.0	76	35.87	189.0	100	16.07	123.0	102	5.54	4.7	4	1.27	3	no
AZ	75	area_code_510	no	yes	37	121.5	97	20.66	271.4	110	23.07	248.7	97	11.19	11.3	5	3.05	2	no
MD	85	area_code_510	yes	no	0	216.0	73	36.72	188.2	117	16.0	147.1	98	6.62	3.6	7	0.97	2	no
IN	108	area_code_510	no	no	0	293.0	88	49.81	160.6	101	13.65	143.9	87	6.48	10.0	6	2.7	2	no
DE	51	area_code_510	no	no	0	181.5	108	30.86	196.9	87	16.74	187.2	119	8.42	10.3	2	2.78	1	no
MN	186	area_code_415	no	yes	26	74.3	107	12.63	177.3	116	15.07	296.3	90	13.33	14.5	3	3.92	2	no
WI	44	area_code_415	yes	no	0	62.3	92	10.59	275.0	82	23.38	138.7	108	6.24	10.8	3	2.92	1	no
FL	64	area_code_408	no	yes	31	228.6	88	38.86	248.5	109	21.12	167.1	124	7.52	9.0	1	2.43	3	no
WV	44	area_code_510	no	no	0	228.1	121	38.78	276.5	79	23.5	279.8	77	12.59	9.9	5	2.67	2	yes
SD	114	area_code_415	no	yes	36	309.9	90	52.68	200.3	89	17.03	183.5	105	8.26	14.2	2	3.83	1	no
OR	110	area_code_408	no	no	0	149.8	112	25.47	180.0	93	15.3	140.0	119	6.3	11.7	4	3.16	2	no
CO	90	area_code_408	no	yes	30	183.8	76	31.25	229.7	95	19.52	144.1	124	6.48	7.7	3	2.08	1	no
CT	72	area_code_408	no	yes	21	186.7	108	31.74	335.0	86	28.48	187.2	119	8.42	16.5	4	4.46	1	no
IN	113	area_code_415	no	no	0	209.4	151	35.6	347.3	113	29.52	246.0	116	11.07	7.4	2	2.0	1	yes
PA	171	area_code_415	no	yes	25	223.2	77	37.94	183.2	118	15.57	150.8	90	6.79	10.2	3	2.75	3	no
NM	104	area_code_415	no	no	0	164.2	109	27.91	155.4	90	13.21	168.9	117	7.6	10.7	8	2.89	1	no
ME	165	area_code_408	no	no	0	150.5	75	25.59	193.1	93	16.41	311.6	93	14.02	10.3	2	2.78	1	no
SD	104	area_code_510	no	no	0	234.2	128	39.81	293.1	92	24.91	183.9	79	8.28	9.8	6	2.65	0	yes
AR	110	area_code_408	no	no	0	55.3	102	9.4	164.7	124	14.0	200.7	108	9.03	10.2	5	2.75	1	no
TX	90	area_code_408	yes	no	0	221.8	97	37.71	203.8	134	17.32	215.8	154	9.71	8.4	4	2.27	1	no
NH	114	area_code_415	no	no	0	169.6	85	28.83	58.9	86	5.01	179.3	124	8.07	7.4	8	2.0	1	no
OK	101	area_code_408	no	no	0	89.7	118	15.25	260.1	79	22.11	170.1	93	7.65	13.5	11	3.65	5	yes
WI	117	area_code_408	no	yes	14	80.2	81	13.63	219.0	103	18.62	122.6	102	5.52	8.6	2	2.32	1	no
PA	82	area_code_408	no	no	0	125.7	96	21.37	207.6	137	17.65	183.1	103	8.24	12.9	2	3.48	1	no
OK	92	area_code_510	no	no	0	176.3	85	29.97	93.4	125	7.94	207.2	107	9.32	9.6	1	2.59	2	no
ME	82	area_code_510	no	yes	29	207.2	111	35.22	254.1	137	21.6	169.3	92	7.62	9.5	5	2.57	2	no
WV	90	area_code_415	no	no	0	205.7	138	34.97	161.9	83	13.76	269.7	104	12.14	12.5	6	3.38	2	no
MN	124	area_code_510	no	no	0	157.5	70	26.78	130.7	79	11.11	193.4	98	8.7	9.6	4	2.59	3	no
NY	39	area_code_408	no	no	0	160.4	68	27.27	102.6	103	8.72	235.3	106	10.59	9.1	5	2.46	2	no
OH	75	area_code_510	no	yes	46	214.1	62	36.4	200.9	111	17.08	246.8	126	11.11	9.2	6	2.48	0	no
MI	102	area_code_510	no	no	0	102.6	89	17.44	246.0	77	20.91	170.5	140	7.67	9.1	4	2.46	2	no
WV	143	area_code_510	no	no	0	202.8	109	34.48	165.8	104	14.09	143.9	71	6.48	4.6	4	1.24	1	no
MI	53	area_code_415	no	no	0	57.5	95	9.78	265.5	131	22.57	244.3	128	10.99	11.6	6	3.13	3	no
NM	30	area_code_415	no	no	0	169.9	144	28.88	225.2	118	19.14	169.7	93	7.64	11.4	7	3.08	1	no
MO	112	area_code_415	no	no	0	335.5	77	57.04	212.5	109	18.06	265.0	132	11.93	12.7	8	3.43	2	yes
RI	129	area_code_415	no	no	0	139.5	119	23.72	289.3	105	24.59	129.4	97	5.82	13.1	8	3.54	0	no
NC	63	area_code_415	no	yes	29	142.3	107	24.19	118.7	56	10.09	240.1	91	10.8	6.6	8	1.78	1	no
WY	28	area_code_415	no	no	0	187.8	94	31.93	248.6	86	21.13	208.8	124	9.4	10.6	5	2.86	0	no
KY	90	area_code_415	no	no	0	193.7	83	32.93	154.2	79	13.11	299.0	60	13.46	12.7	3	3.43	1	no
OR	151	area_code_510	no	no	0	156.4	108	26.59	233.4	118	19.84	195.7	141	8.81	7.7	6	2.08	4	no
NV	105	area_code_415	yes	yes	29	220.7	82	37.52	217.7	110	18.5	190.5	100	8.57	13.2	6	3.56	1	yes
DC	41	area_code_408	no	yes	37	239.8	110	40.77	221.9	115	18.86	189.1	100	8.51	7.3	1	1.97	2	no
UT	48	area_code_510	no	yes	43	172.0	111	29.24	200.2	64	17.02	233.1	96	10.49	8.0	5	2.16	1	no
WA	166	area_code_408	yes	yes	35	128.2	138	21.79	274.5	113	23.33	298.9	130	13.45	8.8	7	2.38	2	no
FL	79	area_code_510	no	no	0	130.2	119	22.13	290.9	121	24.73	194.8	140	8.77	14.0	6	3.78	3	no
VA	153	area_code_510	no	no	0	195.4	107	33.22	154.6	96	13.14	142.8	97	6.43	11.6	6	3.13	1	no
KS	110	area_code_415	yes	no	0	293.3	79	49.86	188.5	90	16.02	266.9	91	12.01	14.5	4	3.92	0	yes
KS	163	area_code_415	no	no	0	191.3	89	32.52	193.9	87	16.48	268.4	121	12.08	12.8	4	3.46	1	no
ME	105	area_code_408	no	yes	33	209.6	68	35.63	146.9	140	12.49	121.0	131	5.44	10.6	3	2.86	2	no
LA	172	area_code_415	no	no	0	215.7	140	36.67	146.3	84	12.44	264.6	83	11.91	7.1	1	1.92	3	no
DC	126	area_code_415	no	no	0	161.4	110	27.44	220.6	125	18.75	249.2	78	11.21	5.1	2	1.38	0	no
TX	97	area_code_510	no	no	0	144.2	91	24.51	226.7	137	19.27	144.6	72	6.51	13.8	4	3.73	3	no
NJ	95	area_code_408	yes	yes	37	220.2	109	37.43	185.3	99	15.75	205.1	82	9.23	4.1	2	1.11	0	yes
DE	87	area_code_510	no	no	0	256.2	105	43.55	160.7	102	13.66	249.4	80	11.22	7.4	2	2.0	4	no
VT	97	area_code_415	no	no	0	112.7	119	19.16	217.7	109	18.5	152.1	76	6.84	6.5	5	1.76	1	no
TX	140	area_code_408	no	no	0	194.8	107	33.12	170.9	99	14.53	225.1	93	10.13	13.9	4	3.75	0	no
MT	169	area_code_415	no	no	0	100.8	112	17.14	230.0	69	19.55	193.6	95	8.71	9.5	2	2.57	0	no
ND	68	area_code_408	no	yes	22	82.5	97	14.03	289.9	94	24.64	180.0	114	8.1	4.8	4	1.3	3	no
NJ	122	area_code_415	no	yes	34	146.4	104	24.89	89.7	103	7.62	220.0	91	9.9	15.6	4	4.21	2	no
MO	36	area_code_408	no	no	0	177.9	129	30.24	224.6	87	19.09	306.3	102	13.78	10.8	6	2.92	2	no
CO	120	area_code_510	no	yes	27	153.5	84	26.1	194.0	73	16.49	256.5	94	11.54	10.2	7	2.75	5	no
KS	121	area_code_408	no	no	0	150.7	105	25.62	197.3	133	16.77	169.0	116	7.61	9.2	15	2.48	1	no
NC	64	area_code_408	no	yes	19	180.1	106	30.62	127.5	92	10.84	237.4	118	10.68	7.5	3	2.03	0	no
MT	13	area_code_415	no	yes	31	265.3	94	45.1	147.6	95	12.55	259.3	117	11.67	12.9	1	3.48	1	no
DE	106	area_code_415	no	no	0	128.6	83	21.86	134.0	114	11.39	210.6	113	9.48	11.4	2	3.08	0	no
ND	88	area_code_415	no	no	0	161.5	92	27.46	173.5	108	14.75	206.2	95	9.28	7.9	4	2.13	2	no
VA	74	area_code_408	no	no	0	165.3	120	28.1	198.5	106	16.87	208.5	102	9.38	9.8	3	2.65	1	no
IL	83	area_code_415	no	no	0	195.0	92	33.15	210.5	83	17.89	180.6	92	8.13	11.0	13	2.97	0	no
OK	49	area_code_415	no	no	0	213.8	79	36.35	265.1	93	22.53	239.8	128	10.79	15.6	7	4.21	0	no
CO	111	area_code_510	no	yes	24	205.5	114	34.94	219.3	99	18.64	215.9	95	9.72	14.0	4	3.78	1	no
MT	50	area_code_415	no	yes	22	252.9	112	42.99	177.9	99	15.12	158.4	146	7.13	8.5	4	2.3	3	no
ME	88	area_code_415	no	no	0	192.0	91	32.64	127.6	127	10.85	155.6	125	7.0	7.5	5	2.03	1	no
WI	131	area_code_415	no	yes	39	69.1	122	11.75	101.3	136	8.61	104.8	94	4.72	9.1	4	2.46	0	no
MO	79	area_code_408	no	no	0	261.7	97	44.49	210.6	48	17.9	256.7	83	11.55	6.0	3	1.62	3	yes
NY	140	area_code_415	no	no	0	235.5	81	40.04	257.2	130	21.86	103.1	111	4.64	11.5	4	3.11	2	no
CT	105	area_code_408	no	no	0	213.4	100	36.28	204.9	52	17.42	179.7	93	8.09	9.5	6	2.57	1	no
WY	87	area_code_415	no	yes	22	263.8	65	44.85	103.4	115	8.79	208.1	109	9.36	8.5	3	2.3	3	no
CA	96	area_code_510	no	yes	31	183.4	126	31.18	195.5	106	16.62	180.1	93	8.1	10.5	5	2.84	1	no
CA	79	area_code_510	no	no	0	157.6	85	26.79	194.1	92	16.5	231.5	86	10.42	9.4	10	2.54	5	yes
MN	55	area_code_415	no	no	0	175.6	147	29.85	161.8	118	13.75	289.5	55	13.03	9.3	4	2.51	0	no
AK	130	area_code_415	no	no	0	242.5	101	41.23	102.8	114	8.74	142.4	89	6.41	9.3	2	2.51	2	no
VA	34	area_code_415	no	no	0	151.0	102	25.67	131.4	101	11.17	186.6	86	8.4	9.9	7	2.67	0	no
CO	139	area_code_415	no	no	0	138.1	103	23.48	164.5	100	13.98	134.9	63	6.07	8.3	2	2.24	1	no
MT	109	area_code_408	no	no	0	264.7	69	45.0	305.0	120	25.93	197.4	86	8.88	9.5	9	2.57	1	yes
SD	65	area_code_408	no	yes	31	282.3	70	47.99	152.0	89	12.92	225.5	93	10.15	12.0	4	3.24	1	no
VT	152	area_code_415	no	no	0	197.1	126	33.51	130.1	76	11.06	78.1	100	3.51	7.4	4	2.0	3	no
ND	147	area_code_408	no	no	0	205.3	95	34.9	166.7	128	14.17	240.6	84	10.83	7.8	4	2.11	1	no
GA	112	area_code_415	no	yes	22	181.8	110	30.91	228.1	123	19.39	262.7	141	11.82	9.2	4	2.48	2	no
OR	120	area_code_415	no	no	0	252.0	120	42.84	150.2	106	12.77	151.8	96	6.83	9.6	1	2.59	2	no
WY	171	area_code_415	no	no	0	231.2	135	39.3	188.7	74	16.04	206.9	124	9.31	12.3	1	3.32	1	no
GA	101	area_code_415	no	yes	33	200.1	108	34.02	188.9	122	16.06	205.1	90	9.23	15.5	4	4.19	0	no
WV	32	area_code_408	no	yes	26	266.7	109	45.34	232.3	107	19.75	212.8	98	9.58	16.3	4	4.4	1	no
IL	151	area_code_408	no	no	0	175.3	106	29.8	144.3	87	12.27	160.2	88	7.21	11.8	5	3.19	0	no
CO	60	area_code_408	no	no	0	125.1	99	21.27	248.8	62	21.15	211.3	79	9.51	11.2	3	3.02	3	no
DE	119	area_code_415	no	no	0	176.8	90	30.06	224.7	81	19.1	204.6	77	9.21	7.5	15	2.03	1	no
LA	43	area_code_415	no	no	0	241.9	101	41.12	129.4	121	11.0	264.8	104	11.92	5.9	3	1.59	1	no
IN	84	area_code_408	no	no	0	217.1	99	36.91	236.0	68	20.06	118.3	120	5.32	9.4	4	2.54	1	no
NY	65	area_code_510	no	no	0	195.4	110	33.22	181.2	109	15.4	178.5	105	8.03	8.9	4	2.4	0	no
TX	75	area_code_415	yes	no	0	222.4	78	37.81	327.0	111	27.8	208.0	104	9.36	8.7	9	2.35	1	yes
KS	116	area_code_510	no	no	0	189.5	90	32.22	189.8	118	16.13	205.8	83	9.26	13.1	2	3.54	1	no
WV	107	area_code_415	no	no	0	123.1	100	20.93	158.4	82	13.46	256.1	82	11.52	9.3	5	2.51	0	no
NE	189	area_code_415	no	yes	38	256.7	98	43.64	150.5	120	12.79	123.0	87	5.54	11.4	3	3.08	3	no
ND	123	area_code_408	no	no	0	159.1	94	27.05	241.6	119	20.54	202.4	120	9.11	6.5	1	1.76	1	no
AK	110	area_code_408	no	no	0	100.1	90	17.02	233.3	93	19.83	204.4	57	9.2	11.1	8	3.0	3	no
CO	63	area_code_415	no	yes	32	30.9	113	5.25	187.0	113	15.9	230.8	101	10.39	8.6	7	2.32	1	no
ME	176	area_code_415	no	no	0	223.2	76	37.94	214.4	131	18.22	154.4	80	6.95	10.1	2	2.73	3	no
SC	108	area_code_510	no	no	0	187.4	101	31.86	199.9	126	16.99	216.1	107	9.72	12.6	8	3.4	1	no
CO	71	area_code_415	no	no	0	277.5	104	47.18	131.8	121	11.2	126.9	101	5.71	8.2	2	2.21	1	no
MS	137	area_code_510	no	no	0	147.2	119	25.02	192.8	91	16.39	172.7	105	7.77	10.2	4	2.75	1	no
NE	82	area_code_408	no	no	0	185.8	36	31.59	276.5	134	23.5	192.1	104	8.64	5.7	7	1.54	4	no
NJ	92	area_code_510	no	yes	29	155.4	110	26.42	188.5	104	16.02	254.9	118	11.47	8.0	4	2.16	3	no
WI	165	area_code_510	no	no	0	154.2	91	26.21	268.6	108	22.83	188.8	99	8.5	10.9	4	2.94	6	no
MT	96	area_code_415	no	no	0	97.6	98	16.59	105.5	118	8.97	220.2	105	9.91	11.6	9	3.13	1	no
AR	156	area_code_415	no	no	0	178.8	94	30.4	178.4	97	15.16	169.2	77	7.61	7.5	3	2.03	1	no
WA	63	area_code_408	no	no	0	149.3	104	25.38	273.6	75	23.26	206.6	72	9.3	9.1	4	2.46	0	no
NH	37	area_code_415	no	no	0	206.0	89	35.02	186.0	88	15.81	307.1	86	13.82	8.4	11	2.27	0	no
IA	98	area_code_415	no	no	0	216.8	86	36.86	190.8	114	16.22	187.5	79	8.44	11.0	9	2.97	0	no
WV	121	area_code_415	no	no	0	103.3	110	17.56	129.1	82	10.97	167.1	113	7.52	10.7	3	2.89	0	no
RI	94	area_code_415	no	no	0	139.4	95	23.7	159.1	92	13.52	128.2	129	5.77	7.7	3	2.08	0	no
KS	99	area_code_415	no	no	0	191.2	110	32.5	163.9	102	13.93	243.6	114	10.96	14.1	3	3.81	1	no
MT	163	area_code_510	no	yes	23	160.0	104	27.2	189.4	64	16.1	229.9	118	10.35	10.4	7	2.81	1	no
MO	161	area_code_510	no	no	0	221.7	95	37.69	193.0	82	16.41	194.1	113	8.73	6.5	4	1.76	3	no
CO	108	area_code_415	no	no	0	215.6	78	36.65	195.3	119	16.6	194.4	65	8.75	3.6	5	0.97	1	no
CT	84	area_code_510	no	yes	42	165.3	97	28.1	223.5	118	19.0	260.8	72	11.74	7.6	7	2.05	3	no
ID	83	area_code_415	yes	yes	32	94.7	111	16.1	154.4	98	13.12	200.4	109	9.02	10.6	6	2.86	2	no
DC	139	area_code_510	no	no	0	203.2	81	34.54	152.5	99	12.96	197.8	76	8.9	9.7	3	2.62	2	no
TN	69	area_code_510	no	no	0	195.3	70	33.2	216.7	108	18.42	259.9	119	11.7	12.5	4	3.38	3	no
MO	106	area_code_415	no	no	0	114.4	104	19.45	78.3	101	6.66	232.7	78	10.47	0.0	0	0.0	2	no
VA	158	area_code_415	no	no	0	222.8	101	37.88	203.0	128	17.26	210.6	106	9.48	6.9	2	1.86	2	no
SD	168	area_code_415	no	yes	22	175.9	70	29.9	211.7	105	17.99	174.5	81	7.85	7.3	5	1.97	2	no
WV	115	area_code_510	yes	no	0	249.9	95	42.48	242.5	104	20.61	151.7	121	6.83	15.3	6	4.13	1	yes
GA	57	area_code_408	yes	yes	30	234.5	130	39.87	195.2	116	16.59	268.8	94	12.1	11.4	4	3.08	2	no
AZ	67	area_code_415	no	no	0	210.7	116	35.82	219.2	86	18.63	179.7	83	8.09	7.2	6	1.94	1	no
AK	127	area_code_408	no	no	0	182.3	124	30.99	169.9	110	14.44	184.0	116	8.28	9.3	3	2.51	1	no
AK	78	area_code_510	no	no	0	190.3	88	32.35	194.5	89	16.53	256.5	109	11.54	11.7	5	3.16	2	no
CT	100	area_code_415	no	yes	38	177.1	88	30.11	163.7	108	13.91	242.7	72	10.92	7.4	2	2.0	0	no
UT	103	area_code_510	no	yes	36	87.2	92	14.82	169.3	110	14.39	166.7	80	7.5	10.9	5	2.94	6	yes
KY	113	area_code_415	no	no	0	215.6	96	36.65	193.4	127	16.44	105.4	115	4.74	13.5	3	3.65	1	no
OR	129	area_code_510	no	yes	36	192.8	103	32.78	177.0	83	15.05	216.5	118	9.74	16.4	5	4.43	1	no
TN	57	area_code_510	no	no	0	149.3	100	25.38	200.2	110	17.02	231.7	101	10.43	11.9	3	3.21	2	no
WV	82	area_code_408	no	no	0	143.7	116	24.43	170.7	99	14.51	287.7	95	12.95	7.8	5	2.11	1	no
NJ	64	area_code_415	no	no	0	224.8	111	38.22	190.0	101	16.15	221.4	110	9.96	9.2	2	2.48	1	no
MS	86	area_code_510	no	yes	39	261.2	122	44.4	214.2	101	18.21	154.9	101	6.97	12.7	5	3.43	2	no
ME	151	area_code_415	no	yes	26	196.5	98	33.41	175.8	111	14.94	221.8	124	9.98	13.4	5	3.62	0	no
WY	94	area_code_510	no	no	0	271.2	105	46.1	202.6	105	17.22	221.6	51	9.97	11.5	3	3.11	3	yes
WY	90	area_code_415	no	no	0	207.2	121	35.22	292.5	104	24.86	226.3	103	10.18	8.0	1	2.16	2	no
IN	48	area_code_510	no	no	0	300.4	94	51.07	133.2	103	11.32	197.4	94	8.88	7.2	5	1.94	2	no
NJ	93	area_code_415	yes	yes	20	187.5	110	31.88	169.8	94	14.43	175.3	127	7.89	12.1	4	3.27	1	no
DC	169	area_code_415	yes	no	0	57.1	98	9.71	199.7	78	16.97	274.7	103	12.36	6.5	6	1.76	3	no
KY	91	area_code_415	yes	no	0	145.0	89	24.65	175.8	102	14.94	223.7	151	10.07	16.7	3	4.51	2	yes
MI	101	area_code_510	no	no	0	190.7	72	32.42	208.6	103	17.73	203.8	111	9.17	8.8	8	2.38	1	no
UT	67	area_code_510	no	yes	20	230.6	40	39.2	189.1	58	16.07	162.2	115	7.3	9.4	2	2.54	1	no
NE	66	area_code_415	no	no	0	34.0	133	5.78	278.6	61	23.68	129.6	120	5.83	11.5	3	3.11	0	no
FL	116	area_code_415	no	yes	17	193.4	112	32.88	240.6	131	20.45	248.1	98	11.16	11.4	3	3.08	5	no
LA	158	area_code_408	no	no	0	202.0	126	34.34	163.5	86	13.9	195.4	84	8.79	10.4	6	2.81	1	no
WA	119	area_code_415	no	yes	26	161.3	97	27.42	250.3	110	21.28	142.4	92	6.41	6.6	8	1.78	1	no
MI	120	area_code_415	no	no	0	150.6	85	25.6	119.0	128	10.12	232.9	123	10.48	6.4	2	1.73	1	no
KY	155	area_code_510	no	no	0	184.6	102	31.38	196.0	117	16.66	226.5	122	10.19	7.8	1	2.11	1	no
LA	106	area_code_408	no	no	0	220.7	120	37.52	270.2	95	22.97	121.6	113	5.47	8.7	5	2.35	1	no
AL	146	area_code_415	no	yes	32	154.0	80	26.18	185.5	91	15.77	148.2	107	6.67	8.2	4	2.21	3	no
MO	101	area_code_415	no	yes	29	121.1	116	20.59	186.4	100	15.84	241.7	75	10.88	10.1	6	2.73	0	no
CO	22	area_code_510	no	yes	23	182.1	94	30.96	164.6	59	13.99	128.8	102	5.8	12.7	4	3.43	3	no
TX	90	area_code_415	no	no	0	109.6	88	18.63	137.6	108	11.7	159.7	121	7.19	11.0	5	2.97	2	no
NY	41	area_code_415	no	no	0	209.9	105	35.68	121.9	105	10.36	253.7	104	11.42	9.6	4	2.59	1	no
WY	33	area_code_415	no	no	0	213.9	88	36.36	239.8	119	20.38	148.7	71	6.69	9.8	14	2.65	2	no
UT	112	area_code_415	no	no	0	115.8	108	19.69	243.3	111	20.68	184.6	78	8.31	13.1	5	3.54	1	no
LA	108	area_code_510	no	yes	30	276.6	99	47.02	220.1	113	18.71	177.9	95	8.01	9.8	6	2.65	2	no
NV	136	area_code_415	no	yes	21	179.4	88	30.5	181.1	97	15.39	320.7	120	14.43	9.5	4	2.57	2	no
NC	128	area_code_510	no	no	0	187.3	84	31.84	270.8	95	23.02	206.4	68	9.29	10.1	5	2.73	1	no
NC	27	area_code_408	no	no	0	201.2	128	34.2	227.2	100	19.31	145.8	91	6.56	8.4	3	2.27	2	no
WY	161	area_code_415	yes	no	0	189.6	78	32.23	267.4	117	22.73	184.5	137	8.3	1.3	6	0.35	1	no
TN	33	area_code_415	no	yes	35	186.8	124	31.76	261.0	69	22.19	317.8	103	14.3	15.0	5	4.05	0	no
FL	120	area_code_415	no	yes	31	153.5	83	26.1	219.1	96	18.62	237.4	76	10.68	11.4	4	3.08	0	no
PA	122	area_code_415	yes	no	0	230.9	132	39.25	243.2	99	20.67	182.4	57	8.21	11.0	2	2.97	0	yes
WV	148	area_code_415	no	yes	26	244.9	150	41.63	118.0	138	10.03	236.0	91	10.62	15.2	4	4.1	2	no
NJ	74	area_code_415	no	no	0	230.9	93	39.25	223.0	78	18.96	157.8	101	7.1	9.7	2	2.62	3	no
MT	106	area_code_415	no	no	0	187.1	104	31.81	250.2	117	21.27	144.9	81	6.52	11.0	3	2.97	1	no
MN	179	area_code_415	no	no	0	170.7	54	29.02	191.1	108	16.24	214.6	107	9.66	13.3	4	3.59	1	no
WI	149	area_code_415	yes	yes	28	126.9	97	21.57	166.9	102	14.19	145.2	77	6.53	8.8	3	2.38	5	yes
ID	77	area_code_510	no	no	0	189.5	112	32.22	207.0	95	17.6	214.1	91	9.63	9.2	7	2.48	0	no
MA	127	area_code_408	yes	no	0	176.9	110	30.07	167.9	100	14.27	182.2	138	8.2	7.7	2	2.08	1	yes
MT	106	area_code_510	no	no	0	169.4	107	28.8	197.2	71	16.76	202.2	79	9.1	10.7	4	2.89	1	no
AL	61	area_code_415	no	yes	20	254.4	133	43.25	161.7	96	13.74	251.4	91	11.31	10.5	4	2.84	0	no
ND	135	area_code_510	yes	yes	24	127.7	54	21.71	215.0	105	18.28	234.3	84	10.54	5.8	4	1.57	2	no
LA	115	area_code_415	no	yes	26	170.5	107	28.99	217.2	77	18.46	225.7	71	10.16	13.6	5	3.67	6	no
ND	167	area_code_408	yes	no	0	219.1	100	37.25	242.9	90	20.65	168.9	101	7.6	10.1	4	2.73	2	no
WV	112	area_code_415	yes	no	0	161.9	138	27.52	200.9	114	17.08	134.0	134	6.03	10.7	4	2.89	1	no
WI	35	area_code_510	no	yes	27	241.7	87	41.09	142.0	101	12.07	288.9	68	13.0	9.4	4	2.54	1	no
KS	103	area_code_408	yes	no	0	62.8	124	10.68	170.4	66	14.48	280.2	78	12.61	9.4	4	2.54	3	no
MO	107	area_code_415	no	yes	22	281.1	83	47.79	143.7	130	12.21	239.4	128	10.77	11.2	9	3.02	1	no
PA	69	area_code_415	no	no	0	228.2	70	38.79	263.7	80	22.41	142.6	60	6.42	10.7	5	2.89	3	no
NJ	24	area_code_408	no	no	0	265.6	86	45.15	208.8	102	17.75	182.5	105	8.21	11.1	6	3.0	2	yes
AL	90	area_code_415	no	no	0	214.9	97	36.53	117.8	117	10.01	133.7	78	6.02	11.8	2	3.19	2	no
ME	137	area_code_510	no	no	0	110.5	79	18.79	223.2	111	18.97	169.5	64	7.63	10.5	3	2.84	3	no
AZ	92	area_code_415	yes	yes	45	281.1	88	47.79	198.0	103	16.83	94.3	76	4.24	7.5	3	2.03	0	no
VT	38	area_code_415	no	no	0	137.8	86	23.43	286.3	76	24.34	167.0	77	7.52	14.1	3	3.81	2	no
NV	69	area_code_510	yes	yes	33	271.5	98	46.16	253.4	102	21.54	165.4	85	7.44	8.2	2	2.21	1	yes
HI	73	area_code_408	no	no	0	187.3	118	31.84	239.7	90	20.37	167.5	108	7.54	15.1	2	4.08	1	no
DE	92	area_code_415	no	no	0	197.0	84	33.49	269.3	105	22.89	158.9	105	7.15	10.8	4	2.92	1	no
AZ	113	area_code_415	no	yes	32	180.4	89	30.67	129.4	124	11.0	166.9	124	7.51	8.4	2	2.27	1	no
VA	68	area_code_408	yes	no	0	148.5	126	25.25	219.4	125	18.65	198.5	121	8.93	14.5	7	3.92	1	yes
GA	135	area_code_415	no	yes	22	197.1	113	33.51	259.4	95	22.05	134.7	135	6.06	14.6	5	3.94	2	no
AZ	100	area_code_415	no	yes	26	153.7	115	26.13	137.8	146	11.71	213.5	104	9.61	15.9	5	4.29	1	no
MN	96	area_code_415	no	yes	27	261.3	96	44.42	220.9	101	18.78	179.4	97	8.07	11.3	2	3.05	1	no
ME	108	area_code_510	no	no	0	246.2	102	41.85	202.4	134	17.2	180.1	95	8.1	9.4	5	2.54	1	no
FL	84	area_code_510	no	no	0	191.0	88	32.47	318.8	119	27.1	247.3	79	11.13	6.5	4	1.76	0	no
WA	134	area_code_408	no	no	0	208.3	86	35.41	253.6	89	21.56	291.0	86	13.1	12.6	3	3.4	1	no
MT	72	area_code_415	no	no	0	253.0	73	43.01	219.3	78	18.64	210.8	89	9.49	9.8	4	2.65	0	no
AL	83	area_code_408	no	no	0	202.3	87	34.39	201.5	111	17.13	101.7	82	4.58	6.8	4	1.84	0	no
GA	56	area_code_415	no	yes	30	127.1	89	21.61	172.1	116	14.63	194.6	111	8.76	12.1	3	3.27	1	no
DE	171	area_code_510	no	yes	17	186.9	94	31.77	240.0	138	20.4	200.9	64	9.04	5.8	3	1.57	1	no
NE	123	area_code_510	no	no	0	194.0	118	32.98	242.0	114	20.57	146.3	108	6.58	12.1	4	3.27	1	no
FL	58	area_code_510	no	no	0	234.8	89	39.92	106.8	131	9.08	178.5	122	8.03	9.9	6	2.67	0	no
AK	156	area_code_510	no	no	0	123.7	96	21.03	103.0	80	8.76	189.4	82	8.52	13.1	4	3.54	1	no
WI	166	area_code_510	no	no	0	173.9	103	29.56	276.4	83	23.49	190.8	113	8.59	15.3	5	4.13	0	no
WA	75	area_code_510	no	yes	41	130.9	115	22.25	203.4	110	17.29	171.7	68	7.73	12.4	4	3.35	1	no
KY	75	area_code_415	no	no	0	314.6	102	53.48	169.8	86	14.43	285.1	100	12.83	5.7	3	1.54	2	yes
OH	83	area_code_510	no	no	0	227.9	78	38.74	207.5	115	17.64	211.7	100	9.53	12.1	5	3.27	1	no
UT	243	area_code_510	no	no	0	95.5	92	16.24	163.7	63	13.91	264.2	118	11.89	6.6	6	1.78	2	no
NM	153	area_code_408	no	no	0	185.3	127	31.5	208.0	73	17.68	206.1	124	9.27	15.1	3	4.08	1	no
MN	150	area_code_415	no	no	0	146.3	133	24.87	202.7	95	17.23	234.7	103	10.56	13.1	3	3.54	1	no
WV	92	area_code_510	no	yes	16	184.0	99	31.28	76.4	134	6.49	185.1	96	8.33	12.7	3	3.43	2	no
MN	80	area_code_415	no	no	0	105.8	110	17.99	43.9	88	3.73	189.6	87	8.53	13.1	5	3.54	0	no
PA	77	area_code_510	no	yes	24	149.4	74	25.4	123.9	72	10.53	174.3	84	7.84	10.1	6	2.73	1	no
MO	74	area_code_415	no	no	0	172.1	105	29.26	211.7	99	17.99	182.2	105	8.2	11.6	6	3.13	1	no
FL	143	area_code_415	no	no	0	119.1	117	20.25	287.7	136	24.45	223.0	100	10.04	12.2	4	3.29	0	no
HI	64	area_code_415	no	no	0	194.2	147	33.01	173.4	87	14.74	268.7	114	12.09	5.5	2	1.49	2	no
ME	120	area_code_510	no	no	0	198.8	56	33.8	230.1	73	19.56	119.8	81	5.39	9.9	3	2.67	2	no
CO	121	area_code_408	yes	no	0	167.7	94	28.51	93.7	121	7.96	241.3	115	10.86	13.4	1	3.62	3	yes
NH	88	area_code_415	no	no	0	202.2	86	34.37	216.8	93	18.43	239.4	99	10.77	11.8	2	3.19	2	no
SC	87	area_code_408	no	no	0	322.5	106	54.83	204.6	93	17.39	186.2	128	8.38	9.4	4	2.54	2	yes
IN	100	area_code_510	no	no	0	216.2	107	36.75	215.6	84	18.33	138.4	127	6.23	10.2	3	2.75	0	no
FL	104	area_code_415	no	no	0	76.4	116	12.99	115.6	74	9.83	226.3	94	10.18	9.4	3	2.54	3	no
GA	27	area_code_510	no	no	0	72.7	75	12.36	208.6	117	17.73	65.8	71	2.96	9.9	3	2.67	1	no
IL	81	area_code_415	no	yes	31	210.4	100	35.77	225.5	97	19.17	168.7	120	7.59	9.7	4	2.62	0	no
NC	64	area_code_510	yes	yes	33	127.2	93	21.62	162.9	104	13.85	247.4	109	11.13	8.1	13	2.19	0	no
VT	107	area_code_510	no	yes	28	201.8	79	34.31	304.9	128	25.92	225.6	133	10.15	11.9	8	3.21	1	no
VT	111	area_code_408	no	no	0	99.3	112	16.88	270.5	136	22.99	225.3	94	10.14	9.0	6	2.43	3	no
NV	77	area_code_415	no	no	0	239.2	114	40.66	150.0	115	12.75	160.8	81	7.24	10.3	2	2.78	5	no
OR	67	area_code_415	yes	no	0	120.9	58	20.55	235.0	88	19.98	95.1	130	4.28	11.4	11	3.08	2	no
AL	102	area_code_408	no	no	0	224.7	81	38.2	129.4	112	11.0	167.6	109	7.54	15.8	6	4.27	1	no
ND	146	area_code_408	no	yes	19	176.6	88	30.02	162.7	66	13.83	215.5	98	9.7	14.6	6	3.94	1	no
NE	96	area_code_415	no	no	0	180.6	92	30.7	190.9	114	16.23	295.6	125	13.3	10.3	4	2.78	1	yes
ND	70	area_code_415	no	yes	31	125.9	101	21.4	196.4	102	16.69	252.7	75	11.37	10.3	4	2.78	1	no
ME	149	area_code_408	no	no	0	237.6	79	40.39	192.4	107	16.35	207.4	111	9.33	9.1	9	2.46	0	no
IL	129	area_code_415	no	no	0	198.4	91	33.73	264.7	106	22.5	111.4	101	5.01	9.2	2	2.48	2	no
WA	166	area_code_408	no	no	0	274.3	110	46.63	52.9	109	4.5	246.1	119	11.07	10.9	5	2.94	0	no
MA	136	area_code_408	yes	no	0	199.6	89	33.93	211.4	96	17.97	72.4	84	3.26	11.0	4	2.97	3	yes
KS	149	area_code_510	no	no	0	217.7	91	37.01	273.5	74	23.25	226.9	99	10.21	9.6	3	2.59	3	no
RI	70	area_code_415	no	no	0	134.7	96	22.9	235.9	90	20.05	260.2	113	11.71	7.6	6	2.05	3	no
IA	66	area_code_510	no	no	0	256.3	135	43.57	180.2	106	15.32	187.3	135	8.43	6.2	7	1.67	2	no
WY	104	area_code_408	no	no	0	183.6	133	31.21	120.7	98	10.26	215.1	112	9.68	12.7	2	3.43	1	no
NV	160	area_code_415	no	no	0	176.2	90	29.95	196.0	115	16.66	263.9	95	11.88	9.2	4	2.48	1	no
WI	129	area_code_415	no	yes	37	205.0	94	34.85	165.4	103	14.06	185.0	81	8.32	11.7	8	3.16	1	no
AL	93	area_code_408	no	no	0	267.9	114	45.54	223.0	74	18.96	262.7	90	11.82	11.3	3	3.05	3	yes
HI	169	area_code_415	no	no	0	179.2	111	30.46	175.2	130	14.89	228.6	92	10.29	9.9	6	2.67	2	no
MO	58	area_code_415	no	no	0	149.4	145	25.4	196.5	105	16.7	209.5	108	9.43	14.9	3	4.02	1	no
CA	75	area_code_510	no	yes	38	163.6	132	27.81	146.7	113	12.47	345.8	115	15.56	13.1	3	3.54	3	no
MO	45	area_code_408	no	no	0	207.6	71	35.29	152.7	94	12.98	217.8	125	9.8	12.4	13	3.35	1	no
CT	155	area_code_510	no	no	0	165.4	108	28.12	183.7	103	15.61	80.2	108	3.61	8.9	4	2.4	3	no
MD	52	area_code_415	no	no	0	209.8	114	35.67	171.3	82	14.56	154.6	119	6.96	9.9	9	2.67	4	no
OH	119	area_code_415	no	yes	27	220.1	128	37.42	268.2	133	22.8	146.5	80	6.59	11.1	3	3.0	0	no
NV	86	area_code_510	no	no	0	141.3	72	24.02	154.3	95	13.12	210.6	91	9.48	8.2	5	2.21	1	no
MD	42	area_code_408	no	no	0	196.5	89	33.41	241.3	123	20.51	143.2	105	6.44	4.0	7	1.08	0	no
NE	127	area_code_510	yes	no	0	180.9	114	30.75	209.5	118	17.81	249.9	105	11.25	7.4	4	2.0	2	no
OK	149	area_code_510	no	yes	43	206.7	79	35.14	174.6	122	14.84	241.5	80	10.87	10.9	3	2.94	1	no
MA	160	area_code_408	no	no	0	166.8	109	28.36	236.0	117	20.06	307.6	77	13.84	9.3	1	2.51	1	no
CO	137	area_code_415	no	no	0	127.0	107	21.59	323.2	75	27.47	143.9	127	6.48	7.5	2	2.03	1	no
FL	129	area_code_415	yes	no	0	267.4	78	45.46	204.2	85	17.36	111.7	146	5.03	5.9	4	1.59	1	no
WI	62	area_code_415	no	no	0	281.0	66	47.77	160.6	108	13.65	77.9	74	3.51	0.0	0	0.0	1	no
ID	122	area_code_510	no	yes	33	270.8	96	46.04	220.4	110	18.73	169.9	104	7.65	11.8	8	3.19	4	no
WY	32	area_code_408	no	no	0	171.2	82	29.1	185.6	102	15.78	203.3	64	9.15	10.2	7	2.75	1	no
FL	130	area_code_415	no	no	0	162.8	113	27.68	290.3	111	24.68	114.9	140	5.17	7.2	3	1.94	1	no
WY	42	area_code_408	no	no	0	146.3	84	24.87	255.9	113	21.75	45.0	117	2.03	8.0	12	2.16	1	no
DE	73	area_code_415	no	no	0	254.8	85	43.32	143.4	80	12.19	153.9	102	6.93	15.0	7	4.05	2	no
ME	66	area_code_408	no	yes	26	254.9	108	43.33	243.2	135	20.67	190.8	95	8.59	5.4	3	1.46	2	no
DC	103	area_code_510	no	yes	31	107.7	124	18.31	188.9	104	16.06	196.2	98	8.83	8.9	3	2.4	0	no
IA	128	area_code_408	no	no	0	158.8	75	27.0	264.8	91	22.51	270.0	77	12.15	7.6	7	2.05	1	no
MN	103	area_code_415	no	no	0	198.5	112	33.75	42.5	90	3.61	179.2	124	8.06	12.4	5	3.35	0	no
VT	124	area_code_415	no	no	0	178.4	72	30.33	233.6	134	19.86	179.4	91	8.07	12.0	2	3.24	0	no
AZ	87	area_code_510	no	no	0	110.9	91	18.85	158.5	115	13.47	207.5	131	9.34	6.2	5	1.67	1	no
LA	109	area_code_415	no	yes	27	166.9	85	28.37	221.2	92	18.8	197.3	97	8.88	12.3	4	3.32	1	yes
MO	167	area_code_415	yes	no	0	244.8	91	41.62	60.8	105	5.17	176.7	110	7.95	10.7	3	2.89	2	no
ME	97	area_code_510	no	no	0	120.8	96	20.54	169.8	101	14.43	194.1	63	8.73	11.9	3	3.21	4	yes
VT	125	area_code_415	no	no	0	126.7	113	21.54	155.5	131	13.22	206.2	112	9.28	14.4	7	3.89	2	no
DC	108	area_code_408	no	yes	35	215.9	106	36.7	200.6	107	17.05	195.4	107	8.79	15.5	7	4.19	0	no
VA	89	area_code_415	no	yes	32	209.9	113	35.68	249.8	104	21.23	224.2	92	10.09	8.7	7	2.35	1	no
CT	23	area_code_510	no	no	0	321.6	107	54.67	251.6	115	21.39	141.1	158	6.35	11.3	3	3.05	2	yes
HI	149	area_code_510	no	no	0	166.6	61	28.32	218.8	107	18.6	208.3	131	9.37	8.2	6	2.21	7	no
WI	73	area_code_415	no	no	0	214.2	90	36.41	196.8	78	16.73	157.9	112	7.11	5.9	8	1.59	0	no
MD	61	area_code_415	no	no	0	260.0	123	44.2	210.5	127	17.89	234.7	70	10.56	9.0	3	2.43	1	yes
WV	161	area_code_415	no	no	0	191.9	113	32.62	70.9	87	6.03	204.8	107	9.22	13.4	4	3.62	4	yes
UT	118	area_code_415	no	yes	24	118.1	83	20.08	109.6	72	9.32	245.5	73	11.05	16.9	2	4.56	1	no
CO	23	area_code_408	no	no	0	190.2	89	32.33	166.4	108	14.14	219.8	73	9.89	15.0	4	4.05	6	no
NC	127	area_code_415	no	yes	25	82.2	95	13.97	163.3	109	13.88	264.9	104	11.92	5.1	6	1.38	0	no
NJ	42	area_code_415	no	yes	32	163.8	80	27.85	177.8	123	15.11	190.4	106	8.57	8.1	5	2.19	0	no
IA	45	area_code_510	no	no	0	159.8	91	27.17	120.4	86	10.23	163.0	93	7.34	10.6	3	2.86	2	no
GA	50	area_code_408	no	yes	24	214.3	129	36.43	289.8	55	24.63	312.5	130	14.06	10.6	4	2.86	1	no
MO	179	area_code_510	no	no	0	287.3	123	48.84	288.0	114	24.48	266.0	112	11.97	10.5	4	2.84	0	yes
MO	152	area_code_408	no	no	0	101.2	122	17.2	141.6	87	12.04	198.5	124	8.93	7.5	3	2.03	2	no
HI	72	area_code_415	no	no	0	109.1	97	18.55	115.7	96	9.83	295.8	84	13.31	8.3	6	2.24	0	no
PA	52	area_code_408	no	no	0	215.9	67	36.7	217.0	108	18.45	342.8	130	15.43	5.2	2	1.4	1	no
TX	125	area_code_415	no	no	0	203.4	110	34.58	128.7	97	10.94	190.5	113	8.57	11.0	4	2.97	1	no
VA	143	area_code_510	no	no	0	110.1	113	18.72	169.0	59	14.37	166.7	94	7.5	9.2	2	2.48	1	no
RI	65	area_code_415	no	no	0	111.0	51	18.87	219.8	84	18.68	202.0	89	9.09	4.4	14	1.19	1	no
MS	1	area_code_415	no	no	0	144.8	107	24.62	112.5	66	9.56	218.7	79	9.84	13.8	3	3.73	1	no
KY	60	area_code_408	no	no	0	135.4	134	23.02	205.9	85	17.5	204.0	103	9.18	7.9	4	2.13	1	no
NC	43	area_code_415	no	no	0	84.2	134	14.31	80.8	103	6.87	196.1	79	8.82	10.8	2	2.92	1	no
NV	143	area_code_415	no	no	0	209.1	127	35.55	106.1	80	9.02	179.6	90	8.08	14.0	6	3.78	0	no
UT	81	area_code_415	no	yes	24	130.1	117	22.12	196.0	61	16.66	139.3	123	6.27	11.4	5	3.08	0	no
HI	24	area_code_415	no	no	0	241.9	104	41.12	145.2	112	12.34	214.5	105	9.65	6.6	5	1.78	1	no
WV	77	area_code_510	no	no	0	67.7	68	11.51	195.7	86	16.63	236.5	137	10.64	12.0	2	3.24	1	no
OK	74	area_code_415	no	no	0	200.4	87	34.07	309.2	105	26.28	152.1	118	6.84	10.0	2	2.7	1	no
KY	74	area_code_510	yes	no	0	125.8	103	21.39	207.7	96	17.65	207.4	143	9.33	14.1	4	3.81	1	yes
AL	200	area_code_408	no	no	0	128.2	87	21.79	133.2	105	11.32	177.6	123	7.99	11.2	2	3.02	1	no
MD	86	area_code_408	no	no	0	226.3	88	38.47	223.0	107	18.96	255.6	92	11.5	13.0	3	3.51	4	no
NE	91	area_code_510	no	yes	37	162.3	107	27.59	233.9	115	19.88	277.4	94	12.48	9.2	4	2.48	0	no
TX	130	area_code_415	no	no	0	120.5	127	20.49	189.7	52	16.12	270.1	107	12.15	14.3	2	3.86	1	no
OH	56	area_code_408	no	no	0	91.1	90	15.49	179.3	115	15.24	300.7	89	13.53	11.9	8	3.21	2	no
DE	117	area_code_415	no	no	0	168.8	137	28.7	241.4	107	20.52	204.8	106	9.22	15.5	4	4.19	0	no
IA	63	area_code_510	no	no	0	153.5	81	26.1	287.3	115	24.42	230.2	85	10.36	6.5	5	1.76	2	no
VT	126	area_code_415	no	no	0	226.2	88	38.45	140.3	114	11.93	208.9	110	9.4	6.4	2	1.73	0	no
OR	132	area_code_510	no	no	0	191.9	107	32.62	206.9	127	17.59	272.0	88	12.24	12.6	2	3.4	1	no
NV	81	area_code_415	no	yes	28	167.9	147	28.54	190.7	105	16.21	193.0	103	8.69	9.2	6	2.48	4	yes
NC	122	area_code_415	no	no	0	180.0	88	30.6	145.0	77	12.33	233.7	120	10.52	11.5	6	3.11	2	no
NJ	46	area_code_408	no	no	0	257.4	67	43.76	261.1	91	22.19	204.4	107	9.2	13.4	5	3.62	2	yes
MN	150	area_code_415	no	yes	28	174.4	75	29.65	169.9	80	14.44	201.6	130	9.07	11.0	4	2.97	1	no
ID	99	area_code_408	no	no	0	159.7	83	27.15	155.4	121	13.21	255.7	114	11.51	8.4	3	2.27	1	no
AL	87	area_code_408	no	no	0	237.2	124	40.32	222.6	87	18.92	173.3	81	7.8	11.0	3	2.97	1	no
VT	101	area_code_415	no	no	0	153.8	89	26.15	234.0	89	19.89	196.3	77	8.83	11.6	2	3.13	4	no
PA	53	area_code_415	no	no	0	205.1	86	34.87	160.5	95	13.64	149.5	142	6.73	10.7	2	2.89	3	no
AK	132	area_code_415	no	yes	39	175.7	93	29.87	187.2	94	15.91	225.5	118	10.15	8.6	3	2.32	2	no
CA	158	area_code_510	no	no	0	155.9	123	26.5	224.2	112	19.06	221.0	116	9.95	8.6	8	2.32	2	no
MS	114	area_code_415	no	yes	34	154.4	109	26.25	221.4	142	18.82	208.5	103	9.38	10.3	5	2.78	0	no
NV	144	area_code_415	yes	no	0	150.0	69	25.5	285.9	73	24.3	190.6	121	8.58	9.4	15	2.54	0	no
AL	91	area_code_510	no	yes	23	232.4	97	39.51	186.0	88	15.81	190.5	128	8.57	12.3	3	3.32	3	no
GA	58	area_code_408	no	no	0	165.4	100	28.12	115.7	87	9.83	193.8	118	8.72	12.8	5	3.46	2	no
AR	5	area_code_415	no	no	0	199.2	106	33.86	187.3	12	15.92	214.0	85	9.63	13.3	3	3.59	3	no
MA	97	area_code_408	no	no	0	217.6	81	36.99	320.5	51	27.24	150.7	110	6.78	4.2	3	1.13	0	no
NJ	107	area_code_415	no	no	0	212.1	95	36.06	150.1	88	12.76	219.8	111	9.89	7.7	2	2.08	3	no
MO	142	area_code_415	no	yes	30	154.0	75	26.18	165.8	97	14.09	270.0	83	12.15	10.8	5	2.92	1	no
AZ	73	area_code_415	no	no	0	175.4	130	29.82	248.1	105	21.09	122.4	85	5.51	12.2	4	3.29	0	no
NJ	48	area_code_510	no	yes	22	152.0	63	25.84	258.8	131	22.0	263.2	109	11.84	15.7	5	4.24	2	yes
WV	43	area_code_408	no	no	0	230.2	147	39.13	186.7	121	15.87	128.4	100	5.78	9.2	3	2.48	0	no
NM	122	area_code_408	no	yes	33	174.9	103	29.73	248.2	105	21.1	164.6	116	7.41	13.5	3	3.65	1	yes
SC	93	area_code_415	no	no	0	190.2	68	32.33	262.2	64	22.29	130.0	92	5.85	8.8	4	2.38	0	no
VT	85	area_code_415	no	no	0	176.4	122	29.99	224.9	123	19.12	219.6	50	9.88	11.5	1	3.11	1	no
TN	59	area_code_415	no	no	0	160.9	95	27.35	251.2	65	21.35	273.4	97	12.3	5.0	5	1.35	3	no
LA	87	area_code_415	no	no	0	228.7	90	38.88	163.0	99	13.86	154.1	90	6.93	11.8	3	3.19	1	no
OH	137	area_code_408	no	no	0	144.0	90	24.48	181.6	100	15.44	128.1	93	5.76	12.3	2	3.32	0	no
OR	21	area_code_510	no	yes	31	135.9	90	23.1	271.0	84	23.04	179.1	89	8.06	9.5	7	2.57	6	no
DE	129	area_code_510	no	no	0	334.3	118	56.83	192.1	104	16.33	191.0	83	8.59	10.4	6	2.81	0	yes
KY	104	area_code_415	no	no	0	130.5	77	22.19	131.2	117	11.15	264.7	63	11.91	13.0	6	3.51	0	no
GA	93	area_code_408	no	yes	21	134.2	105	22.81	162.5	128	13.81	186.6	90	8.4	11.8	2	3.19	4	yes
VT	63	area_code_415	no	no	0	278.0	102	47.26	266.4	114	22.64	224.1	118	10.08	13.1	4	3.54	4	yes
OR	161	area_code_415	no	no	0	105.4	70	17.92	214.8	122	18.26	223.6	126	10.06	7.8	5	2.11	0	no
TX	50	area_code_510	no	no	0	188.9	94	32.11	203.9	104	17.33	151.8	124	6.83	11.6	8	3.13	3	no
MO	103	area_code_408	no	yes	24	111.8	85	19.01	239.6	102	20.37	268.3	81	12.07	6.9	4	1.86	1	no
ND	84	area_code_415	no	yes	33	159.1	106	27.05	149.8	101	12.73	213.4	108	9.6	13.0	18	3.51	1	no
MN	92	area_code_510	no	no	0	212.4	105	36.11	224.6	118	19.09	221.3	105	9.96	9.0	4	2.43	1	no
NV	77	area_code_415	no	no	0	142.3	112	24.19	306.3	111	26.04	196.5	82	8.84	9.9	1	2.67	1	no
NY	64	area_code_415	yes	no	0	346.8	55	58.96	249.5	79	21.21	275.4	102	12.39	13.3	9	3.59	1	yes
FL	159	area_code_415	no	yes	15	113.9	102	19.36	145.3	146	12.35	195.2	137	8.78	11.8	9	3.19	1	no
KS	110	area_code_415	yes	yes	27	267.9	103	45.54	263.3	74	22.38	178.1	106	8.01	8.3	2	2.24	1	yes
NV	178	area_code_408	no	no	0	275.4	150	46.82	187.5	62	15.94	147.1	126	6.62	13.6	3	3.67	1	no
MI	50	area_code_415	no	yes	35	192.6	97	32.74	135.2	101	11.49	216.2	101	9.73	7.9	2	2.13	2	no
MI	45	area_code_510	no	yes	26	91.7	104	15.59	150.6	119	12.8	63.3	103	2.85	7.7	5	2.08	1	no
TN	70	area_code_510	no	no	0	126.3	99	21.47	141.6	106	12.04	255.9	96	11.52	9.6	2	2.59	0	no
NV	94	area_code_510	no	no	0	190.6	108	32.4	152.3	95	12.95	144.7	97	6.51	7.5	5	2.03	1	no
IL	179	area_code_510	no	no	0	116.1	101	19.74	201.8	99	17.15	181.9	103	8.19	11.6	5	3.13	0	no
MS	116	area_code_415	no	no	0	217.3	91	36.94	216.1	95	18.37	148.1	76	6.66	11.3	3	3.05	2	no
ND	59	area_code_510	no	no	0	179.4	80	30.5	232.5	99	19.76	175.8	105	7.91	14.7	3	3.97	0	no
NC	165	area_code_415	no	no	0	207.7	109	35.31	164.8	94	14.01	54.5	91	2.45	7.9	3	2.13	0	no
TN	140	area_code_415	no	no	0	125.3	84	21.3	167.6	121	14.25	260.6	94	11.73	8.4	4	2.27	1	no
VT	93	area_code_408	no	yes	32	138.1	91	23.48	167.3	72	14.22	238.9	115	10.75	6.8	3	1.84	2	no
OK	52	area_code_510	no	yes	38	169.3	88	28.78	225.9	97	19.2	172.0	86	7.74	8.2	3	2.21	0	no
DE	64	area_code_415	no	yes	27	201.3	101	34.22	143.8	89	12.22	150.2	127	6.76	12.3	3	3.32	1	no
OR	48	area_code_415	no	no	0	190.4	92	32.37	317.5	85	26.99	133.4	113	6.0	8.3	4	2.24	2	no
NY	181	area_code_408	no	no	0	143.3	91	24.36	195.5	58	16.62	223.3	95	10.05	6.0	7	1.62	1	no
MO	168	area_code_415	no	yes	42	97.4	57	16.56	203.6	98	17.31	173.9	124	7.83	11.4	2	3.08	2	no
FL	155	area_code_415	no	no	0	181.4	111	30.84	167.7	92	14.25	168.5	122	7.58	11.3	3	3.05	3	no
ND	105	area_code_510	no	no	0	246.4	83	41.89	256.2	101	21.78	169.0	151	7.61	3.8	4	1.03	0	no
ND	182	area_code_415	no	no	0	104.9	111	17.83	198.5	120	16.87	258.2	91	11.62	8.0	5	2.16	2	no
NY	104	area_code_415	no	no	0	156.2	93	26.55	193.0	54	16.41	222.7	94	10.02	13.1	5	3.54	1	no
OH	102	area_code_415	no	no	0	114.8	125	19.52	81.9	126	6.96	304.3	101	13.69	12.0	4	3.24	0	no
AL	122	area_code_415	no	no	0	232.5	96	39.53	205.5	120	17.47	213.7	91	9.62	11.9	2	3.21	0	no
SC	41	area_code_415	no	no	0	143.6	117	24.41	152.4	108	12.95	194.4	110	8.75	8.6	3	2.32	1	no
GA	132	area_code_415	no	no	0	176.7	132	30.04	244.1	80	20.75	176.3	120	7.93	9.1	4	2.46	2	no
WY	76	area_code_415	no	no	0	263.4	148	44.78	230.3	69	19.58	170.6	101	7.68	11.4	5	3.08	1	yes
WV	13	area_code_415	no	no	0	146.4	74	24.89	148.5	92	12.62	216.7	96	9.75	11.3	3	3.05	1	no
HI	115	area_code_415	no	yes	33	145.0	72	24.65	194.5	157	16.53	242.3	138	10.9	14.2	3	3.83	2	no
WV	67	area_code_408	no	no	0	167.8	91	28.53	167.7	69	14.25	110.3	71	4.96	8.4	12	2.27	1	no
AR	100	area_code_510	no	no	0	142.5	87	24.23	195.7	88	16.63	122.1	117	5.49	7.8	8	2.11	2	no
AK	146	area_code_510	yes	no	0	133.0	65	22.61	262.8	93	22.34	214.3	128	9.64	11.2	3	3.02	1	no
DC	148	area_code_415	no	yes	11	252.9	129	42.99	284.3	88	24.17	262.8	99	11.83	12.3	1	3.32	1	no
AL	67	area_code_415	no	yes	28	95.0	94	16.15	291.2	73	24.75	159.6	114	7.18	10.0	2	2.7	2	no
UT	161	area_code_510	yes	no	0	194.2	106	33.01	249.4	105	21.2	254.9	129	11.47	12.9	1	3.48	1	yes
KS	70	area_code_415	no	no	0	222.8	114	37.88	215.9	113	18.35	223.5	122	10.06	0.0	0	0.0	1	no
VA	99	area_code_415	no	yes	42	216.0	125	36.72	232.3	104	19.75	215.5	100	9.7	9.3	4	2.51	2	yes
UT	87	area_code_415	no	no	0	146.3	108	24.87	171.8	102	14.6	167.5	66	7.54	5.3	9	1.43	1	no
DE	131	area_code_408	no	no	0	94.4	80	16.05	215.1	101	18.28	179.7	108	8.09	13.1	9	3.54	2	no
VT	119	area_code_510	no	no	0	190.4	74	32.37	215.6	113	18.33	161.2	111	7.25	10.0	1	2.7	2	no
MO	119	area_code_408	no	yes	32	142.6	77	24.24	208.2	126	17.7	171.0	102	7.69	12.0	2	3.24	3	no
RI	87	area_code_510	yes	no	0	134.2	80	22.81	165.0	71	14.03	173.1	102	7.79	10.7	5	2.89	0	no
CA	112	area_code_415	no	no	0	111.9	92	19.02	114.0	143	9.69	146.8	79	6.61	14.1	3	3.81	5	yes
RI	75	area_code_415	no	no	0	122.8	89	20.88	211.3	104	17.96	261.4	91	11.76	10.7	2	2.89	2	no
CT	150	area_code_510	no	no	0	189.3	77	32.18	220.9	105	18.78	238.7	117	10.74	9.2	5	2.48	4	no
IN	161	area_code_510	no	yes	38	240.4	112	40.87	201.8	102	17.15	206.1	112	9.27	16.1	6	4.35	0	no
FL	91	area_code_510	yes	yes	24	93.5	112	15.9	183.4	128	15.59	240.7	133	10.83	9.9	3	2.67	0	no
KS	124	area_code_415	no	no	0	158.6	104	26.96	211.2	77	17.95	179.3	104	8.07	10.2	8	2.75	3	no
NY	94	area_code_510	yes	no	0	243.2	109	41.34	147.0	88	12.5	94.9	99	4.27	7.2	4	1.94	4	no
TX	217	area_code_408	no	no	0	176.4	115	29.99	158.8	128	13.5	306.6	107	13.8	9.3	3	2.51	4	no
RI	158	area_code_510	no	no	0	220.9	129	37.55	242.2	108	20.59	233.3	75	10.5	6.4	5	1.73	0	no
NV	102	area_code_415	no	no	0	144.4	87	24.55	266.5	128	22.65	217.6	59	9.79	7.1	7	1.92	0	no
UT	85	area_code_510	no	no	0	212.3	107	36.09	228.4	103	19.41	163.3	116	7.35	7.7	3	2.08	0	no
OK	79	area_code_510	no	no	0	147.0	72	24.99	165.7	102	14.08	243.2	107	10.94	8.4	9	2.27	1	no
MN	139	area_code_510	no	yes	25	96.2	112	16.35	178.9	70	15.21	182.1	84	8.19	12.9	10	3.48	2	no
NC	103	area_code_415	no	no	0	263.4	118	44.78	179.1	69	15.22	214.7	112	9.66	10.3	2	2.78	0	no
NH	78	area_code_408	no	no	0	162.3	116	27.59	192.4	86	16.35	240.6	100	10.83	10.1	3	2.73	2	no
AK	50	area_code_408	no	no	0	183.6	107	31.21	58.6	118	4.98	202.6	99	9.12	8.7	3	2.35	1	no
KS	67	area_code_408	no	no	0	201.4	101	34.24	97.6	122	8.3	202.5	119	9.11	7.0	3	1.89	0	no
WV	86	area_code_415	no	yes	38	123.0	158	20.91	133.9	119	11.38	138.2	103	6.22	13.3	4	3.59	1	no
NM	174	area_code_415	no	no	0	239.2	72	40.66	188.5	124	16.02	105.6	116	4.75	8.8	3	2.38	1	no
OH	124	area_code_510	no	no	0	193.0	97	32.81	89.8	99	7.63	172.8	104	7.78	15.3	3	4.13	1	no
RI	190	area_code_415	no	yes	26	116.7	71	19.84	145.9	88	12.4	175.1	103	7.88	9.9	3	2.67	1	no
HI	101	area_code_510	no	no	0	93.8	127	15.95	150.0	104	12.75	241.1	116	10.85	10.7	2	2.89	1	no
NY	68	area_code_415	no	yes	29	239.5	82	40.72	203.8	105	17.32	167.8	70	7.55	9.9	6	2.67	0	no
KS	117	area_code_510	no	yes	25	216.0	140	36.72	224.1	69	19.05	267.9	112	12.06	11.8	4	3.19	0	no
LA	118	area_code_408	no	no	0	187.4	97	31.86	177.8	89	15.11	233.4	97	10.5	12.2	6	3.29	1	no
NV	22	area_code_510	no	no	0	160.4	108	27.27	218.1	88	18.54	192.9	115	8.68	12.5	4	3.38	1	no
PA	134	area_code_408	no	no	0	205.3	122	34.9	240.5	155	20.44	179.1	107	8.06	5.0	9	1.35	1	no
MO	164	area_code_408	no	yes	25	219.1	88	37.25	151.5	99	12.88	50.1	60	2.25	14.3	6	3.86	1	no
ME	177	area_code_415	no	no	0	232.8	106	39.58	175.2	97	14.89	212.2	77	9.55	12.5	7	3.38	2	no
NH	110	area_code_408	no	no	0	162.0	81	27.54	247.5	89	21.04	155.5	99	7.0	8.9	8	2.4	0	no
WY	53	area_code_415	no	yes	27	25.9	119	4.4	206.5	96	17.55	228.1	64	10.26	6.5	7	1.76	1	no
ME	80	area_code_408	no	no	0	322.3	113	54.79	222.0	95	18.87	162.8	123	7.33	6.7	8	1.81	0	yes
MN	158	area_code_408	no	no	0	209.9	112	35.68	221.3	82	18.81	210.0	93	9.45	8.2	3	2.21	1	no
OH	114	area_code_415	no	no	0	191.5	88	32.56	175.2	78	14.89	220.3	118	9.91	0.0	0	0.0	0	no
NC	64	area_code_408	no	yes	19	291.1	150	49.49	226.7	123	19.27	219.1	67	9.86	7.5	2	2.03	1	no
SD	88	area_code_415	no	no	0	215.6	115	36.65	216.2	85	18.38	171.3	65	7.71	11.8	1	3.19	3	no
UT	82	area_code_510	yes	no	0	208.8	101	35.5	213.7	87	18.16	175.1	86	7.88	12.4	6	3.35	3	no
KY	111	area_code_415	no	no	0	255.9	97	43.5	204.1	129	17.35	171.3	84	7.71	12.3	5	3.32	3	no
MT	60	area_code_408	no	no	0	252.7	97	42.96	221.1	121	18.79	109.9	100	4.95	12.4	4	3.35	2	no
NJ	113	area_code_408	no	no	0	132.1	72	22.46	247.5	107	21.04	246.2	123	11.08	6.9	6	1.86	3	no
FL	109	area_code_408	no	no	0	217.0	115	36.89	207.0	142	17.6	268.0	106	12.06	8.2	4	2.21	1	no
IN	105	area_code_510	no	yes	42	101.9	79	17.32	223.1	97	18.96	241.6	77	10.87	12.9	2	3.48	0	no
DE	85	area_code_510	no	no	0	211.5	100	35.96	184.6	88	15.69	164.3	131	7.39	13.3	4	3.59	2	no
ME	59	area_code_510	no	no	0	166.3	95	28.27	239.3	87	20.34	123.2	108	5.54	10.0	3	2.7	2	no
SD	148	area_code_408	no	no	0	185.2	87	31.48	170.4	96	14.48	165.1	104	7.43	9.5	13	2.57	1	no
AK	115	area_code_415	no	no	0	245.2	105	41.68	159.0	109	13.52	229.9	74	10.35	7.2	8	1.94	0	no
ID	106	area_code_510	no	no	0	274.4	120	46.65	198.6	82	16.88	160.8	62	7.24	6.0	3	1.62	1	no
RI	93	area_code_415	no	no	0	98.4	78	16.73	249.6	129	21.22	248.2	114	11.17	14.2	4	3.83	1	no
KY	57	area_code_415	no	yes	29	279.9	121	47.58	223.1	109	18.96	251.7	94	11.33	13.0	2	3.51	1	no
ND	98	area_code_510	no	no	0	187.2	127	31.82	195.6	88	16.63	181.8	129	8.18	5.1	4	1.38	1	no
HI	157	area_code_415	no	no	0	276.2	95	46.95	165.8	119	14.09	151.6	79	6.82	2.2	4	0.59	3	no
WI	116	area_code_415	no	yes	35	200.4	104	34.07	272.8	89	23.19	214.5	100	9.65	8.3	4	2.24	1	no
WV	30	area_code_510	no	no	0	162.3	96	27.59	244.0	122	20.74	180.1	89	8.1	9.1	4	2.46	2	no
NJ	111	area_code_510	no	no	0	176.9	128	30.07	102.8	56	8.74	213.7	84	9.62	10.5	2	2.84	4	yes
KS	52	area_code_415	no	no	0	165.5	78	28.14	205.5	89	17.47	213.6	124	9.61	12.2	6	3.29	0	no
AL	72	area_code_415	no	no	0	217.8	93	37.03	189.7	113	16.12	182.6	91	8.22	10.4	5	2.81	4	no
NJ	135	area_code_510	no	yes	28	201.4	100	34.24	246.5	117	20.95	154.8	131	6.97	12.9	4	3.48	2	yes
NC	86	area_code_510	no	no	0	190.5	115	32.39	179.6	130	15.27	258.5	89	11.63	10.1	5	2.73	3	no
DE	98	area_code_415	no	yes	29	179.9	97	30.58	189.2	89	16.08	164.3	76	7.39	12.8	7	3.46	3	no
WY	151	area_code_510	no	no	0	235.9	104	40.1	80.6	91	6.85	212.8	116	9.58	5.8	2	1.57	3	no
ID	118	area_code_415	no	no	0	140.4	112	23.87	187.1	60	15.9	207.9	155	9.36	7.9	1	2.13	0	no
NY	117	area_code_415	no	no	0	144.6	115	24.58	258.8	66	22.0	253.2	113	11.39	7.4	9	2.0	2	no
MO	55	area_code_510	no	no	0	189.0	100	32.13	118.5	99	10.07	248.1	87	11.16	17.1	6	4.62	0	no
ID	82	area_code_408	no	no	0	101.0	93	17.17	155.6	104	13.23	304.4	93	13.7	13.3	2	3.59	0	no
IA	152	area_code_415	no	no	0	206.3	98	35.07	292.8	82	24.89	43.7	121	1.97	10.6	4	2.86	1	no
TN	108	area_code_408	no	yes	15	165.1	85	28.07	267.0	93	22.7	250.7	114	11.28	10.9	4	2.94	1	no
OH	98	area_code_408	no	no	0	165.0	129	28.05	202.6	113	17.22	172.3	94	7.75	12.5	7	3.38	1	yes
IL	130	area_code_415	no	no	0	155.9	95	26.5	256.1	97	21.77	262.9	103	11.83	11.7	3	3.16	3	no
FL	136	area_code_408	yes	no	0	199.2	122	33.86	214.7	114	18.25	150.9	105	6.79	11.8	7	3.19	1	no
MA	47	area_code_415	no	no	0	155.3	116	26.4	188.2	85	16.0	247.0	73	11.12	12.3	4	3.32	3	no
OK	189	area_code_415	no	no	0	208.3	106	35.41	236.7	123	20.12	179.1	120	8.06	11.3	5	3.05	3	no
KY	107	area_code_415	no	no	0	157.1	79	26.71	162.6	124	13.82	150.0	138	6.75	12.1	6	3.27	1	no
MI	91	area_code_415	no	no	0	154.4	165	26.25	168.3	121	14.31	239.9	81	10.8	11.7	4	3.16	5	yes
NE	159	area_code_415	no	no	0	189.1	105	32.15	246.1	147	20.92	242.0	106	10.89	10.4	5	2.81	1	yes
VA	11	area_code_408	no	yes	24	131.5	98	22.36	230.2	111	19.57	283.7	87	12.77	10.0	3	2.7	2	no
NY	167	area_code_415	no	no	0	166.4	85	28.29	243.2	135	20.67	229.2	95	10.31	9.9	5	2.67	1	no
VT	99	area_code_408	no	yes	19	87.7	103	14.91	223.0	86	18.96	182.3	112	8.2	7.3	4	1.97	2	no
KS	159	area_code_415	no	yes	19	184.1	78	31.3	194.5	71	16.53	225.6	101	10.15	16.9	3	4.56	0	no
AL	71	area_code_415	no	no	0	103.3	103	17.56	138.5	79	11.77	164.8	98	7.42	9.0	2	2.43	2	no
PA	122	area_code_415	no	no	0	35.1	62	5.97	180.8	89	15.37	251.6	58	11.32	12.7	2	3.43	1	no
WV	83	area_code_415	no	yes	37	78.5	109	13.35	210.5	101	17.89	179.7	102	8.09	11.8	4	3.19	1	no
NV	64	area_code_408	no	no	0	148.1	73	25.18	164.9	101	14.02	216.0	125	9.72	12.3	2	3.32	5	yes
ID	144	area_code_415	no	yes	33	251.6	87	42.77	197.6	118	16.8	209.2	97	9.41	12.2	3	3.29	2	no
WY	106	area_code_415	yes	yes	26	270.3	111	45.95	215.2	90	18.29	254.0	133	11.43	14.4	7	3.89	1	yes
TX	19	area_code_510	no	yes	34	156.6	97	26.62	224.2	97	19.06	260.9	135	11.74	11.3	1	3.05	1	no
MA	46	area_code_408	no	no	0	139.4	81	23.7	223.7	113	19.01	173.1	77	7.79	13.6	6	3.67	1	no
IL	127	area_code_510	no	no	0	220.2	108	37.43	188.4	124	16.01	172.7	113	7.77	11.7	3	3.16	2	no
LA	9	area_code_415	no	yes	39	214.1	108	36.4	169.2	115	14.38	189.7	117	8.54	10.1	3	2.73	1	no
CO	157	area_code_415	no	no	0	196.0	74	33.32	213.4	96	18.14	196.8	81	8.86	7.9	6	2.13	1	no
MI	105	area_code_415	no	yes	29	179.4	113	30.5	275.4	100	23.41	246.1	105	11.07	10.0	5	2.7	0	no
NH	155	area_code_408	no	no	0	216.7	30	36.84	144.3	125	12.27	135.3	106	6.09	10.8	1	2.92	2	no
WA	161	area_code_415	no	no	0	151.6	117	25.77	219.4	87	18.65	224.7	68	10.11	4.0	5	1.08	1	no
MN	95	area_code_408	no	yes	32	262.2	123	44.57	165.2	82	14.04	194.3	57	8.74	10.6	5	2.86	0	no
NY	122	area_code_415	no	no	0	173.6	110	29.51	91.7	84	7.79	211.7	103	9.53	9.7	7	2.62	3	no
HI	119	area_code_408	no	yes	24	217.2	94	36.92	138.7	52	11.79	139.3	85	6.27	11.3	4	3.05	0	no
CT	99	area_code_408	no	no	0	95.4	105	16.22	207.2	101	17.61	136.0	117	6.12	5.6	5	1.51	1	no
CO	76	area_code_408	no	yes	26	214.6	110	36.48	205.2	87	17.44	134.6	140	6.06	8.1	2	2.19	1	no
KS	167	area_code_415	no	no	0	131.6	120	22.37	211.3	96	17.96	168.3	97	7.57	11.1	4	3.0	4	yes
NJ	129	area_code_415	no	no	0	168.4	117	28.63	217.1	129	18.45	81.6	100	3.67	11.8	7	3.19	1	no
FL	116	area_code_408	no	no	0	146.4	123	24.89	176.6	113	15.01	212.6	102	9.57	7.8	5	2.11	1	no
CA	60	area_code_415	yes	no	0	183.0	110	31.11	206.7	93	17.57	203.8	119	9.17	11.1	6	3.0	1	no
KS	128	area_code_415	no	no	0	103.3	122	17.56	245.9	123	20.9	161.1	95	7.25	6.4	7	1.73	0	no
TX	47	area_code_408	no	yes	28	112.2	70	19.07	154.8	106	13.16	166.7	105	7.5	10.6	2	2.86	0	no
MN	40	area_code_510	yes	no	0	170.7	55	29.02	179.1	108	15.22	281.9	89	12.69	8.2	9	2.21	3	no
AK	173	area_code_510	no	no	0	172.5	78	29.33	142.6	91	12.12	102.0	63	4.59	10.9	2	2.94	0	no
MS	66	area_code_408	no	yes	32	187.8	117	31.93	129.8	90	11.03	132.3	113	5.95	12.0	3	3.24	2	no
VT	50	area_code_415	yes	yes	26	307.1	94	52.21	289.4	78	24.6	174.9	109	7.87	8.0	3	2.16	0	no
KS	130	area_code_510	no	no	0	154.0	95	26.18	205.9	106	17.5	233.7	75	10.52	12.9	1	3.48	1	no
DE	89	area_code_510	yes	no	0	125.6	108	21.35	213.0	90	18.11	181.7	108	8.18	5.4	5	1.46	1	no
IN	108	area_code_415	no	no	0	199.3	104	33.88	224.2	92	19.06	140.1	57	6.3	15.2	2	4.1	0	no
TX	32	area_code_408	no	no	0	157.9	88	26.84	180.8	132	15.37	132.5	102	5.96	12.8	3	3.46	1	no
MA	166	area_code_415	no	no	0	203.4	81	34.58	167.7	110	14.25	132.0	124	5.94	9.2	5	2.48	2	no
CA	72	area_code_408	no	yes	39	92.8	98	15.78	271.2	115	23.05	167.1	83	7.52	5.8	7	1.57	1	no
IA	134	area_code_415	no	yes	32	216.8	78	36.86	102.2	111	8.69	174.0	83	7.83	8.6	2	2.32	0	no
NH	13	area_code_415	no	no	0	193.2	89	32.84	194.4	90	16.52	186.5	104	8.39	9.7	2	2.62	4	no
GA	90	area_code_415	no	no	0	113.2	108	19.24	189.3	63	16.09	271.8	124	12.23	14.1	4	3.81	3	no
WI	111	area_code_415	no	yes	36	166.2	54	28.25	238.8	109	20.3	108.8	92	4.9	11.2	2	3.02	3	no
SC	72	area_code_415	no	no	0	207.8	92	35.33	195.7	110	16.63	184.8	124	8.32	13.1	4	3.54	0	no
MI	67	area_code_510	no	yes	35	245.4	89	41.72	148.2	102	12.6	274.0	136	12.33	7.5	6	2.03	1	no
MD	172	area_code_408	no	no	0	287.1	108	48.81	178.4	125	15.16	153.2	98	6.89	14.4	2	3.89	3	yes
IN	154	area_code_510	no	yes	32	192.3	82	32.69	165.3	134	14.05	205.0	74	9.23	9.0	1	2.43	2	no
ME	69	area_code_510	no	no	0	194.2	122	33.01	242.1	81	20.58	215.8	80	9.71	9.7	3	2.62	2	no
DC	123	area_code_415	no	no	0	211.0	92	35.87	217.0	102	18.45	214.8	104	9.67	9.8	7	2.65	3	no
TN	130	area_code_415	no	yes	12	141.9	92	24.12	228.9	102	19.46	195.1	101	8.78	8.7	5	2.35	0	no
FL	142	area_code_415	no	yes	26	220.5	94	37.49	239.5	126	20.36	254.3	109	11.44	5.9	9	1.59	2	no
WA	29	area_code_415	no	no	0	157.4	122	26.76	145.0	75	12.33	281.8	92	12.68	9.3	2	2.51	1	no
HI	87	area_code_408	no	yes	28	143.5	106	24.4	223.5	147	19.0	175.4	69	7.89	11.2	5	3.02	0	no
NE	149	area_code_415	no	no	0	156.0	56	26.52	56.0	116	4.76	163.3	104	7.35	8.9	8	2.4	0	no
TN	146	area_code_408	yes	no	0	160.1	63	27.22	208.4	112	17.71	177.6	98	7.99	9.2	3	2.48	2	no
MD	88	area_code_415	yes	no	0	235.1	98	39.97	251.8	79	21.4	285.9	76	12.87	7.2	2	1.94	4	yes
NM	119	area_code_415	yes	yes	15	160.0	95	27.2	209.5	110	17.81	82.3	107	3.7	8.7	5	2.35	5	yes
OR	135	area_code_415	no	no	0	194.8	97	33.12	235.3	118	20.0	174.4	126	7.85	11.0	3	2.97	1	no
IN	100	area_code_510	no	no	0	247.8	117	42.13	130.0	95	11.05	134.3	125	6.04	6.9	2	1.86	1	no
MO	98	area_code_415	no	no	0	221.2	80	37.6	213.6	104	18.16	291.8	89	13.13	11.9	3	3.21	4	no
DC	180	area_code_415	no	yes	33	231.8	78	39.41	232.9	79	19.8	206.9	121	9.31	7.6	4	2.05	1	no
VT	100	area_code_415	no	yes	25	215.9	90	36.7	257.9	92	21.92	180.2	157	8.11	11.6	4	3.13	1	no
OH	119	area_code_415	no	yes	35	217.1	92	36.91	220.8	134	18.77	249.5	93	11.23	8.0	5	2.16	2	no
MO	86	area_code_415	no	no	0	83.5	96	14.2	221.1	63	18.79	349.7	75	15.74	12.6	3	3.4	0	no
LA	155	area_code_408	no	yes	39	183.3	106	31.16	205.1	101	17.43	263.7	90	11.87	5.1	7	1.38	1	no
IL	78	area_code_415	yes	no	0	236.8	141	40.26	265.3	101	22.55	152.4	77	6.86	9.5	2	2.57	1	yes
NJ	153	area_code_415	no	no	0	193.8	90	32.95	195.3	121	16.6	182.7	108	8.22	8.5	3	2.3	1	no
IA	92	area_code_510	no	yes	25	134.0	112	22.78	206.0	111	17.51	180.6	118	8.13	9.7	4	2.62	0	no
WA	13	area_code_510	no	yes	25	176.6	65	30.02	172.7	96	14.68	104.5	128	4.7	11.3	5	3.05	2	no
NE	154	area_code_415	no	no	0	191.4	93	32.54	205.4	119	17.46	205.7	121	9.26	10.2	3	2.75	3	no
CT	144	area_code_510	yes	yes	35	174.8	127	29.72	219.6	93	18.67	255.8	90	11.51	12.8	3	3.46	0	no
WV	48	area_code_408	no	no	0	275.2	67	46.78	180.2	108	15.32	159.0	110	7.15	7.9	2	2.13	1	no
ND	94	area_code_408	no	no	0	174.0	85	29.58	241.1	114	20.49	207.8	94	9.35	7.9	1	2.13	1	no
UT	139	area_code_415	no	no	0	165.0	132	28.05	249.7	86	21.22	170.3	128	7.66	12.6	8	3.4	1	no
MS	126	area_code_415	no	no	0	228.7	102	38.88	168.7	99	14.34	223.5	100	10.06	11.8	4	3.19	1	no
MN	122	area_code_415	no	no	0	107.9	88	18.34	235.8	109	20.04	228.6	119	10.29	9.5	3	2.57	2	no
NH	139	area_code_510	no	no	0	221.3	140	37.62	157.8	89	13.41	192.5	89	8.66	11.3	6	3.05	1	no
LA	95	area_code_415	no	no	0	141.1	84	23.99	211.4	108	17.97	103.7	127	4.67	5.9	6	1.59	3	no
ME	80	area_code_408	no	yes	31	166.4	92	28.29	238.3	74	20.26	150.7	84	6.78	10.7	4	2.89	4	no
KS	131	area_code_415	no	yes	28	249.6	87	42.43	227.2	138	19.31	239.9	92	10.8	7.6	3	2.05	3	no
KS	36	area_code_510	no	no	0	178.6	83	30.36	213.1	103	18.11	198.0	119	8.91	10.9	5	2.94	1	no
NV	180	area_code_510	no	no	0	139.0	96	23.63	224.9	64	19.12	170.8	118	7.69	15.7	5	4.24	2	no
MT	25	area_code_415	no	no	0	134.3	98	22.83	202.3	109	17.2	195.9	100	8.82	12.6	5	3.4	2	no
MT	113	area_code_415	no	no	0	215.9	93	36.7	240.1	85	20.41	156.7	123	7.05	4.9	5	1.32	3	no
AK	120	area_code_415	no	no	0	178.4	97	30.33	168.3	113	14.31	120.5	93	5.42	9.3	9	2.51	1	no
UT	74	area_code_415	no	no	0	106.4	84	18.09	140.2	104	11.92	90.9	81	4.09	11.4	3	3.08	1	no
AR	109	area_code_510	no	no	0	170.7	101	29.02	240.2	82	20.42	119.0	112	5.36	11.4	4	3.08	2	no
LA	162	area_code_510	no	yes	33	184.5	139	31.37	183.2	78	15.57	127.4	106	5.73	12.3	6	3.32	0	no
KS	124	area_code_510	no	yes	37	161.2	109	27.4	204.2	79	17.36	231.5	87	10.42	8.9	4	2.4	1	no
OR	177	area_code_408	no	no	0	84.9	77	14.43	257.5	109	21.89	210.5	66	9.47	7.5	5	2.03	2	no
WI	91	area_code_510	no	no	0	217.9	71	37.04	230.1	116	19.56	232.1	110	10.44	10.6	2	2.86	1	no
KS	24	area_code_510	no	no	0	243.0	91	41.31	183.9	77	15.63	184.3	109	8.29	15.3	6	4.13	0	yes
IL	48	area_code_510	no	no	0	128.2	71	21.79	48.1	78	4.09	116.3	80	5.23	8.9	3	2.4	0	no
IA	86	area_code_408	no	no	0	126.3	115	21.47	168.8	112	14.35	154.6	95	6.96	9.8	7	2.65	2	no
AZ	163	area_code_510	no	no	0	178.7	56	30.38	215.7	79	18.33	152.7	84	6.87	10.6	2	2.86	4	no
NE	91	area_code_510	no	no	0	159.0	109	27.03	255.1	142	21.68	82.4	73	3.71	10.1	4	2.73	0	no
ID	56	area_code_510	no	no	0	150.9	79	25.65	161.8	87	13.75	167.7	115	7.55	11.7	5	3.16	3	no
OH	147	area_code_415	yes	yes	24	219.9	118	37.38	208.5	116	17.72	352.5	111	15.86	8.1	4	2.19	3	no
TX	64	area_code_415	no	no	0	168.0	116	28.56	192.4	94	16.35	166.5	98	7.49	10.1	3	2.73	2	no
TN	108	area_code_510	no	yes	34	162.1	83	27.56	171.8	117	14.6	259.8	76	11.69	9.6	3	2.59	4	yes
OK	159	area_code_510	no	no	0	198.8	107	33.8	195.5	91	16.62	213.3	120	9.6	16.5	7	4.46	5	no
ND	136	area_code_510	yes	no	0	256.8	90	43.66	230.1	104	19.56	143.6	82	6.46	9.1	10	2.46	3	no
NC	45	area_code_408	no	yes	38	196.8	92	33.46	254.2	108	21.61	261.8	85	11.78	7.7	2	2.08	1	no
MN	122	area_code_415	no	no	0	140.1	120	23.82	231.4	128	19.67	188.1	127	8.46	11.2	5	3.02	2	no
MN	138	area_code_415	no	no	0	194.3	83	33.03	189.9	97	16.14	232.2	102	10.45	9.0	3	2.43	5	no
MA	132	area_code_415	no	no	0	117.6	66	19.99	214.0	108	18.19	239.5	94	10.78	8.8	5	2.38	1	no
PA	101	area_code_415	yes	no	0	193.7	108	32.93	186.6	98	15.86	223.0	100	10.04	11.6	8	3.13	0	no
GA	58	area_code_510	no	no	0	243.1	105	41.33	231.4	108	19.67	180.9	120	8.14	7.8	4	2.11	2	no
NV	81	area_code_415	no	no	0	145.4	132	24.72	129.3	91	10.99	186.4	109	8.39	5.2	4	1.4	1	no
ME	116	area_code_510	no	no	0	229.3	93	38.98	184.5	111	15.68	168.2	91	7.57	8.8	3	2.38	2	no
MN	62	area_code_510	no	yes	33	186.4	84	31.69	201.0	136	17.09	286.7	103	12.9	11.1	3	3.0	2	yes
NH	90	area_code_415	no	no	0	76.1	121	12.94	290.3	73	24.68	236.9	89	10.66	10.8	3	2.92	0	no
TN	98	area_code_415	no	no	0	162.8	65	27.68	185.0	109	15.73	219.5	104	9.88	6.0	3	1.62	2	no
UT	73	area_code_415	no	no	0	182.3	115	30.99	199.2	97	16.93	120.2	113	5.41	18.0	5	4.86	1	no
RI	107	area_code_510	yes	no	0	194.4	83	33.05	247.8	84	21.06	245.4	93	11.04	11.2	7	3.02	2	no
NH	55	area_code_408	no	yes	20	189.3	95	32.18	118.6	113	10.08	250.2	102	11.26	12.5	4	3.38	2	no
AK	76	area_code_415	no	yes	22	160.1	107	27.22	168.7	136	14.34	23.2	102	1.04	9.5	4	2.57	3	no
NC	30	area_code_510	no	no	0	145.0	76	24.65	240.7	112	20.46	197.1	134	8.87	7.1	4	1.92	3	no
AZ	157	area_code_415	no	no	0	220.7	105	37.52	119.3	127	10.14	165.1	113	7.43	11.5	7	3.11	4	no
MA	40	area_code_408	no	yes	31	224.7	69	38.2	134.5	81	11.43	120.3	104	5.41	7.5	5	2.03	1	yes
TN	72	area_code_408	no	no	0	147.0	79	24.99	162.3	103	13.8	162.9	80	7.33	10.5	4	2.84	1	no
WY	95	area_code_415	no	yes	39	260.8	130	44.34	213.4	111	18.14	195.6	97	8.8	10.1	5	2.73	1	no
IA	42	area_code_415	no	no	0	155.4	127	26.42	164.1	45	13.95	157.7	128	7.1	9.0	3	2.43	0	no
IN	86	area_code_415	no	no	0	166.2	112	28.25	255.3	81	21.7	228.1	97	10.26	5.4	7	1.46	1	no
NJ	131	area_code_415	no	no	0	211.8	115	36.01	260.5	102	22.14	144.2	96	6.49	10.8	7	2.92	0	no
MT	74	area_code_415	no	no	0	162.7	102	27.66	292.0	105	24.82	183.3	80	8.25	8.7	6	2.35	0	no
ND	81	area_code_408	yes	yes	37	237.1	76	40.31	264.2	125	22.46	271.3	120	12.21	7.9	3	2.13	1	no
MI	81	area_code_408	no	no	0	166.2	102	28.25	217.6	112	18.5	220.2	68	9.91	13.2	2	3.56	4	no
MT	28	area_code_415	no	no	0	121.7	48	20.69	125.8	112	10.69	261.6	122	11.77	8.3	2	2.24	6	yes
AL	111	area_code_510	no	no	0	176.4	62	29.99	201.0	124	17.09	150.4	138	6.77	11.2	2	3.02	0	no
NV	3	area_code_510	no	yes	27	67.4	116	11.46	244.0	78	20.74	281.1	93	12.65	11.4	2	3.08	2	no
MI	51	area_code_415	no	no	0	229.7	129	39.05	336.0	104	28.56	192.8	128	8.68	9.6	1	2.59	1	yes
FL	68	area_code_415	no	yes	24	176.0	118	29.92	277.9	116	23.62	174.7	71	7.86	14.7	7	3.97	1	no
NY	163	area_code_408	no	no	0	247.7	77	42.11	269.5	108	22.91	167.3	82	7.53	9.6	7	2.59	0	yes
KS	87	area_code_510	no	no	0	115.4	90	19.62	262.6	68	22.32	245.7	69	11.06	13.1	5	3.54	2	no
NC	58	area_code_510	no	no	0	112.2	95	19.07	209.6	108	17.82	260.9	78	11.74	13.9	1	3.75	0	yes
MN	109	area_code_408	no	no	0	162.6	138	27.64	154.0	109	13.09	209.7	118	9.44	11.5	4	3.11	0	no
RI	111	area_code_415	no	no	0	229.4	107	39.0	214.1	99	18.2	289.6	95	13.03	10.4	6	2.81	4	no
UT	144	area_code_415	no	no	0	139.6	96	23.73	124.2	93	10.56	95.6	75	4.3	15.0	4	4.05	2	no
OR	135	area_code_415	no	no	0	263.8	66	44.85	251.3	116	21.36	200.1	112	9.0	8.4	2	2.27	5	yes
IL	107	area_code_415	no	yes	14	114.3	132	19.43	199.8	91	16.98	194.7	74	8.76	7.5	8	2.03	1	no
OH	149	area_code_408	no	no	0	196.3	108	33.37	136.8	96	11.63	154.7	87	6.96	7.7	3	2.08	2	no
MA	56	area_code_510	no	no	0	253.2	95	43.04	188.0	116	15.98	142.0	133	6.39	4.4	4	1.19	1	no
OR	129	area_code_408	no	no	0	98.0	99	16.66	240.7	62	20.46	254.8	123	11.47	10.5	4	2.84	0	no
CA	92	area_code_408	no	no	0	249.4	118	42.4	211.5	95	17.98	169.0	116	7.61	9.1	3	2.46	0	no
WV	67	area_code_415	no	yes	30	129.6	107	22.03	233.0	104	19.81	297.0	93	13.37	14.5	5	3.92	1	no
VT	120	area_code_415	no	no	0	221.3	106	37.62	267.6	98	22.75	111.5	80	5.02	9.3	7	2.51	0	no
ID	166	area_code_415	no	no	0	220.7	106	37.52	177.8	118	15.11	206.1	102	9.27	12.4	9	3.35	1	no
OR	66	area_code_408	no	no	0	87.6	76	14.89	262.0	111	22.27	184.6	125	8.31	9.2	5	2.48	1	no
GA	76	area_code_408	no	no	0	203.6	61	34.61	161.7	127	13.74	175.9	97	7.92	8.4	3	2.27	0	no
ME	79	area_code_415	no	no	0	213.6	110	36.31	234.9	121	19.97	229.6	157	10.33	8.8	3	2.38	2	no
HI	98	area_code_415	no	yes	31	181.6	112	30.87	220.7	100	18.76	236.3	121	10.63	12.9	4	3.48	2	no
AZ	141	area_code_510	no	yes	22	215.4	123	36.62	328.7	98	27.94	160.5	89	7.22	7.8	6	2.11	1	no
IA	46	area_code_510	no	no	0	199.2	111	33.86	175.1	83	14.88	210.6	84	9.48	10.2	2	2.75	3	no
CT	137	area_code_415	no	no	0	115.0	130	19.55	137.8	83	11.71	224.0	61	10.08	7.3	4	1.97	3	no
WA	171	area_code_408	no	no	0	270.5	69	45.99	230.0	112	19.55	136.0	111	6.12	9.6	5	2.59	1	yes
VA	10	area_code_415	no	no	0	222.2	127	37.77	153.1	125	13.01	227.4	80	10.23	12.9	4	3.48	1	no
CO	88	area_code_510	no	no	0	61.9	78	10.52	262.6	114	22.32	212.5	110	9.56	8.8	2	2.38	3	no
LA	89	area_code_415	no	no	0	141.1	92	23.99	249.1	126	21.17	136.0	73	6.12	10.8	2	2.92	2	no
TX	82	area_code_415	no	no	0	189.2	81	32.16	184.4	117	15.67	255.8	83	11.51	10.6	5	2.86	3	yes
SD	139	area_code_510	no	no	0	196.0	135	33.32	186.0	146	15.81	153.0	92	6.89	9.8	1	2.65	3	no
VA	87	area_code_415	no	no	0	171.6	119	29.17	205.0	107	17.43	170.6	114	7.68	13.8	4	3.73	0	no
NY	137	area_code_415	yes	no	0	174.0	123	29.58	161.3	115	13.71	260.7	98	11.73	11.4	3	3.08	2	no
WA	45	area_code_510	no	no	0	78.6	106	13.36	187.3	110	15.92	184.2	111	8.29	7.4	5	2.0	1	yes
WI	90	area_code_415	no	no	0	200.9	92	34.15	164.3	91	13.97	249.0	98	11.21	8.9	7	2.4	1	no
TN	103	area_code_415	no	no	0	141.3	123	24.02	253.6	87	21.56	215.8	96	9.71	6.4	2	1.73	1	no
CT	100	area_code_415	no	no	0	235.8	130	40.09	176.0	69	14.96	63.6	122	2.86	7.3	1	1.97	2	no
WA	110	area_code_510	no	no	0	185.1	100	31.47	165.1	88	14.03	111.6	104	5.02	6.3	4	1.7	3	no
NH	124	area_code_415	no	no	0	254.3	113	43.23	78.9	104	6.71	153.2	69	6.89	11.8	2	3.19	2	no
MT	10	area_code_510	no	no	0	183.0	103	31.11	214.8	77	18.26	206.4	73	9.29	8.7	6	2.35	2	no
NE	89	area_code_415	no	yes	29	163.5	80	27.8	274.8	136	23.36	381.9	147	17.19	7.5	5	2.03	2	no
WA	121	area_code_408	no	no	0	207.9	98	35.34	210.5	96	17.89	109.6	114	4.93	7.7	2	2.08	2	no
WI	101	area_code_415	no	no	0	248.6	102	42.26	174.9	93	14.87	207.2	86	9.32	6.1	3	1.65	3	no
AR	103	area_code_415	no	yes	31	185.4	105	31.52	197.6	126	16.8	147.1	110	6.62	14.5	4	3.92	2	no
WI	51	area_code_408	no	no	0	197.8	60	33.63	221.0	64	18.79	168.6	134	7.59	8.9	5	2.4	1	no
DE	2	area_code_415	yes	no	0	132.1	42	22.46	138.9	88	11.81	192.6	119	8.67	9.1	1	2.46	2	yes
NH	111	area_code_510	no	no	0	197.1	117	33.51	227.8	128	19.36	214.0	101	9.63	9.3	11	2.51	0	no
VA	118	area_code_415	no	no	0	154.6	112	26.28	184.2	105	15.66	217.4	102	9.78	12.6	5	3.4	2	no
ID	193	area_code_415	no	no	0	96.8	92	16.46	142.6	103	12.12	210.1	115	9.45	10.9	5	2.94	2	yes
TN	114	area_code_510	no	no	0	172.0	145	29.24	276.4	101	23.49	193.7	100	8.72	10.1	9	2.73	1	no
MT	185	area_code_408	no	yes	29	151.1	121	25.69	244.7	88	20.8	154.4	91	6.95	13.8	2	3.73	2	no
OK	101	area_code_408	no	no	0	209.6	107	35.63	228.8	96	19.45	172.4	85	7.76	7.6	2	2.05	3	no
ID	95	area_code_415	no	yes	32	247.0	109	41.99	125.6	91	10.68	226.5	90	10.19	10.5	4	2.84	3	no
NV	7	area_code_408	no	yes	30	221.4	114	37.64	165.8	116	14.09	247.0	105	11.12	10.8	12	2.92	1	no
KS	126	area_code_408	no	no	0	321.3	99	54.62	167.9	93	14.27	193.6	106	8.71	8.0	4	2.16	1	yes
WY	71	area_code_415	no	no	0	243.7	124	41.43	60.0	90	5.1	189.0	129	8.5	11.3	2	3.05	0	no
MS	124	area_code_415	no	no	0	251.5	85	42.76	214.2	98	18.21	186.1	71	8.37	11.1	6	3.0	3	no
WY	97	area_code_510	yes	no	0	236.9	107	40.27	157.6	105	13.4	241.0	120	10.85	7.3	2	1.97	0	yes
TX	28	area_code_415	no	no	0	159.7	79	27.15	216.7	131	18.42	206.7	116	9.3	9.3	3	2.51	2	no
WA	90	area_code_415	yes	no	0	148.2	96	25.19	220.4	111	18.73	134.2	97	6.04	9.2	1	2.48	4	yes
HI	190	area_code_408	no	no	0	150.9	86	25.65	268.6	129	22.83	179.9	73	8.1	14.7	1	3.97	1	no
IL	31	area_code_415	no	yes	28	210.5	101	35.79	250.5	86	21.29	241.6	125	10.87	11.5	2	3.11	1	no
MD	73	area_code_510	no	no	0	254.7	80	43.3	90.2	79	7.67	153.4	60	6.9	10.6	8	2.86	0	no
MA	111	area_code_415	no	no	0	284.4	89	48.35	157.0	113	13.35	242.8	91	10.93	8.4	8	2.27	0	yes
SD	98	area_code_415	no	no	0	0.0	0	0.0	159.6	130	13.57	167.1	88	7.52	6.8	1	1.84	4	yes
PA	106	area_code_408	yes	no	0	133.7	45	22.73	187.8	107	15.96	181.9	89	8.19	10.7	2	2.89	1	yes
NC	111	area_code_408	no	no	0	224.9	117	38.23	191.9	127	16.31	229.9	97	10.35	10.3	3	2.78	0	no
VT	59	area_code_408	no	no	0	151.8	98	25.81	209.9	92	17.84	266.9	86	12.01	11.9	5	3.21	1	no
KY	71	area_code_510	no	yes	22	141.4	107	24.04	163.0	105	13.86	220.0	99	9.9	5.6	3	1.51	2	no
WA	55	area_code_408	no	no	0	285.7	124	48.57	230.9	106	19.63	230.7	140	10.38	14.8	7	4.0	0	yes
LA	13	area_code_415	no	no	0	58.4	121	9.93	262.2	64	22.29	159.0	115	7.15	11.9	5	3.21	1	no
WA	136	area_code_415	no	yes	16	90.4	105	15.37	201.3	109	17.11	227.1	115	10.22	13.1	4	3.54	0	no
ME	123	area_code_408	no	no	0	114.4	91	19.45	216.6	123	18.41	250.6	102	11.28	11.0	3	2.97	0	no
WI	105	area_code_408	no	no	0	147.7	103	25.11	222.7	78	18.93	163.5	102	7.36	12.8	3	3.46	2	no
TX	50	area_code_408	no	yes	31	302.7	93	51.46	240.5	119	20.44	193.9	103	8.73	13.6	14	3.67	3	no
AZ	97	area_code_408	no	no	0	169.7	84	28.85	165.9	86	14.1	191.9	83	8.64	12.8	6	3.46	3	no
ND	51	area_code_510	no	no	0	227.2	89	38.62	194.4	106	16.52	243.4	126	10.95	14.9	2	4.02	0	no
VT	73	area_code_415	no	no	0	217.8	91	37.03	220.6	97	18.75	277.3	89	12.48	10.3	6	2.78	1	yes
HI	35	area_code_415	no	no	0	124.2	102	21.11	123.9	115	10.53	135.7	100	6.11	13.1	8	3.54	2	no
WY	64	area_code_415	no	no	0	206.2	76	35.05	232.4	76	19.75	251.6	96	11.32	13.6	2	3.67	1	no
WV	63	area_code_510	no	no	0	132.9	122	22.59	67.0	62	5.7	160.4	121	7.22	9.9	2	2.67	3	no
OK	117	area_code_415	no	yes	31	104.9	115	17.83	237.6	125	20.2	263.4	104	11.85	7.7	6	2.08	3	no
CT	115	area_code_415	no	no	0	245.0	97	41.65	250.7	75	21.31	270.2	124	12.16	13.7	8	3.7	1	yes
UT	162	area_code_408	no	no	0	184.5	118	31.37	224.0	95	19.04	180.5	82	8.12	11.6	3	3.13	1	no
NY	89	area_code_415	no	no	0	89.5	66	15.22	179.3	104	15.24	225.1	116	10.13	12.3	1	3.32	3	no
VA	94	area_code_415	yes	no	0	235.6	131	40.05	194.8	107	16.56	170.6	93	7.68	8.6	4	2.32	1	no
VT	129	area_code_408	no	no	0	186.0	127	31.62	262.3	96	22.3	98.9	63	4.45	11.5	6	3.11	4	no
SD	86	area_code_415	no	no	0	223.9	75	38.06	155.7	109	13.23	150.2	143	6.76	7.3	9	1.97	1	no
PA	96	area_code_510	no	no	0	179.5	125	30.52	162.3	139	13.8	264.5	133	11.9	6.6	2	1.78	1	no
ND	190	area_code_415	no	no	0	169.4	102	28.8	253.5	113	21.55	197.1	93	8.87	8.9	5	2.4	1	no
CT	80	area_code_408	no	no	0	118.1	90	20.08	144.3	77	12.27	225.1	86	10.13	8.2	6	2.21	1	no
SC	108	area_code_415	no	no	0	112.0	105	19.04	193.7	110	16.46	208.9	93	9.4	4.1	4	1.11	4	yes
MI	97	area_code_408	no	yes	32	168.4	129	28.63	225.9	97	19.2	191.8	95	8.63	8.5	7	2.3	0	no
VT	84	area_code_415	no	yes	42	214.3	112	36.43	188.2	107	16.0	333.5	117	15.01	11.3	10	3.05	0	no
OH	65	area_code_415	no	no	0	245.7	139	41.77	241.9	113	20.56	285.3	117	12.84	4.2	5	1.13	4	yes
IL	58	area_code_415	yes	yes	43	142.8	96	24.28	272.3	100	23.15	193.4	105	8.7	8.9	4	2.4	1	no
MO	36	area_code_415	no	no	0	202.4	115	34.41	230.7	115	19.61	202.0	127	9.09	10.2	2	2.75	3	no
WI	54	area_code_415	no	no	0	116.8	119	19.86	123.1	123	10.46	217.5	101	9.79	12.0	2	3.24	1	no
NJ	45	area_code_510	no	no	0	155.7	110	26.47	260.3	103	22.13	192.2	98	8.65	11.0	1	2.97	1	no
VT	72	area_code_415	no	yes	21	138.1	113	23.48	260.1	83	22.11	135.4	118	6.09	8.2	2	2.21	2	no
CT	141	area_code_408	no	no	0	51.9	108	8.82	162.0	83	13.77	223.5	115	10.06	10.1	3	2.73	3	no
SD	20	area_code_415	no	yes	35	171.5	98	29.16	153.1	127	13.01	165.6	125	7.45	7.1	3	1.92	0	no
OH	94	area_code_510	no	no	0	194.1	62	33.0	227.2	54	19.31	190.4	115	8.57	15.3	4	4.13	1	no
NY	40	area_code_510	no	no	0	115.7	105	19.67	127.8	113	10.86	107.5	91	4.84	9.3	6	2.51	1	no
OK	101	area_code_415	no	no	0	269.7	85	45.85	207.6	86	17.65	214.2	107	9.64	4.5	15	1.22	3	yes
NC	170	area_code_415	no	no	0	246.4	107	41.89	228.1	124	19.39	166.4	95	7.49	9.1	8	2.46	0	no
HI	105	area_code_510	no	no	0	227.4	121	38.66	268.5	89	22.82	143.3	82	6.45	13.0	4	3.51	1	no
UT	103	area_code_415	no	no	0	189.8	110	32.27	115.5	83	9.82	191.3	103	8.61	12.2	4	3.29	0	no
MD	140	area_code_415	yes	yes	27	188.9	124	32.11	160.9	102	13.68	197.7	100	8.9	11.5	5	3.11	4	no
VT	101	area_code_510	no	no	0	0.0	0	0.0	192.1	119	16.33	168.8	95	7.6	7.2	4	1.94	1	no
TX	98	area_code_408	no	yes	19	110.5	87	18.79	227.8	97	19.36	243.6	84	10.96	11.0	4	2.97	1	no
AZ	104	area_code_408	no	no	0	167.6	116	28.49	219.2	112	18.63	215.9	94	9.72	11.7	2	3.16	4	no
VA	115	area_code_415	no	no	0	132.0	90	22.44	197.5	75	16.79	175.8	114	7.91	0.0	0	0.0	3	no
NE	70	area_code_415	no	no	0	213.4	86	36.28	204.7	77	17.4	256.6	101	11.55	5.7	4	1.54	1	no
KY	126	area_code_510	no	no	0	175.4	120	29.82	98.3	71	8.36	201.9	93	9.09	10.6	1	2.86	0	no
NV	87	area_code_510	no	yes	39	82.6	113	14.04	224.4	63	19.07	163.6	88	7.36	9.5	1	2.57	3	no
MT	125	area_code_510	no	no	0	143.2	80	24.34	88.1	94	7.49	233.2	135	10.49	8.8	7	2.38	4	yes
MO	86	area_code_415	no	no	0	125.5	139	21.34	269.8	93	22.93	235.8	110	10.61	8.9	8	2.4	1	no
MS	73	area_code_415	no	yes	31	82.3	105	13.99	256.1	91	21.77	229.6	98	10.33	11.8	2	3.19	6	yes
NM	232	area_code_408	no	no	0	165.6	104	28.15	195.9	115	16.65	118.3	77	5.32	11.8	3	3.19	1	no
NH	133	area_code_408	no	no	0	162.1	91	27.56	212.1	94	18.03	260.4	78	11.72	12.2	5	3.29	1	no
NC	103	area_code_510	no	no	0	166.6	84	28.32	192.4	91	16.35	167.9	115	7.56	7.7	6	2.08	1	no
MT	131	area_code_415	no	yes	24	135.9	60	23.1	233.2	78	19.82	210.6	121	9.48	9.4	4	2.54	1	no
SD	95	area_code_408	no	yes	20	165.7	78	28.17	215.6	94	18.33	243.3	91	10.95	9.8	6	2.65	0	no
VA	182	area_code_415	no	no	0	176.1	90	29.94	174.9	106	14.87	234.7	134	10.56	9.7	4	2.62	1	no
LA	99	area_code_510	no	no	0	142.3	89	24.19	204.5	95	17.38	203.1	114	9.14	9.1	1	2.46	0	no
AK	141	area_code_408	no	no	0	83.2	74	14.14	190.6	104	16.2	150.5	79	6.77	10.7	7	2.89	1	no
OH	29	area_code_415	yes	yes	37	235.0	101	39.95	183.3	79	15.58	139.8	106	6.29	5.7	7	1.54	2	no
NM	65	area_code_415	no	no	0	105.7	95	17.97	141.8	100	12.05	180.5	105	8.12	6.6	12	1.78	2	no
MI	81	area_code_415	yes	no	0	149.4	68	25.4	171.9	98	14.61	214.5	97	9.65	17.9	3	4.83	3	yes
MN	37	area_code_415	no	yes	20	264.7	81	45.0	216.5	110	18.4	210.7	102	9.48	10.4	7	2.81	0	no
WY	107	area_code_510	no	yes	31	160.3	45	27.25	221.5	70	18.83	261.6	109	11.77	5.6	1	1.51	1	no
WY	127	area_code_415	yes	yes	28	95.9	117	16.3	159.5	131	13.56	152.8	132	6.88	10.4	3	2.81	1	no
WA	78	area_code_408	no	no	0	140.7	77	23.92	195.2	114	16.59	252.9	107	11.38	11.7	5	3.16	0	no
NM	55	area_code_510	no	no	0	119.7	148	20.35	231.8	96	19.7	222.3	113	10.0	4.6	2	1.24	2	no
VA	86	area_code_415	no	yes	30	99.9	84	16.98	263.5	125	22.4	254.7	90	11.46	9.8	7	2.65	2	no
RI	176	area_code_415	no	no	0	250.9	108	42.65	171.4	100	14.57	148.6	85	6.69	9.6	6	2.59	2	no
AL	96	area_code_415	yes	no	0	200.6	117	34.1	289.5	120	24.61	98.3	95	4.42	11.2	5	3.02	2	no
WV	11	area_code_510	no	yes	38	209.8	130	35.67	196.6	84	16.71	233.0	79	10.49	7.0	7	1.89	1	no
WV	48	area_code_415	no	yes	34	198.0	70	33.66	273.7	121	23.26	217.9	71	9.81	7.6	4	2.05	1	no
NJ	127	area_code_510	no	no	0	239.8	107	40.77	128.9	121	10.96	249.9	110	11.25	11.3	5	3.05	1	no
MI	79	area_code_510	no	no	0	220.9	107	37.55	192.2	97	16.34	161.0	74	7.25	12.2	2	3.29	1	no
MI	83	area_code_510	no	yes	26	226.4	117	38.49	234.7	97	19.95	133.6	82	6.01	10.8	7	2.92	1	no
ND	60	area_code_510	no	no	0	203.2	99	34.54	235.8	131	20.04	224.9	112	10.12	15.1	6	4.08	2	no
VT	122	area_code_415	no	no	0	136.7	115	23.24	243.1	137	20.66	188.9	110	8.5	8.6	4	2.32	0	no
WA	136	area_code_408	no	no	0	152.6	97	25.94	208.9	85	17.76	119.1	99	5.36	5.0	10	1.35	1	no
NC	172	area_code_408	no	yes	47	274.9	102	46.73	186.6	118	15.86	245.0	123	11.03	8.8	2	2.38	1	no
WV	79	area_code_415	no	no	0	222.3	99	37.79	146.2	82	12.43	275.6	82	12.4	8.9	4	2.4	3	no
ID	55	area_code_510	no	yes	8	222.5	104	37.83	171.5	94	14.58	377.5	114	16.99	9.7	2	2.62	1	no
LA	111	area_code_415	no	yes	28	128.8	104	21.9	157.3	52	13.37	147.4	76	6.63	10.3	2	2.78	2	no
GA	160	area_code_415	no	no	0	174.3	105	29.63	171.3	107	14.56	220.8	131	9.94	8.3	2	2.24	0	no
FL	110	area_code_415	no	no	0	242.5	110	41.23	162.3	140	13.8	184.1	86	8.28	7.8	3	2.11	4	no
CO	192	area_code_415	no	no	0	221.6	101	37.67	285.2	50	24.24	167.4	83	7.53	12.7	6	3.43	4	no
NV	93	area_code_408	no	no	0	114.3	100	19.43	221.1	103	18.79	126.3	88	5.68	10.9	9	2.94	0	no
VA	77	area_code_510	no	no	0	144.9	136	24.63	151.3	115	12.86	252.4	73	11.36	12.3	3	3.32	2	no
UT	105	area_code_415	no	yes	40	236.5	111	40.21	117.0	110	9.95	221.1	115	9.95	8.1	3	2.19	2	no
UT	133	area_code_408	no	yes	44	174.0	80	29.58	209.4	113	17.8	224.1	87	10.08	14.1	7	3.81	2	yes
MO	131	area_code_408	no	no	0	109.5	95	18.62	332.1	48	28.23	258.6	108	11.64	6.6	7	1.78	1	no
HI	118	area_code_415	no	no	0	133.4	113	22.68	121.0	92	10.29	254.7	129	11.46	5.9	4	1.59	1	no
MD	125	area_code_408	no	no	0	137.1	94	23.31	209.8	83	17.83	238.4	114	10.73	8.6	4	2.32	1	no
VA	95	area_code_415	no	no	0	197.0	88	33.49	190.4	68	16.18	211.9	104	9.54	16.1	8	4.35	0	no
MT	80	area_code_415	no	no	0	198.1	160	33.68	156.7	87	13.32	182.1	76	8.19	9.3	3	2.51	3	no
SC	145	area_code_408	no	no	0	39.5	78	6.72	264.3	106	22.47	185.8	90	8.36	10.0	6	2.7	0	no
CO	37	area_code_408	no	no	0	199.5	107	33.92	207.5	110	17.64	83.9	123	3.78	8.1	4	2.19	2	no
ID	87	area_code_415	no	no	0	156.8	93	26.66	215.8	68	18.34	223.3	77	10.05	7.6	6	2.05	1	no
UT	195	area_code_415	no	no	0	63.2	108	10.74	220.2	88	18.72	184.0	99	8.28	5.1	3	1.38	0	no
RI	123	area_code_415	no	yes	27	218.7	79	37.18	163.4	78	13.89	173.8	116	7.82	15.0	1	4.05	0	no
FL	41	area_code_415	no	yes	41	207.3	95	35.24	137.3	120	11.67	115.7	74	5.21	5.9	3	1.59	1	no
MD	76	area_code_415	yes	no	0	273.3	66	46.46	263.6	121	22.41	165.2	84	7.43	12.0	7	3.24	1	yes
IL	86	area_code_415	yes	no	0	266.1	120	45.24	182.0	92	15.47	206.5	103	9.29	10.3	4	2.78	1	no
PA	140	area_code_408	no	no	0	112.8	89	19.18	156.7	65	13.32	249.6	85	11.23	16.3	6	4.4	0	no
AZ	70	area_code_415	no	no	0	104.7	112	17.8	82.2	104	6.99	169.4	110	7.62	15.8	7	4.27	3	no
NH	121	area_code_510	no	yes	35	193.8	62	32.95	197.6	97	16.8	218.8	95	9.85	5.9	4	1.59	0	no
RI	112	area_code_415	no	no	0	168.6	102	28.66	298.0	117	25.33	194.7	110	8.76	9.8	5	2.65	1	no
HI	118	area_code_415	no	no	0	253.2	122	43.04	201.0	78	17.09	195.3	108	8.79	9.7	7	2.62	2	no
NJ	66	area_code_415	no	yes	16	174.7	92	29.7	232.1	105	19.73	305.4	98	13.74	8.9	2	2.4	1	no
MD	129	area_code_415	no	yes	34	204.5	79	34.77	132.8	113	11.29	190.1	117	8.55	14.8	9	4.0	2	no
OR	6	area_code_408	no	no	0	226.5	93	38.51	152.1	122	12.93	164.4	98	7.4	9.4	4	2.54	3	no
NV	107	area_code_510	yes	no	0	234.1	91	39.8	163.1	105	13.86	282.5	100	12.71	10.0	3	2.7	1	no
AR	107	area_code_415	yes	no	0	133.3	106	22.66	182.9	89	15.55	241.1	123	10.85	12.9	2	3.48	3	yes
MT	138	area_code_415	no	no	0	133.9	87	22.76	166.4	110	14.14	193.5	139	8.71	15.4	3	4.16	1	no
CT	103	area_code_510	no	no	0	160.2	104	27.23	138.9	70	11.81	312.5	97	14.06	9.7	2	2.62	0	no
UT	116	area_code_415	no	yes	44	230.6	94	39.2	224.1	103	19.05	244.0	76	10.98	11.1	2	3.0	0	no
NV	161	area_code_415	no	no	0	72.8	120	12.38	267.1	120	22.7	222.5	91	10.01	11.8	2	3.19	2	no
TN	1	area_code_415	no	no	0	196.1	107	33.34	296.5	82	25.2	211.5	91	9.52	7.0	2	1.89	1	no
DE	89	area_code_408	no	no	0	197.1	110	33.51	165.9	115	14.1	227.3	106	10.23	12.8	3	3.46	1	no
NY	64	area_code_408	no	no	0	219.6	126	37.33	303.3	100	25.78	154.5	65	6.95	9.7	5	2.62	1	no
IA	129	area_code_415	no	no	0	216.0	85	36.72	186.9	114	15.89	210.7	109	9.48	4.9	10	1.32	2	no
VT	128	area_code_510	no	yes	32	222.9	136	37.89	262.0	80	22.27	191.4	101	8.61	10.8	4	2.92	0	no
LA	81	area_code_415	no	yes	36	115.9	120	19.7	236.6	95	20.11	255.0	90	11.48	11.7	6	3.16	3	no
MT	114	area_code_510	no	no	0	189.8	101	32.27	147.7	80	12.55	172.7	121	7.77	10.6	5	2.86	1	no
WV	86	area_code_415	no	no	0	136.4	104	23.19	202.5	110	17.21	230.7	86	10.38	11.5	1	3.11	3	no
ID	96	area_code_408	no	no	0	170.5	86	28.99	277.5	88	23.59	162.5	117	7.31	12.2	6	3.29	1	no
AZ	72	area_code_510	no	no	0	272.4	88	46.31	107.9	125	9.17	185.5	81	8.35	12.7	2	3.43	0	no
SC	64	area_code_510	no	yes	40	210.0	116	35.7	232.7	89	19.78	168.8	94	7.6	5.9	4	1.59	8	no
OH	65	area_code_510	no	no	0	153.9	117	26.16	220.1	122	18.71	280.5	147	12.62	8.5	3	2.3	2	no
MD	136	area_code_415	no	no	0	252.4	74	42.91	167.9	81	14.27	248.3	110	11.17	10.7	3	2.89	2	no
MN	116	area_code_408	no	no	0	197.9	84	33.64	168.1	113	14.29	239.8	145	10.79	12.0	6	3.24	1	no
NE	93	area_code_408	no	no	0	152.4	74	25.91	274.6	88	23.34	252.2	120	11.35	6.6	5	1.78	3	no
MN	142	area_code_510	no	yes	40	237.4	105	40.36	175.9	93	14.95	210.3	110	9.46	9.2	3	2.48	3	no
NY	92	area_code_408	no	no	0	265.6	82	45.15	180.7	75	15.36	211.1	113	9.5	8.6	2	2.32	1	no
HI	70	area_code_415	no	no	0	197.3	91	33.54	305.8	81	25.99	171.0	105	7.69	6.7	6	1.81	1	no
MO	22	area_code_408	no	yes	14	199.1	100	33.85	221.8	103	18.85	65.7	91	2.96	4.2	1	1.13	1	no
NV	37	area_code_415	no	no	0	233.7	114	39.73	207.9	109	17.67	212.7	101	9.57	12.0	2	3.24	2	no
MA	51	area_code_415	no	no	0	183.1	99	31.13	160.1	107	13.61	311.8	121	14.03	7.0	3	1.89	1	no
FL	130	area_code_415	no	no	0	207.1	70	35.21	200.1	115	17.01	194.2	100	8.74	12.4	2	3.35	1	no
WA	104	area_code_415	no	no	0	139.7	78	23.75	202.6	119	17.22	203.6	102	9.16	11.3	5	3.05	2	no
CT	134	area_code_408	no	no	0	177.2	91	30.12	228.7	105	19.44	194.3	113	8.74	8.9	3	2.4	2	no
KY	108	area_code_415	no	yes	35	169.8	136	28.87	173.7	101	14.76	214.6	105	9.66	9.5	7	2.57	2	no
NM	103	area_code_415	no	no	0	173.5	83	29.5	244.3	65	20.77	221.6	66	9.97	9.7	2	2.62	3	no
ND	62	area_code_510	no	no	0	159.9	100	27.18	172.2	99	14.64	263.2	109	11.84	5.6	4	1.51	1	no
NV	162	area_code_415	no	no	0	115.1	89	19.57	196.8	111	16.73	212.4	98	9.56	11.4	3	3.08	2	no
ID	42	area_code_415	no	no	0	92.2	108	15.67	211.2	120	17.95	129.1	73	5.81	13.1	6	3.54	1	no
IA	36	area_code_510	no	no	0	117.1	94	19.91	235.4	117	20.01	221.3	108	9.96	9.0	2	2.43	0	no
OH	143	area_code_415	no	no	0	223.3	99	37.96	167.1	128	14.2	203.0	84	9.14	4.5	4	1.22	0	yes
NJ	197	area_code_510	no	no	0	154.8	111	26.32	171.5	102	14.58	227.3	86	10.23	10.6	2	2.86	3	no
IA	81	area_code_510	no	no	0	261.4	141	44.44	215.7	102	18.33	271.8	96	12.23	8.0	6	2.16	1	yes
DE	138	area_code_510	yes	no	0	46.5	104	7.91	186.0	114	15.81	167.5	95	7.54	9.6	4	2.59	4	yes
CA	103	area_code_415	no	yes	18	149.9	84	25.48	170.9	84	14.53	171.5	112	7.72	11.5	7	3.11	0	yes
WY	127	area_code_510	yes	no	0	242.2	102	41.17	226.1	80	19.22	252.0	96	11.34	13.9	5	3.75	2	yes
ME	99	area_code_415	no	no	0	222.4	102	37.81	185.8	89	15.79	237.7	81	10.7	12.0	8	3.24	2	no
AR	95	area_code_415	no	no	0	69.4	79	11.8	190.8	109	16.22	219.9	102	9.9	8.9	5	2.4	0	no
WV	113	area_code_415	no	no	0	61.2	111	10.4	92.3	88	7.85	197.4	114	8.88	13.7	3	3.7	5	yes
PA	128	area_code_408	yes	no	0	245.2	112	41.68	101.5	101	8.63	152.3	116	6.85	10.7	5	2.89	0	no
DC	81	area_code_510	yes	no	0	227.4	105	38.66	211.5	120	17.98	258.2	113	11.62	11.9	3	3.21	0	no
AR	57	area_code_510	no	no	0	192.8	68	32.78	158.0	86	13.43	235.5	105	10.6	12.7	6	3.43	1	no
MS	140	area_code_408	no	no	0	162.6	98	27.64	206.2	109	17.53	141.6	66	6.37	8.2	2	2.21	1	no
MD	102	area_code_415	no	no	0	271.1	80	46.09	172.0	133	14.62	169.2	105	7.61	10.3	5	2.78	1	no
CT	107	area_code_408	no	no	0	103.4	94	17.58	189.3	125	16.09	227.2	125	10.22	14.4	3	3.89	1	no
SC	106	area_code_408	no	no	0	52.2	106	8.87	220.1	113	18.71	112.3	95	5.05	11.4	2	3.08	2	no
MI	225	area_code_415	no	no	0	165.4	106	28.12	273.7	109	23.26	210.0	93	9.45	8.7	3	2.35	0	yes
SD	75	area_code_408	no	no	0	147.5	110	25.08	191.7	97	16.29	135.0	68	6.08	16.4	3	4.43	2	no
CO	86	area_code_415	no	no	0	217.8	93	37.03	214.7	95	18.25	228.7	70	10.29	11.3	7	3.05	0	no
ID	169	area_code_415	no	no	0	235.7	79	40.07	136.9	85	11.64	220.9	97	9.94	13.3	10	3.59	1	no
AZ	122	area_code_510	no	yes	22	204.5	92	34.77	139.6	121	11.87	205.0	103	9.23	8.6	5	2.32	2	no
FL	106	area_code_408	no	no	0	178.4	143	30.33	247.0	123	21.0	259.9	105	11.7	9.6	2	2.59	0	no
MN	52	area_code_415	no	yes	32	130.1	68	22.12	247.2	77	21.01	289.4	87	13.02	13.5	5	3.65	2	no
DE	79	area_code_415	no	yes	34	103.7	100	17.63	236.3	78	20.09	256.6	102	11.55	14.8	4	4.0	2	no
MI	135	area_code_415	no	no	0	239.9	91	40.78	177.1	104	15.05	217.2	118	9.77	5.9	3	1.59	2	no
MS	70	area_code_408	no	no	0	148.4	110	25.23	267.1	90	22.7	151.5	101	6.82	8.9	4	2.4	0	no
MA	80	area_code_408	no	no	0	148.6	106	25.26	210.8	65	17.92	203.7	86	9.17	10.0	2	2.7	2	no
CA	37	area_code_415	no	no	0	191.1	69	32.49	129.2	113	10.98	207.5	117	9.34	12.9	1	3.48	0	no
MN	161	area_code_415	no	yes	39	218.5	76	37.15	112.7	94	9.58	205.1	121	9.23	7.3	4	1.97	1	no
VT	137	area_code_510	no	no	0	97.5	95	16.58	195.8	82	16.64	288.8	78	13.0	0.0	0	0.0	1	no
CT	123	area_code_415	no	no	0	128.7	126	21.88	117.6	94	10.0	198.4	132	8.93	10.8	5	2.92	0	no
WV	80	area_code_415	no	yes	38	236.6	69	40.22	197.5	68	16.79	209.5	102	9.43	9.5	10	2.57	2	no
WV	94	area_code_415	no	no	0	85.9	113	14.6	226.7	91	19.27	279.6	110	12.58	15.6	16	4.21	0	no
NE	105	area_code_415	no	yes	27	141.2	96	24.0	167.7	94	14.25	274.4	101	12.35	11.4	2	3.08	1	no
NC	73	area_code_415	no	yes	31	194.4	104	33.05	176.0	84	14.96	230.1	110	10.35	11.5	3	3.11	0	no
NE	112	area_code_415	no	no	0	167.6	100	28.49	154.5	90	13.13	281.4	107	12.66	17.3	3	4.67	2	no
IL	179	area_code_408	no	no	0	234.5	134	39.87	164.2	94	13.96	191.4	72	8.61	6.1	4	1.65	1	no
MA	57	area_code_510	no	no	0	154.2	78	26.21	196.7	85	16.72	253.5	97	11.41	10.1	9	2.73	1	no
AZ	127	area_code_415	no	yes	14	143.2	99	24.34	169.9	91	14.44	221.6	77	9.97	11.6	1	3.13	1	no
SD	122	area_code_415	yes	yes	40	216.4	80	36.79	249.7	90	21.22	185.9	99	8.37	12.7	4	3.43	1	no
MT	33	area_code_510	no	yes	35	161.9	85	27.52	151.2	82	12.85	191.0	131	8.59	8.5	2	2.3	1	no
VT	94	area_code_408	no	no	0	118.7	90	20.18	205.1	57	17.43	172.2	100	7.75	10.4	6	2.81	3	no
UT	100	area_code_408	no	no	0	179.1	123	30.45	196.6	132	16.71	186.7	116	8.4	10.2	10	2.75	1	no
HI	106	area_code_415	no	no	0	147.9	97	25.14	209.3	99	17.79	162.1	80	7.29	8.8	5	2.38	2	no
DC	148	area_code_415	no	yes	38	209.2	110	35.56	116.6	73	9.91	109.6	105	4.93	16.5	4	4.46	2	no
WI	120	area_code_415	no	yes	29	244.3	140	41.53	322.3	89	27.4	166.8	83	7.51	10.6	6	2.86	0	no
UT	91	area_code_415	no	yes	34	175.3	96	29.8	262.3	122	22.3	143.9	76	6.48	5.6	11	1.51	1	no
WA	86	area_code_510	no	no	0	150.5	92	25.59	120.3	95	10.23	271.2	96	12.2	9.0	2	2.43	1	no
MT	94	area_code_510	no	no	0	163.5	136	27.8	143.7	111	12.21	253.4	82	11.4	12.6	5	3.4	1	no
NJ	85	area_code_415	no	no	0	236.9	93	40.27	197.7	113	16.8	309.1	78	13.91	11.4	7	3.08	2	yes
CT	89	area_code_415	no	no	0	82.3	77	13.99	167.2	80	14.21	194.7	70	8.76	7.2	4	1.94	1	no
VA	128	area_code_415	no	no	0	216.0	111	36.72	153.7	115	13.06	227.0	74	10.22	12.7	4	3.43	1	no
NC	115	area_code_415	yes	no	0	180.0	119	30.6	198.8	126	16.9	217.1	70	9.77	12.4	3	3.35	1	no
AK	76	area_code_415	no	no	0	143.7	55	24.43	173.1	108	14.71	239.1	95	10.76	5.8	6	1.57	1	no
IL	90	area_code_415	no	yes	29	185.6	106	31.55	219.7	113	18.67	152.1	120	6.84	11.1	5	3.0	2	no
CT	30	area_code_408	no	no	0	137.6	108	23.39	162.0	80	13.77	187.7	126	8.45	5.8	10	1.57	3	no
KS	105	area_code_415	yes	no	0	273.9	119	46.56	278.6	103	23.68	255.3	90	11.49	10.9	7	2.94	1	yes
MA	102	area_code_415	no	yes	31	125.3	92	21.3	141.2	108	12.0	168.2	68	7.57	6.3	2	1.7	3	no
AR	63	area_code_510	no	yes	49	214.9	86	36.53	198.2	89	16.85	170.8	139	7.69	8.2	5	2.21	0	no
MS	155	area_code_408	no	no	0	163.0	93	27.71	203.9	102	17.33	159.0	109	7.15	15.1	4	4.08	2	no
ND	82	area_code_415	no	yes	29	163.8	77	27.85	134.9	112	11.47	79.3	95	3.57	8.8	2	2.38	2	no
IN	87	area_code_510	no	no	0	189.5	113	32.22	204.9	100	17.42	221.7	93	9.98	13.4	3	3.62	1	no
MI	115	area_code_415	no	yes	26	155.2	110	26.38	230.9	133	19.63	261.6	100	11.77	4.5	4	1.22	0	no
VT	121	area_code_415	yes	yes	44	254.1	127	43.2	180.2	108	15.32	196.2	129	8.83	8.7	4	2.35	3	no
WV	54	area_code_510	no	yes	33	112.0	90	19.04	208.0	112	17.68	150.3	83	6.76	11.3	4	3.05	2	no
ME	105	area_code_408	no	no	0	115.5	73	19.64	267.3	83	22.72	114.2	90	5.14	13.3	5	3.59	3	no
IA	73	area_code_415	no	no	0	137.1	102	23.31	210.8	114	17.92	191.4	120	8.61	11.1	4	3.0	1	no
CT	95	area_code_415	no	no	0	198.4	113	33.73	235.9	144	20.05	325.6	99	14.65	10.1	3	2.73	0	no
NM	21	area_code_415	no	yes	19	132.7	94	22.56	204.6	101	17.39	154.7	78	6.96	12.9	7	3.48	3	no
OR	163	area_code_408	no	yes	25	219.6	99	37.33	210.4	99	17.88	242.7	88	10.92	13.8	8	3.73	2	no
VT	57	area_code_415	no	no	0	169.6	96	28.83	234.7	112	19.95	285.4	83	12.84	11.2	4	3.02	0	no
RI	104	area_code_408	yes	no	0	160.4	73	27.27	293.9	103	24.98	306.6	90	13.8	12.6	5	3.4	4	no
AL	95	area_code_415	no	no	0	194.6	114	33.08	232.8	106	19.79	173.4	92	7.8	3.8	2	1.03	3	no
CT	74	area_code_408	no	no	0	157.1	95	26.71	213.1	36	18.11	280.4	77	12.62	7.6	3	2.05	2	no
TN	67	area_code_415	no	no	0	179.8	125	30.57	173.2	86	14.72	272.8	97	12.28	10.9	4	2.94	0	no
ID	104	area_code_415	yes	no	0	148.2	108	25.19	161.8	113	13.75	259.3	103	11.67	11.0	4	2.97	0	no
TX	71	area_code_415	no	yes	39	183.2	103	31.14	209.4	111	17.8	172.4	109	7.76	11.9	6	3.21	1	no
NH	149	area_code_415	no	no	0	119.2	88	20.26	168.3	110	14.31	204.7	119	9.21	12.2	6	3.29	4	yes
ND	154	area_code_408	no	yes	35	224.0	102	38.08	192.0	99	16.32	163.1	100	7.34	9.6	2	2.59	0	no
KS	117	area_code_415	no	no	0	184.8	83	31.42	248.6	101	21.13	133.1	113	5.99	9.6	8	2.59	1	no
ME	130	area_code_408	no	no	0	176.3	140	29.97	201.0	104	17.09	161.9	123	7.29	11.3	5	3.05	1	no
RI	73	area_code_415	no	no	0	241.7	115	41.09	168.5	133	14.32	169.8	122	7.64	11.1	2	3.0	2	no
WI	100	area_code_510	no	yes	38	224.7	121	38.2	294.0	131	24.99	290.0	61	13.05	9.8	6	2.65	0	no
NC	149	area_code_510	no	no	0	207.3	115	35.24	198.4	82	16.86	114.1	83	5.13	8.6	4	2.32	1	no
OH	29	area_code_408	no	no	0	196.8	81	33.46	168.0	110	14.28	132.6	98	5.97	12.7	7	3.43	2	no
WY	131	area_code_510	no	no	0	110.9	74	18.85	115.6	90	9.83	190.5	114	8.57	15.8	9	4.27	1	no
NJ	153	area_code_510	no	no	0	122.5	145	20.83	273.3	103	23.23	197.8	71	8.9	8.0	3	2.16	2	no
WI	133	area_code_510	no	no	0	187.0	65	31.79	141.4	128	12.02	238.2	108	10.72	10.0	8	2.7	2	no
KY	112	area_code_415	no	no	0	170.5	113	28.99	193.2	129	16.42	188.0	91	8.46	11.2	6	3.02	0	no
NY	87	area_code_415	no	no	0	204.8	101	34.82	161.0	80	13.69	285.7	89	12.86	9.5	3	2.57	0	no
AZ	66	area_code_510	no	no	0	154.0	133	26.18	198.9	121	16.91	151.9	100	6.84	9.5	3	2.57	4	yes
CO	74	area_code_415	no	no	0	225.2	93	38.28	215.1	120	18.28	241.8	95	10.88	9.1	2	2.46	2	no
MD	116	area_code_408	no	no	0	159.4	79	27.1	179.5	88	15.26	167.8	71	7.55	9.7	2	2.62	6	yes
AR	68	area_code_510	no	no	0	172.7	95	29.36	139.1	90	11.82	174.3	99	7.84	11.7	1	3.16	2	no
TN	68	area_code_415	no	no	0	222.8	99	37.88	175.8	85	14.94	202.0	111	9.09	11.0	3	2.97	3	no
DE	54	area_code_415	yes	no	0	214.1	77	36.4	240.5	94	20.44	188.9	75	8.5	10.1	3	2.73	1	no
WI	107	area_code_408	no	no	0	134.0	104	22.78	174.5	94	14.83	311.1	79	14.0	7.3	3	1.97	3	no
WV	124	area_code_510	no	no	0	184.8	74	31.42	175.1	84	14.88	158.2	95	7.12	10.5	6	2.84	1	no
CT	95	area_code_415	no	yes	36	283.1	112	48.13	286.2	86	24.33	261.7	129	11.78	11.3	3	3.05	3	no
MN	173	area_code_510	no	no	0	291.8	143	49.61	214.3	134	18.22	151.2	119	6.8	9.9	2	2.67	0	yes
MO	110	area_code_408	no	no	0	222.7	94	37.86	105.8	98	8.99	214.8	78	9.67	13.5	4	3.65	1	no
VA	102	area_code_510	no	no	0	174.5	79	29.67	236.8	136	20.13	270.4	110	12.17	8.5	5	2.3	0	no
NH	130	area_code_408	no	no	0	68.4	86	11.63	193.3	110	16.43	171.5	139	7.72	10.4	4	2.81	0	no
OK	91	area_code_408	no	yes	31	273.0	78	46.41	215.5	98	18.32	104.7	114	4.71	9.6	2	2.59	1	no
CT	64	area_code_415	yes	no	0	225.3	134	38.3	108.2	87	9.2	139.6	132	6.28	17.3	9	4.67	1	yes
TN	176	area_code_415	no	yes	23	283.2	130	48.14	162.6	74	13.82	177.7	104	8.0	7.2	6	1.94	1	no
MD	93	area_code_510	yes	no	0	131.4	78	22.34	219.7	106	18.67	155.7	103	7.01	11.1	2	3.0	1	yes
WI	84	area_code_510	no	yes	12	89.7	87	15.25	138.6	73	11.78	165.8	114	7.46	10.7	2	2.89	1	no
SD	138	area_code_510	no	no	0	127.1	102	21.61	247.7	106	21.05	207.7	75	9.35	5.0	3	1.35	3	no
ND	101	area_code_415	no	yes	28	105.9	132	18.0	231.7	107	19.69	281.3	120	12.66	10.7	5	2.89	1	no
VA	136	area_code_408	no	no	0	142.3	79	24.19	158.0	113	13.43	177.5	75	7.99	6.0	11	1.62	2	no
MA	132	area_code_408	no	yes	36	201.9	93	34.32	156.3	75	13.29	131.3	92	5.91	13.7	5	3.7	0	no
SD	128	area_code_415	no	no	0	247.3	91	42.04	182.7	60	15.53	143.2	112	6.44	14.7	2	3.97	3	no
AL	92	area_code_408	no	yes	38	242.2	96	41.17	159.7	144	13.57	210.0	108	9.45	8.9	1	2.4	1	no
AL	197	area_code_415	yes	no	0	127.3	80	21.64	222.3	115	18.9	173.9	95	7.83	13.7	5	3.7	5	yes
WV	191	area_code_408	no	no	0	162.0	104	27.54	241.2	120	20.5	210.4	83	9.47	10.9	7	2.94	1	no
SC	99	area_code_415	no	yes	33	179.1	93	30.45	238.3	102	20.26	165.7	96	7.46	10.6	1	2.86	2	no
UT	78	area_code_415	no	no	0	193.1	85	32.83	172.1	105	14.63	129.6	119	5.83	10.2	1	2.75	0	no
NY	98	area_code_408	no	no	0	171.7	99	29.19	174.8	87	14.86	189.6	130	8.53	7.8	6	2.11	1	no
NH	56	area_code_415	no	yes	24	121.7	87	20.69	184.0	76	15.64	266.6	98	12.0	12.7	3	3.43	1	no
VA	84	area_code_415	no	no	0	130.2	105	22.13	278.0	60	23.63	305.4	74	13.74	14.0	6	3.78	2	no
VT	95	area_code_510	no	no	0	203.4	96	34.58	168.6	61	14.33	173.0	105	7.79	13.7	3	3.7	2	no
WY	16	area_code_415	no	no	0	174.7	83	29.7	280.8	122	23.87	171.7	80	7.73	10.5	8	2.84	5	no
NV	76	area_code_510	yes	no	0	241.0	120	40.97	231.8	96	19.7	220.2	67	9.91	9.9	1	2.67	1	yes
WV	93	area_code_415	no	no	0	141.7	95	24.09	221.0	100	18.79	227.1	71	10.22	10.2	3	2.75	0	no
WA	83	area_code_408	no	no	0	134.8	96	22.92	167.2	78	14.21	161.5	123	7.27	7.7	5	2.08	2	no
KS	123	area_code_415	no	no	0	163.1	119	27.73	249.4	51	21.2	168.2	77	7.57	9.0	10	2.43	1	no
OK	82	area_code_510	no	no	0	329.8	73	56.07	208.3	120	17.71	267.1	102	12.02	10.6	6	2.86	0	yes
CO	110	area_code_510	no	no	0	131.9	93	22.42	272.7	106	23.18	192.8	105	8.68	7.1	4	1.92	1	no
AK	96	area_code_408	no	yes	29	150.0	91	25.5	159.4	75	13.55	228.1	55	10.26	8.5	3	2.3	1	no
TN	47	area_code_415	no	yes	30	196.6	93	33.42	241.4	140	20.52	226.0	118	10.17	12.9	4	3.48	2	no
KY	115	area_code_510	no	no	0	99.7	107	16.95	145.1	96	12.33	149.4	99	6.72	14.1	4	3.81	2	no
PA	69	area_code_415	no	no	0	143.6	88	24.41	141.8	86	12.05	194.0	83	8.73	10.8	5	2.92	3	no
CT	163	area_code_408	no	yes	40	231.9	56	39.42	211.8	91	18.0	268.5	74	12.08	12.3	3	3.32	2	no
MN	98	area_code_415	no	no	0	72.8	107	12.38	186.4	103	15.84	175.3	110	7.89	10.5	4	2.84	3	no
PA	174	area_code_415	no	yes	15	221.8	143	37.71	210.6	115	17.9	221.8	109	9.98	12.4	9	3.35	1	no
OR	95	area_code_415	no	no	0	269.0	120	45.73	233.7	120	19.86	179.3	61	8.07	7.3	4	1.97	2	yes
PA	79	area_code_415	no	no	0	268.3	114	45.61	185.5	111	15.77	264.6	88	11.91	6.3	7	1.7	1	yes
OK	123	area_code_415	no	yes	27	198.7	127	33.78	249.0	105	21.17	173.2	124	7.79	12.5	5	3.38	1	no
VT	99	area_code_415	no	no	0	115.5	75	19.64	218.1	111	18.54	254.9	98	11.47	11.5	7	3.11	7	yes
PA	141	area_code_510	no	no	0	215.6	113	36.65	200.6	81	17.05	153.8	107	6.92	12.4	6	3.35	1	no
NM	132	area_code_408	no	no	0	169.9	107	28.88	209.4	121	17.8	206.1	79	9.27	11.5	2	3.11	1	no
FL	133	area_code_510	no	no	0	201.7	85	34.29	169.4	116	14.4	286.3	80	12.88	6.0	4	1.62	0	no
TX	133	area_code_408	no	no	0	221.1	133	37.59	160.2	140	13.62	161.8	84	7.28	8.4	3	2.27	4	no
VT	93	area_code_510	no	yes	32	218.7	117	37.18	115.0	61	9.78	192.7	85	8.67	9.4	5	2.54	2	no
MA	34	area_code_415	no	no	0	293.7	89	49.93	272.5	71	23.16	178.2	76	8.02	11.0	10	2.97	2	yes
DE	96	area_code_415	no	yes	26	175.8	96	29.89	206.6	84	17.56	178.0	105	8.01	11.1	2	3.0	2	no
FL	144	area_code_510	no	no	0	278.5	95	47.35	240.7	90	20.46	120.0	90	5.4	11.6	5	3.13	1	yes
ID	24	area_code_408	no	yes	29	236.3	105	40.17	190.8	114	16.22	129.0	105	5.81	7.2	2	1.94	3	no
MD	54	area_code_415	no	no	0	273.8	113	46.55	119.6	156	10.17	267.6	117	12.04	11.7	3	3.16	1	no
WV	50	area_code_408	no	no	0	131.1	129	22.29	160.5	94	13.64	206.9	88	9.31	5.6	9	1.51	5	yes
ID	92	area_code_415	no	yes	23	167.4	83	28.46	258.6	129	21.98	116.4	110	5.24	11.2	3	3.02	4	no
NV	96	area_code_408	no	no	0	197.7	68	33.61	250.5	53	21.29	181.2	67	8.15	10.5	3	2.84	3	no
OH	146	area_code_415	no	no	0	169.5	93	28.82	230.9	71	19.63	269.8	115	12.14	9.0	7	2.43	2	no
ID	138	area_code_415	yes	yes	17	225.2	116	38.28	173.4	88	14.74	145.8	99	6.56	11.7	4	3.16	0	no
MO	76	area_code_510	no	no	0	129.7	84	22.05	177.5	80	15.09	228.9	87	10.3	7.5	3	2.03	5	yes
NE	99	area_code_415	no	no	0	200.0	66	34.0	107.9	104	9.17	233.7	82	10.52	11.4	2	3.08	3	no
NC	83	area_code_510	no	yes	36	95.9	87	16.3	261.6	105	22.24	228.6	109	10.29	13.3	4	3.59	0	no
ME	36	area_code_510	no	yes	25	152.8	110	25.98	242.8	67	20.64	147.4	74	6.63	9.1	2	2.46	1	no
AZ	109	area_code_415	yes	no	0	268.4	85	45.63	150.6	131	12.8	297.9	84	13.41	9.7	8	2.62	2	yes
AZ	100	area_code_415	no	no	0	188.5	152	32.05	148.3	115	12.61	179.8	88	8.09	15.2	5	4.1	2	no
HI	104	area_code_408	no	no	0	170.6	97	29.0	162.1	111	13.78	210.7	131	9.48	6.1	1	1.65	1	no
NJ	106	area_code_415	no	no	0	191.4	124	32.54	200.7	116	17.06	230.1	76	10.35	8.2	3	2.21	1	no
SC	100	area_code_510	no	no	0	115.9	87	19.7	111.3	56	9.46	170.2	77	7.66	7.1	4	1.92	1	no
MN	99	area_code_408	no	no	0	128.8	86	21.9	203.9	105	17.33	282.6	131	12.72	14.1	4	3.81	2	no
WV	50	area_code_510	no	no	0	131.7	108	22.39	216.5	103	18.4	196.1	126	8.82	11.0	5	2.97	1	no
MS	105	area_code_415	no	no	0	101.4	48	17.24	159.1	119	13.52	259.2	53	11.66	12.2	2	3.29	1	no
NM	161	area_code_408	no	no	0	107.5	121	18.28	256.4	46	21.79	247.2	131	11.12	12.6	3	3.4	2	no
HI	97	area_code_415	no	yes	43	121.1	105	20.59	260.2	115	22.12	222.4	100	10.01	8.3	5	2.24	3	no
WA	130	area_code_510	no	no	0	124.3	70	21.13	270.7	99	23.01	239.5	83	10.78	3.5	6	0.95	0	no
WI	92	area_code_415	no	no	0	157.7	101	26.81	298.6	100	25.38	216.9	99	9.76	13.8	3	3.73	1	no
CO	119	area_code_408	no	no	0	124.3	68	21.13	207.1	88	17.6	157.4	93	7.08	14.8	1	4.0	0	no
NV	115	area_code_415	no	no	0	286.4	125	48.69	205.7	74	17.48	191.4	141	8.61	6.9	6	1.86	1	yes
RI	134	area_code_415	no	no	0	141.7	95	24.09	205.6	101	17.48	218.5	60	9.83	8.8	6	2.38	0	no
VA	127	area_code_408	no	yes	25	173.0	91	29.41	245.8	64	20.89	300.0	99	13.5	4.8	3	1.3	0	no
NJ	80	area_code_415	no	no	0	268.7	120	45.68	301.0	147	25.59	167.0	140	7.52	5.8	1	1.57	2	yes
ND	153	area_code_415	no	yes	31	218.5	130	37.15	134.2	103	11.41	118.9	105	5.35	9.4	6	2.54	0	no
MN	85	area_code_415	no	no	0	255.3	114	43.4	194.6	83	16.54	276.6	78	12.45	3.7	5	1.0	3	no
HI	79	area_code_415	no	no	0	41.9	124	7.12	211.0	95	17.94	237.9	55	10.71	11.4	5	3.08	1	no
ND	35	area_code_415	no	no	0	260.8	87	44.34	258.1	78	21.94	131.3	123	5.91	5.8	2	1.57	1	no
WI	120	area_code_408	no	yes	26	239.4	94	40.7	259.4	88	22.05	238.0	132	10.71	7.7	3	2.08	0	no
MN	68	area_code_510	no	no	0	226.7	94	38.54	168.4	129	14.31	188.7	117	8.49	10.2	1	2.75	0	no
KS	120	area_code_510	no	no	0	158.0	110	26.86	197.0	103	16.75	154.9	132	6.97	10.0	5	2.7	1	no
ME	23	area_code_510	no	no	0	113.1	74	19.23	168.8	95	14.35	262.9	126	11.83	6.9	2	1.86	1	yes
WY	225	area_code_415	no	no	0	182.7	142	31.06	246.5	63	20.95	218.0	103	9.81	8.8	2	2.38	1	no
NY	181	area_code_415	yes	no	0	161.3	83	27.42	124.4	83	10.57	262.0	98	11.79	14.1	3	3.81	0	yes
VT	63	area_code_415	no	no	0	142.5	92	24.23	208.3	102	17.71	228.9	120	10.3	7.5	2	2.03	2	no
NC	54	area_code_415	yes	no	0	190.5	108	32.39	259.7	108	22.07	141.5	111	6.37	9.7	2	2.62	2	yes
MO	80	area_code_408	yes	yes	15	159.3	110	27.08	170.6	120	14.5	141.2	82	6.35	11.9	5	3.21	1	no
NC	118	area_code_408	yes	yes	39	153.8	106	26.15	123.3	111	10.48	117.8	103	5.3	9.2	6	2.48	1	no
NJ	42	area_code_408	yes	no	0	180.7	127	30.72	174.6	94	14.84	165.3	114	7.44	12.0	6	3.24	2	no
OH	134	area_code_408	no	no	0	202.7	105	34.46	224.9	90	19.12	253.9	108	11.43	12.1	7	3.27	0	no
TX	66	area_code_415	no	yes	35	190.8	100	32.44	261.3	93	22.21	209.5	108	9.43	8.9	6	2.4	0	no
TN	127	area_code_415	no	yes	28	235.6	124	40.05	236.8	113	20.13	241.2	127	10.85	7.7	2	2.08	1	no
HI	146	area_code_510	no	no	0	189.3	77	32.18	155.9	128	13.25	186.0	83	8.37	7.4	3	2.0	0	no
WY	93	area_code_408	no	yes	42	166.9	101	28.37	273.2	84	23.22	171.0	106	7.69	11.5	1	3.11	1	no
CT	77	area_code_415	no	no	0	245.2	87	41.68	254.1	83	21.6	239.4	91	10.77	7.5	4	2.03	0	yes
NM	111	area_code_415	no	no	0	132.6	125	22.54	221.1	67	18.79	127.9	101	5.76	12.7	2	3.43	4	yes
NJ	125	area_code_415	no	no	0	182.3	64	30.99	139.8	121	11.88	171.6	96	7.72	11.6	7	3.13	2	no
AL	115	area_code_510	no	yes	14	192.3	86	32.69	88.7	90	7.54	229.4	120	10.32	10.5	3	2.84	2	no
MN	115	area_code_510	yes	no	0	122.0	110	20.74	220.2	100	18.72	179.7	124	8.09	10.8	2	2.92	2	yes
NC	114	area_code_408	no	no	0	193.0	101	32.81	250.0	81	21.25	133.3	79	6.0	9.6	2	2.59	2	no
ND	118	area_code_415	no	yes	39	91.5	125	15.56	219.9	113	18.69	229.0	99	10.31	12.7	8	3.43	2	no
NY	21	area_code_415	no	no	0	244.7	81	41.6	168.0	117	14.28	281.5	87	12.67	6.6	1	1.78	1	no
WI	142	area_code_408	no	yes	24	239.8	103	40.77	285.9	65	24.3	256.7	106	11.55	9.5	4	2.57	0	no
WY	62	area_code_415	no	no	0	172.4	132	29.31	230.5	100	19.59	228.2	109	10.27	11.0	5	2.97	0	no
OR	149	area_code_415	no	no	0	242.5	83	41.23	245.4	97	20.86	219.6	80	9.88	10.0	3	2.7	3	yes
CO	54	area_code_510	no	yes	39	117.6	82	19.99	159.2	60	13.53	236.4	113	10.64	11.3	10	3.05	2	no
LA	112	area_code_510	no	no	0	174.5	127	29.67	259.3	71	22.04	170.5	120	7.67	11.3	7	3.05	1	no
AL	68	area_code_510	no	no	0	157.3	83	26.74	220.9	85	18.78	218.9	129	9.85	12.0	7	3.24	1	no
TX	201	area_code_415	no	yes	21	192.0	97	32.64	239.1	81	20.32	116.1	125	5.22	15.1	3	4.08	1	no
PA	88	area_code_510	no	no	0	218.2	76	37.09	169.3	60	14.39	141.1	99	6.35	8.0	1	2.16	1	no
IL	85	area_code_415	no	yes	29	144.6	97	24.58	140.0	102	11.9	165.4	148	7.44	10.9	3	2.94	1	no
DE	51	area_code_415	yes	no	0	153.6	108	26.11	232.9	85	19.8	214.2	92	9.64	14.1	4	3.81	0	yes
MO	45	area_code_510	no	yes	29	135.8	104	23.09	222.5	101	18.91	235.6	92	10.6	7.9	6	2.13	2	no
AR	116	area_code_510	no	no	0	160.7	69	27.32	146.8	106	12.48	287.8	144	12.95	8.2	5	2.21	0	no
OH	146	area_code_408	no	yes	31	202.5	91	34.43	241.4	108	20.52	169.6	77	7.63	7.8	2	2.11	1	no
WI	63	area_code_510	no	yes	34	152.2	119	25.87	227.1	91	19.3	195.7	103	8.81	12.3	5	3.32	1	no
GA	133	area_code_510	no	no	0	227.4	90	38.66	73.2	135	6.22	114.3	99	5.14	4.7	7	1.27	0	no
KY	125	area_code_408	no	no	0	191.6	115	32.57	205.6	108	17.48	210.2	123	9.46	9.2	3	2.48	2	no
OH	72	area_code_510	no	no	0	138.9	111	23.61	211.6	102	17.99	179.5	91	8.08	10.8	3	2.92	1	no
TN	130	area_code_408	no	no	0	127.0	102	21.59	206.9	107	17.59	231.7	99	10.43	6.1	6	1.65	0	no
SD	97	area_code_415	no	no	0	168.6	87	28.66	259.2	105	22.03	279.8	123	12.59	7.3	4	1.97	1	no
NY	54	area_code_415	no	no	0	286.6	73	48.72	223.2	108	18.97	203.7	107	9.17	11.5	5	3.11	1	yes
GA	160	area_code_415	no	yes	29	164.6	121	27.98	262.8	108	22.34	123.8	131	5.57	15.2	4	4.1	1	no
TX	79	area_code_415	no	no	0	144.0	90	24.48	135.8	91	11.54	212.4	129	9.56	13.0	4	3.51	1	no
WV	92	area_code_415	no	yes	47	141.6	95	24.07	207.9	130	17.67	203.6	95	9.16	10.2	11	2.75	0	no
ND	132	area_code_510	no	no	0	163.2	80	27.74	167.6	90	14.25	87.5	90	3.94	6.2	10	1.67	1	no
SD	93	area_code_415	no	no	0	176.1	103	29.94	199.7	130	16.97	263.9	96	11.88	8.5	6	2.3	2	no
AK	101	area_code_510	no	no	0	174.9	105	29.73	262.0	75	22.27	210.0	93	9.45	8.5	5	2.3	1	no
CT	125	area_code_415	yes	no	0	187.3	118	31.84	160.7	111	13.66	263.8	112	11.87	9.6	2	2.59	0	yes
CO	63	area_code_415	no	no	0	211.8	84	36.01	230.9	137	19.63	217.1	99	9.77	10.7	9	2.89	3	no
MD	107	area_code_415	no	no	0	241.9	102	41.12	126.9	117	10.79	185.6	92	8.35	11.7	6	3.16	0	no
ND	110	area_code_408	no	no	0	196.1	103	33.34	199.7	123	16.97	135.9	71	6.12	12.9	1	3.48	3	no
NH	83	area_code_415	no	no	0	231.3	100	39.32	210.4	84	17.88	217.4	106	9.78	12.4	2	3.35	3	no
MN	117	area_code_408	no	no	0	161.6	104	27.47	196.3	119	16.69	294.8	111	13.27	13.8	2	3.73	1	no
KY	124	area_code_415	no	no	0	194.0	103	32.98	241.0	116	20.49	227.5	153	10.24	11.9	5	3.21	0	no
NH	115	area_code_510	no	no	0	109.7	148	18.65	223.8	87	19.02	240.3	96	10.81	15.4	8	4.16	3	no
CO	156	area_code_408	yes	no	0	277.0	119	47.09	238.3	106	20.26	94.4	96	4.25	8.3	3	2.24	1	no
KY	89	area_code_408	no	no	0	192.1	83	32.66	163.6	88	13.91	169.7	138	7.64	6.1	3	1.65	0	no
KY	72	area_code_415	no	no	0	198.4	147	33.73	216.9	121	18.44	112.8	125	5.08	13.1	4	3.54	0	no
IN	101	area_code_415	no	yes	42	209.2	82	35.56	159.7	74	13.57	181.6	100	8.17	9.5	3	2.57	0	no
OR	53	area_code_415	no	no	0	184.8	98	31.42	216.4	125	18.39	141.1	116	6.35	18.4	3	4.97	2	no
SD	116	area_code_408	no	no	0	167.8	119	28.53	142.0	123	12.07	190.7	128	8.58	7.3	4	1.97	2	no
DE	78	area_code_408	no	no	0	139.2	140	23.66	191.4	113	16.27	286.5	125	12.89	11.8	3	3.19	3	no
NE	56	area_code_510	no	no	0	121.6	84	20.67	165.3	115	14.05	243.9	95	10.98	8.9	2	2.4	1	no
OH	123	area_code_408	no	yes	39	270.4	99	45.97	245.1	110	20.83	108.9	113	4.9	15.4	7	4.16	1	no
OH	127	area_code_408	no	no	0	139.6	94	23.73	240.9	112	20.48	127.1	88	5.72	8.8	4	2.38	2	no
AR	116	area_code_415	no	yes	23	253.0	78	43.01	138.9	121	11.81	277.8	104	12.5	11.8	3	3.19	2	no
KS	138	area_code_510	no	yes	26	183.9	83	31.26	240.7	93	20.46	185.7	125	8.36	15.0	3	4.05	1	no
TX	120	area_code_415	no	no	0	203.3	108	34.56	259.9	66	22.09	115.9	103	5.22	7.8	2	2.11	3	no
WI	102	area_code_408	no	no	0	200.6	106	34.1	152.5	127	12.96	199.4	128	8.97	7.7	2	2.08	3	no
OR	95	area_code_415	no	no	0	167.6	96	28.49	176.0	89	14.96	250.9	113	11.29	13.4	6	3.62	2	no
VA	102	area_code_408	no	no	0	156.5	67	26.61	204.3	103	17.37	141.9	72	6.39	9.9	2	2.67	2	no
AR	89	area_code_415	no	yes	25	215.1	140	36.57	197.4	69	16.78	162.1	117	7.29	10.6	10	2.86	1	no
CT	50	area_code_408	no	no	0	301.7	82	51.29	167.1	118	14.2	72.2	89	3.25	10.5	6	2.84	1	no
OH	93	area_code_415	no	yes	42	152.3	90	25.89	267.5	102	22.74	266.9	130	12.01	11.3	5	3.05	7	no
WY	68	area_code_510	no	no	0	195.4	116	33.22	212.1	101	18.03	138.4	134	6.23	15.1	11	4.08	1	no
IL	70	area_code_408	no	no	0	208.7	97	35.48	275.5	83	23.42	182.5	122	8.21	8.0	3	2.16	2	no
DC	141	area_code_415	no	yes	37	185.4	87	31.52	178.5	128	15.17	218.3	107	9.82	8.0	3	2.16	4	no
MA	112	area_code_415	no	yes	17	183.2	95	31.14	252.8	125	21.49	156.7	95	7.05	9.7	3	2.62	0	no
NH	117	area_code_510	yes	no	0	54.2	100	9.21	303.2	84	25.77	171.8	84	7.73	8.6	2	2.32	1	yes
IA	1	area_code_408	no	yes	26	208.0	115	35.36	185.0	113	15.73	177.7	144	8.0	8.1	9	2.19	1	no
AL	70	area_code_415	no	no	0	230.3	110	39.15	77.9	87	6.62	247.1	105	11.12	13.2	4	3.56	1	no
OR	87	area_code_510	no	yes	22	240.8	102	40.94	75.9	106	6.45	224.6	115	10.11	7.1	3	1.92	2	no
WV	52	area_code_510	no	yes	21	195.7	119	33.27	106.2	95	9.03	157.4	94	7.08	5.3	3	1.43	2	no
WA	97	area_code_408	no	no	0	276.1	82	46.94	201.1	106	17.09	231.3	73	10.41	8.9	4	2.4	0	yes
NV	105	area_code_408	no	no	0	166.1	93	28.24	175.9	106	14.95	243.5	55	10.96	16.2	3	4.37	2	no
SC	77	area_code_510	no	yes	28	135.9	117	23.1	244.5	102	20.78	207.5	74	9.34	11.5	3	3.11	4	yes
NC	80	area_code_415	yes	no	0	189.1	122	32.15	223.2	92	18.97	269.0	116	12.11	13.9	3	3.75	2	yes
NH	120	area_code_510	no	yes	43	177.9	117	30.24	175.1	70	14.88	161.3	117	7.26	11.5	4	3.11	1	no
WY	54	area_code_408	no	yes	39	143.9	73	24.46	210.3	117	17.88	129.2	117	5.81	12.5	8	3.38	2	no
FL	148	area_code_510	yes	no	0	148.2	138	25.19	159.6	123	13.57	197.4	62	8.88	8.6	3	2.32	2	no
PA	119	area_code_408	no	no	0	287.1	115	48.81	159.3	99	13.54	216.8	86	9.76	13.9	1	3.75	2	yes
NC	162	area_code_408	no	yes	26	179.7	144	30.55	218.1	129	18.54	212.3	105	9.55	9.3	8	2.51	1	yes
MO	85	area_code_510	no	no	0	165.8	96	28.19	190.0	141	16.15	144.0	116	6.48	10.9	3	2.94	5	yes
KS	101	area_code_510	no	yes	25	144.1	144	24.5	167.6	105	14.25	240.0	107	10.8	14.5	3	3.92	1	no
KY	172	area_code_415	no	no	0	172.5	85	29.33	253.1	71	21.51	221.6	113	9.97	5.9	6	1.59	0	no
WI	67	area_code_510	no	no	0	109.1	134	18.55	142.3	76	12.1	91.2	86	4.1	10.9	5	2.94	2	no
CO	86	area_code_408	no	no	0	171.8	106	29.21	301.7	44	25.64	139.4	108	6.27	9.7	5	2.62	1	no
NM	107	area_code_415	no	no	0	222.3	101	37.79	286.0	111	24.31	249.4	117	11.22	12.1	4	3.27	1	yes
IL	116	area_code_510	no	no	0	164.6	110	27.98	270.6	103	23.0	230.4	109	10.37	8.0	3	2.16	0	no
WA	63	area_code_408	no	no	0	211.7	107	35.99	271.7	77	23.09	203.3	108	9.15	7.4	7	2.0	0	no
MA	119	area_code_408	yes	yes	16	147.2	103	25.02	160.1	96	13.61	184.0	120	8.28	7.7	2	2.08	0	yes
OH	133	area_code_408	yes	no	0	254.7	103	43.3	252.2	80	21.44	178.1	103	8.01	8.0	3	2.16	0	yes
TN	94	area_code_408	yes	no	0	170.1	113	28.92	271.8	94	23.1	110.7	78	4.98	8.7	4	2.35	1	no
MA	69	area_code_510	no	no	0	195.1	91	33.17	261.5	57	22.23	203.8	90	9.17	11.4	5	3.08	0	no
MI	146	area_code_408	no	no	0	149.3	83	25.38	187.1	130	15.9	149.8	100	6.74	7.9	4	2.13	7	yes
TX	119	area_code_510	no	no	0	81.9	75	13.92	253.8	114	21.57	213.1	125	9.59	8.9	1	2.4	2	yes
NH	142	area_code_408	yes	yes	25	191.1	109	32.49	149.6	120	12.72	227.8	60	10.25	9.8	3	2.65	0	no
MS	101	area_code_408	no	no	0	239.0	156	40.63	273.0	106	23.21	278.2	93	12.52	13.5	8	3.65	1	yes
AZ	43	area_code_415	no	no	0	179.3	97	30.48	252.7	126	21.48	227.5	114	10.24	8.0	5	2.16	0	no
IN	69	area_code_408	no	no	0	185.3	91	31.5	219.1	88	18.62	243.6	107	10.96	5.5	5	1.49	0	no
NY	15	area_code_510	yes	no	0	141.4	80	24.04	123.9	76	10.53	323.5	88	14.56	8.1	3	2.19	2	no
WI	107	area_code_510	no	yes	25	248.6	91	42.26	119.3	115	10.14	194.3	83	8.74	12.0	1	3.24	1	no
WV	67	area_code_510	no	no	0	152.5	131	25.93	252.4	107	21.45	185.4	104	8.34	4.9	3	1.32	2	no
NY	99	area_code_415	no	no	0	145.6	102	24.75	230.9	87	19.63	181.5	86	8.17	11.4	7	3.08	1	no
OK	46	area_code_415	no	no	0	164.2	116	27.91	196.2	153	16.68	236.1	119	10.62	8.1	1	2.19	1	no
NC	55	area_code_408	yes	no	0	221.0	115	37.57	165.4	97	14.06	235.4	117	10.59	9.7	4	2.62	1	no
CT	56	area_code_415	no	no	0	162.3	99	27.59	149.1	78	12.67	255.5	115	11.5	14.8	1	4.0	4	yes
NE	76	area_code_415	no	no	0	272.7	97	46.36	236.4	95	20.09	235.5	105	10.6	7.7	2	2.08	0	yes
HI	132	area_code_408	yes	yes	33	200.3	75	34.05	226.6	67	19.26	198.8	91	8.95	12.9	3	3.48	2	no
SC	140	area_code_510	no	yes	28	157.1	77	26.71	172.4	97	14.65	184.5	94	8.3	11.1	9	3.0	1	no
AK	51	area_code_510	yes	yes	12	135.8	60	23.09	200.6	134	17.05	192.4	98	8.66	12.3	7	3.32	2	no
SD	27	area_code_408	no	no	0	236.7	110	40.24	231.9	92	19.71	164.7	85	7.41	12.7	6	3.43	1	no
ID	224	area_code_510	no	no	0	111.4	133	18.94	175.0	66	14.88	217.2	106	9.77	5.5	6	1.49	3	no
OK	105	area_code_510	yes	yes	28	156.1	89	26.54	107.1	114	9.1	167.7	95	7.55	14.7	3	3.97	0	yes
WA	117	area_code_408	no	no	0	191.1	93	32.49	282.8	56	24.04	84.8	118	3.82	12.0	4	3.24	2	no
SD	91	area_code_415	no	no	0	153.0	123	26.01	141.1	127	11.99	171.5	76	7.72	10.3	15	2.78	1	yes
OH	135	area_code_415	no	no	0	218.8	123	37.2	242.8	64	20.64	85.8	80	3.86	10.3	3	2.78	4	no
VA	146	area_code_415	no	no	0	205.4	101	34.92	134.9	77	11.47	310.5	83	13.97	10.3	2	2.78	3	no
WI	147	area_code_415	yes	no	0	225.2	111	38.28	184.9	98	15.72	143.2	146	6.44	9.9	1	2.67	0	yes
IN	68	area_code_510	no	no	0	249.9	127	42.48	254.5	118	21.63	273.2	98	12.29	8.9	6	2.4	2	yes
NM	68	area_code_408	no	no	0	131.6	89	22.37	137.0	109	11.65	256.3	107	11.53	10.2	5	2.75	3	no
HI	86	area_code_408	no	yes	21	197.9	99	33.64	165.6	100	14.08	208.0	120	9.36	10.1	9	2.73	0	no
KY	131	area_code_415	no	no	0	166.5	129	28.31	210.2	107	17.87	257.2	93	11.57	9.9	5	2.67	1	no
OH	86	area_code_415	no	yes	29	225.4	79	38.32	187.1	112	15.9	281.1	112	12.65	12.9	3	3.48	1	no
VT	159	area_code_415	no	no	0	275.8	103	46.89	189.5	108	16.11	223.9	93	10.08	7.4	5	2.0	2	yes
AZ	134	area_code_415	no	yes	40	142.9	105	24.29	88.6	61	7.53	290.0	96	13.05	10.8	6	2.92	1	no
VT	113	area_code_510	no	no	0	207.2	113	35.22	256.0	80	21.76	211.0	87	9.49	9.9	1	2.67	1	no
MO	132	area_code_408	no	no	0	206.2	100	35.05	211.2	118	17.95	196.2	122	8.83	10.2	6	2.75	1	no
AL	85	area_code_415	no	no	0	210.3	66	35.75	195.8	76	16.64	221.6	82	9.97	11.2	7	3.02	1	no
NJ	93	area_code_510	yes	yes	38	225.7	117	38.37	119.6	122	10.17	193.2	125	8.69	14.0	7	3.78	1	yes
WA	174	area_code_408	no	yes	33	167.8	91	28.53	205.3	91	17.45	130.0	132	5.85	14.5	4	3.92	4	yes
NY	61	area_code_415	no	no	0	197.7	118	33.61	152.2	96	12.94	221.0	93	9.95	7.0	3	1.89	2	no
DC	91	area_code_415	no	yes	39	169.8	105	28.87	65.2	116	5.54	144.4	92	6.5	10.9	4	2.94	1	no
NE	88	area_code_408	no	yes	28	190.6	104	32.4	237.3	105	20.17	211.6	116	9.52	9.8	1	2.65	2	no
MA	88	area_code_408	no	yes	45	80.3	140	13.65	153.3	101	13.03	309.2	123	13.91	12.8	3	3.46	2	no
VT	195	area_code_415	no	yes	36	231.7	110	39.39	225.1	88	19.13	201.7	89	9.08	12.1	2	3.27	0	no
NM	182	area_code_415	no	no	0	69.1	114	11.75	230.3	109	19.58	256.7	96	11.55	6.5	4	1.76	0	no
CO	118	area_code_408	no	no	0	188.8	60	32.1	217.4	64	18.48	220.1	100	9.9	8.2	7	2.21	4	no
NH	103	area_code_408	no	no	0	150.6	125	25.6	169.1	126	14.37	221.2	104	9.95	10.4	8	2.81	8	yes
UT	61	area_code_408	no	yes	25	163.7	78	27.83	113.2	112	9.62	134.1	118	6.03	9.9	3	2.67	3	no
WV	172	area_code_415	no	no	0	211.7	100	35.99	198.7	101	16.89	301.7	136	13.58	6.5	9	1.76	1	no
NJ	72	area_code_415	no	no	0	175.5	103	29.84	132.3	120	11.25	242.9	96	10.93	11.8	3	3.19	1	no
NM	113	area_code_510	no	no	0	150.1	120	25.52	200.1	85	17.01	266.7	105	12.0	11.0	3	2.97	2	no
ND	177	area_code_408	no	no	0	189.5	99	32.22	176.3	117	14.99	225.9	112	10.17	14.2	2	3.83	1	no
WA	100	area_code_408	no	no	0	70.8	94	12.04	215.6	102	18.33	230.8	125	10.39	9.5	1	2.57	6	yes
DE	136	area_code_415	no	no	0	101.7	105	17.29	202.8	99	17.24	136.2	119	6.13	9.4	6	2.54	3	no
GA	71	area_code_415	no	no	0	258.4	132	43.93	126.8	119	10.78	182.4	87	8.21	9.7	8	2.62	4	no
HI	134	area_code_408	no	no	0	242.4	126	41.21	152.9	115	13.0	318.3	115	14.32	11.8	6	3.19	1	no
ME	39	area_code_408	no	no	0	154.1	104	26.2	204.2	112	17.36	196.2	92	8.83	9.8	4	2.65	2	no
OK	110	area_code_510	no	no	0	188.0	127	31.96	90.5	118	7.69	150.3	64	6.76	15.3	3	4.13	3	no
TN	102	area_code_510	no	no	0	103.1	70	17.53	275.0	129	23.38	141.1	92	6.35	11.2	5	3.02	1	no
WY	70	area_code_415	no	no	0	175.4	130	29.82	159.5	130	13.56	260.6	96	11.73	11.6	4	3.13	0	no
NY	142	area_code_415	no	no	0	145.4	93	24.72	209.1	98	17.77	214.0	96	9.63	10.9	1	2.94	1	no
DE	81	area_code_510	yes	no	0	250.6	85	42.6	187.9	50	15.97	120.3	131	5.41	7.8	5	2.11	1	no
RI	17	area_code_415	no	no	0	161.5	123	27.46	214.2	81	18.21	315.0	106	14.18	8.6	5	2.32	1	no
PA	119	area_code_408	no	no	0	260.1	101	44.22	256.5	68	21.8	229.1	89	10.31	10.0	2	2.7	1	yes
HI	105	area_code_415	no	no	0	281.3	124	47.82	301.5	96	25.63	202.8	109	9.13	8.7	3	2.35	0	yes
MD	108	area_code_415	yes	yes	42	130.1	90	22.12	167.0	128	14.2	244.7	80	11.01	13.6	5	3.67	3	yes
VA	90	area_code_415	no	no	0	102.0	118	17.34	113.3	134	9.63	188.6	105	8.49	11.4	3	3.08	2	no
IN	100	area_code_415	no	yes	33	218.7	104	37.18	155.0	144	13.18	99.0	117	4.46	12.1	4	3.27	1	no
OR	155	area_code_408	no	yes	30	128.5	86	21.85	188.4	91	16.01	254.4	85	11.45	6.8	6	1.84	1	no
AZ	113	area_code_510	no	no	0	128.7	100	21.88	227.1	67	19.3	178.1	135	8.01	9.2	4	2.48	2	yes
WI	123	area_code_415	no	no	0	172.2	92	29.27	162.6	76	13.82	250.3	101	11.26	8.7	4	2.35	1	no
MO	42	area_code_415	no	no	0	184.5	98	31.37	200.5	93	17.04	279.2	91	12.56	8.8	3	2.38	2	no
NV	125	area_code_510	no	no	0	168.6	99	28.66	175.6	107	14.93	243.3	92	10.95	10.9	7	2.94	0	no
HI	131	area_code_415	no	yes	30	174.0	118	29.58	205.3	81	17.45	218.2	90	9.82	6.7	3	1.81	1	no
WA	107	area_code_415	no	no	0	230.4	65	39.17	257.4	80	21.88	107.3	88	4.83	8.5	3	2.3	1	no
IL	48	area_code_408	no	no	0	198.2	73	33.69	202.8	115	17.24	146.4	73	6.59	5.1	5	1.38	1	no
IL	76	area_code_510	no	no	0	186.1	96	31.64	211.6	100	17.99	230.6	100	10.38	8.0	4	2.16	0	no
LA	128	area_code_415	no	no	0	148.5	105	25.25	243.0	106	20.66	255.2	114	11.48	6.8	2	1.84	1	no
WI	73	area_code_415	no	no	0	157.1	109	26.71	268.8	83	22.85	181.5	91	8.17	10.0	8	2.7	0	no
TX	52	area_code_415	no	no	0	155.0	110	26.35	133.4	104	11.34	176.1	84	7.92	7.0	4	1.89	4	yes
MI	126	area_code_415	yes	yes	26	129.3	123	21.98	176.5	114	15.0	154.5	102	6.95	9.6	7	2.59	1	no
WA	137	area_code_408	no	no	0	208.8	120	35.5	225.3	100	19.15	221.6	130	9.97	11.1	5	3.0	0	no
ND	71	area_code_510	no	no	0	238.0	82	40.46	278.5	94	23.67	193.1	134	8.69	11.8	10	3.19	0	yes
NE	139	area_code_415	no	no	0	211.1	103	35.89	206.9	108	17.59	193.9	70	8.73	5.6	4	1.51	0	no
MS	107	area_code_510	no	yes	30	198.9	87	33.81	207.0	90	17.6	159.8	76	7.19	12.6	4	3.4	3	no
KY	147	area_code_408	no	no	0	212.8	79	36.18	204.1	91	17.35	156.2	113	7.03	10.2	2	2.75	1	no
RI	116	area_code_510	no	no	0	137.4	126	23.36	120.0	94	10.2	130.3	64	5.86	12.4	2	3.35	3	no
NY	60	area_code_510	no	yes	31	191.8	75	32.61	267.8	135	22.76	200.5	62	9.02	12.8	3	3.46	2	no
TX	38	area_code_510	no	no	0	149.0	92	25.33	49.2	78	4.18	163.3	93	7.35	13.9	11	3.75	0	no
DE	63	area_code_408	no	no	0	117.1	118	19.91	249.6	90	21.22	162.2	84	7.3	11.1	4	3.0	3	no
RI	131	area_code_415	no	no	0	112.8	133	19.18	199.4	116	16.95	142.7	105	6.42	10.1	5	2.73	0	no
MS	158	area_code_510	no	no	0	175.9	105	29.9	188.3	88	16.01	188.3	98	8.47	11.0	6	2.97	1	no
NY	139	area_code_510	no	no	0	236.6	109	40.22	169.9	107	14.44	212.3	118	9.55	11.1	2	3.0	1	yes
NE	77	area_code_415	no	no	0	169.4	102	28.8	184.9	144	15.72	234.3	89	10.54	2.0	7	0.54	1	no
WI	140	area_code_415	no	no	0	129.6	79	22.03	246.2	99	20.93	172.1	124	7.74	9.4	10	2.54	3	no
SD	52	area_code_510	no	yes	20	133.3	63	22.66	184.1	123	15.65	272.9	107	12.28	13.5	2	3.65	1	no
VA	103	area_code_510	no	no	0	167.8	121	28.53	212.9	123	18.1	208.2	73	9.37	13.0	3	3.51	5	no
KS	74	area_code_415	no	yes	32	174.6	107	29.68	310.6	115	26.4	234.7	92	10.56	9.0	4	2.43	1	no
ND	124	area_code_415	no	no	0	150.3	101	25.55	255.9	112	21.75	136.7	62	6.15	12.5	4	3.38	2	no
CO	85	area_code_510	no	yes	21	283.2	110	48.14	239.7	108	20.37	149.5	80	6.73	6.3	1	1.7	5	no
KY	113	area_code_408	no	yes	20	157.8	83	26.83	161.5	56	13.73	271.5	100	12.22	8.7	2	2.35	5	yes
WA	71	area_code_408	no	no	0	141.2	132	24.0	149.1	90	12.67	171.4	72	7.71	7.0	2	1.89	2	no
SC	49	area_code_415	yes	no	0	237.8	92	40.43	208.9	119	17.76	167.8	86	7.55	15.6	6	4.21	2	yes
RI	106	area_code_510	yes	no	0	204.0	84	34.68	168.5	61	14.32	164.0	102	7.38	13.3	3	3.59	3	yes
ID	60	area_code_510	no	no	0	221.1	106	37.59	178.6	48	15.18	202.7	90	9.12	7.4	3	2.0	1	no
ME	66	area_code_510	no	no	0	118.0	133	20.06	248.1	99	21.09	214.4	122	9.65	5.3	5	1.43	1	no
SD	125	area_code_415	no	no	0	163.8	73	27.85	255.6	85	21.73	192.9	95	8.68	15.7	4	4.24	0	no
SC	114	area_code_510	no	yes	4	141.3	96	24.02	230.4	88	19.58	223.7	85	10.07	9.4	3	2.54	3	no
TN	112	area_code_415	no	no	0	272.5	119	46.33	226.1	94	19.22	159.1	94	7.16	16.4	5	4.43	3	yes
MT	101	area_code_408	no	yes	16	118.9	112	20.21	228.3	97	19.41	180.1	111	8.1	8.2	5	2.21	2	no
WI	70	area_code_415	no	no	0	7.9	100	1.34	136.4	83	11.59	156.6	89	7.05	12.1	1	3.27	0	no
AK	59	area_code_408	no	no	0	159.5	96	27.12	167.2	123	14.21	138.6	106	6.24	10.2	4	2.75	0	no
AZ	59	area_code_408	no	no	0	150.2	70	25.53	185.7	98	15.78	212.5	128	9.56	12.1	2	3.27	1	no
MT	124	area_code_415	no	yes	30	144.5	35	24.57	262.3	101	22.3	226.5	82	10.19	12.0	7	3.24	2	no
MA	81	area_code_510	no	no	0	220.8	77	37.54	148.5	87	12.62	183.9	100	8.28	7.6	3	2.05	2	no
IN	86	area_code_510	no	no	0	216.3	96	36.77	266.3	77	22.64	214.0	110	9.63	4.5	3	1.22	0	no
MD	84	area_code_510	no	no	0	169.5	96	28.82	157.6	94	13.4	98.2	70	4.42	10.6	7	2.86	0	no
NV	118	area_code_510	no	yes	35	256.3	119	43.57	258.1	91	21.94	215.5	130	9.7	11.7	1	3.16	1	no
CO	89	area_code_415	no	no	0	179.7	128	30.55	299.8	92	25.48	185.3	120	8.34	7.6	3	2.05	1	no
KS	93	area_code_415	no	no	0	266.0	120	45.22	130.1	84	11.06	165.8	63	7.46	13.1	6	3.54	3	no
AR	85	area_code_415	no	no	0	96.7	97	16.44	193.8	95	16.47	171.7	88	7.73	9.7	3	2.62	2	no
WY	160	area_code_408	no	no	0	82.7	116	14.06	194.6	95	16.54	159.0	54	7.15	10.9	9	2.94	0	no
PA	28	area_code_415	no	no	0	168.2	87	28.59	161.7	92	13.74	192.4	112	8.66	10.1	3	2.73	3	no
TX	73	area_code_408	no	no	0	286.4	109	48.69	178.2	67	15.15	214.2	152	9.64	10.7	14	2.89	1	yes
NY	156	area_code_408	no	no	0	174.3	95	29.63	186.6	128	15.86	258.2	105	11.62	12.9	5	3.48	3	no
OR	33	area_code_415	yes	no	0	190.6	100	32.4	161.7	104	13.74	189.9	136	8.55	13.0	6	3.51	1	no
NY	119	area_code_415	no	no	0	133.4	102	22.68	204.6	71	17.39	196.9	103	8.86	11.1	7	3.0	1	no
AR	91	area_code_510	no	yes	27	204.6	96	34.78	136.0	93	11.56	210.5	82	9.47	6.6	2	1.78	3	no
MI	102	area_code_510	no	no	0	242.2	88	41.17	233.2	89	19.82	188.5	121	8.48	6.2	6	1.67	3	no
OK	86	area_code_415	no	yes	33	253.1	112	43.03	210.1	94	17.86	95.0	98	4.27	11.9	4	3.21	3	no
TX	82	area_code_415	no	no	0	130.0	110	22.1	185.3	88	15.75	178.7	105	8.04	8.3	4	2.24	0	no
NC	89	area_code_408	no	no	0	105.9	151	18.0	189.6	142	16.12	170.9	67	7.69	12.7	7	3.43	0	no
IL	134	area_code_408	no	no	0	183.8	111	31.25	123.5	92	10.5	160.7	105	7.23	6.1	2	1.65	1	no
OR	92	area_code_415	no	no	0	196.5	82	33.41	190.0	89	16.15	163.2	99	7.34	10.8	2	2.92	2	no
SD	87	area_code_510	no	no	0	184.5	81	31.37	172.0	103	14.62	183.4	96	8.25	13.7	3	3.7	3	no
NE	64	area_code_408	no	no	0	261.9	113	44.52	148.1	99	12.59	145.2	74	6.53	13.8	4	3.73	0	no
RI	80	area_code_510	no	no	0	202.4	118	34.41	260.2	67	22.12	177.4	112	7.98	9.2	5	2.48	3	no
ID	153	area_code_415	no	yes	22	167.7	104	28.51	246.8	91	20.98	203.9	117	9.18	7.5	11	2.03	1	no
NY	104	area_code_415	no	yes	26	189.1	112	32.15	178.2	97	15.15	199.3	104	8.97	11.1	4	3.0	1	no
OK	87	area_code_415	no	no	0	205.2	106	34.88	99.5	122	8.46	189.5	75	8.53	13.4	3	3.62	1	no
SC	159	area_code_415	no	yes	23	153.6	93	26.11	216.9	88	18.44	161.3	91	7.26	12.6	3	3.4	2	no
IN	119	area_code_510	no	no	0	154.5	129	26.27	193.6	87	16.46	180.9	145	8.14	13.4	3	3.62	2	no
NV	69	area_code_415	no	no	0	153.7	109	26.13	194.0	105	16.49	256.1	114	11.52	14.1	6	3.81	1	no
IL	87	area_code_408	yes	yes	36	171.2	138	29.1	185.8	102	15.79	227.6	97	10.24	10.8	3	2.92	1	no
SD	93	area_code_510	no	no	0	328.1	106	55.78	151.7	89	12.89	303.5	114	13.66	8.7	3	2.35	1	yes
OK	154	area_code_415	yes	no	0	145.9	69	24.8	208.2	141	17.7	180.9	106	8.14	14.4	10	3.89	0	yes
KS	57	area_code_415	no	yes	37	201.2	76	34.2	280.1	122	23.81	154.2	110	6.94	11.8	1	3.19	1	no
IA	130	area_code_510	no	no	0	139.1	72	23.65	246.0	112	20.91	207.2	121	9.32	11.4	9	3.08	5	no
NJ	151	area_code_415	no	no	0	118.9	128	20.21	278.3	65	23.66	194.8	61	8.77	13.2	10	3.56	2	no
NJ	162	area_code_408	no	no	0	217.6	87	36.99	279.0	71	23.72	250.7	65	11.28	10.4	4	2.81	2	yes
MT	60	area_code_415	no	no	0	145.0	133	24.65	209.1	92	17.77	328.5	112	14.78	14.6	2	3.94	1	no
IA	81	area_code_510	no	no	0	203.5	89	34.6	289.6	69	24.62	212.9	71	9.58	8.7	3	2.35	3	no
WA	132	area_code_415	no	no	0	240.1	115	40.82	180.4	91	15.33	133.4	122	6.0	8.0	6	2.16	3	no
NE	86	area_code_408	no	no	0	83.8	121	14.25	240.2	96	20.42	158.6	108	7.14	6.7	8	1.81	1	no
TX	136	area_code_408	no	no	0	269.8	106	45.87	228.8	101	19.45	257.5	106	11.59	10.1	8	2.73	1	yes
MS	121	area_code_415	no	yes	21	126.3	84	21.47	209.6	102	17.82	192.5	129	8.66	10.6	2	2.86	1	no
IA	105	area_code_510	no	yes	15	88.1	125	14.98	175.9	142	14.95	269.9	85	12.15	9.7	1	2.62	2	no
MT	51	area_code_415	no	yes	26	236.8	61	40.26	263.4	97	22.39	181.1	91	8.15	11.2	8	3.02	1	no
GA	64	area_code_408	no	no	0	124.1	117	21.1	192.8	108	16.39	162.9	84	7.33	6.4	5	1.73	3	no
MT	80	area_code_510	yes	yes	30	184.2	132	31.31	167.5	109	14.24	212.8	114	9.58	10.0	10	2.7	0	no
ND	56	area_code_415	no	no	0	222.7	133	37.86	277.0	89	23.55	101.8	94	4.58	13.6	4	3.67	4	no
VT	120	area_code_415	no	no	0	149.2	98	25.36	193.6	88	16.46	248.9	119	11.2	11.1	5	3.0	1	no
SD	103	area_code_510	no	no	0	206.5	125	35.11	180.2	113	15.32	220.6	95	9.93	12.2	4	3.29	3	no
OH	164	area_code_510	no	yes	27	159.7	102	27.15	168.8	113	14.35	244.1	127	10.98	9.6	9	2.59	3	no
OH	116	area_code_415	no	yes	27	204.7	118	34.8	209.4	91	17.8	212.9	67	9.58	7.0	2	1.89	2	no
MT	121	area_code_408	no	no	0	213.2	79	36.24	120.7	116	10.26	244.4	102	11.0	7.5	4	2.03	1	no
IL	55	area_code_415	yes	no	0	269.6	121	45.83	171.7	91	14.59	219.0	98	9.86	8.2	6	2.21	1	no
NV	183	area_code_415	no	no	0	116.7	92	19.84	213.8	112	18.17	214.3	112	9.64	9.7	6	2.62	2	no
NH	90	area_code_408	no	no	0	140.2	97	23.83	213.9	102	18.18	120.0	126	5.4	7.1	2	1.92	1	no
VT	101	area_code_415	no	no	0	136.2	92	23.15	220.9	110	18.78	196.9	116	8.86	13.3	7	3.59	3	no
NY	9	area_code_415	no	yes	16	88.5	87	15.05	178.8	108	15.2	228.7	96	10.29	11.5	3	3.11	2	no
CT	97	area_code_415	no	no	0	215.3	58	36.6	242.4	91	20.6	279.8	105	12.59	12.1	9	3.27	0	no
KS	94	area_code_408	no	no	0	269.2	104	45.76	193.8	144	16.47	257.6	61	11.59	8.9	2	2.4	3	yes
MI	127	area_code_510	no	yes	25	203.8	118	34.65	267.1	48	22.7	225.1	105	10.13	7.3	5	1.97	0	no
SD	125	area_code_510	no	yes	34	268.4	112	45.63	222.2	108	18.89	117.6	102	5.29	10.3	3	2.78	0	no
MD	90	area_code_415	no	no	0	114.4	122	19.45	127.7	154	10.85	253.1	109	11.39	10.1	5	2.73	2	no
VA	67	area_code_415	no	no	0	138.9	65	23.61	208.9	109	17.76	232.4	82	10.46	9.2	3	2.48	2	no
NJ	113	area_code_415	no	no	0	186.0	55	31.62	237.4	105	20.18	148.1	83	6.66	12.2	6	3.29	1	no
TN	121	area_code_510	no	yes	26	170.4	91	28.97	254.5	90	21.63	219.6	122	9.88	15.1	5	4.08	0	no
DC	93	area_code_408	no	no	0	164.5	95	27.97	230.9	87	19.63	149.9	91	6.75	9.9	3	2.67	4	no
DC	121	area_code_408	no	no	0	168.6	121	28.66	168.6	94	14.33	95.3	59	4.29	12.3	4	3.32	1	no
OR	53	area_code_408	no	no	0	261.2	119	44.4	250.8	105	21.32	176.0	112	7.92	9.8	2	2.65	0	yes
RI	75	area_code_415	no	no	0	190.5	91	32.39	178.4	75	15.16	162.4	113	7.31	13.1	5	3.54	1	no
AK	132	area_code_510	no	no	0	181.1	121	30.79	314.4	109	26.72	246.7	81	11.1	4.2	9	1.13	2	no
WI	162	area_code_408	no	no	0	177.1	131	30.11	114.7	122	9.75	153.6	88	6.91	6.5	6	1.76	3	no
IN	140	area_code_415	no	no	0	160.5	114	27.29	240.5	103	20.44	233.5	121	10.51	11.3	4	3.05	1	no
MI	91	area_code_408	no	no	0	134.7	116	22.9	295.3	98	25.1	195.5	121	8.8	6.6	5	1.78	2	no
ID	73	area_code_510	no	yes	28	198.2	107	33.69	139.1	123	11.82	199.1	139	8.96	8.8	1	2.38	2	no
NH	95	area_code_408	yes	no	0	228.9	134	38.91	255.7	71	21.73	208.0	120	9.36	10.1	2	2.73	4	yes
MN	145	area_code_408	no	no	0	241.7	137	41.09	135.8	100	11.54	277.6	123	12.49	13.1	3	3.54	0	no
AZ	100	area_code_415	no	no	0	131.1	108	22.29	176.2	81	14.98	89.7	81	4.04	4.3	4	1.16	1	no
MN	122	area_code_415	no	no	0	234.1	101	39.8	200.2	121	17.02	237.4	89	10.68	13.1	9	3.54	2	no
MO	109	area_code_415	no	no	0	200.1	72	34.02	300.9	120	25.58	236.0	68	10.62	11.9	5	3.21	0	no
AL	82	area_code_408	no	no	0	154.0	107	26.18	94.4	114	8.02	287.6	95	12.94	10.1	7	2.73	1	no
PA	65	area_code_415	no	yes	23	224.2	106	38.11	189.6	100	16.12	222.8	75	10.03	9.8	4	2.65	0	no
AK	52	area_code_510	no	no	0	148.3	83	25.21	181.6	79	15.44	155.6	104	7.0	8.3	6	2.24	3	no
MS	136	area_code_415	no	yes	24	174.6	76	29.68	176.6	114	15.01	214.4	91	9.65	8.8	5	2.38	2	no
IA	75	area_code_415	no	no	0	138.5	110	23.55	153.2	86	13.02	215.6	103	9.7	11.1	7	3.0	1	no
WY	146	area_code_408	no	no	0	109.0	69	18.53	265.8	98	22.59	228.3	80	10.27	12.6	2	3.4	1	no
NE	105	area_code_408	no	no	0	162.3	99	27.59	212.5	95	18.06	214.7	114	9.66	11.1	8	3.0	4	no
ND	48	area_code_415	no	no	0	210.8	84	35.84	189.6	98	16.12	157.6	99	7.09	16.4	3	4.43	2	no
CT	45	area_code_415	no	no	0	142.4	107	24.21	318.7	78	27.09	224.1	108	10.08	11.1	7	3.0	1	no
CT	33	area_code_510	no	no	0	182.5	65	31.03	232.1	96	19.73	149.2	82	6.71	7.5	2	2.03	2	no
ND	68	area_code_408	no	no	0	219.6	97	37.33	141.1	144	11.99	205.7	101	9.26	10.8	4	2.92	2	no
WA	106	area_code_408	no	no	0	193.6	66	32.91	238.2	82	20.25	176.4	107	7.94	12.9	3	3.48	0	no
KS	94	area_code_510	no	yes	28	233.2	88	39.64	113.3	102	9.63	118.0	71	5.31	16.1	4	4.35	0	no
CO	65	area_code_510	no	no	0	158.8	53	27.0	188.5	132	16.02	189.3	87	8.52	9.8	4	2.65	2	no
MO	85	area_code_415	no	no	0	126.1	112	21.44	274.7	126	23.35	184.4	95	8.3	9.8	4	2.65	1	no
MA	71	area_code_510	no	no	0	290.4	108	49.37	253.9	92	21.58	263.3	126	11.85	10.1	5	2.73	3	yes
NY	112	area_code_408	no	yes	30	60.6	113	10.3	165.9	96	14.1	132.8	99	5.98	13.3	7	3.59	0	no
AK	110	area_code_415	no	no	0	148.4	95	25.23	193.8	98	16.47	206.0	106	9.27	6.9	6	1.86	0	no
WI	111	area_code_415	no	no	0	246.5	108	41.91	216.3	89	18.39	179.6	99	8.08	12.7	3	3.43	2	no
NH	74	area_code_408	no	no	0	298.1	112	50.68	201.3	100	17.11	214.7	88	9.66	9.7	4	2.62	2	yes
TN	105	area_code_510	no	no	0	119.3	82	20.28	185.1	111	15.73	157.0	74	7.07	10.9	4	2.94	2	no
NY	40	area_code_408	no	no	0	242.5	82	41.23	232.9	97	19.8	154.0	86	6.93	9.6	7	2.59	0	no
GA	128	area_code_408	yes	yes	18	222.1	89	37.76	160.6	109	13.65	218.8	102	9.85	13.6	2	3.67	0	yes
MN	123	area_code_408	no	no	0	236.2	135	40.15	273.9	88	23.28	227.0	77	10.22	10.1	6	2.73	2	yes
MI	122	area_code_510	no	no	0	144.2	87	24.51	212.2	74	18.04	169.3	87	7.62	9.5	4	2.57	0	no
ID	114	area_code_408	no	yes	19	154.6	100	26.28	241.6	109	20.54	160.0	112	7.2	12.6	1	3.4	3	no
CT	102	area_code_415	no	yes	25	137.4	100	23.36	176.7	83	15.02	188.2	93	8.47	10.2	6	2.75	2	no
NC	126	area_code_415	no	no	0	103.7	93	17.63	127.0	107	10.8	329.3	66	14.82	14.4	1	3.89	0	no
LA	150	area_code_415	no	no	0	136.6	112	23.22	209.4	81	17.8	161.1	78	7.25	12.2	2	3.29	4	yes
NJ	60	area_code_408	no	no	0	289.8	101	49.27	255.6	115	21.73	242.8	76	10.93	11.7	4	3.16	2	yes
TX	123	area_code_408	no	no	0	260.9	85	44.35	168.5	103	14.32	178.3	91	8.02	13.3	5	3.59	3	no
MD	29	area_code_510	no	no	0	195.6	71	33.25	126.4	74	10.74	148.6	87	6.69	14.2	4	3.83	1	no
WY	111	area_code_415	no	no	0	222.2	96	37.77	162.5	111	13.81	184.9	120	8.32	11.9	7	3.21	4	no
TX	37	area_code_510	yes	no	0	172.9	119	29.39	183.0	86	15.56	226.4	100	10.19	9.8	1	2.65	0	yes
CA	111	area_code_408	no	no	0	249.8	109	42.47	242.4	106	20.6	231.8	78	10.43	11.6	4	3.13	0	yes
UT	81	area_code_510	no	no	0	154.5	84	26.27	216.2	91	18.38	229.8	82	10.34	13.7	3	3.7	1	no
WA	46	area_code_510	no	no	0	90.4	108	15.37	276.2	77	23.48	146.5	111	6.59	12.7	2	3.43	1	no
MS	69	area_code_510	no	yes	27	268.8	78	45.7	246.6	89	20.96	271.9	102	12.24	16.4	3	4.43	0	no
OH	125	area_code_408	no	no	0	106.1	95	18.04	157.6	113	13.4	192.5	69	8.66	8.1	3	2.19	1	no
KS	43	area_code_415	no	no	0	27.0	117	4.59	160.9	97	13.68	279.5	96	12.58	10.7	3	2.89	3	no
IN	94	area_code_510	no	no	0	245.0	112	41.65	180.4	91	15.33	262.9	105	11.83	9.7	6	2.62	1	no
VT	46	area_code_408	no	no	0	196.7	85	33.44	205.9	74	17.5	216.6	112	9.75	11.2	5	3.02	3	no
MT	73	area_code_408	no	yes	26	131.2	98	22.3	106.5	97	9.05	221.7	96	9.98	10.2	6	2.75	2	no
CT	146	area_code_408	no	yes	23	149.6	96	25.43	239.8	124	20.38	293.5	135	13.21	7.4	4	2.0	2	no
NM	93	area_code_415	no	no	0	239.8	70	40.77	251.8	99	21.4	168.6	112	7.59	10.9	10	2.94	1	no
OH	52	area_code_408	no	yes	31	142.1	77	24.16	193.0	97	16.41	253.4	88	11.4	11.0	4	2.97	1	no
MN	129	area_code_510	no	yes	31	193.0	99	32.81	224.8	87	19.11	197.6	91	8.89	10.3	8	2.78	2	no
CT	94	area_code_415	no	no	0	206.1	49	35.04	224.6	115	19.09	256.7	74	11.55	13.0	1	3.51	1	no
AL	100	area_code_415	no	no	0	160.3	138	27.25	221.3	92	18.81	150.4	120	6.77	11.2	2	3.02	0	no
WV	43	area_code_415	no	no	0	199.9	108	33.98	288.4	80	24.51	180.6	103	8.13	11.3	7	3.05	1	no
NH	130	area_code_415	no	no	0	213.1	105	36.23	206.2	108	17.53	163.4	93	7.35	8.9	3	2.4	0	no
WY	124	area_code_415	no	no	0	178.3	102	30.31	235.0	120	19.98	239.7	119	10.79	10.9	1	2.94	3	no
VA	92	area_code_510	yes	no	0	252.3	120	42.89	207.0	112	17.6	284.6	95	12.81	12.0	5	3.24	3	yes
VT	48	area_code_415	no	no	0	197.7	64	33.61	136.7	126	11.62	244.4	81	11.0	13.2	5	3.56	4	no
OH	98	area_code_510	no	yes	29	111.1	105	18.89	217.9	101	18.52	248.1	108	11.16	6.6	3	1.78	2	no
MT	100	area_code_415	no	no	0	96.5	86	16.41	210.2	133	17.87	146.4	106	6.59	12.5	3	3.38	1	yes
VA	164	area_code_415	no	no	0	123.3	78	20.96	170.0	85	14.45	165.9	78	7.47	12.7	2	3.43	1	no
NM	105	area_code_415	no	no	0	193.7	108	32.93	183.2	124	15.57	293.7	72	13.22	10.8	5	2.92	1	no
AR	89	area_code_408	yes	no	0	206.9	134	35.17	167.7	105	14.25	155.7	86	7.01	10.9	4	2.94	0	no
NE	126	area_code_415	no	no	0	249.8	96	42.47	261.9	92	22.26	166.8	108	7.51	12.7	4	3.43	3	yes
WY	96	area_code_408	no	no	0	144.0	102	24.48	224.7	73	19.1	227.7	91	10.25	10.0	7	2.7	1	no
IA	120	area_code_415	no	yes	33	299.5	83	50.92	163.4	84	13.89	146.7	88	6.6	11.6	5	3.13	0	no
SC	212	area_code_415	no	no	0	226.0	127	38.42	304.6	83	25.89	181.2	132	8.15	12.6	4	3.4	2	yes
NC	72	area_code_415	no	no	0	137.6	106	23.39	143.5	94	12.2	273.7	110	12.32	9.6	6	2.59	2	no
HI	155	area_code_415	yes	yes	26	211.7	121	35.99	139.2	123	11.83	146.7	89	6.6	11.1	3	3.0	1	no
UT	89	area_code_415	no	no	0	89.7	80	15.25	179.8	81	15.28	145.7	120	6.56	9.5	4	2.57	2	no
WY	126	area_code_408	yes	no	0	197.6	126	33.59	246.5	112	20.95	285.3	104	12.84	12.5	8	3.38	2	no
AL	172	area_code_408	no	no	0	270.0	102	45.9	256.6	111	21.81	168.5	104	7.58	12.0	5	3.24	2	yes
VA	75	area_code_415	no	no	0	224.7	116	38.2	192.0	79	16.32	212.2	98	9.55	11.3	11	3.05	3	no
WI	143	area_code_510	no	no	0	194.3	99	33.03	123.6	133	10.51	229.5	99	10.33	10.2	2	2.75	2	no
FL	166	area_code_510	yes	no	0	47.7	89	8.11	264.4	95	22.47	235.2	97	10.58	13.2	3	3.56	0	yes
KS	132	area_code_415	no	no	0	190.1	105	32.32	182.2	116	15.49	279.8	105	12.59	13.0	2	3.51	1	no
NV	94	area_code_408	yes	no	0	89.5	94	15.22	339.9	106	28.89	172.9	76	7.78	7.9	1	2.13	1	yes
NY	99	area_code_415	no	no	0	182.6	83	31.04	154.5	111	13.13	196.0	57	8.82	12.1	5	3.27	0	no
VA	136	area_code_415	no	yes	35	205.5	86	34.94	298.5	119	25.37	214.2	104	9.64	6.9	4	1.86	1	no
KS	119	area_code_415	no	no	0	231.5	82	39.36	266.9	97	22.69	211.0	118	9.49	7.4	10	2.0	1	no
NC	115	area_code_510	yes	no	0	251.3	69	42.72	252.5	96	21.46	118.3	112	5.32	9.9	1	2.67	3	yes
MO	160	area_code_415	no	no	0	171.2	103	29.1	243.5	121	20.7	178.2	92	8.02	13.0	3	3.51	2	no
CA	120	area_code_510	no	no	0	134.8	94	22.92	204.1	106	17.35	238.4	109	10.73	6.7	8	1.81	1	no
WV	173	area_code_415	no	no	0	191.4	114	32.54	168.5	138	14.32	109.3	99	4.92	10.3	3	2.78	1	no
IL	156	area_code_415	no	no	0	174.5	65	29.67	197.4	116	16.78	238.5	86	10.73	10.6	2	2.86	0	no
NY	70	area_code_415	no	no	0	177.4	125	30.16	226.2	104	19.23	254.1	72	11.43	10.9	4	2.94	0	no
NV	41	area_code_510	no	no	0	182.1	89	30.96	211.5	104	17.98	207.4	124	9.33	6.8	1	1.84	1	no
AL	132	area_code_408	no	no	0	222.4	85	37.81	165.4	76	14.06	208.4	97	9.38	11.2	4	3.02	0	no
UT	93	area_code_415	no	no	0	164.9	68	28.03	210.4	86	17.88	229.4	104	10.32	7.8	4	2.11	2	no
OH	109	area_code_415	no	no	0	193.6	58	32.91	148.7	115	12.64	282.5	105	12.71	13.1	1	3.54	2	no
WY	80	area_code_510	no	no	0	101.1	121	17.19	263.2	110	22.37	137.7	74	6.2	7.3	5	1.97	0	no
NM	54	area_code_415	no	yes	24	92.3	88	15.69	193.1	98	16.41	99.3	119	4.47	11.6	3	3.13	2	no
AL	121	area_code_415	no	no	0	168.9	128	28.71	123.9	99	10.53	266.3	105	11.98	2.9	7	0.78	2	no
DC	157	area_code_510	no	yes	29	219.2	102	37.26	206.0	109	17.51	192.4	117	8.66	15.0	5	4.05	1	no
AR	138	area_code_510	no	no	0	146.5	101	24.91	284.5	142	24.18	176.0	98	7.92	14.0	6	3.78	3	no
ID	92	area_code_415	no	yes	31	172.3	116	29.29	266.2	91	22.63	228.2	90	10.27	11.8	5	3.19	1	no
TX	126	area_code_415	no	no	0	190.9	143	32.45	149.7	72	12.72	191.4	87	8.61	13.0	3	3.51	1	no
NM	41	area_code_415	no	no	0	232.1	74	39.46	327.1	88	27.8	226.5	119	10.19	10.9	2	2.94	3	yes
WA	167	area_code_415	no	no	0	169.2	124	28.76	173.3	108	14.73	216.5	64	9.74	12.4	4	3.35	4	yes
UT	91	area_code_510	no	no	0	123.8	107	21.05	319.0	125	27.12	237.6	78	10.69	7.3	4	1.97	2	no
RI	127	area_code_510	no	no	0	96.0	117	16.32	177.0	68	15.05	162.2	127	7.3	9.7	4	2.62	3	no
NC	88	area_code_408	no	yes	27	93.4	106	15.88	252.0	92	21.42	189.0	104	8.5	10.9	1	2.94	1	no
RI	113	area_code_415	no	no	0	90.6	130	15.4	170.6	100	14.5	137.4	74	6.18	5.4	9	1.46	1	no
NY	78	area_code_510	no	no	0	152.9	81	25.99	256.6	82	21.81	173.6	112	7.81	5.3	6	1.43	2	no
DE	136	area_code_408	yes	yes	29	85.2	98	14.48	230.4	85	19.58	243.6	104	10.96	9.0	3	2.43	2	no
MS	68	area_code_415	no	yes	34	160.0	72	27.2	184.5	119	15.68	208.3	101	9.37	6.1	10	1.65	1	no
OH	132	area_code_415	no	yes	10	182.9	54	31.09	292.4	68	24.85	142.3	116	6.4	11.5	4	3.11	0	no
WA	110	area_code_415	no	no	0	241.2	105	41.0	174.3	85	14.82	245.3	59	11.04	8.5	4	2.3	2	no
WV	121	area_code_510	no	no	0	177.2	142	30.12	123.5	88	10.5	213.2	51	9.59	8.4	6	2.27	1	no
NY	116	area_code_510	no	no	0	89.5	128	15.22	180.8	137	15.37	193.1	94	8.69	14.0	3	3.78	2	no
NE	112	area_code_415	yes	yes	16	200.3	72	34.05	197.8	91	16.81	151.1	92	6.8	10.4	3	2.81	1	no
PA	97	area_code_510	yes	no	0	145.0	103	24.65	294.3	93	25.02	239.8	120	10.79	11.0	2	2.97	4	yes
MS	43	area_code_510	no	no	0	159.5	99	27.12	119.7	149	10.17	173.9	126	7.83	6.8	3	1.84	2	no
IN	110	area_code_415	no	no	0	151.8	106	25.81	138.0	126	11.73	233.5	112	10.51	11.2	8	3.02	3	no
VA	67	area_code_408	no	no	0	176.2	120	29.95	236.0	138	20.06	152.5	104	6.86	10.6	4	2.86	1	no
MN	166	area_code_408	no	no	0	152.1	95	25.86	121.0	105	10.29	198.0	126	8.91	9.8	5	2.65	0	no
DE	129	area_code_408	no	no	0	161.3	122	27.42	220.6	95	18.75	224.7	104	10.11	9.6	3	2.59	1	no
OR	103	area_code_510	yes	no	0	171.7	78	29.19	144.5	86	12.28	157.9	106	7.11	6.8	3	1.84	3	no
UT	71	area_code_415	no	no	0	278.9	110	47.41	190.2	67	16.17	255.2	84	11.48	11.7	7	3.16	0	yes
CT	112	area_code_415	no	yes	27	213.0	121	36.21	226.2	101	19.23	189.8	99	8.54	11.1	3	3.0	4	no
TX	98	area_code_415	no	no	0	217.2	121	36.92	303.4	73	25.79	197.1	71	8.87	12.4	2	3.35	0	yes
CT	90	area_code_415	no	no	0	175.9	111	29.9	285.2	115	24.24	150.8	122	6.79	13.0	7	3.51	1	no
AR	58	area_code_415	no	no	0	238.9	107	40.61	187.2	88	15.91	181.1	84	8.15	11.8	3	3.19	2	no
MI	116	area_code_408	no	no	0	133.3	94	22.66	247.8	126	21.06	219.0	78	9.86	11.3	5	3.05	5	yes
DE	87	area_code_415	no	no	0	177.2	72	30.12	248.9	105	21.16	200.8	87	9.04	8.6	7	2.32	3	no
FL	120	area_code_415	no	no	0	184.5	103	31.37	209.0	86	17.77	169.7	70	7.64	10.2	6	2.75	2	no
AK	97	area_code_415	no	yes	24	176.1	109	29.94	159.4	81	13.55	269.1	94	12.11	12.1	9	3.27	0	no
ID	134	area_code_415	no	no	0	204.7	108	34.8	143.1	105	12.16	165.8	84	7.46	11.0	4	2.97	6	no
OH	68	area_code_510	no	no	0	143.6	80	24.41	134.3	65	11.42	215.6	84	9.7	15.5	5	4.19	2	no
NH	93	area_code_408	no	no	0	179.3	93	30.48	188.8	65	16.05	253.2	88	11.39	12.1	5	3.27	1	no
MA	120	area_code_415	no	no	0	137.3	100	23.34	212.2	129	18.04	152.7	92	6.87	10.5	2	2.84	1	no
SC	41	area_code_408	no	no	0	237.8	92	40.43	223.5	155	19.0	217.4	90	9.78	10.2	6	2.75	2	no
OR	80	area_code_510	no	no	0	203.7	92	34.63	216.4	97	18.39	154.2	66	6.94	7.6	5	2.05	2	no
OH	83	area_code_415	no	yes	25	191.3	95	32.52	250.7	136	21.31	249.4	86	11.22	17.6	5	4.75	2	no
NC	109	area_code_510	yes	no	0	209.1	141	35.55	205.0	93	17.43	119.4	111	5.37	7.8	3	2.11	2	no
KY	66	area_code_510	no	yes	33	88.8	104	15.1	109.6	94	9.32	172.7	107	7.77	7.1	9	1.92	3	no
ID	104	area_code_510	no	no	0	97.2	88	16.52	155.6	85	13.23	261.6	105	11.77	12.4	5	3.35	0	no
WA	89	area_code_510	no	no	0	137.9	96	23.44	192.6	63	16.37	255.7	125	11.51	11.0	5	2.97	1	no
WV	127	area_code_510	no	no	0	224.3	112	38.13	185.7	103	15.78	159.4	83	7.17	10.0	1	2.7	2	no
RI	117	area_code_408	no	yes	13	207.6	65	35.29	152.7	77	12.98	232.8	95	10.48	9.7	3	2.62	1	no
KS	128	area_code_510	no	no	0	268.1	95	45.58	120.5	126	10.24	220.8	121	9.94	14.4	6	3.89	2	no
NV	88	area_code_415	no	no	0	166.7	61	28.34	179.3	88	15.24	242.7	131	10.92	6.8	7	1.84	4	yes
NE	61	area_code_408	no	no	0	267.1	104	45.41	180.4	131	15.33	230.6	106	10.38	17.3	4	4.67	1	yes
FL	22	area_code_415	no	no	0	181.8	108	30.91	198.6	148	16.88	206.6	96	9.3	9.3	3	2.51	2	no
WY	78	area_code_415	no	no	0	147.1	80	25.01	199.7	100	16.97	160.7	106	7.23	13.7	7	3.7	0	no
WA	56	area_code_415	no	yes	29	37.7	115	6.41	144.1	111	12.25	226.6	101	10.2	4.9	3	1.32	1	no
CO	192	area_code_415	no	no	0	185.0	88	31.45	224.9	98	19.12	212.4	105	9.56	11.4	3	3.08	2	no
WI	70	area_code_415	no	no	0	156.4	108	26.59	171.0	116	14.54	196.1	96	8.82	8.6	4	2.32	2	no
RI	65	area_code_415	no	yes	29	215.5	129	36.64	161.9	77	13.76	128.3	91	5.77	8.8	5	2.38	2	no
MT	119	area_code_510	no	no	0	134.9	70	22.93	211.5	74	17.98	188.5	105	8.48	11.3	6	3.05	1	no
CO	80	area_code_415	no	no	0	194.8	116	33.12	209.9	93	17.84	194.1	100	8.73	12.8	3	3.46	0	no
CT	152	area_code_408	no	yes	20	239.1	105	40.65	209.1	111	17.77	268.2	130	12.07	13.3	3	3.59	5	no
FL	113	area_code_510	no	no	0	92.6	85	15.74	177.6	92	15.1	159.8	72	7.19	14.4	4	3.89	3	no
VT	75	area_code_510	no	no	0	209.4	133	35.6	211.5	121	17.98	291.2	123	13.1	7.2	4	1.94	1	no
OH	80	area_code_415	no	no	0	197.6	83	33.59	164.5	86	13.98	94.0	98	4.23	6.4	6	1.73	1	no
RI	63	area_code_415	yes	no	0	62.9	112	10.69	202.9	111	17.25	259.0	58	11.66	8.9	8	2.4	1	no
FL	97	area_code_415	no	yes	28	202.3	97	34.39	69.2	84	5.88	257.6	64	11.59	6.7	3	1.81	1	no
MD	166	area_code_415	no	no	0	136.1	116	23.14	181.4	93	15.42	131.4	108	5.91	11.3	4	3.05	0	no
WY	94	area_code_408	no	no	0	207.0	109	35.19	167.4	80	14.23	238.2	117	10.72	2.6	6	0.7	1	no
FL	85	area_code_408	no	yes	33	207.9	95	35.34	233.5	88	19.85	221.3	92	9.96	13.5	3	3.65	1	no
TN	80	area_code_415	yes	no	0	276.5	122	47.01	195.6	79	16.63	210.3	78	9.46	7.2	3	1.94	1	yes
NC	210	area_code_415	no	yes	31	313.8	87	53.35	147.7	103	12.55	192.7	97	8.67	10.1	7	2.73	3	no
IN	88	area_code_415	yes	yes	25	288.5	114	49.05	203.4	74	17.29	228.4	117	10.28	13.0	5	3.51	1	no
IA	100	area_code_408	no	no	0	210.9	85	35.85	329.3	69	27.99	127.1	78	5.72	9.4	5	2.54	4	no
WV	154	area_code_408	no	yes	35	64.9	76	11.03	184.1	91	15.65	151.6	75	6.82	14.6	1	3.94	1	no
UT	32	area_code_510	no	yes	26	243.5	137	41.4	236.8	108	20.13	173.3	149	7.8	9.0	9	2.43	1	no
GA	18	area_code_408	no	no	0	197.0	97	33.49	203.7	107	17.31	202.0	105	9.09	8.7	3	2.35	3	no
AK	126	area_code_415	no	yes	31	278.0	88	47.26	253.2	65	21.52	223.2	114	10.04	8.7	4	2.35	0	no
MS	29	area_code_510	no	no	0	313.2	103	53.24	216.3	151	18.39	218.4	106	9.83	12.8	4	3.46	2	yes
AR	86	area_code_408	no	yes	16	145.7	88	24.77	191.0	129	16.24	215.5	82	9.7	11.3	7	3.05	0	no
AK	138	area_code_415	no	yes	37	75.8	102	12.89	173.6	147	14.76	162.6	96	7.32	8.2	13	2.21	0	no
ME	175	area_code_415	no	no	0	132.0	95	22.44	231.2	74	19.65	313.4	108	14.1	8.7	10	2.35	1	no
WV	74	area_code_510	no	no	0	124.0	102	21.08	262.1	101	22.28	268.2	98	12.07	11.7	2	3.16	2	no
CT	48	area_code_415	no	no	0	171.9	98	29.22	159.0	127	13.52	139.5	101	6.28	7.6	3	2.05	2	no
GA	74	area_code_510	no	yes	31	249.4	70	42.4	209.5	59	17.81	180.6	75	8.13	9.9	2	2.67	4	no
NV	105	area_code_415	yes	no	0	228.4	100	38.83	145.1	108	12.33	245.3	140	11.04	7.7	7	2.08	0	no
VT	157	area_code_510	no	no	0	168.6	71	28.66	205.1	48	17.43	175.8	88	7.91	5.9	2	1.59	3	no
DC	217	area_code_415	no	no	0	123.7	138	21.03	248.5	105	21.12	269.6	78	12.13	13.3	4	3.59	0	no
TN	68	area_code_415	no	no	0	178.7	61	30.38	252.3	84	21.45	255.7	76	11.51	8.4	4	2.27	1	no
OR	80	area_code_415	no	no	0	113.2	86	19.24	185.5	97	15.77	237.3	145	10.68	9.5	5	2.57	1	no
MS	38	area_code_415	no	yes	25	142.4	106	24.21	313.7	109	26.66	126.6	117	5.7	13.4	6	3.62	2	no
CO	140	area_code_415	no	no	0	149.7	71	25.45	212.5	97	18.06	245.9	67	11.07	12.6	4	3.4	3	no
AR	98	area_code_415	no	no	0	227.1	116	38.61	120.5	103	10.24	117.0	102	5.27	4.7	4	1.27	5	yes
PA	114	area_code_415	no	no	0	155.3	75	26.4	169.9	87	14.44	207.0	133	9.32	12.6	5	3.4	2	no
MN	46	area_code_408	no	no	0	156.4	105	26.59	185.5	98	15.77	226.7	96	10.2	11.8	3	3.19	1	no
NM	118	area_code_415	no	yes	42	148.7	105	25.28	167.3	105	14.22	270.6	105	12.18	10.4	7	2.81	0	no
UT	37	area_code_510	no	no	0	271.7	112	46.19	155.1	96	13.18	199.5	97	8.98	6.6	4	1.78	3	no
MS	98	area_code_415	yes	yes	23	245.5	54	41.74	292.7	83	24.88	184.0	90	8.28	10.8	7	2.92	1	no
NV	113	area_code_510	no	no	0	245.3	108	41.7	259.9	140	22.09	204.3	115	9.19	10.7	2	2.89	3	yes
OR	69	area_code_408	no	no	0	196.1	87	33.34	236.8	66	20.13	182.3	75	8.2	11.9	1	3.21	0	no
VA	121	area_code_415	no	no	0	134.1	112	22.8	195.1	104	16.58	159.6	139	7.18	10.5	2	2.84	2	no
NJ	59	area_code_510	yes	yes	31	225.0	78	38.25	191.3	79	16.26	226.7	79	10.2	9.1	3	2.46	1	no
WV	59	area_code_510	no	no	0	189.7	100	32.25	115.9	133	9.85	220.6	115	9.93	7.4	4	2.0	0	no
OR	190	area_code_415	no	no	0	142.9	96	24.29	177.9	96	15.12	113.3	117	5.1	6.6	4	1.78	0	no
KY	109	area_code_415	no	no	0	175.6	80	29.85	238.0	94	20.23	198.4	103	8.93	10.2	6	2.75	1	no
MO	136	area_code_415	no	no	0	92.4	109	15.71	219.0	115	18.62	212.6	80	9.57	12.9	4	3.48	2	no
FL	106	area_code_510	no	no	0	159.6	94	27.13	276.8	118	23.53	223.5	65	10.06	8.8	3	2.38	0	no
WV	129	area_code_415	no	no	0	159.1	100	27.05	202.5	90	17.21	233.1	96	10.49	11.5	6	3.11	2	no
DE	99	area_code_415	no	no	0	254.4	120	43.25	159.3	92	13.54	264.4	94	11.9	6.0	5	1.62	1	no
MI	61	area_code_415	no	yes	33	270.7	53	46.02	200.7	116	17.06	201.7	102	9.08	10.9	3	2.94	3	no
IL	71	area_code_415	no	no	0	207.0	112	35.19	173.8	96	14.77	178.4	61	8.03	12.1	3	3.27	1	no
UT	4	area_code_510	yes	no	0	145.3	89	24.7	303.8	93	25.82	206.1	82	9.27	8.9	4	2.4	0	no
IL	148	area_code_408	no	yes	25	230.7	102	39.22	233.8	109	19.87	215.8	90	9.71	13.5	2	3.65	3	no
WA	141	area_code_415	no	no	0	151.5	104	25.76	242.2	114	20.59	304.2	109	13.69	10.8	2	2.92	1	no
NM	56	area_code_408	no	no	0	146.1	57	24.84	196.2	97	16.68	310.1	110	13.95	9.2	3	2.48	0	no
MD	160	area_code_415	no	no	0	256.0	111	43.52	187.4	61	15.93	119.1	81	5.36	11.5	4	3.11	3	no
MT	42	area_code_415	no	no	0	150.7	52	25.62	246.7	96	20.97	103.8	118	4.67	7.0	4	1.89	2	no
CT	135	area_code_415	yes	no	0	186.0	107	31.62	66.0	94	5.61	213.1	105	9.59	12.9	4	3.48	1	no
AL	106	area_code_415	no	no	0	212.9	110	36.19	187.0	69	15.9	128.1	71	5.76	6.3	3	1.7	3	no
MO	83	area_code_415	no	yes	30	272.5	105	46.33	253.0	83	21.51	180.8	123	8.14	8.7	6	2.35	3	no
ND	110	area_code_415	no	no	0	135.1	109	22.97	205.2	99	17.44	166.3	119	7.48	11.7	4	3.16	1	no
AR	153	area_code_408	no	no	0	154.6	56	26.28	263.0	84	22.36	367.7	89	16.55	15.5	2	4.19	1	no
GA	109	area_code_510	no	yes	35	230.5	116	39.19	265.8	130	22.59	269.7	69	12.14	10.6	6	2.86	5	no
FL	31	area_code_510	no	no	0	165.4	84	28.12	203.7	107	17.31	201.7	65	9.08	8.2	1	2.21	1	no
LA	124	area_code_510	no	no	0	143.3	120	24.36	230.7	111	19.61	214.3	91	9.64	7.8	2	2.11	4	yes
UT	110	area_code_415	no	no	0	271.1	108	46.09	237.0	122	20.15	239.9	122	10.8	9.8	5	2.65	2	yes
AZ	124	area_code_415	no	no	0	253.5	104	43.1	117.9	123	10.02	248.5	104	11.18	14.0	2	3.78	0	no
NY	82	area_code_415	no	no	0	167.1	77	28.41	131.8	79	11.2	187.4	98	8.43	9.4	1	2.54	6	yes
IN	69	area_code_510	no	no	0	135.4	101	23.02	238.1	124	20.24	195.6	102	8.8	10.6	2	2.86	1	no
FL	103	area_code_415	no	no	0	158.7	90	26.98	198.4	117	16.86	181.1	76	8.15	10.5	4	2.84	1	no
NM	16	area_code_510	no	no	0	144.8	84	24.62	164.9	141	14.02	231.5	75	10.42	8.2	4	2.21	2	no
AL	119	area_code_415	no	no	0	98.8	97	16.8	146.9	68	12.49	190.7	105	8.58	10.0	4	2.7	3	no
MN	124	area_code_510	yes	no	0	157.8	71	26.83	203.2	114	17.27	168.7	82	7.59	10.0	2	2.7	3	yes
NY	122	area_code_415	no	yes	37	163.0	107	27.71	312.8	118	26.59	200.0	85	9.0	11.6	5	3.13	1	no
MD	139	area_code_415	no	no	0	181.6	119	30.87	335.7	118	28.53	149.8	64	6.74	8.3	6	2.24	4	no
KS	67	area_code_510	no	no	0	129.0	78	21.93	188.0	116	15.98	235.0	102	10.58	11.2	3	3.02	2	no
WV	84	area_code_408	no	no	0	86.0	83	14.62	260.7	86	22.16	98.6	109	4.44	8.9	4	2.4	1	no
ID	101	area_code_510	no	yes	17	193.9	71	32.96	189.8	81	16.13	196.3	97	8.83	12.6	7	3.4	0	no
MI	61	area_code_415	no	no	0	188.9	105	32.11	153.6	116	13.06	213.3	106	9.6	10.2	2	2.75	2	no
TN	120	area_code_408	yes	no	0	179.9	72	30.58	170.0	98	14.45	190.6	89	8.58	13.8	2	3.73	1	yes
CA	95	area_code_415	no	no	0	183.4	98	31.18	281.3	95	23.91	105.2	113	4.73	8.2	8	2.21	1	no
FL	98	area_code_408	no	no	0	288.1	101	48.98	137.9	93	11.72	206.5	88	9.29	0.0	0	0.0	0	no
LA	114	area_code_415	no	no	0	169.2	96	28.76	149.9	83	12.74	196.9	119	8.86	4.6	4	1.24	2	no
IL	68	area_code_415	yes	yes	29	195.5	113	33.24	171.6	96	14.59	204.0	85	9.18	13.5	9	3.65	1	yes
AL	149	area_code_415	no	yes	20	264.4	102	44.95	219.6	123	18.67	200.4	89	9.02	11.3	3	3.05	2	no
PA	176	area_code_415	no	no	0	169.5	151	28.82	112.9	84	9.6	56.6	99	2.55	8.7	4	2.35	0	no
TX	152	area_code_415	no	no	0	141.5	102	24.06	263.0	94	22.36	207.1	113	9.32	3.4	4	0.92	2	no
[truncated: 2,251 more rows]
