# Supplementary material for: Optimized customer churn prediction using tabular generative adversarial network (GAN)-based hybrid sampling method and cost-sensitive learning
Source: PeerJ Comput Sci. 2025 Jun 19;11:e2949. doi: 10.7717/peerj-cs.2949 (PMC12193428; doi:10.7717/peerj-cs.2949)
Supplement: Supplemental Information 3 [file peerj-cs-11-2949-s003.zip › dataset/telco 3.csv]

Call Failure	Complains	Subscription Length	Charge Amount	Seconds of Use	Frequency of use	Frequency of SMS	Distinct Called Numbers	Age Group	Tariff Plan	Status	Age	Customer Value	FN	FP	Churn
8	0	38	0	4370	71	5	17	3	1	1	30	197.64	177.876	69.764	0
0	0	39	0	318	5	7	4	2	1	2	25	46.035	41.4315	60	0
10	0	37	0	2453	60	359	24	3	1	1	30	1536.52	1382.868	203.652	0
10	0	38	0	4198	66	1	35	1	1	1	15	240.02	216.018	74.002	0
3	0	38	0	2393	58	2	33	1	1	1	15	145.805	131.2245	64.5805	0
11	0	38	1	3775	82	32	28	3	1	1	30	282.28	254.052	78.228	0
4	0	38	0	2360	39	285	18	3	1	1	30	1235.96	1112.364	173.596	0
13	0	37	2	9115	121	144	43	3	1	1	30	945.44	850.896	144.544	0
7	0	38	0	13773	169	0	44	3	1	1	30	557.68	501.912	105.768	0
7	0	38	1	4515	83	2	25	3	1	1	30	191.92	172.728	69.192	0
6	0	38	0	5918	95	7	12	3	1	1	30	268.52	241.668	76.852	0
9	0	38	0	2238	54	8	17	3	1	2	30	123.68	111.312	62.368	0
25	0	38	3	15140	225	54	32	3	1	1	30	830.6	747.54	133.06	0
4	0	38	1	3095	27	483	8	3	1	1	30	2056.88	1851.192	255.688	0
9	0	37	0	15485	182	150	30	2	1	1	25	1380.015	1242.0135	188.0015	0
3	0	37	1	6500	86	186	26	3	1	1	30	1007.44	906.696	150.744	0
0	0	37	0	875	14	0	11	2	1	2	25	40.005	36.0045	60	1
2	0	38	0	710	14	13	8	3	1	2	30	80.96	72.864	60	0
0	0	37	0	0	0	0	0	2	1	2	25	0	0	60	1
3	0	37	0	7508	127	384	43	2	1	1	25	2071.575	1864.4175	257.1575	0
7	0	37	1	11465	154	11	47	4	1	1	45	317.975	286.1775	81.7975	0
8	0	37	1	6718	75	108	37	2	1	1	25	791.685	712.5165	129.1685	0
23	1	33	0	955	47	16	17	2	1	2	25	117.09	105.381	61.709	1
21	1	36	8	10435	93	1	42	5	2	1	55	159.42	143.478	65.942	0
13	1	36	1	5818	98	26	24	2	1	1	25	383.22	344.898	88.322	1
1	0	34	0	2840	22	0	14	3	1	1	30	114.48	103.032	61.448	0
9	0	35	0	2990	41	9	16	3	1	2	30	157.24	141.516	65.724	1
9	1	36	0	2268	44	34	31	3	1	2	30	228.48	205.632	72.848	1
0	0	36	0	133	2	0	2	3	1	2	30	5.4	4.86	60	1
1	0	36	0	1668	25	0	6	3	1	1	30	67.72	60.948	60	0
3	0	33	1	6785	97	14	22	5	1	1	55	124.23	111.807	62.423	0
0	1	36	0	628	7	9	4	4	1	2	45	38.375	34.5375	60	1
0	0	36	1	338	4	4	2	5	1	1	55	11.13	10.017	60	0
25	0	31	3	16075	238	0	80	2	2	1	25	734.085	660.6765	123.4085	0
6	0	34	3	6965	116	271	33	2	2	1	25	1538.145	1384.3305	203.8145	0
2	0	36	0	3718	82	2	28	2	1	1	25	180	162	68	0
3	0	35	0	1665	44	38	20	3	1	2	30	220.36	198.324	72.036	0
6	0	36	0	2780	53	175	23	2	1	1	25	914.985	823.4865	141.4985	0
4	0	27	1	1315	36	193	11	2	2	1	25	929.295	836.3655	142.9295	0
4	0	26	0	1568	39	30	68	4	1	1	45	115.175	103.6575	61.5175	0
11	0	27	0	700	25	10	7	2	1	2	25	77.625	69.8625	60	0
0	0	26	0	825	10	21	3	4	1	2	45	73.375	66.0375	60	1
10	0	25	0	1225	32	19	13	2	1	1	25	142.065	127.8585	64.2065	0
2	0	25	0	3225	61	8	23	3	1	1	30	163.44	147.096	66.344	0
2	0	18	0	1695	26	28	14	2	1	1	25	203.445	183.1005	70.3445	0
16	0	17	1	6393	141	85	42	2	2	1	25	676.53	608.877	117.653	0
12	0	15	0	8933	171	73	40	4	1	1	45	410.1	369.09	91.01	0
8	0	16	3	2853	45	31	19	3	2	1	30	239.92	215.928	73.992	0
2	0	9	1	4390	40	215	10	3	1	1	30	1037.2	933.48	153.72	0
3	0	9	1	1488	19	0	7	3	1	1	30	60.28	54.252	60	1
11	0	40	1	4430	74	10	19	3	1	1	30	220.16	198.144	72.016	0
3	0	41	1	378	8	12	6	3	1	1	30	63.44	57.096	60	0
13	0	39	1	2513	63	364	26	3	1	1	30	1559.04	1403.136	205.904	0
13	0	40	1	4258	69	6	37	1	1	1	15	270.985	243.8865	77.0985	0
6	0	40	1	2453	61	7	35	2	1	1	25	144.63	130.167	64.463	0
14	0	40	2	3835	85	37	30	3	2	1	30	304.8	274.32	80.48	0
7	0	40	1	2420	42	290	20	3	1	1	30	1258.48	1132.632	175.848	0
16	0	39	3	9175	124	149	45	3	1	1	30	967.96	871.164	146.796	0
10	0	40	1	13833	172	5	46	3	1	1	30	580.2	522.18	108.02	0
10	0	40	2	4575	86	7	27	3	1	1	30	214.44	192.996	71.444	0
9	0	40	1	5978	98	12	14	3	1	1	30	291.04	261.936	79.104	0
12	0	40	1	2298	57	13	19	3	1	1	30	146.2	131.58	64.62	0
28	0	40	4	15200	228	59	34	3	1	1	30	853.12	767.808	135.312	0
7	0	40	2	3155	30	488	10	3	1	1	30	2079.4	1871.46	257.94	0
12	0	39	1	15545	185	155	32	2	1	1	25	1405.35	1264.815	190.535	0
6	0	39	2	6560	89	191	28	3	1	1	30	1029.96	926.964	152.996	0
3	0	39	1	935	17	5	13	2	1	1	25	65.34	58.806	60	0
5	0	40	1	770	17	18	10	3	1	1	30	103.48	93.132	60.348	0
3	1	39	1	60	3	5	2	2	1	1	25	25.335	22.8015	60	1
6	0	39	1	7568	130	389	45	3	1	1	30	1863.92	1677.528	236.392	0
10	0	39	2	11525	157	16	49	4	2	1	45	332.05	298.845	83.205	0
11	0	39	2	6778	78	113	39	2	1	1	25	817.02	735.318	131.702	0
26	1	35	1	1015	50	21	19	3	1	1	30	126.6	113.94	62.66	1
24	1	38	9	10495	96	6	44	5	2	1	55	167.865	151.0785	66.7865	0
16	0	38	2	5878	101	31	26	2	1	1	25	408.555	367.6995	90.8555	0
4	0	36	1	2900	25	5	16	3	1	1	30	137	123.3	63.7	0
12	0	37	1	3050	44	14	18	3	1	1	30	179.76	161.784	67.976	1
12	1	38	1	2328	47	39	33	3	1	1	30	251	225.9	75.1	1
3	0	38	1	193	5	5	4	3	1	1	30	27.92	25.128	60	1
4	0	38	1	1728	28	5	8	4	1	1	45	56.4	50.76	60	0
6	0	35	2	6845	100	19	24	5	1	1	55	132.675	119.4075	63.2675	0
3	0	38	1	688	10	14	6	4	1	1	45	52.45	47.205	60	1
3	0	38	2	398	7	9	4	5	1	1	55	19.575	17.6175	60	0
28	0	33	4	16135	241	5	82	2	1	1	25	759.42	683.478	125.942	0
9	1	36	4	7025	119	276	35	3	2	1	30	1389.76	1250.784	188.976	0
5	0	38	1	3778	85	7	30	3	1	1	30	182.52	164.268	68.252	0
6	0	37	1	1725	47	43	22	3	1	1	30	242.88	218.592	74.288	0
9	0	38	1	2840	56	180	25	2	1	1	25	940.32	846.288	144.032	0
7	0	29	2	1375	39	198	13	3	2	1	30	848.56	763.704	134.856	0
7	0	28	1	1628	42	35	70	4	1	1	45	129.25	116.325	62.925	0
14	0	29	1	760	28	15	9	3	1	1	30	91.52	82.368	60	0
3	0	28	1	885	13	26	5	4	1	1	45	87.45	78.705	60	0
13	0	27	1	1285	35	24	15	2	1	1	25	167.4	150.66	66.74	0
5	0	27	1	3285	64	13	25	3	1	1	30	185.96	167.364	68.596	0
5	0	20	1	1755	29	33	16	2	1	1	25	228.78	205.902	72.878	0
19	0	19	2	6453	144	90	44	2	2	1	25	701.865	631.6785	120.1865	0
15	0	17	1	8993	174	78	42	5	1	1	55	254.505	229.0545	75.4505	0
11	0	18	4	2913	48	36	21	3	1	1	30	262.44	236.196	76.244	0
5	0	11	2	4450	43	220	12	3	1	1	30	1059.72	953.748	155.972	0
6	1	11	2	1548	22	5	9	3	1	1	30	82.8	74.52	60	1
5	0	36	0	4310	68	0	15	2	1	1	25	197.01	177.309	69.701	0
0	0	37	0	258	2	2	2	2	1	2	25	20.7	18.63	60	0
7	0	35	0	2393	57	354	22	2	1	1	25	1703.25	1532.925	220.325	0
7	0	36	0	4138	63	0	33	1	1	1	15	231.055	207.9495	73.1055	0
0	0	36	0	2333	55	0	31	1	1	1	15	131.34	118.206	63.134	0
8	0	36	0	3715	79	27	26	3	1	1	30	259.76	233.784	75.976	0
1	0	36	0	2300	36	280	16	3	1	1	30	1213.44	1092.096	171.344	0
10	0	35	1	9055	118	139	41	3	1	1	30	922.92	830.628	142.292	0
4	0	36	0	13713	166	0	42	3	1	1	30	555.16	499.644	105.516	0
4	0	36	0	4455	80	0	23	3	1	1	30	181.4	163.26	68.14	0
3	0	36	0	5858	92	2	10	2	1	1	25	276.75	249.075	77.675	0
6	1	36	0	2178	51	3	15	3	1	2	30	101.16	91.044	60.116	0
22	0	36	2	15080	222	49	30	3	1	1	30	808.08	727.272	130.808	0
1	0	36	0	3035	24	478	6	3	1	1	30	2034.36	1830.924	253.436	0
6	0	35	0	15425	179	145	28	2	1	1	25	1354.68	1219.212	185.468	0
0	0	35	0	6440	83	181	24	3	1	1	30	984.92	886.428	148.492	0
0	0	35	0	815	11	0	9	2	1	2	25	37.17	33.453	60	0
0	0	36	0	650	11	8	6	2	1	2	25	65.745	59.1705	60	0
0	0	35	0	0	0	0	0	2	1	2	25	0	0	60	1
0	0	35	0	7448	124	379	41	2	1	1	25	2046.24	1841.616	254.624	0
4	0	35	0	11405	151	6	45	3	1	1	30	486.24	437.616	98.624	0
5	0	35	0	6658	72	103	35	2	1	1	25	766.35	689.715	126.635	0
20	0	31	0	895	44	11	15	2	1	2	25	91.755	82.5795	60	1
18	0	34	7	10375	90	0	40	4	1	1	45	261.625	235.4625	76.1625	0
10	0	34	0	5758	95	21	22	2	1	1	25	357.885	322.0965	85.7885	1
0	0	32	0	2780	19	0	12	3	1	1	30	111.96	100.764	61.196	0
6	0	33	0	2930	38	4	14	2	1	2	25	151.56	136.404	65.156	1
6	1	34	0	2208	41	29	29	3	1	2	30	205.96	185.364	70.596	1
0	1	34	0	0	0	0	0	3	1	2	30	0	0	60	1
0	0	34	0	1608	22	0	4	3	1	1	30	65.2	58.68	60	0
0	0	31	0	6725	94	9	20	4	1	1	45	192.975	173.6775	69.2975	0
0	0	34	0	568	4	4	2	4	1	2	45	24.3	21.87	60	1
0	0	34	0	0	0	0	0	5	1	1	55	0	0	60	0
22	0	29	2	16015	235	0	78	2	1	1	25	731.25	658.125	123.125	0
3	0	32	2	6905	113	266	31	2	2	1	25	1512.81	1361.529	201.281	0
0	0	34	0	3658	79	0	26	2	1	1	25	168.165	151.3485	66.8165	0
0	0	33	0	1605	41	33	18	3	1	2	30	197.84	178.056	69.784	0
3	0	34	0	2720	50	170	21	2	1	1	25	889.65	800.685	138.965	0
1	0	25	0	1255	33	188	9	2	2	1	25	903.96	813.564	140.396	0
1	0	24	0	1508	36	25	66	4	1	1	45	101.1	90.99	60.11	0
8	0	25	0	640	22	5	5	2	1	2	25	52.29	47.061	60	0
0	1	24	0	765	7	16	1	4	1	2	45	59.3	53.37	60	1
7	0	23	0	1165	29	14	11	2	1	1	25	116.73	105.057	61.673	0
0	0	23	0	3165	58	3	21	3	1	1	30	140.92	126.828	64.092	0
0	0	16	0	1635	23	23	12	2	1	1	25	178.11	160.299	67.811	0
13	0	15	0	6333	138	80	40	1	2	1	15	795.905	716.3145	129.5905	0
9	0	13	0	8873	168	68	38	4	1	1	45	396.025	356.4225	89.6025	0
5	0	14	2	2793	42	26	17	3	1	1	30	217.4	195.66	71.74	0
0	0	7	0	4330	37	210	8	3	1	1	30	1014.68	913.212	151.468	0
0	0	7	0	1428	16	0	5	3	1	1	30	57.76	51.984	60	1
9	0	42	1	4450	73	15	21	3	1	1	30	240.92	216.828	74.092	0
1	1	43	0	398	7	17	8	3	1	2	30	84.2	75.78	60	1
11	0	41	1	2533	62	369	28	3	1	1	30	1579.8	1421.82	207.98	0
11	0	42	1	4278	68	11	39	1	1	1	15	299.53	269.577	79.953	0
4	0	42	1	2473	60	12	37	2	1	1	25	167.985	151.1865	66.7985	0
12	0	42	2	3855	84	42	32	3	1	1	30	325.56	293.004	82.556	0
5	0	42	1	2440	41	295	22	3	1	1	30	1279.24	1151.316	177.924	0
14	0	41	3	9195	123	154	47	3	1	1	30	988.72	889.848	148.872	0
8	0	42	1	13853	171	10	48	3	1	1	30	600.96	540.864	110.096	0
8	0	42	2	4595	85	12	29	3	1	1	30	235.2	211.68	73.52	0
7	0	42	1	5998	97	17	16	3	1	1	30	311.8	280.62	81.18	0
10	0	42	0	2318	56	18	21	3	1	2	30	166.96	150.264	66.696	0
26	0	42	4	15220	227	64	36	3	2	1	30	873.88	786.492	137.388	0
5	0	42	2	3175	29	493	12	3	1	1	30	2100.16	1890.144	260.016	0
10	0	41	1	15565	184	160	34	2	1	1	25	1428.705	1285.8345	192.8705	0
4	0	41	2	6580	88	196	30	3	1	1	30	1050.72	945.648	155.072	0
1	0	41	0	955	16	10	15	2	1	2	25	88.695	79.8255	60	0
3	0	42	0	790	16	23	12	3	1	2	30	124.24	111.816	62.424	0
1	0	41	0	80	2	10	4	2	1	2	25	48.69	43.821	60	1
4	0	41	1	7588	129	394	47	3	1	1	30	1884.68	1696.212	238.468	0
8	0	41	2	11545	156	21	51	4	1	1	45	345.025	310.5225	84.5025	0
9	0	41	2	6798	77	118	41	2	1	1	25	840.375	756.3375	134.0375	0
24	1	37	0	1035	49	26	21	3	1	2	30	147.36	132.624	64.736	1
22	1	40	9	10515	95	11	46	5	1	1	55	175.65	158.085	67.565	0
14	0	40	2	5898	100	36	28	2	1	1	25	431.91	388.719	93.191	1
2	0	38	1	2920	24	10	18	3	1	1	30	157.76	141.984	65.776	0
10	0	39	0	3070	43	19	20	3	1	2	30	200.52	180.468	70.052	1
10	1	40	0	2348	46	44	35	3	1	2	30	271.76	244.584	77.176	1
1	0	40	0	213	4	10	6	3	1	2	30	48.68	43.812	60	1
2	0	40	1	1748	27	10	10	4	1	1	45	69.375	62.4375	60	0
4	0	37	2	6865	99	24	26	5	1	1	55	140.46	126.414	64.046	0
1	1	40	0	708	9	19	8	4	1	2	45	65.425	58.8825	60	1
1	0	40	2	418	6	14	6	5	1	1	55	27.36	24.624	60	0
26	0	35	4	16155	240	10	84	2	1	1	25	782.775	704.4975	128.2775	0
7	1	38	4	7045	118	281	37	2	2	1	25	1586.835	1428.1515	208.6835	0
3	0	40	1	3798	84	12	32	3	1	1	30	203.28	182.952	70.328	0
4	0	39	0	1745	46	48	24	3	1	2	30	263.64	237.276	76.364	0
7	0	40	1	2860	55	185	27	2	1	1	25	963.675	867.3075	146.3675	0
5	0	31	2	1395	38	203	15	2	2	1	25	977.985	880.1865	147.7985	0
5	0	30	1	1648	41	40	72	4	1	1	45	142.225	128.0025	64.2225	0
12	0	31	0	780	27	20	11	3	1	2	30	112.28	101.052	61.228	0
1	0	30	0	905	12	31	7	4	1	2	45	100.425	90.3825	60.0425	0
11	0	29	1	1305	34	29	17	2	1	1	25	190.755	171.6795	69.0755	0
3	0	29	1	3305	63	18	27	3	1	1	30	206.72	186.048	70.672	0
3	0	22	1	1775	28	38	18	2	1	1	25	252.135	226.9215	75.2135	0
17	0	21	2	6473	143	95	46	2	2	1	25	725.22	652.698	122.522	0
13	0	19	1	9013	173	83	44	5	1	1	55	262.29	236.061	76.229	0
9	0	20	4	2933	47	41	23	3	1	1	30	283.2	254.88	78.32	0
3	0	13	2	4470	42	225	14	3	1	1	30	1080.48	972.432	158.048	0
4	0	13	2	1568	21	10	11	3	1	1	30	103.56	93.204	60.356	1
7	0	34	0	4290	69	0	13	2	1	1	25	196.155	176.5395	69.6155	0
0	0	35	0	0	0	0	0	2	1	2	25	0	0	60	0
9	0	33	0	2373	58	349	20	2	1	1	25	1679.895	1511.9055	217.9895	0
9	0	34	0	4118	64	0	31	1	1	1	15	230.01	207.009	73.001	0
2	0	34	0	2313	56	0	29	1	1	1	15	130.295	117.2655	63.0295	0
10	0	34	0	3695	80	22	24	3	1	1	30	239	215.1	73.9	0
3	0	34	0	2280	37	275	14	3	1	1	30	1192.68	1073.412	169.268	0
12	0	33	1	9035	119	134	39	3	1	1	30	902.16	811.944	140.216	0
6	0	34	0	13693	167	0	40	3	1	1	30	554.4	498.96	105.44	0
6	0	34	0	4435	81	0	21	3	1	1	30	180.64	162.576	68.064	0
5	0	34	0	5838	93	0	8	2	1	1	25	266.895	240.2055	76.6895	0
8	0	34	0	2158	52	0	13	3	1	2	30	88.4	79.56	60	0
24	0	34	2	15060	223	44	28	3	1	1	30	787.32	708.588	128.732	0
3	0	34	0	3015	25	473	4	3	1	1	30	2013.6	1812.24	251.36	0
8	0	33	0	15405	180	140	26	2	1	1	25	1331.325	1198.1925	183.1325	0
2	0	33	0	6420	84	176	22	3	1	1	30	964.16	867.744	146.416	0
0	0	33	0	795	12	0	7	2	1	2	25	36.315	32.6835	60	0
1	0	34	0	630	12	3	4	2	1	2	25	42.39	38.151	60	0
0	0	33	0	0	0	0	0	2	1	2	25	0	0	60	1
2	0	33	0	7428	125	374	39	2	1	1	25	2022.885	1820.5965	252.2885	0
6	0	33	0	11385	152	1	43	3	1	1	30	465.48	418.932	96.548	0
7	0	33	0	6638	73	98	33	2	1	1	25	742.995	668.6955	124.2995	0
22	0	29	0	875	45	6	13	2	1	2	25	68.4	61.56	60	1
20	0	32	7	10355	91	0	38	4	1	1	45	261.15	235.035	76.115	0
12	1	32	0	5738	96	16	20	2	1	1	25	334.53	301.077	83.453	1
0	0	30	0	2760	20	0	10	3	1	1	30	111.2	100.08	61.12	0
8	1	31	0	2910	39	0	12	3	1	2	30	117.96	106.164	61.796	1
8	0	32	0	2188	42	24	27	3	1	2	30	185.2	166.68	68.52	1
0	1	32	0	0	0	0	0	3	1	2	30	0	0	60	1
0	0	32	0	1588	23	0	2	3	1	1	30	64.44	57.996	60	0
2	0	29	0	6705	95	4	18	4	1	1	45	180	162	68	0
0	0	32	0	0	0	0	0	4	1	2	45	0	0	60	1
0	0	32	0	0	0	0	0	5	1	1	55	0	0	60	0
24	0	27	2	15995	236	0	76	2	1	1	25	730.395	657.3555	123.0395	0
5	0	30	2	6885	114	261	29	2	2	1	25	1489.455	1340.5095	198.9455	0
1	0	32	0	3638	80	0	24	2	1	1	25	167.31	150.579	66.731	0
2	0	31	0	1585	42	28	16	3	1	2	30	177.08	159.372	67.708	0
5	0	32	0	2700	51	165	19	2	1	1	25	866.295	779.6655	136.6295	0
3	0	23	0	1235	34	183	7	2	2	1	25	880.605	792.5445	138.0605	0
3	0	22	0	1488	37	20	64	4	1	1	45	88.125	79.3125	60	0
10	0	23	0	620	23	0	3	2	1	2	25	28.935	26.0415	60	0
0	0	22	0	0	0	11	0	4	1	2	45	27.5	24.75	60	0
9	0	21	0	1145	30	9	9	2	1	1	25	93.375	84.0375	60	0
1	0	21	0	3145	59	0	19	3	1	1	30	128.16	115.344	62.816	0
1	0	14	0	1615	24	18	10	2	1	1	25	154.755	139.2795	65.4755	0
15	0	13	0	6313	139	75	38	1	2	1	15	767.36	690.624	126.736	0
11	0	11	0	8853	169	63	36	4	1	1	45	383.05	344.745	88.305	0
7	0	12	2	2773	43	21	15	3	1	1	30	196.64	176.976	69.664	0
1	0	5	0	4310	38	205	6	3	1	1	30	993.92	894.528	149.392	0
2	0	5	0	1408	17	0	3	3	1	1	30	57	51.3	60	1
13	0	44	1	4630	81	20	23	3	1	1	30	268.44	241.596	76.844	0
5	0	45	0	578	15	22	10	3	1	2	30	111.72	100.548	61.172	0
15	0	43	1	2713	70	374	30	3	1	1	30	1607.32	1446.588	210.732	0
15	0	44	1	4458	76	16	41	1	1	1	15	337.37	303.633	83.737	0
8	0	44	1	2653	68	17	39	2	1	1	25	198.945	179.0505	69.8945	0
16	0	44	2	4035	92	47	34	3	1	1	30	353.08	317.772	85.308	0
9	0	44	1	2620	49	300	24	3	1	1	30	1306.76	1176.084	180.676	0
18	0	43	3	9375	131	159	49	3	1	1	30	1016.24	914.616	151.624	0
12	0	44	1	14033	179	15	50	3	1	1	30	628.48	565.632	112.848	0
12	0	44	2	4775	93	17	31	3	1	1	30	262.72	236.448	76.272	0
11	0	44	1	6178	105	22	18	3	1	1	30	339.32	305.388	83.932	0
14	1	44	0	2498	64	23	23	3	1	2	30	194.48	175.032	69.448	0
30	0	44	4	15400	235	69	38	3	1	1	30	901.4	811.26	140.14	0
9	0	44	2	3355	37	498	14	3	1	1	30	2127.68	1914.912	262.768	0
14	0	43	1	15745	192	165	36	2	1	1	25	1459.665	1313.6985	195.9665	0
8	0	43	2	6760	96	201	32	3	1	1	30	1078.24	970.416	157.824	0
5	0	43	0	1135	24	15	17	2	1	2	25	119.655	107.6895	61.9655	0
7	0	44	0	970	24	28	14	3	1	2	30	151.76	136.584	65.176	0
5	0	43	0	260	10	15	6	2	1	2	25	79.65	71.685	60	1
8	0	43	1	7768	137	399	49	3	1	1	30	1912.2	1720.98	241.22	0
12	0	43	2	11725	164	26	53	4	1	1	45	362.225	326.0025	86.2225	0
13	0	43	2	6978	85	123	43	2	1	1	25	871.335	784.2015	137.1335	0
28	1	39	0	1215	57	31	23	3	1	2	30	174.88	157.392	67.488	1
26	0	42	9	10695	103	16	48	5	2	1	55	185.97	167.373	68.597	0
18	0	42	2	6078	108	41	30	2	1	1	25	462.87	416.583	96.287	0
6	0	40	1	3100	32	15	20	3	1	1	30	185.28	166.752	68.528	0
14	1	41	0	3250	51	24	22	3	1	2	30	228.04	205.236	72.804	1
14	1	42	0	2528	54	49	37	4	1	2	45	187.05	168.345	68.705	1
5	0	42	0	393	12	15	8	3	1	2	30	76.2	68.58	60	1
6	0	42	1	1928	35	15	12	4	1	1	45	86.575	77.9175	60	0
8	0	39	2	7045	107	29	28	5	1	1	55	150.78	135.702	65.078	0
5	0	42	0	888	17	24	10	4	1	2	45	82.625	74.3625	60	1
5	0	42	2	598	14	19	8	5	1	1	55	37.68	33.912	60	0
30	1	37	4	16335	248	15	86	2	1	1	25	813.735	732.3615	131.3735	0
11	1	40	4	7225	126	286	39	3	2	1	30	1438.04	1294.236	193.804	0
7	0	42	1	3978	92	17	34	3	1	1	30	230.8	207.72	73.08	0
8	0	41	0	1925	54	53	26	3	1	2	30	291.16	262.044	79.116	0
11	0	42	1	3040	63	190	29	2	1	1	25	994.635	895.1715	149.4635	0
9	0	33	2	1575	46	208	17	3	2	1	30	896.84	807.156	139.684	0
9	0	32	1	1828	49	45	74	5	1	1	55	95.655	86.0895	60	0
16	0	33	0	960	35	25	13	3	1	2	30	139.8	125.82	63.98	0
5	0	32	0	1085	20	36	9	4	1	2	45	117.625	105.8625	61.7625	0
15	0	31	1	1485	42	34	19	2	1	1	25	221.715	199.5435	72.1715	0
7	0	31	1	3485	71	23	29	3	1	1	30	234.24	210.816	73.424	0
7	0	24	1	1955	36	43	20	3	1	1	30	251.64	226.476	75.164	0
21	0	23	2	6653	151	100	48	2	2	1	25	756.18	680.562	125.618	0
17	0	21	1	9193	181	88	46	5	1	1	55	272.61	245.349	77.261	0
13	0	22	4	3113	55	46	25	3	1	1	30	310.72	279.648	81.072	0
7	0	15	2	4650	50	230	16	3	1	1	30	1108	997.2	160.8	0
8	1	15	2	1748	29	15	13	3	1	1	30	131.08	117.972	63.108	1
3	0	32	0	4110	61	0	11	2	1	1	25	187.695	168.9255	68.7695	0
0	0	33	0	0	0	0	0	2	1	2	25	0	0	60	0
5	0	31	0	2193	50	344	18	2	1	1	25	1648.935	1484.0415	214.8935	0
5	0	32	0	3938	56	0	29	1	1	1	15	219.67	197.703	71.967	0
0	0	32	0	2133	48	0	27	1	1	1	15	119.955	107.9595	61.9955	0
6	0	32	0	3515	72	17	22	2	1	1	25	237.915	214.1235	73.7915	0
0	0	32	0	2100	29	270	12	3	1	1	30	1165.16	1048.644	166.516	0
8	0	31	1	8855	111	129	37	3	1	1	30	874.64	787.176	137.464	0
2	0	32	0	13513	159	0	38	3	1	1	30	546.88	492.192	104.688	0
2	0	32	0	4255	73	0	19	3	1	1	30	173.12	155.808	67.312	0
1	0	32	0	5658	85	0	6	2	1	1	25	258.435	232.5915	75.8435	0
4	0	32	0	1978	44	0	11	3	1	2	30	80.88	72.792	60	0
20	0	32	2	14880	215	39	26	3	1	1	30	759.8	683.82	125.98	0
0	0	32	0	2835	17	468	2	3	1	1	30	1986.08	1787.472	248.608	0
4	0	31	0	15225	172	135	24	2	1	1	25	1300.365	1170.3285	180.0365	0
0	0	31	0	6240	76	171	20	3	1	1	30	936.64	842.976	143.664	0
0	0	31	0	615	4	0	5	2	1	2	25	27.855	25.0695	60	0
0	0	32	0	450	4	0	2	2	1	2	25	20.43	18.387	60	0
0	0	31	0	0	0	0	0	2	1	2	25	0	0	60	1
0	0	31	0	7248	117	369	37	2	1	1	25	1991.925	1792.7325	249.1925	0
2	0	31	0	11205	144	0	41	3	1	1	30	453.96	408.564	95.396	0
3	0	31	0	6458	65	93	31	2	1	1	25	712.035	640.8315	121.2035	0
18	1	27	0	695	37	1	11	2	1	2	25	37.44	33.696	60	1
16	0	30	7	10175	83	0	36	4	1	1	45	256.45	230.805	75.645	0
8	1	30	0	5558	88	11	18	2	1	1	25	303.57	273.213	80.357	1
0	0	28	0	2580	12	0	8	3	1	1	30	103.68	93.312	60.368	0
4	0	29	0	2730	31	0	10	2	1	2	25	124.245	111.8205	62.4245	1
4	1	30	0	2008	34	19	25	3	1	2	30	157.68	141.912	65.768	1
0	0	30	0	0	0	0	0	3	1	2	30	0	0	60	1
0	0	30	0	0	0	0	0	3	1	1	30	0	0	60	0
0	0	27	0	6525	87	0	16	4	1	1	45	165.3	148.77	66.53	0
0	1	30	0	0	0	0	0	4	1	2	45	0	0	60	1
0	1	30	0	0	0	0	0	5	1	1	55	0	0	60	1
20	0	25	2	15815	228	0	74	2	1	1	25	721.935	649.7415	122.1935	0
1	0	28	2	6705	106	256	27	2	2	1	25	1458.495	1312.6455	195.8495	0
0	0	30	0	3458	72	0	22	2	1	1	25	158.85	142.965	65.885	0
0	0	29	0	1405	34	23	14	3	1	2	30	149.56	134.604	64.956	0
1	0	30	0	2520	43	160	17	2	1	1	25	835.335	751.8015	133.5335	0
0	0	21	0	1055	26	178	5	2	2	1	25	849.645	764.6805	134.9645	0
0	0	20	0	1308	29	15	62	4	1	1	45	70.925	63.8325	60	0
6	0	21	0	440	15	0	1	2	1	2	25	20.475	18.4275	60	0
0	0	20	0	0	0	6	0	4	1	2	45	15	13.5	60	0
5	0	19	0	965	22	4	7	2	1	1	25	62.415	56.1735	60	0
0	0	19	0	2965	51	0	17	3	1	1	30	120.64	108.576	62.064	0
0	0	12	0	1435	16	13	8	2	1	1	25	123.795	111.4155	62.3795	0
11	0	11	0	6133	131	70	36	1	2	1	15	729.52	656.568	122.952	0
7	0	9	0	8673	161	58	34	4	1	1	45	365.85	329.265	86.585	0
3	0	10	2	2593	35	16	13	3	1	1	30	169.12	152.208	66.912	0
0	0	3	0	4130	30	200	4	3	1	1	30	966.4	869.76	146.64	0
0	1	3	0	1228	9	0	1	2	1	1	25	55.665	50.0985	60	1
10	0	41	0	4550	79	16	22	3	1	1	30	249.16	224.244	74.916	0
2	0	42	0	498	13	18	9	2	1	2	25	103.995	93.5955	60.3995	0
12	0	40	0	2633	68	370	29	3	1	1	30	1588.04	1429.236	208.804	0
12	0	41	0	4378	74	12	40	1	1	1	15	310.86	279.774	81.086	0
5	0	41	0	2573	66	13	38	1	1	1	15	216.645	194.9805	71.6645	0
13	0	41	1	3955	90	43	33	3	1	1	30	333.8	300.42	83.38	0
6	0	41	0	2540	47	296	23	3	1	1	30	1287.48	1158.732	178.748	0
15	0	40	2	9295	129	155	48	3	1	1	30	996.96	897.264	149.696	0
9	0	41	0	13953	177	11	49	3	1	1	30	609.2	548.28	110.92	0
9	0	41	1	4695	91	13	30	3	1	1	30	243.44	219.096	74.344	0
8	0	41	0	6098	103	18	17	3	1	1	30	320.04	288.036	82.004	0
11	0	41	0	2418	62	19	22	3	1	2	30	175.2	157.68	67.52	0
27	0	41	3	15320	233	65	37	3	1	1	30	882.12	793.908	138.212	0
6	0	41	1	3275	35	494	13	3	1	1	30	2108.4	1897.56	260.84	0
11	0	40	0	15665	190	161	35	2	1	1	25	1437.975	1294.1775	193.7975	0
5	0	40	1	6680	94	197	31	3	1	1	30	1058.96	953.064	155.896	0
2	0	40	0	1055	22	11	16	2	1	2	25	97.965	88.1685	60	0
4	0	41	0	890	22	24	13	3	1	2	30	132.48	119.232	63.248	0
2	0	40	0	180	8	11	5	2	1	2	25	57.96	52.164	60	1
5	0	40	0	7688	135	395	48	2	1	1	25	2129.535	1916.5815	262.9535	0
9	0	40	1	11645	162	22	52	4	1	1	45	350.175	315.1575	85.0175	0
10	0	40	1	6898	83	119	42	2	1	1	25	849.645	764.6805	134.9645	0
25	1	36	0	1135	55	27	22	2	1	2	25	175.05	157.545	67.505	1
23	0	39	8	10615	101	12	47	5	1	1	55	178.74	160.866	67.874	0
15	0	39	1	5998	106	37	29	2	1	1	25	441.18	397.062	94.118	0
3	0	37	0	3020	30	11	19	3	1	1	30	166	149.4	66.6	0
11	1	38	0	3170	49	20	21	3	1	2	30	208.76	187.884	70.876	1
11	1	39	0	2448	52	45	36	3	1	2	30	280	252	78	1
2	1	39	0	313	10	11	7	3	1	2	30	56.92	51.228	60	1
3	0	39	0	1848	33	11	11	3	1	1	30	119.24	107.316	61.924	0
5	0	36	1	6965	105	25	27	5	1	1	55	143.55	129.195	64.355	0
2	0	39	0	808	15	20	9	4	1	2	45	70.575	63.5175	60	1
2	0	39	1	518	12	15	7	5	1	1	55	30.45	27.405	60	0
27	1	34	3	16255	246	11	85	2	1	1	25	792.045	712.8405	129.2045	0
8	0	37	3	7145	124	282	38	2	2	1	25	1596.105	1436.4945	209.6105	0
4	0	39	0	3898	90	13	33	2	1	1	25	237.96	214.164	73.796	0
5	0	38	0	1845	52	49	25	3	1	2	30	271.88	244.692	77.188	0
8	0	39	0	2960	61	186	28	2	1	1	25	972.945	875.6505	147.2945	0
6	1	30	1	1495	44	204	16	2	2	1	25	987.255	888.5295	148.7255	1
6	0	29	0	1748	47	41	73	4	1	1	45	147.375	132.6375	64.7375	0
13	0	30	0	880	33	21	12	2	1	2	25	135.585	122.0265	63.5585	0
2	0	29	0	1005	18	32	8	4	1	2	45	105.575	95.0175	60.5575	0
12	0	28	0	1405	40	30	18	2	1	1	25	200.025	180.0225	70.0025	0
4	0	28	0	3405	69	19	28	3	1	1	30	214.96	193.464	71.496	0
4	0	21	0	1875	34	39	19	2	1	1	25	261.405	235.2645	76.1405	0
18	0	20	1	6573	149	96	47	2	2	1	25	734.49	661.041	123.449	0
14	0	18	0	9113	179	84	45	4	1	1	45	442.3	398.07	94.23	0
10	0	19	3	3033	53	42	24	3	1	1	30	291.44	262.296	79.144	0
4	0	12	1	4570	48	226	15	3	1	1	30	1088.72	979.848	158.872	0
5	0	12	1	1668	27	11	12	3	1	1	30	111.8	100.62	61.18	1
6	0	35	0	4190	63	0	12	3	1	1	30	170.12	153.108	67.012	0
0	0	36	0	0	0	0	0	2	1	2	25	0	0	60	0
8	0	34	0	2273	52	348	19	3	1	1	30	1485	1336.5	198.5	0
8	0	35	0	4018	58	0	30	1	1	1	15	224.18	201.762	72.418	0
1	0	35	0	2213	50	0	28	1	1	1	15	124.465	112.0185	62.4465	0
9	0	35	1	3595	74	21	23	3	1	1	30	230.76	207.684	73.076	0
2	0	35	0	2180	31	274	13	3	1	1	30	1184.44	1065.996	168.444	0
11	0	34	2	8935	113	133	38	3	1	1	30	893.92	804.528	139.392	0
5	0	35	0	13593	161	0	39	3	1	1	30	550.16	495.144	105.016	0
5	0	35	1	4335	75	0	20	3	1	1	30	176.4	158.76	67.64	0
4	0	35	0	5738	87	0	7	3	1	1	30	233	209.7	73.3	0
7	0	35	0	2058	46	0	12	3	1	2	30	84.16	75.744	60	0
23	0	35	3	14960	217	43	27	3	1	1	30	779.08	701.172	127.908	0
2	0	35	1	2915	19	472	3	3	1	1	30	2005.36	1804.824	250.536	0
7	0	34	0	15305	174	139	25	2	1	1	25	1322.055	1189.8495	182.2055	0
1	0	34	1	6320	78	175	21	3	1	1	30	955.92	860.328	145.592	0
0	0	34	0	695	6	0	6	2	1	2	25	31.545	28.3905	60	0
0	0	35	0	530	6	2	3	3	1	2	30	29.44	26.496	60	0
0	1	34	0	0	0	0	0	2	1	2	25	0	0	60	1
1	0	34	0	7328	119	373	38	2	1	1	25	2013.615	1812.2535	251.3615	0
5	0	34	1	11285	146	0	42	4	1	1	45	285.775	257.1975	78.5775	0
6	0	34	1	6538	67	97	32	2	1	1	25	733.725	660.3525	123.3725	0
21	1	30	0	775	39	5	12	2	1	2	25	59.13	53.217	60	1
19	0	33	8	10255	85	0	37	5	1	1	55	155.1	139.59	65.51	0
11	1	33	1	5638	90	15	19	2	1	1	25	325.26	292.734	82.526	1
0	0	31	0	2660	14	0	9	3	1	1	30	106.96	96.264	60.696	0
7	0	32	0	2810	33	0	11	3	1	2	30	113.72	102.348	61.372	1
7	1	33	0	2088	36	23	26	3	1	2	30	176.96	159.264	67.696	1
0	0	33	0	0	0	0	0	3	1	2	30	0	0	60	1
0	0	33	0	1488	17	0	1	3	1	1	30	60.2	54.18	60	0
1	0	30	1	6605	89	3	17	5	1	1	55	104.91	94.419	60.491	0
0	0	33	0	0	0	0	0	4	1	2	45	0	0	60	1
0	0	33	0	0	0	0	0	5	1	1	55	0	0	60	0
23	0	28	3	15895	230	0	75	2	1	1	25	725.625	653.0625	122.5625	0
4	0	31	3	6785	108	260	28	2	2	1	25	1480.185	1332.1665	198.0185	0
0	0	33	0	3538	74	0	23	2	1	1	25	162.54	146.286	66.254	0
1	0	32	0	1485	36	27	15	3	1	2	30	168.84	151.956	66.884	0
4	0	33	0	2600	45	164	18	2	1	1	25	857.025	771.3225	135.7025	0
2	0	24	1	1135	28	182	6	2	2	1	25	871.335	784.2015	137.1335	0
2	0	23	0	1388	31	19	63	4	1	1	45	82.975	74.6775	60	0
9	0	24	0	520	17	0	2	2	1	2	25	24.165	21.7485	60	0
0	0	23	0	0	0	10	0	4	1	2	45	25	22.5	60	0
8	0	22	0	1045	24	8	8	2	1	1	25	84.105	75.6945	60	0
0	0	22	0	3045	53	0	18	3	1	1	30	123.92	111.528	62.392	0
0	0	15	0	1515	18	17	9	2	1	1	25	145.485	130.9365	64.5485	0
14	0	14	1	6213	133	74	37	2	2	1	25	618.57	556.713	111.857	0
10	0	12	0	8753	163	62	35	4	1	1	45	377.9	340.11	87.79	0
6	0	13	3	2673	37	20	14	3	1	1	30	188.4	169.56	68.84	0
0	0	6	1	4210	32	204	5	3	1	1	30	985.68	887.112	148.568	0
1	0	6	1	1308	11	0	2	3	1	1	30	52.76	47.484	60	1
12	0	38	2	4970	81	26	32	3	1	1	30	306.04	275.436	80.604	0
4	0	39	0	918	15	28	19	3	1	2	30	149.32	134.388	64.932	0
14	0	37	2	3053	70	380	39	3	1	1	30	1644.92	1480.428	214.492	0
14	0	38	2	4798	76	22	50	1	1	1	15	389.07	350.163	88.907	0
7	0	38	2	2993	68	23	48	2	1	1	25	241.245	217.1205	74.1245	0
15	0	38	3	4375	92	53	43	3	1	1	30	390.68	351.612	89.068	0
8	0	38	2	2960	49	306	33	3	1	1	30	1344.36	1209.924	184.436	0
17	0	37	4	9715	131	165	58	3	2	1	30	1053.84	948.456	155.384	0
11	0	38	2	14373	179	21	59	3	1	1	30	666.08	599.472	116.608	0
11	0	38	3	5115	93	23	40	3	1	1	30	300.32	270.288	80.032	0
10	0	38	2	6518	105	28	27	3	1	1	30	376.92	339.228	87.692	0
13	0	38	0	2838	64	29	32	3	1	2	30	232.08	208.872	73.208	0
29	0	38	5	15740	235	75	47	3	1	1	30	939	845.1	143.9	0
8	0	38	3	3695	37	504	23	3	1	1	30	2165.28	1948.752	266.528	0
13	0	37	2	16085	192	171	45	2	1	1	25	1501.965	1351.7685	200.1965	0
7	0	37	3	7100	96	207	41	3	1	1	30	1115.84	1004.256	161.584	0
4	0	37	0	1475	24	21	26	2	1	2	25	161.955	145.7595	66.1955	0
6	0	38	0	1310	24	34	23	3	1	2	30	189.36	170.424	68.936	0
4	0	37	0	600	10	21	15	2	1	2	25	121.95	109.755	62.195	1
7	0	37	2	8108	137	405	58	3	1	1	30	1949.8	1754.82	244.98	0
11	0	37	3	12065	164	32	62	4	1	1	45	385.725	347.1525	88.5725	0
12	0	37	3	7318	85	129	52	2	1	1	25	913.635	822.2715	141.3635	0
27	1	33	0	1555	57	37	32	3	1	2	30	212.48	191.232	71.248	1
25	0	36	10	11035	103	22	57	5	2	1	55	200.07	180.063	70.007	0
17	0	36	3	6418	108	47	39	2	1	1	25	505.17	454.653	100.517	0
5	0	34	2	3440	32	21	29	3	1	1	30	222.88	200.592	72.288	0
13	1	35	0	3590	51	30	31	3	1	2	30	265.64	239.076	76.564	1
13	1	36	0	2868	54	55	46	3	1	2	30	336.88	303.192	83.688	1
4	0	36	0	733	12	21	17	3	1	2	30	113.8	102.42	61.38	1
5	0	36	2	2268	35	21	21	4	1	1	45	110.075	99.0675	61.0075	0
7	0	33	3	7385	107	35	37	5	1	1	55	164.88	148.392	66.488	0
4	0	36	0	1228	17	30	19	4	1	2	45	106.125	95.5125	60.6125	1
4	0	36	3	938	14	25	17	5	1	1	55	51.78	46.602	60	0
29	0	31	5	16675	248	21	95	2	1	1	25	856.035	770.4315	135.6035	0
10	0	34	5	7565	126	292	48	2	2	1	25	1660.095	1494.0855	216.0095	0
6	0	36	2	4318	92	23	43	3	1	1	30	268.4	241.56	76.84	0
7	1	35	0	2265	54	59	35	3	1	2	30	328.76	295.884	82.876	1
10	0	36	2	3380	63	196	38	2	1	1	25	1036.935	933.2415	153.6935	0
8	0	27	3	1915	46	214	26	2	2	1	25	1051.245	946.1205	155.1245	0
8	0	26	2	2168	49	51	83	4	1	1	45	182.925	164.6325	68.2925	0
15	0	27	0	1300	35	31	22	3	1	2	30	177.4	159.66	67.74	0
4	0	26	0	1425	20	42	18	4	1	2	45	141.125	127.0125	64.1125	0
14	0	25	2	1825	42	40	28	2	1	1	25	264.015	237.6135	76.4015	0
6	0	25	2	3825	71	29	38	3	1	1	30	271.84	244.656	77.184	0
6	0	18	2	2295	36	49	29	2	1	1	25	325.395	292.8555	82.5395	0
20	0	17	3	6993	151	106	57	2	2	1	25	798.48	718.632	129.848	0
16	0	15	2	9533	181	94	55	5	1	1	55	286.71	258.039	78.671	0
12	0	16	5	3453	55	52	34	3	1	1	30	348.32	313.488	84.832	0
6	0	9	3	4990	50	236	25	3	1	1	30	1145.6	1031.04	164.56	0
7	1	9	3	2088	29	21	22	3	1	1	30	168.68	151.812	66.868	1
4	0	38	0	3770	61	0	2	2	1	1	25	172.395	155.1555	67.2395	0
0	0	39	0	0	0	0	0	2	1	2	25	0	0	60	0
6	0	37	0	1853	50	338	9	2	1	1	25	1606.635	1445.9715	210.6635	0
6	0	38	0	3598	56	0	20	1	1	1	15	200.97	180.873	70.097	0
0	0	38	0	1793	48	0	18	1	1	1	15	101.255	91.1295	60.1255	0
7	0	38	0	3175	72	11	13	3	1	1	30	173.88	156.492	67.388	0
0	0	38	0	1760	29	264	3	3	1	1	30	1127.56	1014.804	162.756	0
9	0	37	0	8515	111	123	28	3	1	1	30	837.04	753.336	133.704	0
3	0	38	0	13173	159	0	29	3	1	1	30	533.28	479.952	103.328	0
3	0	38	0	3915	73	0	10	3	1	1	30	159.52	143.568	65.952	0
2	0	38	0	5318	85	0	15	2	1	1	25	243.135	218.8215	74.3135	0
5	0	38	0	1638	44	0	2	3	1	2	30	67.28	60.552	60	0
21	0	38	1	14540	215	33	17	3	1	1	30	722.2	649.98	122.22	0
0	0	38	0	2495	17	462	7	3	1	1	30	1948.48	1753.632	244.848	0
5	0	37	0	14885	172	129	15	2	1	1	25	1258.065	1132.2585	175.8065	0
0	0	37	0	5900	76	165	11	3	1	1	30	899.04	809.136	139.904	0
0	0	37	0	275	4	0	1	2	1	2	25	12.555	11.2995	60	0
0	0	38	0	110	4	0	1	2	1	2	25	5.13	4.617	60	0
0	0	37	0	0	0	0	0	2	1	2	25	0	0	60	1
0	0	37	0	6908	117	363	28	2	1	1	25	1949.625	1754.6625	244.9625	0
3	0	37	0	10865	144	0	32	3	1	1	30	440.36	396.324	94.036	0
4	0	37	0	6118	65	87	22	2	1	1	25	669.735	602.7615	116.9735	0
19	0	33	0	355	37	0	2	2	1	2	25	17.64	15.876	60	1
17	0	36	6	9835	83	0	27	4	1	1	45	247.95	223.155	74.795	0
9	1	36	0	5218	88	5	9	2	1	1	25	261.27	235.143	76.127	1
0	0	34	0	2240	12	0	4	3	1	1	30	90.08	81.072	60	0
5	0	35	0	2390	31	0	1	3	1	2	30	96.84	87.156	60	1
5	0	36	0	1668	34	13	16	3	1	2	30	120.08	108.072	62.008	1
0	0	36	0	0	0	0	0	3	1	2	30	0	0	60	1
0	0	36	0	1068	15	0	3	3	1	1	30	43.32	38.988	60	0
0	0	33	0	6185	87	0	7	4	1	1	45	156.8	141.12	65.68	0
0	0	36	0	0	0	0	0	4	1	2	45	0	0	60	1
0	0	36	0	0	0	0	0	5	1	1	55	0	0	60	0
21	0	31	1	15475	228	0	65	2	1	1	25	706.635	635.9715	120.6635	0
2	0	34	1	6365	106	250	18	2	2	1	25	1416.195	1274.5755	191.6195	0
0	0	36	0	3118	72	0	13	2	1	1	25	143.55	129.195	64.355	0
0	0	35	0	1065	34	17	5	3	1	2	30	111.96	100.764	61.196	0
2	0	36	0	2180	43	154	8	2	1	1	25	793.035	713.7315	129.3035	0
0	0	27	0	715	26	172	1	2	2	1	25	807.345	726.6105	130.7345	0
0	0	26	0	968	29	9	53	4	1	1	45	47.425	42.6825	60	0
7	0	27	0	100	15	0	3	2	1	2	25	5.175	4.6575	60	0
0	0	26	0	0	0	0	0	4	1	2	45	0	0	60	0
6	0	25	0	625	22	0	2	2	1	1	25	29.115	26.2035	60	0
0	0	25	0	2625	51	0	8	3	1	1	30	107.04	96.336	60.704	0
0	0	18	0	1095	16	7	6	2	1	1	25	81.495	73.3455	60	0
12	0	17	0	5793	131	64	27	1	2	1	15	677.82	610.038	117.782	0
8	0	15	0	8333	161	52	25	4	1	1	45	342.35	308.115	84.235	0
4	0	16	1	2253	35	10	4	3	1	1	30	131.52	118.368	63.152	0
0	0	9	0	3790	30	194	23	3	1	1	30	928.8	835.92	142.88	0
0	1	9	0	888	9	0	3	3	1	1	30	35.88	32.292	60	1
8	0	39	1	4485	77	37	21	3	1	1	30	330.48	297.432	83.048	0
0	0	40	0	433	11	39	8	3	1	2	30	173.76	156.384	67.376	0
10	0	38	1	2568	66	391	28	3	1	1	30	1669.36	1502.424	216.936	0
10	0	39	1	4313	72	33	39	1	1	1	15	422.675	380.4075	92.2675	0
3	0	39	1	2508	64	34	37	2	1	1	25	268.74	241.866	76.874	0
11	0	39	2	3890	88	64	32	3	1	1	30	415.12	373.608	91.512	0
4	0	39	1	2475	45	317	22	4	1	1	45	855.5	769.95	135.55	0
13	0	38	3	9230	127	176	47	3	1	1	30	1078.28	970.452	157.828	0
7	0	39	1	13888	175	32	48	3	1	1	30	690.52	621.468	119.052	0
7	0	39	2	4630	89	34	29	3	1	1	30	324.76	292.284	82.476	0
6	0	39	1	6033	101	39	16	3	1	1	30	401.36	361.224	90.136	0
9	1	39	0	2353	60	40	21	3	1	2	30	256.52	230.868	75.652	0
25	0	39	4	15255	231	86	36	3	1	1	30	963.44	867.096	146.344	0
4	0	39	2	3210	33	515	12	4	1	1	45	1368.575	1231.7175	186.8575	0
9	0	38	1	15600	188	182	34	2	1	1	25	1529.46	1376.514	202.946	0
3	0	38	2	6615	92	218	30	3	1	1	30	1140.28	1026.252	164.028	0
0	0	38	0	990	20	32	15	2	1	2	25	189.45	170.505	68.945	0
2	0	39	0	825	20	45	12	3	1	2	30	213.8	192.42	71.38	0
0	0	38	0	115	6	32	4	2	1	2	25	149.445	134.5005	64.9445	1
3	0	38	1	7623	133	416	47	3	1	1	30	1974.24	1776.816	247.424	0
7	0	38	2	11580	160	43	51	4	1	1	45	401	360.9	90.1	0
8	0	38	2	6833	81	140	41	2	1	1	25	941.13	847.017	144.113	0
23	1	34	0	1070	53	48	21	3	1	2	30	236.92	213.228	73.692	1
21	0	37	9	10550	99	33	46	5	1	1	55	209.235	188.3115	70.9235	0
13	0	37	2	5933	104	58	28	3	1	1	30	473.48	426.132	97.348	0
1	0	35	1	2955	28	32	18	3	1	1	30	247.32	222.588	74.732	0
9	1	36	0	3105	47	41	20	3	1	2	30	290.08	261.072	79.008	1
9	0	37	0	2383	50	66	35	4	1	2	45	225.825	203.2425	72.5825	1
0	0	37	0	248	8	32	6	3	1	2	30	138.24	124.416	63.824	1
1	0	37	1	1783	31	32	10	4	1	1	45	125.35	112.815	62.535	0
3	0	34	2	6900	103	46	26	5	1	1	55	174.045	156.6405	67.4045	0
0	0	37	0	743	13	41	8	4	1	2	45	121.4	109.26	62.14	1
0	0	37	2	453	10	36	6	5	1	1	55	60.945	54.8505	60	0
25	0	32	4	16190	244	32	84	2	2	1	25	883.53	795.177	138.353	0
6	0	35	4	7080	122	303	37	3	2	1	30	1500.08	1350.072	200.008	0
2	0	37	1	3833	88	34	32	3	1	1	30	292.84	263.556	79.284	0
3	0	36	0	1780	50	70	24	4	1	2	45	220.75	198.675	72.075	0
6	0	37	1	2895	59	207	27	2	1	1	25	1064.43	957.987	156.443	0
4	0	28	2	1430	42	225	15	3	2	1	30	958.88	862.992	145.888	0
4	0	27	1	1683	45	62	72	5	1	1	55	118.92	107.028	61.892	0
11	0	28	0	815	31	42	11	3	1	2	30	201.84	181.656	70.184	0
0	0	27	0	940	16	53	7	4	1	2	45	156.4	140.76	65.64	0
10	0	26	1	1340	38	51	17	2	1	1	25	291.51	262.359	79.151	0
2	0	26	1	3340	67	40	27	3	1	1	30	296.28	266.652	79.628	0
2	0	19	1	1810	32	60	18	3	1	1	30	313.68	282.312	81.368	0
16	0	18	2	6508	147	117	46	2	2	1	25	825.975	743.3775	132.5975	0
12	0	16	1	9048	177	105	44	5	1	1	55	295.875	266.2875	79.5875	0
8	0	17	4	2968	51	63	23	3	2	1	30	372.76	335.484	87.276	0
2	0	10	2	4505	46	247	14	3	1	1	30	1170.04	1053.036	167.004	0
3	0	10	2	1603	25	32	11	3	1	1	30	193.12	173.808	69.312	1
8	0	37	0	4255	65	0	13	2	1	1	25	194.4	174.96	69.44	0
0	0	38	0	0	0	0	0	2	1	2	25	0	0	60	0
10	0	36	0	2338	54	327	20	2	1	1	25	1579.14	1421.226	207.914	0
10	0	37	0	4083	60	0	31	1	1	1	15	227.865	205.0785	72.7865	0
3	0	37	0	2278	52	0	29	1	1	1	15	128.15	115.335	62.815	0
11	0	37	0	3660	76	0	24	2	1	1	25	168.12	151.308	66.812	0
4	0	37	0	2245	33	253	14	3	1	1	30	1103.12	992.808	160.312	0
13	0	36	1	9000	115	112	39	3	1	1	30	812.6	731.34	131.26	0
7	0	37	0	13658	163	0	40	3	1	1	30	552.84	497.556	105.284	0
7	0	37	0	4400	77	0	21	3	1	1	30	179.08	161.172	67.908	0
6	0	37	0	5803	89	0	8	2	1	1	25	265.14	238.626	76.514	0
9	0	37	0	2123	48	0	13	3	1	2	30	86.84	78.156	60	0
25	0	37	2	15025	219	22	28	3	1	1	30	697.76	627.984	119.776	0
4	0	37	0	2980	21	451	4	3	1	1	30	1924.04	1731.636	242.404	0
9	0	36	0	15370	176	118	26	2	1	1	25	1230.57	1107.513	173.057	0
3	0	36	0	6385	80	154	22	3	1	1	30	874.6	787.14	137.46	0
0	0	36	0	760	8	0	7	2	1	2	25	34.56	31.104	60	0
2	0	37	0	595	8	0	4	2	1	2	25	27.135	24.4215	60	0
0	1	36	0	0	0	0	0	2	1	2	25	0	0	60	1
3	0	36	0	7393	121	352	39	2	1	1	25	1922.13	1729.917	242.213	0
7	0	36	0	11350	148	0	43	3	1	1	30	459.92	413.928	95.992	0
8	0	36	0	6603	69	76	33	2	1	1	25	642.24	578.016	114.224	0
23	0	32	0	840	41	0	13	2	1	2	25	39.645	35.6805	60	1
21	0	35	7	10320	87	0	38	4	2	1	45	260.175	234.1575	76.0175	0
13	1	35	0	5703	92	0	20	2	1	1	25	260.775	234.6975	76.0775	1
1	0	33	0	2725	16	0	10	3	1	1	30	109.64	98.676	60.964	0
9	1	34	0	2875	35	0	12	2	1	2	25	130.95	117.855	63.095	1
9	0	35	0	2153	38	2	27	3	1	2	30	95.64	86.076	60	1
0	0	35	0	0	0	0	0	2	1	2	25	0	0	60	1
1	0	35	0	1553	19	0	2	3	1	1	30	62.88	56.592	60	0
3	0	32	0	6670	91	0	18	4	1	1	45	169.025	152.1225	66.9025	0
0	0	35	0	513	1	0	3	4	1	2	45	12.85	11.565	60	1
0	0	35	0	0	0	0	0	4	1	1	45	0	0	60	0
25	0	30	2	15960	232	0	76	2	1	1	25	728.64	655.776	122.864	0
6	0	33	2	6850	110	239	29	2	2	1	25	1388.7	1249.83	188.87	0
2	0	35	0	3603	76	0	24	2	1	1	25	165.555	148.9995	66.5555	0
3	0	34	0	1550	38	6	16	3	1	2	30	87.52	78.768	60	0
6	0	35	0	2665	47	143	19	2	1	1	25	765.54	688.986	126.554	0
4	0	26	0	1200	30	161	7	2	2	1	25	779.85	701.865	127.985	0
4	0	25	0	1453	33	0	64	4	1	1	45	37.15	33.435	60	0
11	0	26	0	585	19	0	3	2	1	2	25	27.18	24.462	60	0
0	0	25	0	710	4	0	1	4	1	2	45	17.85	16.065	60	0
10	0	24	0	1110	26	0	9	2	1	1	25	51.12	46.008	60	0
2	0	24	0	3110	55	0	19	3	1	1	30	126.6	113.94	62.66	0
2	0	17	0	1580	20	0	10	2	1	1	25	72	64.8	60	0
16	0	16	0	6278	135	53	38	1	2	1	15	644.215	579.7935	114.4215	0
12	0	14	0	8818	165	41	36	4	1	1	45	327.075	294.3675	82.7075	0
8	0	15	2	2738	39	0	15	3	1	1	30	111.08	99.972	61.108	0
2	0	8	0	4275	34	183	6	3	1	1	30	904.36	813.924	140.436	0
3	1	8	0	1373	13	0	3	2	1	1	25	62.37	56.133	60	1
10	0	38	0	4560	72	14	20	3	1	1	30	241.28	217.152	74.128	0
2	0	39	0	508	6	16	7	2	1	2	25	95.13	85.617	60	0
12	0	37	0	2643	61	368	27	3	1	1	30	1580.16	1422.144	208.016	0
12	0	38	0	4388	67	10	38	1	1	1	15	300.025	270.0225	80.0025	0
5	0	38	0	2583	59	11	36	1	1	1	15	205.81	185.229	70.581	0
13	0	38	1	3965	83	41	31	3	1	1	30	325.92	293.328	82.592	0
6	0	38	0	2550	40	294	21	3	1	1	30	1279.6	1151.64	177.96	0
15	0	37	2	9305	122	153	46	3	1	1	30	989.08	890.172	148.908	0
9	0	38	0	13963	170	9	47	3	1	1	30	601.32	541.188	110.132	0
9	0	38	1	4705	84	11	28	3	1	1	30	235.56	212.004	73.556	0
8	0	38	0	6108	96	16	15	3	1	1	30	312.16	280.944	81.216	0
11	1	38	0	2428	55	17	20	3	1	2	30	167.32	150.588	66.732	0
27	0	38	3	15330	226	63	35	3	1	1	30	874.24	786.816	137.424	0
6	0	38	1	3285	28	492	11	3	1	1	30	2100.52	1890.468	260.052	0
11	0	37	0	15675	183	159	33	2	1	1	25	1429.11	1286.199	192.911	0
5	0	37	1	6690	87	195	29	3	1	1	30	1051.08	945.972	155.108	0
2	0	37	0	1065	15	9	14	2	1	2	25	89.1	80.19	60	0
4	0	38	0	900	15	22	11	3	1	2	30	124.6	112.14	62.46	0
2	0	37	0	190	1	9	3	2	1	2	25	49.095	44.1855	60	1
5	0	37	0	7698	128	393	46	2	1	1	25	2120.67	1908.603	262.067	0
9	0	37	1	11655	155	20	50	4	1	1	45	345.25	310.725	84.525	0
10	0	37	1	6908	76	117	40	2	1	1	25	840.78	756.702	134.078	0
25	1	33	0	1145	48	25	20	2	1	2	25	166.185	149.5665	66.6185	1
23	0	36	8	10625	94	10	45	5	1	1	55	175.785	158.2065	67.5785	0
15	0	36	1	6008	99	35	27	2	1	1	25	432.315	389.0835	93.2315	1
3	0	34	0	3030	23	9	17	3	1	1	30	158.12	142.308	65.812	0
11	1	35	0	3180	42	18	19	3	1	2	30	200.88	180.792	70.088	1
11	1	36	0	2458	45	43	34	3	1	2	30	272.12	244.908	77.212	1
2	0	36	0	323	3	9	5	3	1	2	30	49.04	44.136	60	1
3	0	36	0	1858	26	9	9	3	1	1	30	111.36	100.224	61.136	0
5	0	33	1	6975	98	23	25	5	1	1	55	140.595	126.5355	64.0595	0
2	0	36	0	818	8	18	7	4	1	2	45	65.65	59.085	60	1
2	0	36	1	528	5	13	5	5	1	1	55	27.495	24.7455	60	0
27	0	31	3	16265	239	9	83	2	1	1	25	783.18	704.862	128.318	0
8	0	34	3	7155	117	280	36	2	2	1	25	1587.24	1428.516	208.724	0
4	0	36	0	3908	83	11	31	2	1	1	25	229.095	206.1855	72.9095	0
5	0	35	0	1855	45	47	23	3	1	2	30	264	237.6	76.4	0
8	0	36	0	2970	54	184	26	2	1	1	25	964.08	867.672	146.408	0
6	1	27	1	1505	37	202	14	2	2	1	25	978.39	880.551	147.839	1
6	0	26	0	1758	40	39	71	4	1	1	45	142.45	128.205	64.245	0
13	0	27	0	890	26	19	10	2	1	2	25	126.72	114.048	62.672	0
2	0	26	0	1015	11	30	6	4	1	2	45	100.65	90.585	60.065	0
12	0	25	0	1415	33	28	16	2	1	1	25	191.16	172.044	69.116	0
4	0	25	0	3415	62	17	26	3	1	1	30	207.08	186.372	70.708	0
4	0	18	0	1885	27	37	17	2	1	1	25	252.54	227.286	75.254	0
18	0	17	1	6582	142	94	45	2	2	1	25	725.58	653.022	122.558	0
14	0	15	0	9122	172	82	43	4	1	1	45	437.35	393.615	93.735	0
10	0	16	3	3042	46	40	22	3	1	1	30	283.52	255.168	78.352	0
4	0	9	1	4580	41	224	13	3	1	1	30	1080.84	972.756	158.084	0
5	0	9	1	1677	20	9	10	3	1	1	30	103.88	93.492	60.388	1
6	0	38	0	4180	70	0	14	3	1	1	30	170	153	67	0
0	0	39	0	128	4	0	1	2	1	2	25	5.94	5.346	60	0
8	0	37	0	2263	59	350	21	3	1	1	30	1492.88	1343.592	199.288	0
8	0	38	0	4008	65	0	32	1	1	1	15	224.015	201.6135	72.4015	0
1	0	38	0	2203	57	0	30	1	1	1	15	124.3	111.87	62.43	0
9	0	38	1	3585	81	23	25	3	1	1	30	238.64	214.776	73.864	0
2	0	38	0	2170	38	276	15	3	1	1	30	1192.32	1073.088	169.232	0
11	0	37	2	8925	120	135	40	3	1	1	30	901.8	811.62	140.18	0
5	0	38	0	13583	168	0	41	3	1	1	30	550.04	495.036	105.004	0
5	0	38	1	4325	82	0	22	3	1	1	30	176.28	158.652	67.628	0
4	0	38	0	5728	94	0	9	3	1	1	30	232.88	209.592	73.288	0
7	0	38	0	2048	53	0	14	3	1	2	30	84.04	75.636	60	0
23	0	38	3	14950	224	45	29	3	1	1	30	786.96	708.264	128.696	0
2	0	38	1	2905	26	474	5	3	1	1	30	2013.24	1811.916	251.324	0
7	0	37	0	15295	181	141	27	2	1	1	25	1330.92	1197.828	183.092	0
1	0	37	1	6310	85	177	23	3	1	1	30	963.8	867.42	146.38	0
0	0	37	0	685	13	0	8	2	1	2	25	31.41	28.269	60	0
0	0	38	0	520	13	4	5	3	1	2	30	37.32	33.588	60	0
0	0	37	0	0	0	0	0	2	1	2	25	0	0	60	1
1	0	37	0	7318	126	375	40	2	1	1	25	2022.48	1820.232	252.248	0
5	0	37	1	11275	153	2	44	4	1	1	45	290.7	261.63	79.07	0
6	0	37	1	6528	74	99	34	2	1	1	25	742.59	668.331	124.259	0
21	0	33	0	765	46	7	14	2	1	2	25	67.995	61.1955	60	1
19	0	36	8	10245	92	0	39	5	2	1	55	155.055	139.5495	65.5055	0
11	0	36	1	5628	97	17	21	2	1	1	25	334.125	300.7125	83.4125	1
0	0	34	0	2650	21	0	11	3	1	1	30	106.84	96.156	60.684	0
7	1	35	0	2800	40	0	13	3	1	2	30	113.6	102.24	61.36	1
7	0	36	0	2078	43	25	28	3	1	2	30	184.84	166.356	68.484	1
0	0	36	0	0	0	0	0	3	1	2	30	0	0	60	1
0	0	36	0	1478	24	0	3	3	1	1	30	60.08	54.072	60	0
1	0	33	1	6595	96	5	19	5	1	1	55	107.865	97.0785	60.7865	0
0	0	36	0	438	6	0	1	4	1	2	45	11.1	9.99	60	1
0	0	36	1	0	0	0	0	5	1	1	55	0	0	60	0
23	0	31	3	15885	237	0	77	2	1	1	25	725.49	652.941	122.549	0
4	0	34	3	6775	115	262	30	2	2	1	25	1489.05	1340.145	198.905	0
0	0	36	0	3528	81	0	25	2	1	1	25	162.405	146.1645	66.2405	0
1	0	35	0	1475	43	29	17	3	1	2	30	176.72	159.048	67.672	0
4	0	36	0	2590	52	166	20	2	1	1	25	865.89	779.301	136.589	0
2	0	27	1	1125	35	184	8	2	2	1	25	880.2	792.18	138.02	0
2	0	26	0	1378	38	21	65	4	1	1	45	87.9	79.11	60	0
9	0	27	0	510	24	1	4	2	1	2	25	28.53	25.677	60	0
0	0	26	0	635	9	12	1	4	1	2	45	46.1	41.49	60	0
8	0	25	0	1035	31	10	10	2	1	1	25	92.97	83.673	60	0
0	0	25	0	3035	60	0	20	3	1	1	30	123.8	111.42	62.38	0
0	0	18	0	1505	25	19	11	2	1	1	25	154.35	138.915	65.435	0
14	0	17	1	6202	140	76	39	2	2	1	25	627.39	564.651	112.739	0
10	0	15	0	8742	170	64	37	4	1	1	45	382.8	344.52	88.28	0
6	0	16	3	2662	44	22	16	3	1	1	30	196.24	176.616	69.624	0
0	0	9	1	4200	39	206	7	3	1	1	30	993.56	894.204	149.356	0
1	0	9	1	1297	18	0	4	3	1	1	30	52.6	47.34	60	1
6	0	33	0	4370	65	0	16	2	1	1	25	199.575	179.6175	69.9575	0
0	0	34	0	318	4	0	3	2	1	2	25	14.49	13.041	60	0
8	0	32	0	2453	54	351	23	2	1	1	25	1692.315	1523.0835	219.2315	0
8	0	33	0	4198	60	0	34	1	1	1	15	234.19	210.771	73.419	0
1	0	33	0	2393	52	0	32	1	1	1	15	134.475	121.0275	63.4475	0
9	0	33	0	3775	76	24	27	2	1	1	25	281.295	253.1655	78.1295	0
2	0	33	0	2360	33	277	17	3	1	1	30	1203.72	1083.348	170.372	0
11	0	32	1	9115	115	136	42	3	1	1	30	913.2	821.88	141.32	0
5	0	33	0	13773	163	0	43	3	1	1	30	557.44	501.696	105.744	0
5	0	33	0	4515	77	0	24	3	1	1	30	183.68	165.312	68.368	0
4	0	33	0	5918	89	0	11	2	1	1	25	270.315	243.2835	77.0315	0
7	1	33	0	2238	48	0	16	3	1	2	30	91.44	82.296	60	0
23	0	33	2	15140	219	46	31	3	1	1	30	798.36	718.524	129.836	0
2	0	33	0	3095	21	475	7	3	1	1	30	2024.64	1822.176	252.464	0
7	0	32	0	15485	176	142	29	2	1	1	25	1343.745	1209.3705	184.3745	0
1	0	32	0	6500	80	178	25	3	1	1	30	975.2	877.68	147.52	0
0	0	32	0	875	8	0	10	2	1	2	25	39.735	35.7615	60	0
0	0	33	0	710	8	5	7	2	1	2	25	54.81	49.329	60	0
0	0	32	0	0	0	0	0	2	1	2	25	0	0	60	1
1	0	32	0	7508	121	376	42	2	1	1	25	2035.305	1831.7745	253.5305	0
5	0	32	0	11465	148	3	46	3	1	1	30	476.52	428.868	97.652	0
6	0	32	0	6718	69	100	36	2	1	1	25	755.415	679.8735	125.5415	0
21	1	28	0	955	41	8	16	2	1	2	25	80.82	72.738	60	1
19	0	31	7	10435	87	0	41	4	1	1	45	263.05	236.745	76.305	0
11	0	31	0	5818	92	18	23	2	1	1	25	346.95	312.255	84.695	1
0	0	29	0	2840	16	0	13	3	1	1	30	114.24	102.816	61.424	0
7	1	30	0	2990	35	1	15	2	1	2	25	140.625	126.5625	64.0625	1
7	1	31	0	2268	38	26	30	3	1	2	30	196.24	176.616	69.624	1
0	1	31	0	0	0	0	0	2	1	2	25	0	0	60	1
0	0	31	0	1668	19	0	5	3	1	1	30	67.48	60.732	60	0
1	0	28	0	6785	91	6	21	4	1	1	45	186.9	168.21	68.69	0
0	0	31	0	628	1	1	3	4	1	2	45	18.225	16.4025	60	1
0	0	31	0	338	5	0	1	4	1	1	45	8.575	7.7175	60	0
23	0	26	2	16075	232	0	79	2	1	1	25	733.815	660.4335	123.3815	0
4	0	29	2	6965	110	263	32	2	2	1	25	1501.875	1351.6875	200.1875	0
0	0	31	0	3718	76	0	27	2	1	1	25	170.73	153.657	67.073	0
1	0	30	0	1665	38	30	19	3	1	2	30	188.12	169.308	68.812	0
4	0	31	0	2780	47	167	22	2	1	1	25	878.715	790.8435	137.8715	0
2	0	22	0	1315	30	185	10	2	2	1	25	893.025	803.7225	139.3025	0
2	0	21	0	1568	33	22	67	4	1	1	45	95.025	85.5225	60	0
9	0	22	0	700	19	2	6	2	1	2	25	41.355	37.2195	60	0
0	0	21	0	825	4	13	2	4	1	2	45	53.225	47.9025	60	0
8	0	20	0	1225	26	11	12	2	1	1	25	105.795	95.2155	60.5795	0
0	0	20	0	3225	55	0	22	3	1	1	30	131.2	118.08	63.12	0
0	0	13	0	1695	20	20	13	2	1	1	25	167.175	150.4575	66.7175	0
14	0	12	0	6392	135	77	41	1	2	1	15	782.485	704.2365	128.2485	0
10	0	10	0	8932	165	65	39	4	1	1	45	389.925	350.9325	88.9925	0
6	0	11	2	2852	39	23	18	3	1	1	30	207.64	186.876	70.764	0
0	0	4	0	4390	34	207	9	3	1	1	30	1004.96	904.464	150.496	0
1	0	4	0	1487	13	0	6	2	1	1	25	67.5	60.75	60	1
10	0	43	1	4370	77	13	18	3	1	1	30	229.88	206.892	72.988	0
2	0	44	0	318	11	15	5	3	1	2	30	73.16	65.844	60	0
12	0	42	1	2453	66	367	25	3	1	1	30	1568.76	1411.884	206.876	0
12	0	43	1	4198	72	9	36	1	1	1	15	284.35	255.915	78.435	0
5	0	43	1	2393	64	10	34	2	1	1	25	155.565	140.0085	65.5565	0
13	0	43	2	3775	88	40	29	3	1	1	30	314.52	283.068	81.452	0
6	0	43	1	2360	45	293	19	4	1	1	45	792.625	713.3625	129.2625	0
15	0	42	3	9115	127	152	44	3	1	1	30	977.68	879.912	147.768	0
9	0	43	1	13773	175	8	45	3	1	1	30	589.92	530.928	108.992	0
9	0	43	2	4515	89	10	26	3	1	1	30	224.16	201.744	72.416	0
8	0	43	1	5918	101	15	13	3	1	1	30	300.76	270.684	80.076	0
11	1	43	0	2238	60	16	18	3	1	2	30	155.92	140.328	65.592	0
27	0	43	4	15140	231	62	33	3	1	1	30	862.84	776.556	136.284	0
6	0	43	2	3095	33	491	9	4	1	1	45	1305.7	1175.13	180.57	0
11	0	42	1	15485	188	158	31	2	1	1	25	1416.285	1274.6565	191.6285	0
5	0	42	2	6500	92	194	27	3	1	1	30	1039.68	935.712	153.968	0
2	0	42	0	875	20	8	12	2	1	2	25	76.275	68.6475	60	0
4	0	43	0	710	20	21	9	3	1	2	30	113.2	101.88	61.32	0
0	0	42	0	0	0	8	0	2	1	2	25	36	32.4	60	1
5	0	42	1	7508	133	392	44	3	1	1	30	1873.64	1686.276	237.364	0
9	0	42	2	11465	160	19	48	4	1	1	45	338.125	304.3125	83.8125	0
10	0	42	2	6718	81	116	38	2	1	1	25	827.955	745.1595	132.7955	0
25	1	38	0	955	53	24	18	3	1	2	30	136.32	122.688	63.632	1
23	0	41	9	10435	99	9	43	5	2	1	55	171.51	154.359	67.151	0
15	0	41	2	5818	104	34	25	3	1	1	30	372.88	335.592	87.288	0
3	0	39	1	2840	28	8	15	3	1	1	30	146.72	132.048	64.672	0
11	0	40	0	2990	47	17	17	3	1	2	30	189.48	170.532	68.948	1
11	1	41	0	2268	50	42	32	4	1	2	45	162.95	146.655	66.295	1
2	0	41	0	133	8	8	3	3	1	2	30	37.64	33.876	60	1
3	0	41	1	1668	31	8	7	4	1	1	45	62.475	56.2275	60	0
5	0	38	2	6785	103	22	23	5	1	1	55	136.32	122.688	63.632	0
2	0	41	0	628	13	17	5	4	1	2	45	58.525	52.6725	60	1
2	0	41	2	338	10	12	3	5	1	1	55	23.22	20.898	60	0
27	0	36	4	16075	244	8	81	2	1	1	25	770.355	693.3195	127.0355	0
8	0	39	4	6965	122	279	34	3	2	1	30	1399.48	1259.532	189.948	0
4	0	41	1	3718	88	10	29	3	1	1	30	192.24	173.016	69.224	0
5	0	40	0	1665	50	46	21	4	1	2	45	157.875	142.0875	65.7875	0
8	0	41	1	2780	59	183	24	2	1	1	25	951.255	856.1295	145.1255	0
6	1	32	2	1315	42	201	12	3	2	1	30	858.28	772.452	135.828	1
6	0	31	1	1568	45	38	69	5	1	1	55	81.195	73.0755	60	0
13	0	32	0	700	31	18	8	3	1	2	30	101.24	91.116	60.124	0
2	0	31	0	825	16	29	4	4	1	2	45	93.525	84.1725	60	0
12	0	30	1	1225	38	27	14	2	1	1	25	178.335	160.5015	67.8335	0
4	0	30	1	3225	67	16	24	3	1	1	30	195.68	176.112	69.568	0
4	0	23	1	1695	32	36	15	3	1	1	30	213.08	191.772	71.308	0
18	0	22	2	6392	147	93	43	2	2	1	25	712.755	641.4795	121.2755	0
14	0	20	1	8932	177	81	41	5	1	1	55	258.135	232.3215	75.8135	0
10	0	21	4	2852	51	39	20	3	1	1	30	272.12	244.908	77.212	0
4	0	14	2	4390	46	223	11	3	1	1	30	1069.44	962.496	156.944	0
5	1	14	2	1487	25	8	8	3	1	1	30	92.48	83.232	60	1
14	0	39	1	5080	82	30	17	3	1	1	30	326.48	293.832	82.648	0
6	0	40	0	1028	16	15	4	3	1	2	30	101.76	91.584	60.176	0
16	0	38	1	3163	71	367	24	3	1	1	30	1597.36	1437.624	209.736	0
16	0	39	1	4908	77	9	35	1	1	1	15	323.675	291.3075	82.3675	0
9	0	39	1	3103	69	10	33	2	1	1	25	187.74	168.966	68.774	0
17	0	39	2	4485	93	40	28	3	1	1	30	343.12	308.808	84.312	0
10	0	39	1	3070	50	293	18	3	1	1	30	1296.8	1167.12	179.68	0
19	0	38	3	9825	132	152	43	3	1	1	30	1006.28	905.652	150.628	0
13	0	39	1	14483	180	8	44	3	1	1	30	618.52	556.668	111.852	0
13	0	39	2	5225	94	10	25	3	1	1	30	252.76	227.484	75.276	0
12	0	39	1	6628	106	15	12	3	1	1	30	329.36	296.424	82.936	0
15	0	39	0	2948	65	16	17	3	1	2	30	184.52	166.068	68.452	0
31	1	39	4	15850	236	62	32	3	1	1	30	891.44	802.296	139.144	0
10	0	39	2	3805	38	491	8	3	1	1	30	2117.72	1905.948	261.772	0
15	0	38	1	16195	193	158	30	2	1	1	25	1448.46	1303.614	194.846	0
9	0	38	2	7210	97	194	26	3	1	1	30	1068.28	961.452	156.828	0
6	0	38	0	1585	25	8	11	2	1	2	25	108.45	97.605	60.845	0
8	0	39	0	1420	25	21	8	3	1	2	30	141.8	127.62	64.18	0
6	0	38	0	710	11	8	2	2	1	2	25	68.445	61.6005	60	1
9	0	38	1	8218	138	392	43	3	1	1	30	1902.24	1712.016	240.224	0
13	0	38	2	12175	165	19	47	4	1	1	45	356	320.4	85.6	0
14	0	38	2	7428	86	116	37	2	1	1	25	860.13	774.117	136.013	0
29	1	34	0	1665	58	24	17	3	1	2	30	164.92	148.428	66.492	1
27	0	37	9	11145	104	9	42	5	2	1	55	182.235	164.0115	68.2235	0
19	0	37	2	6528	109	34	24	2	1	1	25	451.665	406.4985	95.1665	0
7	0	35	1	3550	33	8	14	3	1	1	30	175.32	157.788	67.532	0
15	1	36	0	3700	52	17	16	3	1	2	30	218.08	196.272	71.808	1
15	1	37	0	2978	55	42	31	3	1	2	30	289.32	260.388	78.932	1
6	0	37	0	843	13	8	2	3	1	2	30	66.24	59.616	60	1
7	0	37	1	2378	36	8	6	4	1	1	45	80.35	72.315	60	0
9	0	34	2	7495	108	22	22	5	1	1	55	147.045	132.3405	64.7045	0
6	1	37	0	1338	18	17	4	4	1	2	45	76.4	68.76	60	1
6	0	37	2	1048	15	12	2	5	1	1	55	33.945	30.5505	60	0
31	1	32	4	16785	249	8	80	2	1	1	25	802.53	722.277	130.253	0
12	1	35	4	7675	127	279	33	3	2	1	30	1428.08	1285.272	192.808	0
8	0	37	1	4428	93	10	28	3	1	1	30	220.84	198.756	72.084	0
9	0	36	0	2375	55	46	20	3	1	2	30	281.2	253.08	78.12	0
12	0	37	1	3490	64	183	23	2	1	1	25	983.43	885.087	148.343	0
10	0	28	2	2025	47	201	11	3	2	1	30	886.88	798.192	138.688	0
10	0	27	1	2278	50	38	68	4	1	1	45	153.2	137.88	65.32	0
17	0	28	0	1410	36	18	7	3	1	2	30	129.84	116.856	62.984	0
6	0	27	0	1535	21	29	3	4	1	2	45	111.4	100.26	61.14	0
16	0	26	1	1935	43	27	13	2	1	1	25	210.51	189.459	71.051	0
8	0	26	1	3935	72	16	23	3	1	1	30	224.28	201.852	72.428	0
8	0	19	1	2405	37	36	14	2	1	1	25	271.89	244.701	77.189	0
22	0	18	2	7102	152	93	42	2	2	1	25	744.93	670.437	124.493	0
18	0	16	1	9642	182	81	40	5	1	1	55	268.86	241.974	76.886	0
14	0	17	4	3562	56	39	19	3	2	1	30	300.72	270.648	80.072	0
8	0	10	2	5100	51	223	10	3	1	1	30	1098.04	988.236	159.804	0
9	0	10	2	2197	30	8	7	3	1	1	30	121.08	108.972	62.108	1
2	0	37	0	3660	60	0	17	2	1	1	25	167.4	150.66	66.74	0
0	0	38	0	0	0	0	0	2	1	2	25	0	0	60	0
4	0	36	0	1743	49	334	24	2	1	1	25	1583.64	1425.276	208.364	0
4	0	37	0	3488	55	0	35	1	1	1	15	194.865	175.3785	69.4865	0
0	0	37	0	1683	47	0	33	1	1	1	15	95.15	85.635	60	0
5	0	37	0	3065	71	7	28	3	1	1	30	153.44	138.096	65.344	0
0	0	37	0	1650	28	260	18	3	1	1	30	1107.12	996.408	160.712	0
7	0	36	1	8405	110	119	43	3	1	1	30	816.6	734.94	131.66	0
1	0	37	0	13063	158	0	44	3	1	1	30	528.84	475.956	102.884	0
1	0	37	0	3805	72	0	25	3	1	1	30	155.08	139.572	65.508	0
0	0	37	0	5208	84	0	12	2	1	1	25	238.14	214.326	73.814	0
3	0	37	0	1528	43	0	17	3	1	2	30	62.84	56.556	60	0
19	0	37	2	14430	214	29	32	3	1	1	30	701.76	631.584	120.176	0
0	0	37	0	2385	16	458	8	3	1	1	30	1928.04	1735.236	242.804	0
3	0	36	0	14775	171	125	30	2	1	1	25	1235.07	1111.563	173.507	0
0	0	36	0	5790	75	161	26	3	1	1	30	878.6	790.74	137.86	0
0	0	36	0	165	3	0	11	2	1	2	25	7.56	6.804	60	0
0	0	37	0	0	0	0	0	2	1	2	25	0	0	60	0
0	0	36	0	0	0	0	0	2	1	2	25	0	0	60	1
0	0	36	0	6798	116	359	43	2	1	1	25	1926.63	1733.967	242.663	0
1	0	36	0	10755	143	0	47	3	1	1	30	435.92	392.328	93.592	0
2	0	36	0	6008	64	83	37	2	1	1	25	646.74	582.066	114.674	0
17	0	32	0	245	36	0	17	2	1	2	25	12.645	11.3805	60	1
15	0	35	7	9725	82	0	42	4	1	1	45	245.175	220.6575	74.5175	0
7	0	35	0	5108	87	1	24	2	1	1	25	238.275	214.4475	73.8275	1
0	0	33	0	2130	11	0	14	3	1	1	30	85.64	77.076	60	0
3	1	34	0	2280	30	0	16	2	1	2	25	103.95	93.555	60.395	1
3	0	35	0	1558	33	9	31	3	1	2	30	99.64	89.676	60	1
0	0	35	0	0	0	0	0	3	1	2	30	0	0	60	1
0	0	35	0	958	14	0	6	3	1	1	30	38.88	34.992	60	0
0	0	32	0	6075	86	0	22	4	1	1	45	154.025	138.6225	65.4025	0
0	0	35	0	0	0	0	0	4	1	2	45	0	0	60	1
0	0	35	0	0	0	0	0	5	1	1	55	0	0	60	0
19	0	30	2	15365	227	0	80	2	1	1	25	701.64	631.476	120.164	0
0	0	33	2	6255	105	246	33	2	2	1	25	1393.2	1253.88	189.32	0
0	0	35	0	3008	71	0	28	2	1	1	25	138.555	124.6995	63.8555	0
0	0	34	0	955	33	13	20	3	1	2	30	91.52	82.368	60	0
0	0	35	0	2070	42	150	23	2	1	1	25	770.04	693.036	127.004	0
0	0	26	0	605	25	168	11	2	2	1	25	784.35	705.915	128.435	0
0	0	25	0	858	28	5	68	4	1	1	45	34.65	31.185	60	0
0	0	26	0	0	0	0	0	2	1	2	25	0	0	60	0
0	0	25	0	0	0	0	0	4	1	2	45	0	0	60	0
4	0	24	0	515	21	0	13	2	1	1	25	24.12	21.708	60	0
0	0	24	0	2515	50	0	23	3	1	1	30	102.6	92.34	60.26	0
0	0	17	0	985	15	3	14	2	1	1	25	58.5	52.65	60	0
10	0	16	0	5682	130	60	42	1	2	1	15	649.66	584.694	114.966	0
6	0	14	0	8222	160	48	40	4	1	1	45	329.55	296.595	82.955	0
2	0	15	2	2142	34	6	19	3	1	1	30	111.04	99.936	61.104	0
0	0	8	0	3680	29	190	10	3	1	1	30	908.36	817.524	140.836	0
0	0	8	0	777	8	0	7	3	1	1	30	31.4	28.26	60	1
8	0	38	0	4370	71	5	17	3	1	1	30	197.64	177.876	69.764	0
0	0	39	0	318	5	7	4	2	1	2	25	46.035	41.4315	60	0
10	0	37	0	2453	60	359	24	3	1	1	30	1536.52	1382.868	203.652	0
10	0	38	0	4198	66	1	35	1	1	1	15	240.02	216.018	74.002	0
3	0	38	0	2393	58	2	33	1	1	1	15	145.805	131.2245	64.5805	0
11	0	38	1	3775	82	32	28	3	1	1	30	282.28	254.052	78.228	0
4	0	38	0	2360	39	285	18	3	1	1	30	1235.96	1112.364	173.596	0
13	0	37	2	9115	121	144	43	3	1	1	30	945.44	850.896	144.544	0
7	0	38	0	13773	169	0	44	3	1	1	30	557.68	501.912	105.768	0
7	0	38	1	4515	83	2	25	3	1	1	30	191.92	172.728	69.192	0
6	0	38	0	5918	95	7	12	3	1	1	30	268.52	241.668	76.852	0
9	1	38	0	2238	54	8	17	3	1	2	30	123.68	111.312	62.368	0
25	0	38	3	15140	225	54	32	3	1	1	30	830.6	747.54	133.06	0
4	0	38	1	3095	27	483	8	3	1	1	30	2056.88	1851.192	255.688	0
9	0	37	0	15485	182	150	30	2	1	1	25	1380.015	1242.0135	188.0015	0
3	0	37	1	6500	86	186	26	3	1	1	30	1007.44	906.696	150.744	0
0	0	37	0	875	14	0	11	2	1	2	25	40.005	36.0045	60	0
2	0	38	0	710	14	13	8	3	1	2	30	80.96	72.864	60	0
0	0	37	0	0	0	0	0	2	1	2	25	0	0	60	1
3	0	37	0	7508	127	384	43	2	1	1	25	2071.575	1864.4175	257.1575	0
7	0	37	1	11465	154	11	47	4	1	1	45	317.975	286.1775	81.7975	0
8	0	37	1	6718	75	108	37	2	1	1	25	791.685	712.5165	129.1685	0
23	0	33	0	955	47	16	17	2	1	2	25	117.09	105.381	61.709	1
21	1	36	8	10435	93	1	42	5	1	1	55	159.42	143.478	65.942	0
13	0	36	1	5818	98	26	24	2	1	1	25	383.22	344.898	88.322	1
1	0	34	0	2840	22	0	14	3	1	1	30	114.48	103.032	61.448	0
9	1	35	0	2990	41	9	16	3	1	2	30	157.24	141.516	65.724	1
9	0	36	0	2268	44	34	31	3	1	2	30	228.48	205.632	72.848	1
0	0	36	0	133	2	0	2	3	1	2	30	5.4	4.86	60	1
1	0	36	0	1668	25	0	6	3	1	1	30	67.72	60.948	60	0
3	0	33	1	6785	97	14	22	5	1	1	55	124.23	111.807	62.423	0
0	0	36	0	628	7	9	4	4	1	2	45	38.375	34.5375	60	1
0	0	36	1	338	4	4	2	5	1	1	55	11.13	10.017	60	0
25	0	31	3	16075	238	0	80	2	1	1	25	734.085	660.6765	123.4085	0
6	0	34	3	6965	116	271	33	2	2	1	25	1538.145	1384.3305	203.8145	0
2	0	36	0	3718	82	2	28	2	1	1	25	180	162	68	0
3	0	35	0	1665	44	38	20	3	1	2	30	220.36	198.324	72.036	0
6	0	36	0	2780	53	175	23	2	1	1	25	914.985	823.4865	141.4985	0
4	1	27	1	1315	36	193	11	2	2	1	25	929.295	836.3655	142.9295	1
4	0	26	0	1568	39	30	68	4	1	1	45	115.175	103.6575	61.5175	0
11	0	27	0	700	25	10	7	2	1	2	25	77.625	69.8625	60	0
0	0	26	0	825	10	21	3	4	1	2	45	73.375	66.0375	60	0
10	0	25	0	1225	32	19	13	2	1	1	25	142.065	127.8585	64.2065	0
2	0	25	0	3225	61	8	23	3	1	1	30	163.44	147.096	66.344	0
2	0	18	0	1695	26	28	14	2	1	1	25	203.445	183.1005	70.3445	0
16	0	17	1	6392	141	85	42	2	2	1	25	676.485	608.8365	117.6485	0
12	0	15	0	8932	171	73	40	4	1	1	45	410.075	369.0675	91.0075	0
8	0	16	3	2852	45	31	19	3	1	1	30	239.88	215.892	73.988	0
2	0	9	1	4390	40	215	10	3	1	1	30	1037.2	933.48	153.72	0
3	0	9	1	1487	19	0	7	3	1	1	30	60.24	54.216	60	1
8	0	38	0	4370	71	5	17	3	1	1	30	197.64	177.876	69.764	0
0	0	39	0	318	5	7	4	2	1	2	25	46.035	41.4315	60	0
10	0	37	0	2453	60	359	24	3	1	1	30	1536.52	1382.868	203.652	0
10	0	38	0	4198	66	1	35	1	1	1	15	240.02	216.018	74.002	0
3	0	38	0	2393	58	2	33	1	1	1	15	145.805	131.2245	64.5805	0
11	0	38	1	3775	82	32	28	3	1	1	30	282.28	254.052	78.228	0
4	0	38	0	2360	39	285	18	3	1	1	30	1235.96	1112.364	173.596	0
13	0	37	2	9115	121	144	43	3	1	1	30	945.44	850.896	144.544	0
7	0	38	0	13773	169	0	44	3	1	1	30	557.68	501.912	105.768	0
7	0	38	1	4515	83	2	25	3	1	1	30	191.92	172.728	69.192	0
6	0	38	0	5918	95	7	12	3	1	1	30	268.52	241.668	76.852	0
9	1	38	0	2238	54	8	17	3	1	2	30	123.68	111.312	62.368	0
25	0	38	3	15140	225	54	32	3	1	1	30	830.6	747.54	133.06	0
4	0	38	1	3095	27	483	8	3	1	1	30	2056.88	1851.192	255.688	0
9	0	37	0	15485	182	150	30	2	1	1	25	1380.015	1242.0135	188.0015	0
3	0	37	1	6500	86	186	26	3	1	1	30	1007.44	906.696	150.744	0
0	0	37	0	875	14	0	11	2	1	2	25	40.005	36.0045	60	0
2	0	38	0	710	14	13	8	3	1	2	30	80.96	72.864	60	0
0	0	37	0	0	0	0	0	2	1	2	25	0	0	60	1
3	0	37	0	7508	127	384	43	2	1	1	25	2071.575	1864.4175	257.1575	0
7	0	37	1	11465	154	11	47	4	1	1	45	317.975	286.1775	81.7975	0
8	0	37	1	6718	75	108	37	2	1	1	25	791.685	712.5165	129.1685	0
23	1	33	0	955	47	16	17	2	1	2	25	117.09	105.381	61.709	1
21	0	36	8	10435	93	1	42	5	1	1	55	159.42	143.478	65.942	0
13	1	36	1	5818	98	26	24	2	1	1	25	383.22	344.898	88.322	1
1	0	34	0	2840	22	0	14	3	1	1	30	114.48	103.032	61.448	0
9	0	35	0	2990	41	9	16	3	1	2	30	157.24	141.516	65.724	1
9	0	36	0	2268	44	34	31	3	1	2	30	228.48	205.632	72.848	1
0	0	36	0	133	2	0	2	3	1	2	30	5.4	4.86	60	1
1	0	36	0	1668	25	0	6	3	1	1	30	67.72	60.948	60	0
3	0	33	1	6785	97	14	22	5	1	1	55	124.23	111.807	62.423	0
0	0	36	0	628	7	9	4	4	1	2	45	38.375	34.5375	60	1
0	0	36	1	338	4	4	2	5	1	1	55	11.13	10.017	60	0
25	1	31	3	16075	238	0	80	2	1	1	25	734.085	660.6765	123.4085	0
6	0	34	3	6965	116	271	33	2	2	1	25	1538.145	1384.3305	203.8145	0
2	0	36	0	3718	82	2	28	2	1	1	25	180	162	68	0
3	0	35	0	1665	44	38	20	3	1	2	30	220.36	198.324	72.036	0
6	0	36	0	2780	53	175	23	2	1	1	25	914.985	823.4865	141.4985	0
4	0	27	1	1315	36	193	11	2	2	1	25	929.295	836.3655	142.9295	0
4	0	26	0	1568	39	30	68	4	1	1	45	115.175	103.6575	61.5175	0
11	0	27	0	700	25	10	7	2	1	2	25	77.625	69.8625	60	0
0	0	26	0	825	10	21	3	4	1	2	45	73.375	66.0375	60	0
10	0	25	0	1225	32	19	13	2	1	1	25	142.065	127.8585	64.2065	0
2	0	25	0	3225	61	8	23	3	1	1	30	163.44	147.096	66.344	0
2	0	18	0	1695	26	28	14	2	1	1	25	203.445	183.1005	70.3445	0
16	0	17	1	6392	141	85	42	2	2	1	25	676.485	608.8365	117.6485	0
12	0	15	0	8932	171	73	40	4	1	1	45	410.075	369.0675	91.0075	0
8	0	16	3	2852	45	31	19	3	1	1	30	239.88	215.892	73.988	0
2	0	9	1	4390	40	215	10	3	1	1	30	1037.2	933.48	153.72	0
3	1	9	1	1487	19	0	7	3	1	1	30	60.24	54.216	60	1
3	0	36	0	4065	65	0	15	2	1	1	25	185.85	167.265	68.585	0
0	0	37	0	0	0	0	0	2	1	2	25	0	0	60	0
5	0	35	0	2148	54	352	22	2	1	1	25	1683.09	1514.781	218.309	0
5	0	36	0	3893	60	0	33	1	1	1	15	217.415	195.6735	71.7415	0
0	0	36	0	2088	52	0	31	1	1	1	15	117.7	105.93	61.77	0
6	0	36	0	3470	76	25	26	2	1	1	25	272.07	244.863	77.207	0
0	0	36	0	2055	33	278	16	3	1	1	30	1195.52	1075.968	169.552	0
8	0	35	1	8810	115	137	41	3	1	1	30	905	814.5	140.5	0
2	0	36	0	13468	163	0	42	3	1	1	30	545.24	490.716	104.524	0
2	0	36	0	4210	77	0	23	3	1	1	30	171.48	154.332	67.148	0
1	0	36	0	5613	89	0	10	2	1	1	25	256.59	230.931	75.659	0
4	0	36	0	1933	48	1	15	3	1	2	30	83.24	74.916	60	0
20	0	36	2	14835	219	47	30	3	1	1	30	790.16	711.144	129.016	0
0	0	36	0	2790	21	476	6	3	1	1	30	2016.44	1814.796	251.644	0
4	0	35	0	15180	176	143	28	2	1	1	25	1334.52	1201.068	183.452	0
0	0	35	0	6195	80	179	24	3	1	1	30	967	870.3	146.7	0
0	0	35	0	570	8	0	9	2	1	2	25	26.01	23.409	60	0
0	0	36	0	405	8	6	6	2	1	2	25	45.585	41.0265	60	0
0	0	35	0	0	0	0	0	2	1	2	25	0	0	60	1
0	0	35	0	7203	121	377	41	2	1	1	25	2026.08	1823.472	252.608	0
2	0	35	0	11160	148	4	45	3	1	1	30	468.32	421.488	96.832	0
3	0	35	0	6413	69	101	35	2	1	1	25	746.19	671.571	124.619	0
18	0	31	0	650	41	9	15	2	1	2	25	71.595	64.4355	60	1
16	0	34	7	10130	87	0	40	4	1	1	45	255.425	229.8825	75.5425	0
8	1	34	0	5513	92	19	22	2	1	1	25	337.725	303.9525	83.7725	1
0	0	32	0	2535	16	0	12	3	1	1	30	102.04	91.836	60.204	0
4	0	33	0	2685	35	2	14	2	1	2	25	131.4	118.26	63.14	1
4	0	34	0	1963	38	27	29	3	1	2	30	188.04	169.236	68.804	1
0	1	34	0	0	0	0	0	3	1	2	30	0	0	60	1
0	0	34	0	1363	19	0	4	3	1	1	30	55.28	49.752	60	0
0	0	31	0	6480	91	7	20	4	1	1	45	181.775	163.5975	68.1775	0
0	0	34	0	323	1	2	2	4	1	2	45	13.1	11.79	60	1
0	0	34	0	0	0	0	0	5	1	1	55	0	0	60	0
20	0	29	2	15770	232	0	78	2	1	1	25	720.09	648.081	122.009	0
1	0	32	2	6660	110	264	31	2	2	1	25	1492.65	1343.385	199.265	0
0	0	34	0	3413	76	0	26	2	1	1	25	157.005	141.3045	65.7005	0
0	0	33	0	1360	38	31	18	3	1	2	30	179.92	161.928	67.992	0
1	0	34	0	2475	47	168	21	2	1	1	25	869.49	782.541	136.949	0
0	1	25	0	1010	30	186	9	2	2	1	25	883.8	795.42	138.38	1
0	0	24	0	1263	33	23	66	4	1	1	45	89.9	80.91	60	0
6	0	25	0	395	19	3	5	2	1	2	25	32.13	28.917	60	0
0	0	24	0	520	4	14	1	4	1	2	45	48.1	43.29	60	0
5	0	23	0	920	26	12	11	2	1	1	25	96.57	86.913	60	0
0	0	23	0	2920	55	1	21	3	1	1	30	123	110.7	62.3	0
0	0	16	0	1390	20	21	12	2	1	1	25	157.95	142.155	65.795	0
11	0	15	0	6088	135	78	40	1	2	1	15	771.265	694.1385	127.1265	0
7	0	13	0	8628	165	66	38	4	1	1	45	384.825	346.3425	88.4825	0
3	0	14	2	2548	39	24	17	3	1	1	30	199.48	179.532	69.948	0
0	0	7	0	4085	34	208	8	3	1	1	30	996.76	897.084	149.676	0
0	1	7	0	1183	13	0	5	2	1	2	25	53.82	48.438	60	1
6	0	38	0	4125	68	3	17	2	1	1	25	202.185	181.9665	70.2185	0
0	0	39	0	73	2	5	4	2	1	1	25	25.875	23.2875	60	0
8	0	37	0	2208	57	357	24	2	1	1	25	1708.425	1537.5825	220.8425	0
8	0	38	0	3953	63	0	35	1	1	1	15	220.88	198.792	72.088	0
1	0	38	0	2148	55	0	33	1	1	1	15	121.165	109.0485	62.1165	0
9	0	38	1	3530	79	30	28	3	1	1	30	264.36	237.924	76.436	0
2	0	38	0	2115	36	283	18	3	1	1	30	1218.04	1096.236	171.804	0
11	0	37	2	8870	118	142	43	3	1	1	30	927.52	834.768	142.752	0
5	0	38	0	13528	166	0	44	3	1	1	30	547.76	492.984	104.776	0
5	0	38	1	4270	80	0	25	3	1	1	30	174	156.6	67.4	0
4	0	38	0	5673	92	5	12	2	1	1	25	281.925	253.7325	78.1925	0
7	0	38	0	1993	51	6	17	3	1	1	30	105.76	95.184	60.576	0
23	0	38	3	14895	222	52	32	3	1	1	30	812.68	731.412	131.268	0
2	0	38	1	2850	24	481	8	3	1	1	30	2038.96	1835.064	253.896	0
7	0	37	0	15240	179	148	30	2	1	1	25	1359.855	1223.8695	185.9855	0
1	0	37	1	6255	83	184	26	3	1	1	30	989.52	890.568	148.952	0
0	0	37	0	630	11	0	11	2	1	1	25	28.845	25.9605	60	0
0	0	38	0	465	11	11	8	2	1	1	25	70.92	63.828	60	0
0	0	37	0	0	0	0	0	2	1	1	25	0	0	60	1
1	0	37	0	7263	124	382	43	2	1	1	25	2051.415	1846.2735	255.1415	0
5	0	37	1	11220	151	9	47	3	1	1	30	490.84	441.756	99.084	0
6	0	37	1	6473	72	106	37	2	1	1	25	771.525	694.3725	127.1525	0
21	1	33	0	710	44	14	17	2	1	1	25	96.93	87.237	60	1
19	0	36	8	10190	90	0	42	4	1	1	45	257	231.3	75.7	0
11	1	36	1	5573	95	24	24	2	1	1	25	363.06	326.754	86.306	1
0	0	34	0	2595	19	0	14	3	1	1	30	104.56	94.104	60.456	0
7	0	35	0	2745	38	7	16	3	1	1	30	139.32	125.388	63.932	1
7	1	36	0	2023	41	32	31	3	1	1	30	210.56	189.504	71.056	1
0	0	36	0	0	0	0	0	3	1	1	30	0	0	60	1
0	0	36	0	1423	22	0	6	3	1	1	30	57.8	52.02	60	0
1	0	33	1	6540	94	12	22	4	1	1	45	195.85	176.265	69.585	0
0	0	36	0	383	4	7	4	4	1	1	45	27.175	24.4575	60	1
0	0	36	1	93	1	2	2	5	1	1	55	4.41	3.969	60	0
23	0	31	3	15830	235	0	80	2	1	1	25	722.925	650.6325	122.2925	0
4	0	34	3	6720	113	269	33	2	2	1	25	1517.985	1366.1865	201.7985	0
0	0	36	0	3473	79	0	28	2	1	1	25	159.84	143.856	65.984	0
1	0	35	0	1420	41	36	20	3	1	1	30	202.44	182.196	70.244	0
4	0	36	0	2535	50	173	23	2	1	1	25	894.825	805.3425	139.4825	0
2	1	27	1	1070	33	191	11	2	2	1	25	909.135	818.2215	140.9135	0
2	0	26	0	1323	36	28	68	4	1	1	45	103.975	93.5775	60.3975	0
9	0	27	0	455	22	8	7	2	1	1	25	57.465	51.7185	60	0
0	0	26	0	580	7	19	3	4	1	1	45	62.175	55.9575	60	0
8	0	25	0	980	29	17	13	2	1	1	25	121.905	109.7145	62.1905	0
0	0	25	0	2980	58	6	23	3	1	1	30	145.52	130.968	64.552	0
0	0	18	0	1450	23	26	14	2	1	1	25	183.285	164.9565	68.3285	0
14	1	17	1	6148	138	83	42	1	2	1	15	802.23	722.007	130.223	0
10	0	15	0	8688	168	71	40	4	1	1	45	398.9	359.01	89.89	0
6	0	16	3	2608	42	29	19	3	1	1	30	222	199.8	72.2	0
0	0	9	1	4145	37	213	10	3	1	1	30	1019.28	917.352	151.928	0
1	1	9	1	1243	16	0	7	3	1	1	30	50.36	45.324	60	1
0	0	34	0	4005	62	0	13	2	1	1	25	183.015	164.7135	68.3015	0
0	0	35	0	0	0	0	0	2	1	2	25	0	0	60	0
2	0	33	0	2088	51	347	20	2	1	1	25	1657.755	1491.9795	215.7755	0
2	0	34	0	3833	57	0	31	2	1	1	25	175.05	157.545	67.505	0
0	0	34	0	2028	49	0	29	1	1	1	15	114.235	102.8115	61.4235	0
3	0	34	0	3410	73	20	24	2	1	1	25	246.735	222.0615	74.6735	0
0	0	34	0	1995	30	273	14	3	1	1	30	1173	1055.7	167.3	0
5	0	33	0	8750	112	132	39	3	1	1	30	882.48	794.232	138.248	0
0	0	34	0	13408	160	0	40	3	1	1	30	542.72	488.448	104.272	0
0	0	34	0	4150	74	0	21	3	1	1	30	168.96	152.064	66.896	0
0	0	34	0	5553	86	0	8	2	1	1	25	253.755	228.3795	75.3755	0
1	0	34	0	1873	45	0	13	3	1	2	30	76.72	69.048	60	0
17	0	34	1	14775	216	42	28	2	1	1	25	863.595	777.2355	136.3595	0
0	0	34	0	2730	18	471	4	3	1	1	30	1993.92	1794.528	249.392	0
1	0	33	0	15120	173	138	26	2	1	1	25	1309.185	1178.2665	180.9185	0
0	0	33	0	6135	77	174	22	3	1	1	30	944.48	850.032	144.448	0
0	0	33	0	510	5	0	7	2	1	2	25	23.175	20.8575	60	0
0	0	34	0	345	5	1	4	2	1	2	25	20.25	18.225	60	0
0	0	33	0	0	0	0	0	2	1	2	25	0	0	60	1
0	0	33	0	7143	118	372	39	2	1	1	25	2000.745	1800.6705	250.0745	0
0	0	33	0	11100	145	0	43	3	1	1	30	449.8	404.82	94.98	0
0	0	33	0	6353	66	96	33	2	1	1	25	720.855	648.7695	122.0855	0
15	0	29	0	590	38	4	13	2	1	2	25	46.26	41.634	60	1
13	0	32	6	10070	84	0	38	4	1	1	45	253.85	228.465	75.385	0
5	1	32	0	5453	89	14	20	2	1	1	25	312.39	281.151	81.239	1
0	0	30	0	2475	13	0	10	3	1	1	30	99.52	89.568	60	0
1	1	31	0	2625	32	0	12	2	1	2	25	119.565	107.6085	61.9565	1
1	0	32	0	1903	35	22	27	3	1	2	30	165.52	148.968	66.552	1
0	1	32	0	0	0	0	0	2	1	2	25	0	0	60	1
0	0	32	0	1303	16	0	2	3	1	1	30	52.76	47.484	60	0
0	0	29	0	6420	88	2	18	4	1	1	45	167.7	150.93	66.77	0
0	0	32	0	263	1	0	1	3	1	2	30	10.56	9.504	60	1
0	0	32	0	0	0	0	0	4	1	1	45	0	0	60	0
17	0	27	1	15710	229	0	76	2	1	1	25	717.255	645.5295	121.7255	0
0	0	30	1	6600	107	259	29	2	2	1	25	1467.315	1320.5835	196.7315	0
0	0	32	0	3353	73	0	24	2	1	1	25	154.17	138.753	65.417	0
0	0	31	0	1300	35	26	16	3	1	2	30	157.4	141.66	65.74	0
0	0	32	0	2415	44	163	19	2	1	1	25	844.155	759.7395	134.4155	0
0	0	23	0	950	27	181	7	2	2	1	25	858.465	772.6185	135.8465	0
0	0	22	0	1203	30	18	64	4	1	1	45	75.825	68.2425	60	0
3	0	23	0	335	16	0	3	2	1	2	25	15.795	14.2155	60	0
0	0	22	0	0	0	9	0	4	1	2	45	22.5	20.25	60	0
2	0	21	0	860	23	7	9	2	1	1	25	71.235	64.1115	60	0
0	0	21	0	2860	52	0	19	3	1	1	30	116.48	104.832	61.648	0
0	0	14	0	1330	17	16	10	2	1	1	25	132.615	119.3535	63.2615	0
8	0	13	0	6028	132	73	38	1	2	1	15	740.3	666.27	124.03	0
4	0	11	0	8568	162	61	36	4	1	1	45	370.75	333.675	87.075	0
0	0	12	1	2488	36	19	15	3	1	1	30	176.96	159.264	67.696	0
0	0	5	0	4025	31	203	6	3	1	1	30	974.24	876.816	147.424	0
0	1	5	0	1123	10	0	3	2	1	2	25	50.985	45.8865	60	1
4	0	40	0	4145	67	8	19	2	1	1	25	225.54	202.986	72.554	0
0	0	41	0	93	1	10	6	2	1	2	25	49.23	44.307	60	0
6	0	39	0	2228	56	362	26	2	1	1	25	1731.78	1558.602	223.178	0
6	0	40	0	3973	62	4	37	2	1	1	25	199.575	179.6175	69.9575	0
0	0	40	0	2168	54	5	35	1	1	1	15	149.71	134.739	64.971	0
7	0	40	1	3550	78	35	30	3	1	1	30	285.12	256.608	78.512	0
0	0	40	0	2135	35	288	20	3	1	1	30	1238.8	1114.92	173.88	0
9	0	39	2	8890	117	147	45	3	1	1	30	948.28	853.452	144.828	0
3	0	40	0	13548	165	3	46	3	1	1	30	560.52	504.468	106.052	0
3	0	40	1	4290	79	5	27	3	1	1	30	194.76	175.284	69.476	0
2	0	40	0	5693	91	10	14	2	1	1	25	305.28	274.752	80.528	0
5	0	40	0	2013	50	11	19	3	1	2	30	126.52	113.868	62.652	0
21	0	40	3	14915	221	57	34	3	1	1	30	833.44	750.096	133.344	0
0	0	40	1	2870	23	486	10	3	1	1	30	2059.72	1853.748	255.972	0
5	0	39	0	15260	178	153	32	2	1	1	25	1383.21	1244.889	188.321	0
0	0	39	1	6275	82	189	28	3	1	1	30	1010.28	909.252	151.028	0
0	0	39	0	650	10	3	13	2	1	2	25	43.2	38.88	60	0
0	0	40	0	485	10	16	10	2	1	2	25	94.275	84.8475	60	0
0	0	39	0	0	0	3	0	2	1	2	25	13.5	12.15	60	1
0	0	39	0	7283	123	387	45	2	1	1	25	2074.77	1867.293	257.477	0
3	0	39	1	11240	150	14	49	3	1	1	30	511.6	460.44	101.16	0
4	0	39	1	6493	71	111	39	2	1	1	25	794.88	715.392	129.488	0
19	0	35	0	730	43	19	19	2	1	2	25	120.285	108.2565	62.0285	1
17	0	38	8	10210	89	4	44	4	2	1	45	267.475	240.7275	76.7475	0
9	0	38	1	5593	94	29	26	2	1	1	25	386.415	347.7735	88.6415	1
0	0	36	0	2615	18	3	16	3	1	1	30	117.32	105.588	61.732	0
5	1	37	0	2765	37	12	18	2	1	2	25	180.09	162.081	68.009	1
5	0	38	0	2043	40	37	33	3	1	2	30	231.32	208.188	73.132	1
0	0	38	0	0	0	3	0	3	1	2	30	12	10.8	60	1
0	0	38	0	1443	21	3	8	3	1	1	30	70.56	63.504	60	0
0	0	35	1	6560	93	17	24	4	1	1	45	208.825	187.9425	70.8825	0
0	1	38	0	403	3	12	6	4	1	2	45	40.15	36.135	60	1
0	0	38	1	0	0	7	0	5	1	1	55	10.5	9.45	60	0
21	0	33	3	15850	234	3	82	2	1	1	25	737.28	663.552	123.728	0
2	0	36	3	6740	112	274	35	2	2	1	25	1541.34	1387.206	204.134	0
0	0	38	0	3493	78	5	30	2	1	1	25	183.195	164.8755	68.3195	0
0	0	37	0	1440	40	41	22	3	1	2	30	223.2	200.88	72.32	0
2	0	38	0	2555	49	178	25	2	1	1	25	918.18	826.362	141.818	0
0	0	29	1	1090	32	196	13	2	2	1	25	932.49	839.241	143.249	0
0	0	28	0	1343	35	33	70	4	1	1	45	116.95	105.255	61.695	0
7	0	29	0	475	21	13	9	2	1	2	25	80.82	72.738	60	0
0	0	28	0	600	6	24	5	4	1	2	45	75.15	67.635	60	0
6	0	27	0	1000	28	22	15	2	1	1	25	145.26	130.734	64.526	0
0	0	27	0	3000	57	11	25	3	1	1	30	166.28	149.652	66.628	0
0	0	20	0	1470	22	31	16	2	1	1	25	206.64	185.976	70.664	0
12	0	19	1	6168	137	88	44	1	2	1	15	830.775	747.6975	133.0775	0
8	0	17	0	8708	167	76	42	4	1	1	45	411.875	370.6875	91.1875	0
4	0	18	3	2628	41	34	21	3	1	1	30	242.76	218.484	74.276	0
0	0	11	1	4165	36	218	12	3	1	1	30	1040.04	936.036	154.004	0
0	1	11	1	1263	15	3	9	3	1	1	30	63.12	56.808	60	1
2	0	32	0	3985	63	0	11	2	1	1	25	182.16	163.944	68.216	0
0	0	33	0	0	0	0	0	2	1	2	25	0	0	60	0
4	0	31	0	2068	52	342	18	2	1	1	25	1634.4	1470.96	213.44	0
4	0	32	0	3813	58	0	29	1	1	1	15	212.905	191.6145	71.2905	0
0	0	32	0	2008	50	0	27	1	1	1	15	113.19	101.871	61.319	0
5	0	32	0	3390	74	15	22	2	1	1	25	223.38	201.042	72.338	0
0	0	32	0	1975	31	268	12	3	1	1	30	1152.24	1037.016	165.224	0
7	0	31	0	8730	113	127	37	3	1	1	30	861.72	775.548	136.172	0
1	0	32	0	13388	161	0	38	3	1	1	30	541.96	487.764	104.196	0
1	0	32	0	4130	75	0	19	3	1	1	30	168.2	151.38	66.82	0
0	0	32	0	5533	87	0	6	2	1	1	25	252.9	227.61	75.29	0
3	0	32	0	1853	46	0	11	3	1	2	30	75.96	68.364	60	0
19	0	32	1	14755	217	37	26	3	1	1	30	746.88	672.192	124.688	0
0	0	32	0	2710	19	466	2	3	1	1	30	1973.16	1775.844	247.316	0
3	0	31	0	15100	174	133	24	2	1	1	25	1285.83	1157.247	178.583	0
0	0	31	0	6115	78	169	20	3	1	1	30	923.72	831.348	142.372	0
0	0	31	0	490	6	0	5	2	1	2	25	22.32	20.088	60	0
0	0	32	0	325	6	0	2	2	1	2	25	14.895	13.4055	60	0
0	0	31	0	0	0	0	0	2	1	2	25	0	0	60	1
0	0	31	0	7123	119	367	37	2	1	1	25	1977.39	1779.651	247.739	0
1	0	31	0	11080	146	0	41	3	1	1	30	449.04	404.136	94.904	0
2	0	31	0	6333	67	91	31	2	1	1	25	697.5	627.75	119.75	0
17	0	27	0	570	39	0	11	2	1	2	25	27.405	24.6645	60	1
15	0	30	6	10050	85	0	36	4	1	1	45	253.375	228.0375	75.3375	0
7	0	30	0	5433	90	9	18	2	1	1	25	289.035	260.1315	78.9035	1
0	0	28	0	2455	14	0	8	3	1	1	30	98.76	88.884	60	0
3	1	29	0	2605	33	0	10	2	1	2	25	118.71	106.839	61.871	1
3	0	30	0	1883	36	17	25	3	1	2	30	144.76	130.284	64.476	1
0	0	30	0	0	0	0	0	2	1	2	25	0	0	60	1
0	0	30	0	1283	17	0	5	3	1	1	30	52	46.8	60	0
0	0	27	0	6400	89	0	16	4	1	1	45	162.225	146.0025	66.2225	0
0	1	30	0	0	0	0	0	4	1	2	45	0	0	60	1
0	0	30	0	0	0	0	0	4	1	1	45	0	0	60	0
19	0	25	1	15690	230	0	74	2	1	1	25	716.4	644.76	121.64	0
0	0	28	1	6580	108	254	27	2	2	1	25	1443.96	1299.564	194.396	0
0	0	30	0	3333	74	0	22	2	1	1	25	153.315	137.9835	65.3315	0
0	0	29	0	1280	36	21	14	3	1	2	30	136.64	122.976	63.664	0
0	0	30	0	2395	45	158	17	2	1	1	25	820.8	738.72	132.08	0
0	0	21	0	930	28	176	5	2	2	1	25	835.11	751.599	133.511	0
0	0	20	0	1183	31	13	62	4	1	1	45	62.85	56.565	60	0
5	0	21	0	315	17	0	1	2	1	2	25	14.94	13.446	60	0
0	0	20	0	0	0	4	0	4	1	2	45	10	9	60	0
4	0	19	0	840	24	2	7	2	1	1	25	47.88	43.092	60	0
0	0	19	0	2840	53	0	17	3	1	1	30	115.72	104.148	61.572	0
0	0	12	0	1310	18	11	8	2	1	1	25	109.26	98.334	60.926	0
10	0	11	0	6008	133	68	36	1	2	1	15	711.755	640.5795	121.1755	0
6	0	9	0	8548	163	56	34	4	1	1	45	357.775	321.9975	85.7775	0
2	0	10	1	2468	37	14	13	3	1	1	30	156.2	140.58	65.62	0
0	0	3	0	4005	32	198	4	3	1	1	30	953.48	858.132	145.348	0
0	0	3	0	1103	11	0	1	2	1	1	25	50.13	45.117	60	1
8	0	42	0	4325	75	13	21	3	1	1	30	228	205.2	72.8	0
0	0	43	0	273	9	15	8	2	1	2	25	80.19	72.171	60	0
10	0	41	0	2408	64	367	28	3	1	1	30	1566.88	1410.192	206.688	0
10	0	42	0	4153	70	9	39	1	1	1	15	281.765	253.5885	78.1765	0
3	0	42	0	2348	62	10	37	1	1	1	15	187.55	168.795	68.755	0
11	0	42	1	3730	86	40	32	3	1	1	30	312.64	281.376	81.264	0
4	0	42	0	2315	43	293	22	3	1	1	30	1266.32	1139.688	176.632	0
13	0	41	2	9070	125	152	47	3	1	1	30	975.8	878.22	147.58	0
7	0	42	0	13728	173	8	48	3	1	1	30	588.04	529.236	108.804	0
7	0	42	1	4470	87	10	29	3	1	1	30	222.28	200.052	72.228	0
6	0	42	0	5873	99	15	16	3	1	1	30	298.88	268.992	79.888	0
9	1	42	0	2193	58	16	21	3	1	2	30	154.04	138.636	65.404	0
25	0	42	3	15095	229	62	36	3	1	1	30	860.96	774.864	136.096	0
4	0	42	1	3050	31	491	12	3	1	1	30	2087.24	1878.516	258.724	0
9	0	41	0	15440	186	158	34	2	1	1	25	1414.17	1272.753	191.417	0
3	0	41	1	6455	90	194	30	3	1	1	30	1037.8	934.02	153.78	0
0	0	41	0	830	18	8	15	2	1	2	25	74.16	66.744	60	0
2	0	42	0	665	18	21	12	3	1	2	30	111.32	100.188	61.132	0
0	0	41	0	0	0	8	0	2	1	2	25	36	32.4	60	1
3	0	41	0	7463	131	392	47	2	1	1	25	2105.73	1895.157	260.573	0
7	0	41	1	11420	158	19	51	4	1	1	45	336.95	303.255	83.695	0
8	0	41	1	6673	79	116	41	2	1	1	25	825.84	743.256	132.584	0
23	1	37	0	910	51	24	21	2	1	2	25	151.245	136.1205	65.1245	1
21	1	40	8	10390	97	9	46	5	2	1	55	170.805	153.7245	67.0805	0
13	0	40	1	5773	102	34	28	2	1	1	25	417.375	375.6375	91.7375	0
1	0	38	0	2795	26	8	18	3	1	1	30	144.84	130.356	64.484	0
9	1	39	0	2945	45	17	20	3	1	2	30	187.6	168.84	68.76	1
9	0	40	0	2223	48	42	35	3	1	2	30	258.84	232.956	75.884	1
0	0	40	0	88	6	8	6	3	1	2	30	35.76	32.184	60	1
1	0	40	0	1623	29	8	10	3	1	1	30	98.08	88.272	60	0
3	0	37	1	6740	101	22	26	5	1	1	55	135.615	122.0535	63.5615	0
0	1	40	0	583	11	17	8	4	1	2	45	57.35	51.615	60	1
0	0	40	1	293	8	12	6	5	1	1	55	22.515	20.2635	60	0
25	0	35	3	16030	242	8	84	2	1	1	25	768.24	691.416	126.824	0
6	0	38	3	6920	120	279	37	2	2	1	25	1572.3	1415.07	207.23	0
2	0	40	0	3673	86	10	32	2	1	1	25	214.155	192.7395	71.4155	0
3	0	39	0	1620	48	46	24	3	1	2	30	250.72	225.648	75.072	0
6	0	40	0	2735	57	183	27	2	1	1	25	949.14	854.226	144.914	0
4	0	31	1	1270	40	201	15	2	2	1	25	963.45	867.105	146.345	0
4	0	30	0	1523	43	38	72	4	1	1	45	134.15	120.735	63.415	0
11	0	31	0	655	29	18	11	2	1	2	25	111.78	100.602	61.178	0
0	0	30	0	780	14	29	7	4	1	2	45	92.35	83.115	60	0
10	0	29	0	1180	36	27	17	2	1	1	25	176.22	158.598	67.622	0
2	0	29	0	3180	65	16	27	3	1	1	30	193.8	174.42	69.38	0
2	0	22	0	1650	30	36	18	2	1	1	25	237.6	213.84	73.76	0
16	0	21	1	6348	145	93	46	2	2	1	25	710.685	639.6165	121.0685	0
12	0	19	0	8888	175	81	44	4	1	1	45	429.075	386.1675	92.9075	0
8	0	20	3	2808	49	39	23	3	1	1	30	270.28	243.252	77.028	0
2	0	13	1	4345	44	223	14	3	1	1	30	1067.56	960.804	156.756	0
3	0	13	1	1443	23	8	11	3	1	1	30	90.64	81.576	60	1
0	0	30	0	3805	55	0	9	2	1	1	25	173.7	156.33	67.37	0
0	0	31	0	0	0	0	0	2	1	2	25	0	0	60	0
0	0	29	0	1888	44	337	16	2	1	1	25	1603.44	1443.096	210.344	0
0	0	30	0	3633	50	0	27	1	1	1	15	202.565	182.3085	70.2565	0
0	0	30	0	1828	42	0	25	1	1	1	15	102.85	92.565	60.285	0
1	0	30	0	3210	66	10	20	2	1	1	25	192.42	173.178	69.242	0
0	0	30	0	1795	23	263	10	3	1	1	30	1124.72	1012.248	162.472	0
3	0	29	0	8550	105	122	35	3	1	1	30	834.2	750.78	133.42	0
0	0	30	0	13208	153	0	36	3	1	1	30	534.44	480.996	103.444	0
0	0	30	0	3950	67	0	17	3	1	1	30	160.68	144.612	66.068	0
0	0	30	0	5353	79	0	4	2	1	1	25	244.44	219.996	74.444	0
0	0	30	0	1673	38	0	9	3	1	2	30	68.44	61.596	60	0
15	0	30	1	14575	209	32	24	2	1	1	25	809.28	728.352	130.928	0
0	0	30	0	2530	11	461	7	3	1	1	30	1945.64	1751.076	244.564	0
0	0	29	0	14920	166	128	22	2	1	1	25	1254.87	1129.383	175.487	0
0	0	29	0	5935	70	164	18	3	1	1	30	896.2	806.58	139.62	0
0	0	29	0	0	0	0	0	2	1	2	25	0	0	60	0
0	0	30	0	0	0	0	0	2	1	2	25	0	0	60	0
0	0	29	0	0	0	0	0	2	1	2	25	0	0	60	1
0	0	29	0	6943	111	362	35	2	1	1	25	1946.43	1751.787	244.643	0
0	0	29	0	10900	138	0	39	3	1	1	30	441.52	397.368	94.152	0
0	0	29	0	6153	59	86	29	2	1	1	25	666.54	599.886	116.654	0
13	1	25	0	390	31	0	9	2	1	2	25	18.945	17.0505	60	1
11	0	28	6	9870	77	0	34	4	2	1	45	248.675	223.8075	74.8675	0
3	0	28	0	5253	82	4	16	2	1	1	25	258.075	232.2675	75.8075	1
0	0	26	0	2275	6	0	6	3	1	1	30	91.24	82.116	60	0
0	1	27	0	2425	25	0	8	2	1	2	25	110.25	99.225	61.025	1
0	1	28	0	1703	28	12	23	3	1	2	30	117.24	105.516	61.724	1
0	0	28	0	0	0	0	0	2	1	2	25	0	0	60	1
0	0	28	0	0	0	0	0	3	1	1	30	0	0	60	0
0	0	25	0	6220	81	0	14	4	1	1	45	157.525	141.7725	65.7525	0
0	0	28	0	0	0	0	0	3	1	2	30	0	0	60	1
0	1	28	0	0	0	0	0	4	1	1	45	0	0	60	1
15	0	23	1	15510	222	0	72	2	1	1	25	707.94	637.146	120.794	0
0	0	26	1	6400	100	249	25	2	2	1	25	1413	1271.7	191.3	0
0	0	28	0	3153	66	0	20	2	1	1	25	144.855	130.3695	64.4855	0
0	0	27	0	1100	28	16	12	3	1	2	30	109.12	98.208	60.912	0
0	0	28	0	2215	37	153	15	2	1	1	25	789.84	710.856	128.984	0
0	0	19	0	750	20	171	3	2	2	1	25	804.15	723.735	130.415	0
0	0	18	0	1003	23	8	60	4	1	1	45	45.65	41.085	60	0
0	0	19	0	0	0	0	0	2	1	2	25	0	0	60	0
0	0	18	0	0	0	0	0	4	1	2	45	0	0	60	0
0	0	17	0	660	16	0	5	2	1	1	25	30.42	27.378	60	0
0	0	17	0	2660	45	0	15	3	1	1	30	108.2	97.38	60.82	0
0	0	10	0	1130	10	6	6	2	1	1	25	78.3	70.47	60	0
6	0	9	0	5828	125	63	34	1	2	1	15	673.915	606.5235	117.3915	0
2	0	7	0	8368	155	51	32	4	1	1	45	340.575	306.5175	84.0575	0
0	0	8	1	2288	29	9	11	3	1	1	30	128.68	115.812	62.868	0
0	0	3	0	3825	24	193	2	2	1	1	25	1041.705	937.5345	154.1705	0
0	0	3	0	0	0	0	0	2	1	1	25	0	0	60	1
5	0	39	0	4245	73	9	20	2	1	1	25	234.81	211.329	73.481	0
0	0	40	0	193	7	11	7	2	1	2	25	58.5	52.65	60	0
7	0	38	0	2328	62	363	27	2	1	1	25	1741.05	1566.945	224.105	0
7	0	39	0	4073	68	5	38	1	1	1	15	255.255	229.7295	75.5255	0
0	0	39	0	2268	60	6	36	1	1	1	15	161.04	144.936	66.104	0
8	0	39	0	3650	84	36	31	2	1	1	25	330.03	297.027	83.003	0
1	0	39	0	2235	41	289	21	3	1	1	30	1247.04	1122.336	174.704	0
10	0	38	1	8990	123	148	46	3	1	1	30	956.52	860.868	145.652	0
4	0	39	0	13648	171	4	47	3	1	1	30	568.76	511.884	106.876	0
4	0	39	0	4390	85	6	28	3	1	1	30	203	182.7	70.3	0
3	0	39	0	5793	97	11	15	2	1	1	25	314.55	283.095	81.455	0
6	0	39	0	2113	56	12	20	3	1	2	30	134.76	121.284	63.476	0
22	0	39	2	15015	227	58	35	3	1	1	30	841.68	757.512	134.168	0
1	0	39	0	2970	29	487	11	3	1	1	30	2067.96	1861.164	256.796	0
6	0	38	0	15360	184	154	33	2	1	1	25	1392.48	1253.232	189.248	0
0	0	38	0	6375	88	190	29	3	1	1	30	1018.52	916.668	151.852	0
0	0	38	0	750	16	4	14	2	1	2	25	52.47	47.223	60	0
0	0	39	0	585	16	17	11	2	1	2	25	103.545	93.1905	60.3545	0
0	0	38	0	0	0	4	0	2	1	2	25	18	16.2	60	1
0	0	38	0	7383	129	388	46	2	1	1	25	2084.04	1875.636	258.404	0
4	0	38	0	11340	156	15	50	3	1	1	30	519.84	467.856	101.984	0
5	0	38	0	6593	77	112	40	2	1	1	25	804.15	723.735	130.415	0
20	1	34	0	830	49	20	20	2	1	2	25	129.555	116.5995	62.9555	1
18	0	37	7	10310	95	5	45	4	2	1	45	272.625	245.3625	77.2625	0
10	0	37	0	5693	100	30	27	2	1	1	25	395.685	356.1165	89.5685	1
0	0	35	0	2715	24	4	17	3	1	1	30	125.56	113.004	62.556	0
6	1	36	0	2865	43	13	19	2	1	2	25	189.36	170.424	68.936	1
6	1	37	0	2143	46	38	34	3	1	2	30	239.56	215.604	73.956	1
0	0	37	0	8	4	4	5	3	1	2	30	16.48	14.832	60	1
0	0	37	0	1543	27	4	9	3	1	1	30	78.8	70.92	60	0
0	0	34	0	6660	99	18	25	4	1	1	45	213.975	192.5775	71.3975	0
0	1	37	0	503	9	13	7	4	1	2	45	45.3	40.77	60	1
0	0	37	0	213	6	8	5	5	1	1	55	15.285	13.7565	60	0
22	0	32	2	15950	240	4	83	2	1	1	25	746.55	671.895	124.655	0
3	0	35	2	6840	118	275	36	2	2	1	25	1550.61	1395.549	205.061	0
0	0	37	0	3593	84	6	31	2	1	1	25	192.465	173.2185	69.2465	0
0	0	36	0	1540	46	42	23	3	1	2	30	231.44	208.296	73.144	0
3	0	37	0	2655	55	179	26	2	1	1	25	927.45	834.705	142.745	0
1	0	28	0	1190	38	197	14	2	2	1	25	941.76	847.584	144.176	0
1	0	27	0	1443	41	34	71	4	1	1	45	122.1	109.89	62.21	0
8	0	28	0	575	27	14	10	2	1	2	25	90.09	81.081	60	0
0	0	27	0	700	12	25	6	4	1	2	45	80.3	72.27	60	0
7	0	26	0	1100	34	23	16	2	1	1	25	154.53	139.077	65.453	0
0	0	26	0	3100	63	12	26	3	1	1	30	174.52	157.068	67.452	0
0	0	19	0	1570	28	32	17	2	1	1	25	215.91	194.319	71.591	0
13	0	18	0	6268	143	89	45	1	2	1	15	842.105	757.8945	134.2105	0
9	0	16	0	8808	173	77	43	4	1	1	45	417.025	375.3225	91.7025	0
5	0	17	2	2728	47	35	22	3	1	1	30	251	225.9	75.1	0
0	0	10	0	4265	42	219	13	3	1	1	30	1048.28	943.452	154.828	0
0	1	10	0	1363	21	4	10	2	1	1	25	80.28	72.252	60	1
1	0	33	0	3885	57	0	10	2	1	1	25	177.39	159.651	67.739	0
0	0	34	0	0	0	0	0	2	1	2	25	0	0	60	0
3	0	32	0	1968	46	341	17	2	1	1	25	1625.13	1462.617	212.513	0
3	0	33	0	3713	52	0	28	1	1	1	15	207.075	186.3675	70.7075	0
0	0	33	0	1908	44	0	26	1	1	1	15	107.36	96.624	60.736	0
4	0	33	0	3290	68	14	21	2	1	1	25	214.11	192.699	71.411	0
0	0	33	0	1875	25	267	11	3	1	1	30	1144	1029.6	164.4	0
6	0	32	1	8630	107	126	36	3	1	1	30	853.48	768.132	135.348	0
0	0	33	0	13288	155	0	37	3	1	1	30	537.72	483.948	103.772	0
0	0	33	0	4030	69	0	18	3	1	1	30	163.96	147.564	66.396	0
0	0	33	0	5433	81	0	5	2	1	1	25	248.13	223.317	74.813	0
2	0	33	0	1753	40	0	10	3	1	2	30	71.72	64.548	60	0
18	0	33	2	14655	211	36	25	3	1	1	30	738.64	664.776	123.864	0
0	0	33	0	2610	13	465	1	3	1	1	30	1964.92	1768.428	246.492	0
2	0	32	0	15000	168	132	23	2	1	1	25	1276.56	1148.904	177.656	0
0	0	32	0	6015	72	168	19	3	1	1	30	915.48	823.932	141.548	0
0	0	32	0	0	0	0	0	2	1	2	25	0	0	60	0
0	0	33	0	0	0	0	0	2	1	2	25	0	0	60	0
0	0	32	0	0	0	0	0	2	1	2	25	0	0	60	1
0	0	32	0	7023	113	366	36	2	1	1	25	1968.12	1771.308	246.812	0
0	0	32	0	10980	140	0	40	3	1	1	30	444.8	400.32	94.48	0
1	0	32	0	6233	61	90	30	2	1	1	25	688.23	619.407	118.823	0
16	0	28	0	470	33	0	10	2	1	2	25	22.635	20.3715	60	1
14	0	31	7	9950	79	0	35	4	1	1	45	250.725	225.6525	75.0725	0
6	1	31	0	5333	84	8	17	2	1	1	25	279.765	251.7885	77.9765	1
0	0	29	0	2355	8	0	7	3	1	1	30	94.52	85.068	60	0
2	1	30	0	2505	27	0	9	2	1	2	25	113.94	102.546	61.394	1
2	0	31	0	1783	30	16	24	3	1	2	30	136.52	122.868	63.652	1
0	0	31	0	0	0	0	0	3	1	2	30	0	0	60	1
0	0	31	0	0	0	0	0	3	1	1	30	0	0	60	0
0	0	28	0	6300	83	0	15	4	1	1	45	159.575	143.6175	65.9575	0
0	0	31	0	0	0	0	0	4	1	2	45	0	0	60	1
0	0	31	0	0	0	0	0	5	1	1	55	0	0	60	0
18	0	26	2	15590	224	0	73	2	1	1	25	711.63	640.467	121.163	0
0	0	29	2	6480	102	253	26	2	2	1	25	1434.69	1291.221	193.469	0
0	0	31	0	3233	68	0	21	2	1	1	25	148.545	133.6905	64.8545	0
0	0	30	0	1180	30	20	13	3	1	2	30	128.4	115.56	62.84	0
0	0	31	0	2295	39	157	16	2	1	1	25	811.53	730.377	131.153	0
0	0	22	0	830	22	175	4	2	2	1	25	825.84	743.256	132.584	0
0	0	21	0	1083	25	12	61	4	1	1	45	57.7	51.93	60	0
4	0	22	0	215	11	0	3	2	1	2	25	10.17	9.153	60	0
0	0	21	0	0	0	3	0	4	1	2	45	7.5	6.75	60	0
3	0	20	0	740	18	1	6	2	1	1	25	38.61	34.749	60	0
0	0	20	0	2740	47	0	16	3	1	1	30	111.48	100.332	61.148	0
0	0	13	0	1210	12	10	7	2	1	1	25	99.99	89.991	60	0
9	0	12	0	5908	127	67	35	1	2	1	15	700.425	630.3825	120.0425	0
5	0	10	0	8448	157	55	33	4	1	1	45	352.625	317.3625	85.2625	0
1	0	11	2	2368	31	13	12	3	1	1	30	147.96	133.164	64.796	0
0	0	4	0	3905	26	197	3	3	1	1	30	945.24	850.716	144.524	0
0	0	4	0	1003	5	0	4	2	1	1	25	45.36	40.824	60	1
7	0	36	1	4665	75	19	30	2	1	1	25	298.8	268.92	79.88	0
0	0	37	0	613	9	21	17	2	1	2	25	122.49	110.241	62.249	0
9	0	35	1	2748	64	373	37	2	1	1	25	1805.04	1624.536	230.504	0
9	0	36	1	4493	70	15	48	1	1	1	15	333.465	300.1185	83.3465	0
2	0	36	1	2688	62	16	46	1	1	1	15	239.25	215.325	73.925	0
10	0	36	2	4070	86	46	41	3	1	1	30	350.24	315.216	85.024	0
3	0	36	1	2655	43	299	31	3	1	1	30	1303.92	1173.528	180.392	0
12	0	35	3	9410	125	158	56	3	1	1	30	1013.4	912.06	151.34	0
6	0	36	1	14068	173	14	57	3	1	1	30	625.64	563.076	112.564	0
6	0	36	2	4810	87	16	38	3	1	1	30	259.88	233.892	75.988	0
5	0	36	1	6213	99	21	25	2	1	1	25	378.54	340.686	87.854	0
8	0	36	0	2533	58	22	30	3	1	2	30	191.64	172.476	69.164	0
24	0	36	4	15435	229	68	45	3	2	1	30	898.56	808.704	139.856	0
3	0	36	2	3390	31	497	21	3	1	1	30	2124.84	1912.356	262.484	0
8	0	35	1	15780	186	164	43	2	1	1	25	1456.47	1310.823	195.647	0
2	0	35	2	6795	90	200	39	3	1	1	30	1075.4	967.86	157.54	0
0	0	35	0	1170	18	14	24	2	1	2	25	116.46	104.814	61.646	0
1	0	36	0	1005	18	27	21	2	1	2	25	167.535	150.7815	66.7535	0
0	1	35	0	295	4	14	13	2	1	2	25	76.455	68.8095	60	1
2	0	35	1	7803	131	398	56	2	1	1	25	2148.03	1933.227	264.803	0
6	0	35	2	11760	158	25	60	3	1	1	30	576.72	519.048	107.672	0
7	0	35	2	7013	79	122	50	2	1	1	25	868.14	781.326	136.814	0
22	0	31	0	1250	51	30	30	2	1	2	25	193.545	174.1905	69.3545	1
20	0	34	9	10730	97	15	55	4	1	1	45	308.175	277.3575	80.8175	0
12	0	34	2	6113	102	40	37	2	1	1	25	459.675	413.7075	95.9675	0
0	0	32	1	3135	26	14	27	3	1	1	30	182.44	164.196	68.244	0
8	0	33	0	3285	45	23	29	2	1	2	25	253.35	228.015	75.335	1
8	1	34	0	2563	48	48	44	3	1	2	30	296.44	266.796	79.644	1
0	0	34	0	428	6	14	15	3	1	2	30	73.36	66.024	60	1
0	0	34	1	1963	29	14	19	3	1	1	30	135.68	122.112	63.568	0
2	0	31	2	7080	101	28	35	4	1	1	45	249.525	224.5725	74.9525	0
0	0	34	0	923	11	23	17	4	1	2	45	80.85	72.765	60	1
0	0	34	2	633	8	18	15	5	1	1	55	36.615	32.9535	60	0
24	0	29	4	16370	242	14	93	2	1	1	25	810.54	729.486	131.054	0
5	0	32	4	7260	120	285	46	2	2	1	25	1614.6	1453.14	211.46	0
1	0	34	1	4013	86	16	41	2	1	1	25	256.455	230.8095	75.6455	0
2	1	33	0	1960	48	52	33	3	1	2	30	288.32	259.488	78.832	1
5	0	34	1	3075	57	189	36	2	1	1	25	991.44	892.296	149.144	0
3	0	25	2	1610	40	207	24	2	2	1	25	1005.75	905.175	150.575	0
3	0	24	1	1863	43	44	81	4	1	1	45	157.65	141.885	65.765	0
10	0	25	0	995	29	24	20	2	1	2	25	154.08	138.672	65.408	0
0	0	24	0	1120	14	35	16	4	1	2	45	115.85	104.265	61.585	0
9	0	23	1	1520	36	33	26	2	1	1	25	218.52	196.668	71.852	0
1	0	23	1	3520	65	22	36	3	1	1	30	231.4	208.26	73.14	0
1	0	16	1	1990	30	42	27	2	1	1	25	279.9	251.91	77.99	0
15	0	15	2	6688	145	99	55	1	2	1	15	920.315	828.2835	142.0315	0
11	0	13	1	9228	175	87	53	4	1	1	45	452.575	407.3175	95.2575	0
7	0	14	4	3148	49	45	32	3	1	1	30	307.88	277.092	80.788	0
1	0	7	2	4685	44	229	23	3	1	1	30	1105.16	994.644	160.516	0
2	1	7	2	1783	23	14	20	3	1	1	30	128.24	115.416	62.824	1
0	0	36	0	3465	55	0	10	2	1	1	25	158.4	142.56	65.84	0
0	0	37	0	0	0	0	0	2	1	2	25	0	0	60	0
1	0	35	0	1548	44	331	7	2	1	1	25	1561.14	1405.026	206.114	0
1	0	36	0	3293	50	0	18	1	1	1	15	183.865	165.4785	68.3865	0
0	0	36	0	1488	42	0	16	1	1	1	15	84.15	75.735	60	0
2	0	36	0	2870	66	4	11	2	1	1	25	150.12	135.108	65.012	0
0	0	36	0	1455	23	257	1	3	1	1	30	1087.12	978.408	158.712	0
4	0	35	0	8210	105	116	26	3	1	1	30	796.6	716.94	129.66	0
0	0	36	0	12868	153	0	27	3	1	1	30	520.84	468.756	102.084	0
0	0	36	0	3610	67	0	8	3	1	1	30	147.08	132.372	64.708	0
0	0	36	0	5013	79	0	13	2	1	1	25	229.14	206.226	72.914	0
0	0	36	0	1333	38	0	4	3	1	2	30	54.84	49.356	60	0
16	0	36	0	14235	209	26	15	3	1	1	30	681.76	613.584	118.176	0
0	0	36	0	2190	11	455	5	3	1	1	30	1908.04	1717.236	240.804	0
0	0	35	0	14580	166	122	13	2	1	1	25	1212.57	1091.313	171.257	0
0	0	35	0	5595	70	158	9	3	1	1	30	858.6	772.74	135.86	0
0	0	35	0	0	0	0	0	2	1	2	25	0	0	60	0
0	0	36	0	0	0	0	0	2	1	2	25	0	0	60	0
0	0	35	0	0	0	0	0	2	1	2	25	0	0	60	1
0	0	35	0	6603	111	356	26	2	1	1	25	1904.13	1713.717	240.413	0
0	0	35	0	10560	138	0	30	3	1	1	30	427.92	385.128	92.792	0
0	0	35	0	5813	59	80	20	2	1	1	25	624.24	561.816	112.424	0
7	0	31	0	50	2	0	1	2	1	2	25	2.34	2.106	60	1
12	0	34	5	9530	77	0	25	4	1	1	45	240.175	216.1575	74.0175	0
4	0	34	0	4913	82	0	7	2	1	1	25	224.775	202.2975	72.4775	1
0	0	32	0	1935	6	0	2	3	1	1	30	77.64	69.876	60	0
0	0	33	0	2085	25	0	9	2	1	2	25	94.95	85.455	60	1
0	1	34	0	1363	28	6	14	3	1	2	30	79.64	71.676	60	1
0	0	34	0	0	0	0	0	2	1	2	25	0	0	60	1
0	0	34	0	0	0	0	0	3	1	1	30	0	0	60	0
0	0	31	0	5880	81	0	5	4	1	1	45	149.025	134.1225	64.9025	0
0	1	34	0	0	0	0	0	4	1	2	45	0	0	60	1
0	0	34	0	0	0	0	0	4	1	1	45	0	0	60	0
16	0	29	0	15170	222	0	63	2	1	1	25	692.64	623.376	119.264	0
0	0	32	0	6060	100	243	16	2	2	1	25	1370.7	1233.63	187.07	0
0	0	34	0	2813	66	0	11	2	1	1	25	129.555	116.5995	62.9555	0
0	0	33	0	760	28	10	3	3	1	2	30	71.52	64.368	60	0
0	0	34	0	1875	37	147	6	2	1	1	25	747.54	672.786	124.754	0
0	0	25	0	1903	20	165	8	2	2	1	25	829.035	746.1315	132.9035	0
0	0	24	0	663	23	2	51	4	1	1	45	22.15	19.935	60	0
0	0	25	0	0	0	0	0	2	1	2	25	0	0	60	0
0	0	24	0	0	0	0	0	4	1	2	45	0	0	60	0
0	0	23	0	0	0	0	0	2	1	1	25	0	0	60	0
0	0	23	0	2320	45	0	6	3	1	1	30	94.6	85.14	60	0
0	0	16	0	0	0	0	0	2	1	1	25	0	0	60	0
7	0	15	0	5488	125	57	25	1	2	1	15	622.215	559.9935	112.2215	0
3	0	13	0	8028	155	45	23	4	1	1	45	317.075	285.3675	81.7075	0
0	0	14	0	1948	29	3	2	3	1	1	30	91.08	81.972	60	0
0	0	7	0	3485	24	187	21	3	1	1	30	888.36	799.524	138.836	0
0	0	7	0	0	0	0	0	2	1	1	25	0	0	60	1
3	0	37	0	4180	71	30	19	3	1	1	30	290.04	261.036	79.004	0
0	0	38	0	128	5	32	6	3	1	2	30	133.32	119.988	63.332	0
5	0	36	0	2263	60	384	26	3	1	1	30	1628.92	1466.028	212.892	0
5	0	37	0	4008	66	26	37	1	1	1	15	367.07	330.363	86.707	0
0	0	37	0	2203	58	27	35	2	1	1	25	223.245	200.9205	72.3245	0
6	0	37	1	3585	82	57	30	3	1	1	30	374.68	337.212	87.468	0
0	0	37	0	2170	39	310	20	3	1	1	30	1328.36	1195.524	182.836	0
8	0	36	2	8925	121	169	45	3	1	1	30	1037.84	934.056	153.784	0
2	0	37	0	13583	169	25	46	3	1	1	30	650.08	585.072	115.008	0
2	0	37	1	4325	83	27	27	3	1	1	30	284.32	255.888	78.432	0
1	0	37	0	5728	95	32	14	3	1	1	30	360.92	324.828	86.092	0
4	0	37	0	2048	54	33	19	3	1	2	30	216.08	194.472	71.608	0
20	0	37	3	14950	225	79	34	3	1	1	30	923	830.7	142.3	0
0	0	37	1	2905	27	508	10	3	1	1	30	2149.28	1934.352	264.928	0
4	0	36	0	15295	182	175	32	2	1	1	25	1483.965	1335.5685	198.3965	0
0	0	36	1	6310	86	211	28	3	1	1	30	1099.84	989.856	159.984	0
0	0	36	0	685	14	25	13	2	1	2	25	143.955	129.5595	64.3955	0
0	0	37	0	520	14	38	10	3	1	2	30	173.36	156.024	67.336	0
0	0	36	0	0	0	25	0	2	1	2	25	112.5	101.25	61.25	1
0	0	36	0	7318	127	409	45	3	1	1	30	1933.8	1740.42	243.38	0
2	0	36	1	11275	154	36	49	4	1	1	45	375.725	338.1525	87.5725	0
3	0	36	1	6528	75	133	39	2	1	1	25	895.635	806.0715	139.5635	0
18	0	32	0	765	47	41	19	3	1	2	30	196.48	176.832	69.648	1
16	0	35	8	10245	93	26	44	5	2	1	55	194.07	174.663	69.407	0
8	1	35	1	5628	98	51	26	2	1	1	25	487.17	438.453	98.717	1
0	0	33	0	2650	22	25	16	3	1	1	30	206.88	186.192	70.688	0
4	1	34	0	2800	41	34	18	3	1	2	30	249.64	224.676	74.964	1
4	0	35	0	2078	44	59	33	3	1	2	30	320.88	288.792	82.088	1
0	0	35	0	0	0	25	0	3	1	2	30	100	90	60	1
0	0	35	0	1478	25	25	8	4	1	1	45	100.075	90.0675	60.0075	0
0	0	32	1	6595	97	39	24	5	1	1	55	158.88	142.992	65.888	0
0	0	35	0	438	7	34	6	4	1	2	45	96.125	86.5125	60	1
0	0	35	1	148	4	29	4	5	1	1	55	45.78	41.202	60	0
20	0	30	3	15885	238	25	82	2	1	1	25	838.035	754.2315	133.8035	0
1	0	33	3	6775	116	296	35	2	2	1	25	1642.095	1477.8855	214.2095	0
0	0	35	0	3528	82	27	30	3	1	1	30	252.4	227.16	75.24	0
0	0	34	0	1475	44	63	22	3	1	2	30	312.76	281.484	81.276	0
1	0	35	0	2590	53	200	25	2	1	1	25	1018.935	917.0415	151.8935	0
0	0	26	1	1125	36	218	13	2	2	1	25	1033.245	929.9205	153.3245	0
0	0	25	0	1378	39	55	70	4	1	1	45	172.925	155.6325	67.2925	0
6	0	26	0	510	25	35	9	3	1	2	30	161.4	145.26	66.14	0
0	0	25	0	635	10	46	5	4	1	2	45	131.125	118.0125	63.1125	0
5	0	24	0	1035	32	44	15	2	1	1	25	246.015	221.4135	74.6015	0
0	0	24	0	3035	61	33	25	3	1	1	30	255.84	230.256	75.584	0
0	0	17	0	1505	26	53	16	2	1	1	25	307.395	276.6555	80.7395	0
11	0	16	1	6203	141	110	44	2	2	1	25	780.48	702.432	128.048	0
7	0	14	0	8743	171	98	42	5	1	1	55	280.71	252.639	78.071	0
3	0	15	3	2663	45	56	21	3	1	1	30	332.32	299.088	83.232	0
0	0	8	1	4200	40	240	12	3	1	1	30	1129.6	1016.64	162.96	0
0	1	8	1	1298	19	25	9	3	1	1	30	152.68	137.412	65.268	1
3	0	35	0	3950	59	0	11	2	1	1	25	180.405	162.3645	68.0405	0
0	0	36	0	0	0	0	0	2	1	2	25	0	0	60	0
5	0	34	0	2033	48	320	18	2	1	1	25	1533.645	1380.2805	203.3645	0
5	0	35	0	3778	54	0	29	1	1	1	15	210.76	189.684	71.076	0
0	0	35	0	1973	46	0	27	1	1	1	15	111.045	99.9405	61.1045	0
6	0	35	0	3355	70	0	22	2	1	1	25	154.125	138.7125	65.4125	0
0	0	35	0	1940	27	246	12	3	1	1	30	1062.68	956.412	156.268	0
8	0	34	0	8695	109	105	37	3	1	1	30	772.16	694.944	127.216	0
2	0	35	0	13353	157	0	38	3	1	1	30	540.4	486.36	104.04	0
2	0	35	0	4095	71	0	19	3	1	1	30	166.64	149.976	66.664	0
1	0	35	0	5498	83	0	6	2	1	1	25	251.145	226.0305	75.1145	0
4	0	35	0	1818	42	0	11	3	1	2	30	74.4	66.96	60	0
20	0	35	1	14720	213	15	26	2	1	1	25	739.485	665.5365	123.9485	0
0	0	35	0	2675	15	444	2	3	1	1	30	1883.6	1695.24	238.36	0
4	0	34	0	15065	170	111	24	2	1	1	25	1185.075	1066.5675	168.5075	0
0	0	34	0	6080	74	147	20	3	1	1	30	834.16	750.744	133.416	0
0	0	34	0	455	2	0	5	2	1	2	25	20.565	18.5085	60	0
0	0	35	0	290	2	0	2	2	1	2	25	13.14	11.826	60	0
0	0	34	0	0	0	0	0	2	1	2	25	0	0	60	1
0	0	34	0	7088	115	345	37	2	1	1	25	1876.635	1688.9715	237.6635	0
2	0	34	0	11045	142	0	41	3	1	1	30	447.48	402.732	94.748	0
3	0	34	0	6298	63	69	31	2	1	1	25	596.745	537.0705	109.6745	0
18	0	30	0	535	35	0	11	2	1	2	25	25.65	23.085	60	1
16	0	33	6	10015	81	0	36	4	1	1	45	252.4	227.16	75.24	0
8	0	33	0	5398	86	0	18	2	1	1	25	246.78	222.102	74.678	1
0	0	31	0	2420	10	0	8	3	1	1	30	97.2	87.48	60	0
4	1	32	0	2570	29	0	10	2	1	2	25	116.955	105.2595	61.6955	1
4	0	33	0	1848	32	0	25	3	1	2	30	75.2	67.68	60	1
0	0	33	0	0	0	0	0	2	1	2	25	0	0	60	1
0	0	33	0	1248	13	0	3	3	1	1	30	50.44	45.396	60	0
0	0	30	0	6365	85	0	16	4	1	1	45	161.25	145.125	66.125	0
0	0	33	0	0	0	0	0	3	1	2	30	0	0	60	1
0	0	33	0	0	0	0	0	4	1	1	45	0	0	60	0
20	0	28	1	15655	226	0	74	2	1	1	25	714.645	643.1805	121.4645	0
1	0	31	1	6545	104	232	27	2	2	1	25	1343.205	1208.8845	184.3205	0
0	0	33	0	3298	70	0	22	2	1	1	25	151.56	136.404	65.156	0
0	0	32	0	1245	32	0	14	3	1	2	30	51.08	45.972	60	0
1	0	33	0	2360	41	136	17	2	1	1	25	720.045	648.0405	122.0045	0
0	0	24	0	895	24	154	5	2	2	1	25	734.355	660.9195	123.4355	0
0	0	23	0	1148	27	0	62	4	1	1	45	29.375	26.4375	60	0
6	0	24	0	280	13	0	1	2	1	2	25	13.185	11.8665	60	0
0	0	23	0	0	0	0	0	4	1	2	45	0	0	60	0
5	0	22	0	805	20	0	7	1	1	1	15	45.375	40.8375	60	0
0	0	22	0	2805	49	0	17	3	1	1	30	114.16	102.744	61.416	0
0	0	15	0	1275	14	0	8	2	1	1	25	58.005	52.2045	60	0
11	0	14	0	5973	129	46	36	1	2	1	15	588.61	529.749	108.861	0
7	0	12	0	8513	159	34	34	4	1	1	45	301.8	271.62	80.18	0
3	0	13	1	2433	33	0	13	3	1	1	30	98.64	88.776	60	0
0	0	6	0	3970	28	176	4	2	1	1	25	971.91	874.719	147.191	0
0	1	6	0	1068	7	0	1	2	1	1	25	48.375	43.5375	60	1
5	0	36	0	4255	66	7	18	2	1	1	25	225.945	203.3505	72.5945	0
0	0	37	0	0	0	9	0	2	1	2	25	40.5	36.45	60	0
7	0	35	0	2338	55	361	25	2	1	1	25	1732.185	1558.9665	223.2185	0
7	0	36	0	4083	61	3	36	1	1	1	15	244.42	219.978	74.442	0
0	0	36	0	2278	53	4	34	1	1	1	15	150.205	135.1845	65.0205	0
8	0	36	0	3660	77	34	29	2	1	1	25	321.165	289.0485	82.1165	0
1	0	36	0	2245	34	287	19	3	1	1	30	1239.16	1115.244	173.916	0
10	0	35	1	9000	116	146	44	3	1	1	30	948.64	853.776	144.864	0
4	0	36	0	13658	164	2	45	3	1	1	30	560.88	504.792	106.088	0
4	0	36	0	4400	78	4	26	3	1	1	30	195.12	175.608	69.512	0
3	0	36	0	5803	90	9	13	2	1	1	25	305.685	275.1165	80.5685	0
6	1	36	0	2123	49	10	18	3	1	2	30	126.88	114.192	62.688	0
22	0	36	2	15025	220	56	33	3	1	1	30	833.8	750.42	133.38	0
1	0	36	0	2980	22	485	9	3	1	1	30	2060.08	1854.072	256.008	0
6	0	35	0	15370	177	152	31	2	1	1	25	1383.615	1245.2535	188.3615	0
0	0	35	0	6385	81	188	27	3	1	1	30	1010.64	909.576	151.064	0
0	0	35	0	760	9	2	12	2	1	2	25	43.605	39.2445	60	0
0	0	36	0	595	9	15	9	2	1	2	25	94.68	85.212	60	0
0	0	35	0	0	0	2	0	2	1	2	25	9	8.1	60	1
0	0	35	0	7393	122	386	44	2	1	1	25	2075.175	1867.6575	257.5175	0
4	0	35	0	11350	149	13	48	3	1	1	30	511.96	460.764	101.196	0
5	0	35	0	6603	70	110	38	2	1	1	25	795.285	715.7565	129.5285	0
20	0	31	0	840	42	18	18	2	1	2	25	120.69	108.621	62.069	1
18	0	34	7	10320	88	3	43	4	1	1	45	267.7	240.93	76.77	0
10	0	34	0	5703	93	28	25	2	1	1	25	386.82	348.138	88.682	1
0	0	32	0	2725	17	2	15	3	1	1	30	117.68	105.912	61.768	0
6	0	33	0	2875	36	11	17	2	1	2	25	180.495	162.4455	68.0495	1
6	1	34	0	2153	39	36	32	3	1	2	30	231.68	208.512	73.168	1
0	0	34	0	0	0	2	0	3	1	2	30	8	7.2	60	1
0	0	34	0	1553	20	2	7	3	1	1	30	70.92	63.828	60	0
0	0	31	0	6670	92	16	23	4	1	1	45	209.05	188.145	70.905	0
0	0	34	0	513	2	11	5	4	1	2	45	40.375	36.3375	60	1
0	0	34	0	0	0	6	0	5	1	1	55	9	8.1	60	0
22	0	29	2	15960	233	2	81	2	1	1	25	737.685	663.9165	123.7685	0
3	0	32	2	6850	111	273	34	2	2	1	25	1541.745	1387.5705	204.1745	0
0	0	34	0	3603	77	4	29	2	1	1	25	183.6	165.24	68.36	0
0	0	33	0	1550	39	40	21	3	1	2	30	223.56	201.204	72.356	0
3	0	34	0	2665	48	177	24	2	1	1	25	918.585	826.7265	141.8585	0
1	0	25	0	1200	31	195	12	2	2	1	25	932.895	839.6055	143.2895	0
1	0	24	0	1453	34	32	69	4	1	1	45	117.175	105.4575	61.7175	0
8	0	25	0	585	20	12	8	2	1	2	25	81.225	73.1025	60	0
0	0	24	0	710	5	23	4	4	1	2	45	75.375	67.8375	60	0
7	0	23	0	1110	27	21	14	2	1	1	25	145.665	131.0985	64.5665	0
0	0	23	0	3110	56	10	24	3	1	1	30	166.64	149.976	66.664	0
0	0	16	0	1580	21	30	15	2	1	1	25	207.045	186.3405	70.7045	0
13	0	15	0	6277	136	87	43	1	2	1	15	831.215	748.0935	133.1215	0
9	0	13	0	8817	166	75	41	4	1	1	45	412.075	370.8675	91.2075	0
5	0	14	2	2737	40	33	20	3	1	1	30	243.08	218.772	74.308	0
0	0	7	0	4275	35	217	11	3	1	1	30	1040.4	936.36	154.04	0
0	1	7	0	1372	14	2	8	2	1	1	25	71.37	64.233	60	1
1	0	36	0	3875	64	0	12	2	1	1	25	177.255	159.5295	67.7255	0
0	0	37	0	0	0	0	0	2	1	2	25	0	0	60	0
3	0	35	0	1958	53	343	19	2	1	1	25	1633.995	1470.5955	213.3995	0
3	0	36	0	3703	59	0	30	2	1	1	25	169.29	152.361	66.929	0
0	0	36	0	1898	51	0	28	1	1	1	15	107.195	96.4755	60.7195	0
4	0	36	0	3280	75	16	23	2	1	1	25	222.975	200.6775	72.2975	0
0	0	36	0	1865	32	269	13	3	1	1	30	1151.88	1036.692	165.188	0
6	0	35	1	8620	114	128	38	3	1	1	30	861.36	775.224	136.136	0
0	0	36	0	13278	162	0	39	3	1	1	30	537.6	483.84	103.76	0
0	0	36	0	4020	76	0	20	3	1	1	30	163.84	147.456	66.384	0
0	0	36	0	5423	88	0	7	2	1	1	25	247.995	223.1955	74.7995	0
2	0	36	0	1743	47	0	12	3	1	2	30	71.6	64.44	60	0
18	0	36	2	14645	218	38	27	3	1	1	30	746.52	671.868	124.652	0
0	0	36	0	2600	20	467	3	3	1	1	30	1972.8	1775.52	247.28	0
2	0	35	0	14990	175	134	25	2	1	1	25	1285.425	1156.8825	178.5425	0
0	0	35	0	6005	79	170	21	3	1	1	30	923.36	831.024	142.336	0
0	0	35	0	380	7	0	6	2	1	2	25	17.415	15.6735	60	0
0	0	36	0	215	7	0	3	2	1	2	25	9.99	8.991	60	0
0	0	35	0	0	0	0	0	2	1	2	25	0	0	60	1
0	0	35	0	7013	120	368	38	2	1	1	25	1976.985	1779.2865	247.6985	0
0	0	35	0	10970	147	0	42	3	1	1	30	444.68	400.212	94.468	0
1	0	35	0	6223	68	92	32	2	1	1	25	697.095	627.3855	119.7095	0
16	1	31	0	460	40	0	12	2	1	2	25	22.5	20.25	60	1
14	0	34	7	9940	86	0	37	4	1	1	45	250.65	225.585	75.065	0
6	0	34	0	5323	91	10	19	2	1	1	25	288.63	259.767	78.863	1
0	0	32	0	2345	15	0	9	3	1	1	30	94.4	84.96	60	0
2	1	33	0	2495	34	0	11	2	1	2	25	113.805	102.4245	61.3805	1
2	0	34	0	1773	37	18	26	3	1	2	30	144.4	129.96	64.44	1
0	0	34	0	0	0	0	0	3	1	2	30	0	0	60	1
0	0	34	0	1173	18	0	1	3	1	1	30	47.64	42.876	60	0
0	0	31	0	6290	90	0	17	4	1	1	45	159.5	143.55	65.95	0
0	0	34	0	0	0	0	0	4	1	2	45	0	0	60	1
0	0	34	0	0	0	0	0	5	1	1	55	0	0	60	0
18	0	29	2	15580	231	0	75	2	1	1	25	711.495	640.3455	121.1495	0
0	0	32	2	6470	109	255	28	2	2	1	25	1443.555	1299.1995	194.3555	0
0	0	34	0	3223	75	0	23	2	1	1	25	148.41	133.569	64.841	0
0	0	33	0	1170	37	22	15	3	1	2	30	136.28	122.652	63.628	0
0	0	34	0	2285	46	159	18	2	1	1	25	820.395	738.3555	132.0395	0
0	0	25	0	820	29	177	6	2	2	1	25	834.705	751.2345	133.4705	0
0	0	24	0	1073	32	14	63	4	1	1	45	62.625	56.3625	60	0
4	0	25	0	205	18	0	2	2	1	2	25	10.035	9.0315	60	0
0	0	24	0	0	0	5	0	4	1	2	45	12.5	11.25	60	0
3	0	23	0	730	25	3	8	2	1	1	25	47.475	42.7275	60	0
0	0	23	0	2730	54	0	18	3	1	1	30	111.36	100.224	61.136	0
0	0	16	0	1200	19	12	9	2	1	1	25	108.855	97.9695	60.8855	0
9	0	15	0	5897	134	69	37	1	2	1	15	711.205	640.0845	121.1205	0
5	0	13	0	8437	164	57	35	4	1	1	45	357.525	321.7725	85.7525	0
1	0	14	2	2357	38	15	14	3	1	1	30	155.8	140.22	65.58	0
0	0	7	0	3895	33	199	5	3	1	1	30	953.12	857.808	145.312	0
0	0	7	0	992	12	0	2	2	1	1	25	45.18	40.662	60	1
1	0	31	0	4065	59	0	14	2	1	1	25	185.58	167.022	68.558	0
0	0	32	0	0	0	0	0	2	1	2	25	0	0	60	0
3	0	30	0	2148	48	344	21	2	1	1	25	1646.82	1482.138	214.682	0
3	0	31	0	3893	54	0	32	1	1	1	15	217.085	195.3765	71.7085	0
0	0	31	0	2088	46	0	30	1	1	1	15	117.37	105.633	61.737	0
4	0	31	0	3470	70	17	25	2	1	1	25	235.8	212.22	73.58	0
0	0	31	0	2055	27	270	15	3	1	1	30	1163.28	1046.952	166.328	0
6	0	30	0	8810	109	129	40	3	1	1	30	872.76	785.484	137.276	0
0	0	31	0	13468	157	0	41	3	1	1	30	545	490.5	104.5	0
0	0	31	0	4210	71	0	22	3	1	1	30	171.24	154.116	67.124	0
0	0	31	0	5613	83	0	9	2	1	1	25	256.32	230.688	75.632	0
2	0	31	0	1933	42	0	14	3	1	2	30	79	71.1	60	0
18	0	31	1	14835	213	39	29	2	1	1	25	852.66	767.394	135.266	0
0	0	31	0	2790	15	468	5	3	1	1	30	1984.2	1785.78	248.42	0
2	0	30	0	15180	170	135	27	2	1	1	25	1298.25	1168.425	179.825	0
0	0	30	0	6195	74	171	23	3	1	1	30	934.76	841.284	143.476	0
0	0	30	0	570	2	0	8	2	1	2	25	25.74	23.166	60	0
0	0	31	0	405	2	0	5	2	1	2	25	18.315	16.4835	60	0
0	0	30	0	0	0	0	0	2	1	2	25	0	0	60	1
0	0	30	0	7203	115	369	40	2	1	1	25	1989.81	1790.829	248.981	0
0	0	30	0	11160	142	0	44	3	1	1	30	452.08	406.872	95.208	0
1	0	30	0	6413	63	93	34	2	1	1	25	709.92	638.928	120.992	0
16	0	26	0	650	35	1	14	2	1	2	25	35.325	31.7925	60	1
14	0	29	6	10130	81	0	39	4	1	1	45	255.275	229.7475	75.5275	0
6	0	29	0	5513	86	11	21	2	1	1	25	301.455	271.3095	80.1455	1
0	0	27	0	2535	10	0	11	3	1	1	30	101.8	91.62	60.18	0
2	0	28	0	2685	29	0	13	2	1	2	25	122.13	109.917	62.213	1
2	0	29	0	1963	32	19	28	3	1	2	30	155.8	140.22	65.58	1
0	0	29	0	0	0	0	0	2	1	2	25	0	0	60	1
0	0	29	0	1363	13	0	3	3	1	1	30	55.04	49.536	60	0
0	0	26	0	6480	85	0	19	4	1	1	45	164.125	147.7125	66.4125	0
0	0	29	0	0	0	0	0	3	1	2	30	0	0	60	1
0	0	29	0	0	0	0	0	4	1	1	45	0	0	60	0
18	0	24	1	15770	226	0	77	2	1	1	25	719.82	647.838	121.982	0
0	0	27	1	6660	104	256	30	2	2	1	25	1456.38	1310.742	195.638	0
0	0	29	0	3413	70	0	25	2	1	1	25	156.735	141.0615	65.6735	0
0	0	28	0	1360	32	23	17	3	1	2	30	147.68	132.912	64.768	0
0	0	29	0	2475	41	160	20	2	1	1	25	833.22	749.898	133.322	0
0	0	20	0	1010	24	178	8	2	2	1	25	847.53	762.777	134.753	0
0	0	19	0	1263	27	15	65	4	1	1	45	69.75	62.775	60	0
4	0	20	0	395	13	0	4	2	1	2	25	18.36	16.524	60	0
0	0	19	0	520	4	6	2	4	1	2	45	28.1	25.29	60	0
3	0	18	0	920	20	4	10	1	1	1	15	73.7	66.33	60	0
0	0	18	0	2920	49	0	20	3	1	1	30	118.76	106.884	61.876	0
0	0	11	0	1390	14	13	11	2	1	1	25	121.68	109.512	62.168	0
9	0	10	0	6087	129	70	39	1	2	1	15	726.88	654.192	122.688	0
5	0	8	0	8627	159	58	37	4	1	1	45	364.65	328.185	86.465	0
1	0	9	1	2547	33	16	16	3	1	1	30	167.2	150.48	66.72	0
0	0	3	0	4085	28	200	7	2	1	1	25	1085.085	976.5765	158.5085	0
0	0	3	0	1182	7	0	4	2	1	1	25	53.505	48.1545	60	1
5	0	41	0	4065	71	6	16	3	1	1	30	189.44	170.496	68.944	0
0	0	42	0	13	5	8	3	3	1	2	30	32.72	29.448	60	0
7	0	40	0	2148	60	360	23	3	1	1	30	1528.32	1375.488	202.832	0
7	0	41	0	3893	66	2	34	1	1	1	15	228.745	205.8705	72.8745	0
0	0	41	0	2088	58	3	32	2	1	1	25	110.07	99.063	61.007	0
8	0	41	1	3470	82	33	27	3	1	1	30	274.08	246.672	77.408	0
1	0	41	0	2055	39	286	17	3	1	1	30	1227.76	1104.984	172.776	0
10	0	40	2	8810	121	145	42	3	1	1	30	937.24	843.516	143.724	0
4	0	41	0	13468	169	1	43	3	1	1	30	549.48	494.532	104.948	0
4	0	41	1	4210	83	3	24	3	1	1	30	183.72	165.348	68.372	0
3	0	41	0	5613	95	8	11	3	1	1	30	260.32	234.288	76.032	0
6	0	41	0	1933	54	9	16	3	1	2	30	115.48	103.932	61.548	0
22	0	41	3	14835	225	55	31	3	1	1	30	822.4	740.16	132.24	0
1	0	41	1	2790	27	484	7	3	1	1	30	2048.68	1843.812	254.868	0
6	0	40	0	15180	182	151	29	2	1	1	25	1370.79	1233.711	187.079	0
0	0	40	1	6195	86	187	25	3	1	1	30	999.24	899.316	149.924	0
0	0	40	0	570	14	1	10	2	1	2	25	30.78	27.702	60	0
0	0	41	0	405	14	14	7	3	1	2	30	72.76	65.484	60	0
0	0	40	0	0	0	1	0	2	1	2	25	4.5	4.05	60	1
0	0	40	0	7203	127	385	42	3	1	1	30	1833.2	1649.88	233.32	0
4	0	40	1	11160	154	12	46	4	1	1	45	312.85	281.565	81.285	0
5	0	40	1	6413	75	109	36	2	1	1	25	782.46	704.214	128.246	0
20	0	36	0	650	47	17	16	3	1	2	30	95.88	86.292	60	1
18	0	39	8	10130	93	2	41	5	1	1	55	156.345	140.7105	65.6345	0
10	0	39	1	5513	98	27	23	2	1	1	25	373.995	336.5955	87.3995	1
0	0	37	0	2535	22	1	13	3	1	1	30	106.28	95.652	60.628	0
6	1	38	0	2685	41	10	15	3	1	2	30	149.04	134.136	64.904	1
6	0	39	0	1963	44	35	30	3	1	2	30	220.28	198.252	72.028	1
0	0	39	0	0	0	1	0	3	1	2	30	4	3.6	60	1
0	0	39	0	1363	25	1	5	4	1	1	45	37.2	33.48	60	0
0	0	36	1	6480	97	15	21	5	1	1	55	121.155	109.0395	62.1155	0
0	0	39	0	323	7	10	3	4	1	2	45	33.25	29.925	60	1
0	0	39	1	33	4	5	1	5	1	1	55	8.055	7.2495	60	0
22	0	34	3	15770	238	1	79	2	1	1	25	724.86	652.374	122.486	0
3	0	37	3	6660	116	272	32	2	2	1	25	1528.92	1376.028	202.892	0
0	0	39	0	3413	82	3	27	3	1	1	30	151.8	136.62	65.18	0
0	0	38	0	1360	44	39	19	3	1	2	30	212.16	190.944	71.216	0
3	0	39	0	2475	53	176	22	2	1	1	25	905.76	815.184	140.576	0
1	0	30	1	1010	36	194	10	2	2	1	25	920.07	828.063	142.007	0
1	0	29	0	1263	39	31	67	4	1	1	45	110.05	99.045	61.005	0
8	0	30	0	395	25	11	6	3	1	2	30	60.8	54.72	60	0
0	0	29	0	520	10	22	2	4	1	2	45	68.25	61.425	60	0
7	0	28	0	920	32	20	12	2	1	1	25	132.84	119.556	63.284	0
0	0	28	0	2920	61	9	22	3	1	1	30	155.24	139.716	65.524	0
0	0	21	0	1390	26	29	13	2	1	1	25	194.22	174.798	69.422	0
13	0	20	1	6087	141	86	41	2	2	1	25	667.26	600.534	116.726	0
9	0	18	0	8627	171	74	39	5	1	1	55	242.97	218.673	74.297	0
5	0	19	3	2547	45	32	18	3	1	1	30	231.68	208.512	73.168	0
0	0	12	1	4085	40	216	9	3	1	1	30	1029	926.1	152.9	0
0	0	12	1	1182	19	1	6	3	1	1	30	52.04	46.836	60	1
9	0	37	0	4775	76	23	15	2	1	1	25	321.795	289.6155	82.1795	0
1	0	38	0	723	10	8	2	2	1	2	25	68.985	62.0865	60	0
11	0	36	0	2858	65	360	22	2	1	1	25	1751.535	1576.3815	225.1535	0
11	0	37	0	4603	71	2	33	1	1	1	15	268.07	241.263	76.807	0
4	0	37	0	2798	63	3	31	1	1	1	15	173.855	156.4695	67.3855	0
12	0	37	1	4180	87	33	26	3	1	1	30	302.68	272.412	80.268	0
5	0	37	0	2765	44	286	16	3	1	1	30	1256.36	1130.724	175.636	0
14	0	36	2	9520	126	145	41	3	1	1	30	965.84	869.256	146.584	0
8	0	37	0	14178	174	1	42	3	1	1	30	578.08	520.272	107.808	0
8	0	37	1	4920	88	3	23	3	1	1	30	212.32	191.088	71.232	0
7	0	37	0	6323	100	8	10	2	1	1	25	325.035	292.5315	82.5035	0
10	0	37	0	2643	59	9	15	3	1	2	30	144.08	129.672	64.408	0
26	1	37	3	15545	230	55	30	3	1	1	30	851	765.9	135.1	0
5	0	37	1	3500	32	484	6	3	1	1	30	2077.28	1869.552	257.728	0
10	0	36	0	15890	187	151	28	2	1	1	25	1402.965	1262.6685	190.2965	0
4	0	36	1	6905	91	187	24	3	1	1	30	1027.84	925.056	152.784	0
1	0	36	0	1280	19	1	9	2	1	2	25	62.955	56.6595	60	0
3	0	37	0	1115	19	14	6	2	1	2	25	114.03	102.627	61.403	0
0	0	36	0	0	0	1	0	2	1	2	25	4.5	4.05	60	1
4	0	36	0	7913	132	385	41	2	1	1	25	2094.525	1885.0725	259.4525	0
8	0	36	1	11870	159	12	45	3	1	1	30	529.16	476.244	102.916	0
9	0	36	1	7123	80	109	35	2	1	1	25	814.635	733.1715	131.4635	0
24	0	32	0	1360	52	17	15	2	1	2	25	140.04	126.036	64.004	1
22	0	35	8	10840	98	2	40	4	1	1	45	278.45	250.605	77.845	0
14	0	35	1	6223	103	27	22	2	1	1	25	406.17	365.553	90.617	0
2	0	33	0	3245	27	1	12	3	1	1	30	134.88	121.392	63.488	0
10	0	34	0	3395	46	10	14	3	1	2	30	177.64	159.876	67.764	1
10	1	35	0	2673	49	35	29	3	1	2	30	248.88	223.992	74.888	1
1	0	35	0	538	7	1	1	3	1	2	30	25.8	23.22	60	1
2	0	35	0	2073	30	1	4	3	1	1	30	88.12	79.308	60	0
4	0	32	1	7190	102	15	20	4	1	1	45	219.8	197.82	71.98	0
1	0	35	0	1033	12	10	2	4	1	2	45	51.125	46.0125	60	1
1	0	35	1	743	9	5	1	5	1	1	55	18.78	16.902	60	0
26	0	30	3	16480	243	1	78	2	1	1	25	757.035	681.3315	125.7035	0
7	0	33	3	7370	121	272	31	2	2	1	25	1561.095	1404.9855	206.1095	0
3	0	35	0	4123	87	3	26	2	1	1	25	202.95	182.655	70.295	0
4	0	34	0	2070	49	39	18	3	1	2	30	240.76	216.684	74.076	0
7	0	35	0	3185	58	176	21	2	1	1	25	937.935	844.1415	143.7935	0
5	0	26	1	1720	41	194	9	2	2	1	25	952.245	857.0205	145.2245	0
5	0	25	0	1973	44	31	66	4	1	1	45	127.925	115.1325	62.7925	0
12	0	26	0	1105	30	11	5	2	1	2	25	100.575	90.5175	60.0575	0
1	0	25	0	1230	15	22	1	4	1	2	45	86.125	77.5125	60	0
11	0	24	0	1630	37	20	11	2	1	1	25	165.015	148.5135	66.5015	0
3	0	24	0	3630	66	9	21	3	1	1	30	183.84	165.456	68.384	0
3	0	17	0	2100	31	29	12	2	1	1	25	226.395	203.7555	72.6395	0
17	0	16	1	6797	146	86	40	1	2	1	15	854.865	769.3785	135.4865	0
13	0	14	0	9337	176	74	38	4	1	1	45	422.825	380.5425	92.2825	0
9	0	15	3	3257	50	32	17	3	1	1	30	260.28	234.252	76.028	0
3	0	8	1	4795	45	216	8	3	1	1	30	1057.6	951.84	155.76	0
4	0	8	1	1892	24	1	5	3	1	1	30	80.64	72.576	60	1
0	0	35	0	3355	54	0	15	2	1	1	25	153.405	138.0645	65.3405	0
0	0	36	0	0	0	0	0	2	1	2	25	0	0	60	0
0	0	34	0	1438	43	327	22	2	1	1	25	1538.145	1384.3305	203.8145	0
0	0	35	0	3183	49	0	33	1	1	1	15	177.76	159.984	67.776	0
0	0	35	0	1378	41	0	31	1	1	1	15	78.045	70.2405	60	0
0	0	35	0	2760	65	0	26	2	1	1	25	127.125	114.4125	62.7125	0
0	0	35	0	1345	22	253	16	3	1	1	30	1066.68	960.012	156.668	0
2	0	34	0	8100	104	112	41	3	1	1	30	776.16	698.544	127.616	0
0	0	35	0	12758	152	0	42	3	1	1	30	516.4	464.76	101.64	0
0	0	35	0	3500	66	0	23	3	1	1	30	142.64	128.376	64.264	0
0	0	35	0	4903	78	0	10	2	1	1	25	224.145	201.7305	72.4145	0
0	0	35	0	1223	37	0	15	3	1	2	30	50.4	45.36	60	0
14	0	35	1	14125	208	22	30	2	1	1	25	743.985	669.5865	124.3985	0
0	0	35	0	2080	10	451	6	3	1	1	30	1887.6	1698.84	238.76	0
0	0	34	0	14470	165	118	28	2	1	1	25	1189.575	1070.6175	168.9575	0
0	0	34	0	5485	69	154	24	3	1	1	30	838.16	754.344	133.816	0
0	0	34	0	0	0	0	0	2	1	2	25	0	0	60	0
0	0	35	0	0	0	0	0	2	1	2	25	0	0	60	0
0	0	34	0	0	0	0	0	2	1	2	25	0	0	60	1
0	0	34	0	6493	110	352	41	2	1	1	25	1881.135	1693.0215	238.1135	0
0	0	34	0	10450	137	0	45	3	1	1	30	423.48	381.132	92.348	0
0	0	34	0	5703	58	76	35	2	1	1	25	601.245	541.1205	110.1245	0
0	1	30	0	0	0	0	0	2	1	2	25	0	0	60	1
10	0	33	6	9420	76	0	40	4	1	1	45	237.4	213.66	73.74	0
2	1	33	0	4803	81	0	22	2	1	1	25	219.78	197.802	71.978	1
0	0	31	0	1825	5	0	12	3	1	1	30	73.2	65.88	60	0
0	0	32	0	1975	24	0	14	2	1	2	25	89.955	80.9595	60	1
0	0	33	0	1253	27	2	29	3	1	2	30	59.2	53.28	60	1
0	1	33	0	0	0	0	0	2	1	2	25	0	0	60	1
0	0	33	0	653	8	0	4	3	1	1	30	26.44	23.796	60	0
0	0	30	0	5770	80	0	20	4	1	1	45	146.25	131.625	64.625	0
0	0	33	0	0	0	0	0	3	1	2	30	0	0	60	1
0	0	33	0	0	0	0	0	4	1	1	45	0	0	60	0
14	0	28	1	15060	221	0	78	2	1	1	25	687.645	618.8805	118.7645	0
0	0	31	1	5950	99	239	31	2	2	1	25	1347.705	1212.9345	184.7705	0
0	0	33	0	2703	65	0	26	2	1	1	25	124.56	112.104	62.456	0
0	0	32	0	650	27	6	18	3	1	2	30	51.08	45.972	60	0
0	0	33	0	1765	36	143	21	2	1	1	25	724.545	652.0905	122.4545	0
0	0	24	0	300	19	161	9	2	2	1	25	738.855	664.9695	123.8855	0
0	0	23	0	553	22	0	66	4	1	1	45	14.375	12.9375	60	0
0	0	24	0	0	0	0	0	2	1	2	25	0	0	60	0
0	0	23	0	0	0	0	0	4	1	2	45	0	0	60	0
0	0	22	0	210	15	0	11	2	1	1	25	10.125	9.1125	60	0
0	0	22	0	2210	44	0	21	3	1	1	30	90.16	81.144	60	0
0	0	15	0	680	9	0	12	2	1	1	25	31.005	27.9045	60	0
5	0	14	0	5377	124	53	40	1	2	1	15	594.055	534.6495	109.4055	0
1	0	12	0	7917	154	41	38	4	1	1	45	304.275	273.8475	80.4275	0
0	0	13	1	1837	28	0	17	3	1	1	30	74.6	67.14	60	0
0	0	6	0	3375	23	183	8	3	1	1	30	867.92	781.128	136.792	0
[truncated: 1,151 more rows]
